# Supplementary material for: Ketogenic diet suppresses colorectal cancer through the gut microbiome long chain fatty acid stearate
Source: Nat Commun. 2025 Feb 20;16:1792. doi: 10.1038/s41467-025-56678-0 (PMC11842570; doi:10.1038/s41467-025-56678-0)
Supplement: Supplementary file 3 — Supplementary Data file 1 [file 41467_2025_56678_MOESM3_ESM.xlsx]

## Sheet: Plasma (GF)
Two-tailed unpaired T test with FDR correction was used for statistical analysis.
metabolite	standard	ketogenic	n_standard	n_ketogenic	log2_fc	p	p_fdr
Aspartic acid	0.0995215	0.0312858	5	4	-1.6695	0.141	0.323471
Ornithine	0.774544	0.403476	5	4	-0.940866	0.122	0.3198
Glycine	1.30381	0.923172	5	4	-0.498059	0.0648	0.229745
Asparagine	0.0708305	0.051424	5	4	-0.461928	0.0614	0.229745
Glycolic acid	0.0548097	0.0399685	5	4	-0.45557	0.0114	0.1469
Glutamic acid	0.357815	0.271296	5	4	-0.399348	0.438	0.68328
Carbonic acid	6.76821	5.15829	5	4	-0.39188	0.0124	0.1469
Alanine	2.32012	1.82597	5	4	-0.345536	0.343	0.557375
Threitol	0.0217682	0.0172398	5	4	-0.336477	0.0385	0.2145
Taurine	0.795873	0.642484	5	4	-0.308878	0.754	0.900162
Phenylalanine	0.554959	0.473869	5	4	-0.227894	0.335	0.557375
Malic acid	0.0998605	0.0856679	5	4	-0.221161	0.664	0.8632
Gluconic acid	0.00459784	0.00397356	5	4	-0.210523	0.65	0.8632
N-carboxyalanine	0.0165933	0.0149519	5	4	-0.150275	0.854	0.900162
Isoleucine	0.621451	0.573935	5	4	-0.114752	0.557	0.804556
Lactic acid	6.26449	5.79523	5	4	-0.112333	0.765	0.900162
Serine	0.883181	0.821153	5	4	-0.105057	0.657	0.8632
Leucine	1.02183	0.981611	5	4	-0.0579286	0.839	0.900162
Phosphoric acid	7.40873	7.27223	5	4	-0.0268293	0.829	0.900162
Fumaric acid	0.0052422	0.00517545	5	4	-0.0184907	0.973	0.973
Lysine	1.31217	1.29924	5	4	-0.0142945	0.951	0.973
Proline	0.744886	0.775729	5	4	0.0585328	0.802	0.900162
2-hydroxybutyric acid	0.0717774	0.0778389	5	4	0.116962	0.738	0.900162
Glucose	27.6042	30.9471	5	4	0.164917	0.0499	0.216233
Tyrosine	0.837444	0.939348	5	4	0.165666	0.468	0.702
Threonine	0.827924	0.966823	5	4	0.223754	0.269	0.516286
Valine	1.4425	1.70262	5	4	0.239183	0.2	0.410526
Succinic acid	0.00534431	0.00649244	5	4	0.280756	0.322	0.557375
Gluconic acid-1,4-lactone	0.124115	0.1511	5	4	0.283829	0.137	0.323471
Threonic acid	0.105918	0.129843	5	4	0.293822	0.278	0.516286
Urea	17.8573	22.7405	5	4	0.348747	0.0218	0.1469
Mannose	0.73958	0.976405	5	4	0.400773	0.0226	0.1469
Methionine	0.275175	0.36688	5	4	0.414958	0.123	0.3198
Hexadecanoic acid	0.176378	0.240291	5	4	0.446116	0.185	0.400833
Glycerol	0.831053	1.24491	5	4	0.583025	0.0456	0.216233
Fructose	0.0839231	0.173638	5	4	1.04895	0.114	0.3198
2-amino-butanoic acid	0.0522889	0.122247	5	4	1.22523	0.0709	0.230425
Decanoic acid	0.00749502	0.024672	5	4	1.71887	0.0151	0.1469
3-hydroxybutyric acid	0.108489	0.967108	5	4	3.15613	0.0165	0.1469
