# Supplementary material for: Ketogenic diet suppresses colorectal cancer through the gut microbiome long chain fatty acid stearate
Source: Nat Commun. 2025 Feb 20;16:1792. doi: 10.1038/s41467-025-56678-0 (PMC11842570; doi:10.1038/s41467-025-56678-0)
Supplement: Supplementary file 4 — Supplementary Data File 2 [file 41467_2025_56678_MOESM4_ESM.xlsx]

## Sheet: Plasma (SPF)
Two-tailed unpaired T test with FDR correction was used for statistical analysis.
metabolite	standard	ketogenic	n_standard	n_ketogenic	log2_fc	p	p_fdr
Pyruvic acid	0.034101	0.00809091	7	9	-2.07544	0.0662	0.172974
Lyxose	0.0104061	0.00339595	7	9	-1.61555	0.155	0.279
Inositol	0.167236	0.0786756	7	9	-1.08789	0.000114	0.003807
Glyceric acid	0.0437906	0.0209184	7	9	-1.06585	0.187	0.315563
Hydroxyproline	3.92249e+07	1.9408e+07	7	9	-1.01512	0.00498	0.0293336
3-Aminobutanoic acid	7.56458e+06	4.09994e+06	7	9	-0.883659	0.236	0.360679
Citric acid	0.184992	0.10916	7	9	-0.761024	0.00203	0.01827
Malic acid	0.101506	0.0625869	7	9	-0.69764	0.137	0.25807
HIAA	932588	590390	7	9	-0.659572	0.00782	0.042228
Carnitine	2.5632e+09	1.67282e+09	7	9	-0.615667	0.000139	0.003807
Kynurenine	4.46417e+06	3.03917e+06	7	9	-0.554715	0.0181	0.073305
1,5-Anhydro-D-glucitol	0.00700668	0.0048821	7	9	-0.521228	0.0172	0.073305
Isobutyrylglycine	1.25652e+07	8.85932e+06	7	9	-0.504172	0.33	0.428143
Fumaric acid	0.00662789	0.00478862	7	9	-0.468941	0.332	0.428143
Acetylcarnitine	9.83266e+08	7.37405e+08	7	9	-0.415123	0.0891	0.195057
Betaine	5.28712e+09	4.03379e+09	7	9	-0.390344	0.00319	0.02349
Lactic Acid	2.55079e+09	1.97829e+09	7	9	-0.366687	0.0877	0.195057
Glycine	3.43601e+07	2.67358e+07	7	9	-0.361962	0.0282	0.099313
Arginine	1.81274e+08	1.41519e+08	7	9	-0.357181	0.333	0.428143
gamma-Aminobutyric acid	2.81333e+08	2.29959e+08	7	9	-0.290903	0.128	0.246857
2-Hydroxyglutaric acid	2.71469e+07	2.24149e+07	7	9	-0.276331	0.0738	0.186806
D-Pantothenic acid	4.65384e+06	3.86518e+06	7	9	-0.267885	0.439	0.538773
Aspartic acid	6.35006e+07	5.32925e+07	7	9	-0.25284	0.258	0.379964
Tryptophan	1.07566e+08	9.11908e+07	7	9	-0.238267	0.199	0.328959
Creatinine	9.32293e+08	8.19997e+08	7	9	-0.185165	0.0567	0.163955
Sarcosine	5.43371e+06	5.04019e+06	7	9	-0.10846	0.655	0.757929
Glycolic acid	0.0672058	0.0637551	7	9	-0.0760449	0.538	0.637435
Succinic acid	2.14106e+08	2.03641e+08	7	9	-0.0722949	0.802	0.856895
Alanine	1.24903e+09	1.19218e+09	7	9	-0.067206	0.543	0.637435
Adenine	3.30864e+06	3.16371e+06	7	9	-0.0646182	0.739	0.819986
Methylmalonic acid	9.01268e+07	8.74859e+07	7	9	-0.0429052	0.86	0.893077
2-Hydroxypyridine	0.000213644	0.000209623	7	9	-0.027415	0.98	0.98
Putrescine	1.44301e+09	1.42423e+09	7	9	-0.0189018	0.849	0.893077
Aconitic Acid	2.03438e+07	2.01459e+07	7	9	-0.0141085	0.893	0.915608
Thymine	4.04124e+07	4.01603e+07	7	9	-0.00903103	0.963	0.975038
Glutamine	2.02908e+09	2.06233e+09	7	9	0.0234497	0.709	0.801
Kynurenic acid	3.97154e+07	4.06519e+07	7	9	0.0336245	0.802	0.856895
Uridine	9.26616e+06	9.75801e+06	7	9	0.0746143	0.341	0.431578
Isocitric acid	3.8529e+08	4.06811e+08	7	9	0.0784145	0.804	0.856895
Pyroglutamic acid	0.0745027	0.0801211	7	9	0.10489	0.712	0.801
Creatine	3.61069e+09	3.88915e+09	7	9	0.107179	0.224	0.355765
Carbonic acid	1.42526	1.58351	7	9	0.151903	0.497	0.600851
Choline	2.53779e+09	2.82078e+09	7	9	0.152519	0.0343	0.115763
Glutamic acid	6.11834e+07	6.894e+07	7	9	0.172201	0.418	0.520892
N-Acetylaspartic acid	1.97545e+07	2.27029e+07	7	9	0.200695	0.162	0.285261
Erythronic acid	0.00181682	0.00209237	7	9	0.203723	0.111	0.230538
Proline	6.99123e+08	8.05792e+08	7	9	0.204861	0.306	0.420102
Ornithine	2.16488e+08	2.53165e+08	7	9	0.22579	0.208	0.33696
Isoleucine	0.134595	0.1579	7	9	0.230388	0.265	0.383304
alpha-Ketoglutaric acid	1.67154e+07	1.96433e+07	7	9	0.232861	0.302	0.420102
Phenylalanine	3.47999e+08	4.09771e+08	7	9	0.235736	0.0652	0.172974
Glycerol	0.241772	0.292176	7	9	0.273193	0.127	0.246857
Lysine	1.92413e+08	2.33996e+08	7	9	0.282278	0.0844	0.195057
Citrulline	2.60676e+08	3.23808e+08	7	9	0.312881	0.00507	0.0293336
Histidine	6.8738e+08	8.86277e+08	7	9	0.366649	0.078	0.191455
Threonine	2.60297e+08	3.3607e+08	7	9	0.368602	0.041	0.13284
Gluconic acid	0.0237472	0.0308047	7	9	0.375391	0.251	0.3765
Valine	3.29375e+08	4.4456e+08	7	9	0.432644	0.0277	0.099313
Serine	3.89195e+07	5.27656e+07	7	9	0.439103	0.00506	0.0293336
Asparagine	2.86787e+07	3.92656e+07	7	9	0.453287	0.0448	0.139569
Mannose	0.196286	0.271341	7	9	0.467146	0.00108	0.0136543
Methionine	0.00475087	0.00656935	7	9	0.46756	0.298	0.420102
Leucine	0.189262	0.261887	7	9	0.468556	0.0926	0.197384
Uracil	5.65177e+06	7.93368e+06	7	9	0.489287	0.121	0.245025
Indole-3-carboxaldehyde	1.57322e+07	2.21657e+07	7	9	0.494608	0.236	0.360679
Hexadecanoic acid	0.0159552	0.0237335	7	9	0.572895	0.326	0.428143
Cytosine	1.22381e+07	1.84259e+07	7	9	0.590361	0.00305	0.02349
Threonic acid	0.0389866	0.0608761	7	9	0.642898	0.018	0.073305
Tyrosine	2.45295e+08	3.89242e+08	7	9	0.666151	0.000209	0.00423225
Taurine	3.16117e+08	5.05168e+08	7	9	0.676305	0.00174	0.0176175
Phosphoric acid	1.0504	1.7675	7	9	0.750772	0.000517	0.0083754
Glucose	3.0289e+08	5.43598e+08	7	9	0.843745	0.000141	0.003807
2-Hydroxybutyric acid	9.1652e+07	1.73901e+08	7	9	0.924025	0.012	0.06075
Serotonin	4.3797e+06	8.66229e+06	7	9	0.983917	0.0847	0.195057
Indole-3-acetaldehyde	1.65336e+07	3.34493e+07	7	9	1.01657	0.0587	0.163955
Nicotinamide	4.11688e+07	8.35782e+07	7	9	1.02158	0.0239	0.0921857
Cystine	3.57923e+06	7.33128e+06	7	9	1.03442	0.00118	0.0136543
Glutathione, oxidized (GSSG)	359464	884209	7	9	1.29854	0.187	0.315563
3-hydroxybutyric acid	0.106359	0.293584	7	9	1.46483	0.0147	0.0700412
Fructose	0.0379604	0.105117	7	9	1.46943	0.0542	0.1626
Oxalic acid	0.00621693	0.190468	7	9	4.9372	0.155	0.279
