# Supplementary material for: Ketogenic diet suppresses colorectal cancer through the gut microbiome long chain fatty acid stearate
Source: Nat Commun. 2025 Feb 20;16:1792. doi: 10.1038/s41467-025-56678-0 (PMC11842570; doi:10.1038/s41467-025-56678-0)
Supplement: Supplementary file 5 — Supplementary Data File 3 [file 41467_2025_56678_MOESM5_ESM.xlsx]

## Sheet: Supplementary Table 3
A Generalized Linear Model was applied to Center Log Ratio Transformed data.
time	OTU	estimate	std.error	statistic	p.value	padj	Prevalence	MeanAbundance	MaxAbundance
T0	Acidaminococcaceae_Phascolarctobacterium	5.28333	1.63563	3.23015	0.00901864	0.333553	33	0.0282125	0.118727
T1	Acidaminococcaceae_Phascolarctobacterium	7.10719	0.653842	10.8699	4.53872e-06	5.44646e-05	33	0.0282125	0.118727
T2	Acidaminococcaceae_Phascolarctobacterium	6.82057	0.904611	7.53978	6.67215e-05	0.00133443	33	0.0282125	0.118727
T3	Acidaminococcaceae_Phascolarctobacterium	6.48565	0.711468	9.11586	1.68663e-05	0.000202396	33	0.0282125	0.118727
T4	Acidaminococcaceae_Phascolarctobacterium	7.69515	0.203053	37.8972	2.31715e-09	1.39029e-07	33	0.0282125	0.118727
T0	Akkermansiaceae_Akkermansia	-0.264111	0.336021	-0.785995	0.450093	0.605009	61	0.068002	0.249473
T1	Akkermansiaceae_Akkermansia	-1.54499	1.78191	-0.867043	0.411169	0.493402	61	0.068002	0.249473
T2	Akkermansiaceae_Akkermansia	-1.35514	1.69812	-0.798022	0.447896	0.526937	61	0.068002	0.249473
T3	Akkermansiaceae_Akkermansia	-0.970416	1.71357	-0.566311	0.586713	0.645841	61	0.068002	0.249473
T4	Akkermansiaceae_Akkermansia	0.5918	0.48796	1.2128	0.264541	0.439405	61	0.068002	0.249473
T0	Bacteroidaceae_Bacteroides	0.725857	0.440146	1.64913	0.130137	0.42042	64	0.316337	0.639415
T1	Bacteroidaceae_Bacteroides	-0.55164	0.175476	-3.14368	0.0137288	0.0748845	64	0.316337	0.639415
T2	Bacteroidaceae_Bacteroides	-0.612214	0.35982	-1.70145	0.127274	0.284888	64	0.316337	0.639415
T3	Bacteroidaceae_Bacteroides	-0.369094	0.372385	-0.991161	0.350635	0.568597	64	0.316337	0.639415
T4	Bacteroidaceae_Bacteroides	-0.444617	0.357639	-1.2432	0.253816	0.439405	64	0.316337	0.639415
T0	Barnesiellaceae_Barnesiella	-0.279727	0.350729	-0.797558	0.443653	0.605009	61	0.0330581	0.117413
T1	Barnesiellaceae_Barnesiella	-2.79881	1.32488	-2.1125	0.0676094	0.196458	61	0.0330581	0.117413
T2	Barnesiellaceae_Barnesiella	-2.14531	0.574475	-3.73439	0.00575142	0.0313714	61	0.0330581	0.117413
T3	Barnesiellaceae_Barnesiella	-3.4981	1.14147	-3.06456	0.0154752	0.0896338	61	0.0330581	0.117413
T4	Barnesiellaceae_Barnesiella	-2.57705	1.50157	-1.71624	0.129826	0.309498	61	0.0330581	0.117413
T0	Barnesiellaceae_Coprobacter	1.6773	1.34417	1.24784	0.240519	0.46447	48	0.00798416	0.0549202
T1	Barnesiellaceae_Coprobacter	-3.17189	1.15414	-2.74828	0.0251258	0.125629	48	0.00798416	0.0549202
T2	Barnesiellaceae_Coprobacter	-3.05275	1.24664	-2.44878	0.0400128	0.150048	48	0.00798416	0.0549202
T3	Barnesiellaceae_Coprobacter	-5.18779	0.862445	-6.01522	0.000317961	0.00312325	48	0.00798416	0.0549202
T4	Barnesiellaceae_Coprobacter	-2.6739	1.28065	-2.08792	0.0752004	0.243772	48	0.00798416	0.0549202
T0	Bifidobacteriaceae_Bifidobacterium	-1.00242	1.50967	-0.663996	0.521707	0.626049	9	0.00081015	0.0280145
T1	Bifidobacteriaceae_Bifidobacterium	-1.53757	1.13803	-1.35108	0.213636	0.3771	9	0.00081015	0.0280145
T2	Bifidobacteriaceae_Bifidobacterium	-2.26843	1.2295	-1.845	0.102258	0.284888	9	0.00081015	0.0280145
T3	Bifidobacteriaceae_Bifidobacterium	-0.0342668	0.0632587	-0.541693	0.602785	0.645841	9	0.00081015	0.0280145
T4	Bifidobacteriaceae_Bifidobacterium	0.522438	1.19934	0.435605	0.67624	0.699558	9	0.00081015	0.0280145
T0	Burkholderiaceae_Parasutterella	2.48327	1.9571	1.26885	0.233233	0.46447	35	0.0115794	0.141977
T1	Burkholderiaceae_Parasutterella	3.94964	2.18373	1.80866	0.108111	0.259467	35	0.0115794	0.141977
T2	Burkholderiaceae_Parasutterella	3.72476	1.59388	2.33691	0.047645	0.150458	35	0.0115794	0.141977
T3	Burkholderiaceae_Parasutterella	5.44428	0.417813	13.0304	1.14168e-06	2.28335e-05	35	0.0115794	0.141977
T4	Burkholderiaceae_Parasutterella	4.71044	1.60191	2.94052	0.0216972	0.100141	35	0.0115794	0.141977
T0	Burkholderiaceae_Sutterella	1.86264	1.06417	1.75032	0.110623	0.42042	14	0.00126331	0.0136568
T1	Burkholderiaceae_Sutterella	1.23283	1.08428	1.137	0.288444	0.460728	14	0.00126331	0.0136568
T2	Burkholderiaceae_Sutterella	2.01225	1.3414	1.50011	0.171975	0.297478	14	0.00126331	0.0136568
T3	Burkholderiaceae_Sutterella	3.32737	1.33527	2.49191	0.0374107	0.11494	14	0.00126331	0.0136568
T4	Burkholderiaceae_Sutterella	1.63408	2.08201	0.784855	0.458273	0.521015	14	0.00126331	0.0136568
T0	Christensenellaceae_Catabacter	-0.519839	0.9802	-0.530339	0.607451	0.696847	12	0.000282328	0.00239119
T1	Christensenellaceae_Catabacter	-1.48588	1.08409	-1.37063	0.207711	0.3771	12	0.000282328	0.00239119
T2	Christensenellaceae_Catabacter	-0.993724	0.868924	-1.14363	0.285844	0.390285	12	0.000282328	0.00239119
T3	Christensenellaceae_Catabacter	-2.22954	0.983112	-2.26784	0.053069	0.137792	12	0.000282328	0.00239119
T4	Christensenellaceae_Catabacter	-3.08103	0.957282	-3.21852	0.0146835	0.0895443	12	0.000282328	0.00239119
T0	Christensenellaceae_Christensenella	0.152648	0.0947027	1.61187	0.138067	0.42042	5	6.42448e-05	0.00108087
T1	Christensenellaceae_Christensenella	-0.758125	0.71476	-1.06067	0.319809	0.460728	5	6.42448e-05	0.00108087
T2	Christensenellaceae_Christensenella	0.506382	0.647704	0.781811	0.456838	0.527121	5	6.42448e-05	0.00108087
T3	Christensenellaceae_Christensenella	0.55346	0.688961	0.803326	0.444997	0.645841	5	6.42448e-05	0.00108087
T4	Christensenellaceae_Christensenella	1.24163	1.12431	1.10435	0.30595	0.452909	5	6.42448e-05	0.00108087
T0	Clostridiaceae_1_Clostridium_sensu_stricto_1	-2.08084	1.93764	-1.07391	0.308094	0.513489	15	0.00928723	0.164296
T1	Clostridiaceae_1_Clostridium_sensu_stricto_1	1.30474	2.4832	0.525426	0.613534	0.707924	15	0.00928723	0.164296
T2	Clostridiaceae_1_Clostridium_sensu_stricto_1	-0.5395	2.05263	-0.262833	0.799321	0.841391	15	0.00928723	0.164296
T3	Clostridiaceae_1_Clostridium_sensu_stricto_1	2.93725	1.71698	1.71071	0.125502	0.268932	15	0.00928723	0.164296
T4	Clostridiaceae_1_Clostridium_sensu_stricto_1	1.15771	1.10173	1.05081	0.328262	0.468945	15	0.00928723	0.164296
T0	Coriobacteriaceae_Collinsella	-1.54689	1.04288	-1.48329	0.168814	0.42042	4	0.000176204	0.00544926
T1	Coriobacteriaceae_Collinsella	-0.147531	0.0588849	-2.50542	0.0366314	0.129287	4	0.000176204	0.00544926
T2	Coriobacteriaceae_Collinsella	-0.93519	0.709566	-1.31797	0.223999	0.346526	4	0.000176204	0.00544926
T3	Coriobacteriaceae_Collinsella	-0.0342668	0.0632587	-0.541693	0.602785	0.645841	4	0.000176204	0.00544926
T4	Coriobacteriaceae_Collinsella	-0.207899	0.271535	-0.765643	0.468913	0.521015	4	0.000176204	0.00544926
T0	Desulfovibrionaceae_Bilophila	-0.853475	0.913144	-0.934656	0.371986	0.576167	61	0.0188397	0.104559
T1	Desulfovibrionaceae_Bilophila	0.908939	0.479325	1.89629	0.0945061	0.246538	61	0.0188397	0.104559
T2	Desulfovibrionaceae_Bilophila	1.01843	0.775009	1.31409	0.225242	0.346526	61	0.0188397	0.104559
T3	Desulfovibrionaceae_Bilophila	0.525733	0.61917	0.849093	0.42051	0.630765	61	0.0188397	0.104559
T4	Desulfovibrionaceae_Bilophila	1.47145	0.181884	8.09005	8.48562e-05	0.00117743	61	0.0188397	0.104559
T0	Desulfovibrionaceae_Desulfovibrio	0.166969	1.38256	0.120768	0.906267	0.921627	19	0.000858393	0.00978936
T1	Desulfovibrionaceae_Desulfovibrio	1.31377	1.5641	0.839953	0.425324	0.500381	19	0.000858393	0.00978936
T2	Desulfovibrionaceae_Desulfovibrio	-1.49594	1.6659	-0.897979	0.395418	0.480496	19	0.000858393	0.00978936
T3	Desulfovibrionaceae_Desulfovibrio	-0.382495	1.31666	-0.290503	0.77882	0.79202	19	0.000858393	0.00978936
T4	Desulfovibrionaceae_Desulfovibrio	-4.26726	0.27487	-15.5247	1.11153e-06	3.3346e-05	19	0.000858393	0.00978936
T0	Eggerthellaceae_Adlercreutzia	2.70099	1.25424	2.15348	0.0567303	0.42042	27	0.000752536	0.00386583
T1	Eggerthellaceae_Adlercreutzia	1.68058	1.38628	1.21229	0.259986	0.44569	27	0.000752536	0.00386583
T2	Eggerthellaceae_Adlercreutzia	1.66084	1.32595	1.25256	0.245739	0.351056	27	0.000752536	0.00386583
T3	Eggerthellaceae_Adlercreutzia	0.928336	1.42756	0.650296	0.533726	0.645841	27	0.000752536	0.00386583
T4	Eggerthellaceae_Adlercreutzia	-0.513835	1.44746	-0.354991	0.733051	0.745476	27	0.000752536	0.00386583
T0	Enterobacteriaceae_Escherichia/Shigella	-3.92561	1.56467	-2.5089	0.030971	0.42042	49	0.0440411	0.339136
T1	Enterobacteriaceae_Escherichia/Shigella	0.283967	1.81346	0.156589	0.879449	0.879449	49	0.0440411	0.339136
T2	Enterobacteriaceae_Escherichia/Shigella	-0.667752	0.45276	-1.47485	0.178487	0.297478	49	0.0440411	0.339136
T3	Enterobacteriaceae_Escherichia/Shigella	-0.871739	2.34484	-0.371769	0.719719	0.744537	49	0.0440411	0.339136
T4	Enterobacteriaceae_Escherichia/Shigella	1.63704	2.83972	0.576479	0.582345	0.635286	49	0.0440411	0.339136
T0	Enterococcaceae_Enterococcus	-0.871821	1.6822	-0.518261	0.615549	0.696847	12	0.00114595	0.0141289
T1	Enterococcaceae_Enterococcus	-1.70147	1.70684	-0.996855	0.348027	0.460728	12	0.00114595	0.0141289
T2	Enterococcaceae_Enterococcus	-0.50925	1.42708	-0.356847	0.730436	0.794001	12	0.00114595	0.0141289
T3	Enterococcaceae_Enterococcus	-0.968684	0.756651	-1.28023	0.236337	0.457426	12	0.00114595	0.0141289
T4	Enterococcaceae_Enterococcus	-0.207899	0.271535	-0.765643	0.468913	0.521015	12	0.00114595	0.0141289
T0	Enterococcaceae_Melissococcus	-0.65732	0.798221	-0.823482	0.429435	0.605009	4	0.00016744	0.00408849
T1	Enterococcaceae_Melissococcus	-1.03712	1.1118	-0.932833	0.3782	0.482412	4	0.00016744	0.00408849
T2	Enterococcaceae_Melissococcus	-1.10177	0.979253	-1.12511	0.293161	0.390285	4	0.00016744	0.00408849
T3	Enterococcaceae_Melissococcus	-0.923104	0.720741	-1.28077	0.236155	0.457426	4	0.00016744	0.00408849
T4	Enterococcaceae_Melissococcus	-0.207899	0.271535	-0.765643	0.468913	0.521015	4	0.00016744	0.00408849
T0	Erysipelotrichaceae_Candidatus_Stoquefichus	-2.36577	1.22111	-1.9374	0.0814307	0.42042	22	0.000939191	0.0101483
T1	Erysipelotrichaceae_Candidatus_Stoquefichus	-0.668898	1.42851	-0.468247	0.6521	0.724556	22	0.000939191	0.0101483
T2	Erysipelotrichaceae_Candidatus_Stoquefichus	-1.94723	1.36095	-1.43079	0.190369	0.308706	22	0.000939191	0.0101483
T3	Erysipelotrichaceae_Candidatus_Stoquefichus	-2.7341	1.21863	-2.24358	0.0551167	0.137792	22	0.000939191	0.0101483
T4	Erysipelotrichaceae_Candidatus_Stoquefichus	0.329513	1.82687	0.18037	0.861973	0.861973	22	0.000939191	0.0101483
T0	Erysipelotrichaceae_Coprobacillus	0.840504	0.721564	1.16484	0.27112	0.484273	4	7.49779e-05	0.00171756
T1	Erysipelotrichaceae_Coprobacillus	-0.147531	0.0588849	-2.50542	0.0366314	0.129287	4	7.49779e-05	0.00171756
T2	Erysipelotrichaceae_Coprobacillus	-0.152785	0.093921	-1.62674	0.142444	0.284888	4	7.49779e-05	0.00171756
T3	Erysipelotrichaceae_Coprobacillus	-0.0342668	0.0632587	-0.541693	0.602785	0.645841	4	7.49779e-05	0.00171756
T4	Erysipelotrichaceae_Coprobacillus	-0.207899	0.271535	-0.765643	0.468913	0.521015	4	7.49779e-05	0.00171756
T0	Erysipelotrichaceae_Erysipelatoclostridium	-2.15175	0.969569	-2.21928	0.0507563	0.42042	40	0.00622698	0.070991
T1	Erysipelotrichaceae_Erysipelatoclostridium	3.59667	1.47322	2.44137	0.0404779	0.134926	40	0.00622698	0.070991
T2	Erysipelotrichaceae_Erysipelatoclostridium	3.48923	1.18766	2.93789	0.0187701	0.0811486	40	0.00622698	0.070991
T3	Erysipelotrichaceae_Erysipelatoclostridium	2.99089	1.08896	2.74657	0.0251922	0.107966	40	0.00622698	0.070991
T4	Erysipelotrichaceae_Erysipelatoclostridium	3.6832	1.10493	3.33342	0.0125321	0.0895443	40	0.00622698	0.070991
T0	Erysipelotrichaceae_Faecalitalea	-0.47805	0.620527	-0.770393	0.45888	0.605009	20	0.00158529	0.0253376
T1	Erysipelotrichaceae_Faecalitalea	5.12995	0.266813	19.2268	5.55252e-08	1.66575e-06	20	0.00158529	0.0253376
T2	Erysipelotrichaceae_Faecalitalea	4.76927	0.297388	16.0372	2.2924e-07	6.8772e-06	20	0.00158529	0.0253376
T3	Erysipelotrichaceae_Faecalitalea	4.4713	0.390146	11.4606	3.04142e-06	4.56213e-05	20	0.00158529	0.0253376
T4	Erysipelotrichaceae_Faecalitalea	3.78463	1.96154	1.92942	0.0950037	0.280324	20	0.00158529	0.0253376
T0	Erysipelotrichaceae_Holdemania	0.0322925	0.712836	0.0453015	0.964759	0.964759	9	0.000218761	0.00380074
T1	Erysipelotrichaceae_Holdemania	0.815006	0.754646	1.07998	0.31163	0.460728	9	0.000218761	0.00380074
T2	Erysipelotrichaceae_Holdemania	2.29716	0.967609	2.37406	0.0449606	0.150458	9	0.000218761	0.00380074
T3	Erysipelotrichaceae_Holdemania	-0.0342668	0.0632587	-0.541693	0.602785	0.645841	9	0.000218761	0.00380074
T4	Erysipelotrichaceae_Holdemania	2.46255	1.49902	1.64277	0.144432	0.309498	9	0.000218761	0.00380074
T0	Erysipelotrichaceae_Turicibacter	-5.01761	1.65294	-3.03557	0.0125571	0.333553	26	0.00979728	0.113234
T1	Erysipelotrichaceae_Turicibacter	-5.76677	0.475043	-12.1395	1.96307e-06	3.80342e-05	26	0.00979728	0.113234
T2	Erysipelotrichaceae_Turicibacter	-4.28511	1.07496	-3.98631	0.00402604	0.0300452	26	0.00979728	0.113234
T4	Erysipelotrichaceae_Turicibacter	-4.42839	0.55998	-7.90812	9.81193e-05	0.00117743	26	0.00979728	0.113234
T3	Erysipelotrichaceae_Turicibacter	-3.30461	0.874828	-3.77744	0.00540785	0.0405589	26	0.00979728	0.113234
T0	Lachnospiraceae_Blautia	1.5265	2.00414	0.761672	0.46384	0.605009	29	0.0115212	0.313038
T1	Lachnospiraceae_Blautia	5.18302	1.24295	4.16994	0.00312235	0.026763	29	0.0115212	0.313038
T2	Lachnospiraceae_Blautia	0.719632	2.10339	0.34213	0.741067	0.794001	29	0.0115212	0.313038
T3	Lachnospiraceae_Blautia	2.01818	2.01523	1.00146	0.345927	0.568597	29	0.0115212	0.313038
T4	Lachnospiraceae_Blautia	1.24971	2.36187	0.529119	0.613081	0.656872	29	0.0115212	0.313038
T0	Lachnospiraceae_Eisenbergiella	0.29473	0.733617	0.401749	0.69632	0.732969	43	0.0144764	0.0767265
T1	Lachnospiraceae_Eisenbergiella	-2.898	1.80745	-1.60336	0.147523	0.327828	43	0.0144764	0.0767265
T2	Lachnospiraceae_Eisenbergiella	-5.00223	1.28205	-3.90173	0.00453357	0.0300452	43	0.0144764	0.0767265
T3	Lachnospiraceae_Eisenbergiella	-6.98008	0.209567	-33.3071	7.2059e-10	4.32354e-08	43	0.0144764	0.0767265
T4	Lachnospiraceae_Eisenbergiella	-3.68419	2.01591	-1.82756	0.110339	0.300926	43	0.0144764	0.0767265
T0	Lachnospiraceae_Hungatella	2.35922	1.54307	1.52892	0.157279	0.42042	31	0.00609926	0.0300877
T1	Lachnospiraceae_Hungatella	3.61792	1.65393	2.18748	0.0601573	0.18997	31	0.00609926	0.0300877
T2	Lachnospiraceae_Hungatella	4.96465	1.02549	4.84123	0.00128612	0.0154335	31	0.00609926	0.0300877
T3	Lachnospiraceae_Hungatella	1.91562	1.98594	0.964594	0.362997	0.569612	31	0.00609926	0.0300877
T4	Lachnospiraceae_Hungatella	-1.92423	2.18916	-0.878984	0.408568	0.521015	31	0.00609926	0.0300877
T0	Lachnospiraceae_Lachnoclostridium	1.88381	1.20341	1.56539	0.148558	0.42042	63	0.0541711	0.186532
T1	Lachnospiraceae_Lachnoclostridium	0.677963	0.44649	1.51843	0.167387	0.358687	63	0.0541711	0.186532
T2	Lachnospiraceae_Lachnoclostridium	0.969442	0.308432	3.14314	0.0137401	0.0687003	63	0.0541711	0.186532
T3	Lachnospiraceae_Lachnoclostridium	0.188492	0.328489	0.573814	0.581862	0.645841	63	0.0541711	0.186532
T4	Lachnospiraceae_Lachnoclostridium	0.510292	0.426991	1.19509	0.270966	0.439405	63	0.0541711	0.186532
T0	Lachnospiraceae_Lachnospiraceae_NK4A136_group	0.998567	1.41596	0.705225	0.496768	0.608287	13	0.000630148	0.00778709
T1	Lachnospiraceae_Lachnospiraceae_NK4A136_group	0.445293	1.55946	0.285544	0.782481	0.838372	13	0.000630148	0.00778709
T2	Lachnospiraceae_Lachnospiraceae_NK4A136_group	-0.152785	0.093921	-1.62674	0.142444	0.284888	13	0.000630148	0.00778709
T3	Lachnospiraceae_Lachnospiraceae_NK4A136_group	-1.27493	1.28391	-0.993002	0.34979	0.568597	13	0.000630148	0.00778709
T4	Lachnospiraceae_Lachnospiraceae_NK4A136_group	2.89675	1.51859	1.90753	0.0981134	0.280324	13	0.000630148	0.00778709
T0	Lachnospiraceae_Marvinbryantia	-0.22815	1.77516	-0.128524	0.900283	0.921627	43	0.00606586	0.0396587
T1	Lachnospiraceae_Marvinbryantia	-1.56663	1.7369	-0.901971	0.393418	0.482412	43	0.00606586	0.0396587
T2	Lachnospiraceae_Marvinbryantia	0.440047	1.89576	0.232122	0.822271	0.850626	43	0.00606586	0.0396587
T3	Lachnospiraceae_Marvinbryantia	0.329295	1.50817	0.218341	0.832631	0.832631	43	0.00606586	0.0396587
T4	Lachnospiraceae_Marvinbryantia	-4.11406	1.73428	-2.3722	0.0494463	0.197785	43	0.00606586	0.0396587
T0	Lachnospiraceae_Tyzzerella	0.152648	0.0947027	1.61187	0.138067	0.42042	7	0.000166528	0.00280147
T2	Lachnospiraceae_Tyzzerella	1.73702	1.15988	1.49759	0.172616	0.297478	7	0.000166528	0.00280147
T1	Lachnospiraceae_Tyzzerella	0.982916	0.911533	1.07831	0.312332	0.460728	7	0.000166528	0.00280147
T3	Lachnospiraceae_Tyzzerella	1.19114	0.994352	1.19791	0.265237	0.49732	7	0.000166528	0.00280147
T4	Lachnospiraceae_Tyzzerella	1.25976	1.14296	1.10219	0.306826	0.452909	7	0.000166528	0.00280147
T0	Lachnospiraceae_Tyzzerella_4	0.876616	0.698883	1.25431	0.238255	0.46447	16	0.0227267	0.185175
T1	Lachnospiraceae_Tyzzerella_4	4.04082	1.92269	2.10165	0.0687603	0.196458	16	0.0227267	0.185175
T2	Lachnospiraceae_Tyzzerella_4	4.88155	2.06013	2.36953	0.0452794	0.150458	16	0.0227267	0.185175
T3	Lachnospiraceae_Tyzzerella_4	5.31544	2.09171	2.5412	0.034646	0.11494	16	0.0227267	0.185175
T4	Lachnospiraceae_Tyzzerella_4	4.95221	2.31521	2.13899	0.0697379	0.243772	16	0.0227267	0.185175
T0	Marinifilaceae_Butyricimonas	-1.52651	0.531943	-2.86969	0.0166777	0.333553	60	0.0172564	0.0902442
T1	Marinifilaceae_Butyricimonas	-0.364498	1.53276	-0.237806	0.818009	0.840107	60	0.0172564	0.0902442
T2	Marinifilaceae_Butyricimonas	-0.886625	0.705346	-1.25701	0.244207	0.351056	60	0.0172564	0.0902442
T3	Marinifilaceae_Butyricimonas	-1.53634	0.260681	-5.89357	0.000364379	0.00312325	60	0.0172564	0.0902442
T4	Marinifilaceae_Butyricimonas	-2.75038	0.538289	-5.10949	0.00138481	0.0138481	60	0.0172564	0.0902442
T0	Marinifilaceae_Odoribacter	0.72828	0.903399	0.806156	0.438903	0.605009	57	0.00380127	0.0116094
T1	Marinifilaceae_Odoribacter	1.28675	1.42834	0.900867	0.39397	0.482412	57	0.00380127	0.0116094
T2	Marinifilaceae_Odoribacter	-0.21989	1.40549	-0.156451	0.879553	0.879553	57	0.00380127	0.0116094
T3	Marinifilaceae_Odoribacter	-1.2392	1.20098	-1.03182	0.332338	0.568597	57	0.00380127	0.0116094
T4	Marinifilaceae_Odoribacter	-1.53526	1.23493	-1.24319	0.253818	0.439405	57	0.00380127	0.0116094
T0	Peptococcaceae_Peptococcus	-0.390368	0.547721	-0.712712	0.492319	0.608287	4	4.84479e-05	0.00119279
T1	Peptococcaceae_Peptococcus	-0.147531	0.0588849	-2.50542	0.0366314	0.129287	4	4.84479e-05	0.00119279
T2	Peptococcaceae_Peptococcus	-0.152785	0.093921	-1.62674	0.142444	0.284888	4	4.84479e-05	0.00119279
T3	Peptococcaceae_Peptococcus	-0.0342668	0.0632587	-0.541693	0.602785	0.645841	4	4.84479e-05	0.00119279
T4	Peptococcaceae_Peptococcus	1.93951	1.156	1.67777	0.13729	0.309498	4	4.84479e-05	0.00119279
T0	Peptostreptococcaceae_Paeniclostridium	-2.32492	1.64775	-1.41097	0.188599	0.42042	4	0.00424315	0.150785
T1	Peptostreptococcaceae_Paeniclostridium	-2.68826	1.98815	-1.35214	0.213311	0.3771	4	0.00424315	0.150785
T2	Peptostreptococcaceae_Paeniclostridium	-0.152785	0.093921	-1.62674	0.142444	0.284888	4	0.00424315	0.150785
T3	Peptostreptococcaceae_Paeniclostridium	-0.0342668	0.0632587	-0.541693	0.602785	0.645841	4	0.00424315	0.150785
T4	Peptostreptococcaceae_Paeniclostridium	-0.207899	0.271535	-0.765643	0.468913	0.521015	4	0.00424315	0.150785
T0	Prevotellaceae_Paraprevotella	-1.65434	1.19455	-1.38491	0.196196	0.42042	6	0.00214044	0.0574512
T1	Prevotellaceae_Paraprevotella	-2.63758	1.95246	-1.3509	0.21369	0.3771	6	0.00214044	0.0574512
T2	Prevotellaceae_Paraprevotella	-0.152785	0.093921	-1.62674	0.142444	0.284888	6	0.00214044	0.0574512
T3	Prevotellaceae_Paraprevotella	-0.0342668	0.0632587	-0.541693	0.602785	0.645841	6	0.00214044	0.0574512
T4	Prevotellaceae_Paraprevotella	-0.207899	0.271535	-0.765643	0.468913	0.521015	6	0.00214044	0.0574512
T0	Rikenellaceae_Alistipes	-0.550938	0.336379	-1.63785	0.132493	0.42042	63	0.0641137	0.307899
T1	Rikenellaceae_Alistipes	-2.38158	1.43402	-1.66077	0.135339	0.31232	63	0.0641137	0.307899
T2	Rikenellaceae_Alistipes	-1.19836	0.757491	-1.58202	0.152303	0.294779	63	0.0641137	0.307899
T3	Rikenellaceae_Alistipes	-1.34115	0.686938	-1.95237	0.0866748	0.200019	63	0.0641137	0.307899
T4	Rikenellaceae_Alistipes	-0.88381	0.526185	-1.67966	0.136915	0.309498	63	0.0641137	0.307899
T0	Ruminococcaceae_Anaerofilum	0.152648	0.0947027	1.61187	0.138067	0.42042	4	5.04989e-05	0.00120057
T1	Ruminococcaceae_Anaerofilum	0.755198	0.723947	1.04317	0.327365	0.460728	4	5.04989e-05	0.00120057
T2	Ruminococcaceae_Anaerofilum	-0.152785	0.093921	-1.62674	0.142444	0.284888	4	5.04989e-05	0.00120057
T3	Ruminococcaceae_Anaerofilum	-0.0342668	0.0632587	-0.541693	0.602785	0.645841	4	5.04989e-05	0.00120057
T4	Ruminococcaceae_Anaerofilum	1.1784	1.06536	1.1061	0.305241	0.452909	4	5.04989e-05	0.00120057
T0	Ruminococcaceae_Anaerotruncus	-0.537015	1.09251	-0.491542	0.633653	0.704059	17	0.00134863	0.0205926
T1	Ruminococcaceae_Anaerotruncus	3.88896	1.13666	3.42139	0.00906933	0.054416	17	0.00134863	0.0205926
T2	Ruminococcaceae_Anaerotruncus	3.3347	1.54558	2.15757	0.0630277	0.189083	17	0.00134863	0.0205926
T3	Ruminococcaceae_Anaerotruncus	1.49824	1.57821	0.949326	0.370248	0.569612	17	0.00134863	0.0205926
T4	Ruminococcaceae_Anaerotruncus	1.69169	1.29039	1.31099	0.231229	0.433554	17	0.00134863	0.0205926
T0	Ruminococcaceae_Butyricicoccus	-0.305287	0.324244	-0.941535	0.368619	0.576167	39	0.00142245	0.00588
T1	Ruminococcaceae_Butyricicoccus	-0.43351	1.6336	-0.265371	0.797434	0.839404	39	0.00142245	0.00588
T2	Ruminococcaceae_Butyricicoccus	-0.287819	1.54551	-0.186228	0.856901	0.871425	39	0.00142245	0.00588
T3	Ruminococcaceae_Butyricicoccus	-1.70798	1.47575	-1.15737	0.280508	0.510015	39	0.00142245	0.00588
T4	Ruminococcaceae_Butyricicoccus	1.35538	1.58165	0.856942	0.419844	0.521015	39	0.00142245	0.00588
T0	Ruminococcaceae_Flavonifractor	0.623212	0.883328	0.705528	0.496588	0.608287	51	0.00843506	0.0519317
T1	Ruminococcaceae_Flavonifractor	2.48705	1.74868	1.42224	0.192752	0.3771	51	0.00843506	0.0519317
T2	Ruminococcaceae_Flavonifractor	4.58274	1.11154	4.12286	0.00333106	0.0300452	51	0.00843506	0.0519317
T3	Ruminococcaceae_Flavonifractor	2.89574	1.05075	2.75589	0.024832	0.107966	51	0.00843506	0.0519317
T4	Ruminococcaceae_Flavonifractor	3.18858	1.22696	2.59877	0.0354887	0.152095	51	0.00843506	0.0519317
T0	Ruminococcaceae_Fournierella	0.152648	0.0947027	1.61187	0.138067	0.42042	5	0.000372397	0.0117965
T1	Ruminococcaceae_Fournierella	0.858807	0.813628	1.05553	0.322015	0.460728	5	0.000372397	0.0117965
T2	Ruminococcaceae_Fournierella	0.963914	1.0854	0.888073	0.400413	0.480496	5	0.000372397	0.0117965
T3	Ruminococcaceae_Fournierella	-0.0342668	0.0632587	-0.541693	0.602785	0.645841	5	0.000372397	0.0117965
T4	Ruminococcaceae_Fournierella	2.00834	1.83301	1.09566	0.309488	0.452909	5	0.000372397	0.0117965
T0	Ruminococcaceae_GCA-900066225	0.152648	0.0947027	1.61187	0.138067	0.42042	6	0.000363618	0.0147349
T1	Ruminococcaceae_GCA-900066225	1.00376	0.903498	1.11097	0.298852	0.460728	6	0.000363618	0.0147349
T2	Ruminococcaceae_GCA-900066225	1.12627	1.26436	0.890779	0.399044	0.480496	6	0.000363618	0.0147349
T3	Ruminococcaceae_GCA-900066225	-0.727414	0.541207	-1.34406	0.215798	0.446478	6	0.000363618	0.0147349
T4	Ruminococcaceae_GCA-900066225	2.20477	1.36815	1.61149	0.151108	0.312638	6	0.000363618	0.0147349
T0	Ruminococcaceae_Intestinimonas	-1.22522	0.860391	-1.42402	0.184887	0.42042	23	0.000680988	0.00723759
T1	Ruminococcaceae_Intestinimonas	0.274499	1.20916	0.227016	0.826105	0.840107	23	0.000680988	0.00723759
T2	Ruminococcaceae_Intestinimonas	1.86731	1.19982	1.55632	0.158245	0.296709	23	0.000680988	0.00723759
T3	Ruminococcaceae_Intestinimonas	-0.556201	1.43744	-0.386937	0.708892	0.744537	23	0.000680988	0.00723759
T4	Ruminococcaceae_Intestinimonas	2.8778	1.39011	2.07019	0.0771946	0.243772	23	0.000680988	0.00723759
T0	Ruminococcaceae_Negativibacillus	-0.499818	1.16725	-0.4282	0.677581	0.72598	20	0.00313839	0.0383895
T2	Ruminococcaceae_Negativibacillus	4.78447	1.24873	3.83146	0.00500753	0.0300452	20	0.00313839	0.0383895
T1	Ruminococcaceae_Negativibacillus	5.58978	0.476198	11.7383	2.53562e-06	3.80342e-05	20	0.00313839	0.0383895
T3	Ruminococcaceae_Negativibacillus	3.72631	1.52385	2.44533	0.040229	0.11494	20	0.00313839	0.0383895
T4	Ruminococcaceae_Negativibacillus	2.85634	1.90293	1.50103	0.17704	0.354079	20	0.00313839	0.0383895
T0	Ruminococcaceae_Oscillibacter	-0.487319	0.396975	-1.22758	0.247717	0.46447	63	0.0113628	0.0487854
T1	Ruminococcaceae_Oscillibacter	-1.03609	0.566582	-1.82866	0.104851	0.259467	63	0.0113628	0.0487854
T2	Ruminococcaceae_Oscillibacter	-0.459444	0.413888	-1.11007	0.299219	0.390285	63	0.0113628	0.0487854
T3	Ruminococcaceae_Oscillibacter	-2.17312	1.18116	-1.83982	0.103074	0.229054	63	0.0113628	0.0487854
T4	Ruminococcaceae_Oscillibacter	-1.17208	0.968179	-1.21061	0.26533	0.439405	63	0.0113628	0.0487854
T0	Ruminococcaceae_Phocea	0.152648	0.0947027	1.61187	0.138067	0.42042	24	0.0013694	0.0119755
T1	Ruminococcaceae_Phocea	4.54866	0.747665	6.08382	0.000294682	0.00294682	24	0.0013694	0.0119755
T2	Ruminococcaceae_Phocea	3.15303	1.20086	2.62565	0.0303826	0.12153	24	0.0013694	0.0119755
T3	Ruminococcaceae_Phocea	4.77176	0.359183	13.2851	9.83955e-07	2.28335e-05	24	0.0013694	0.0119755
T4	Ruminococcaceae_Phocea	3.91145	0.898079	4.35536	0.003333	0.0285686	24	0.0013694	0.0119755
T0	Ruminococcaceae_Ruminiclostridium_5	-1.10474	0.772486	-1.43011	0.183178	0.42042	24	0.000724267	0.00722748
T1	Ruminococcaceae_Ruminiclostridium_5	3.02607	0.855026	3.53915	0.00762928	0.0508618	24	0.000724267	0.00722748
T2	Ruminococcaceae_Ruminiclostridium_5	1.38194	1.29019	1.07111	0.315365	0.402594	24	0.000724267	0.00722748
T3	Ruminococcaceae_Ruminiclostridium_5	2.84809	1.16179	2.45146	0.0398458	0.11494	24	0.000724267	0.00722748
T4	Ruminococcaceae_Ruminiclostridium_5	1.38786	1.42059	0.976963	0.361134	0.503908	24	0.000724267	0.00722748
T0	Ruminococcaceae_Ruminiclostridium_6	-1.87945	0.883186	-2.12803	0.0592175	0.42042	8	0.000208202	0.00521046
T1	Ruminococcaceae_Ruminiclostridium_6	-0.147531	0.0588849	-2.50542	0.0366314	0.129287	8	0.000208202	0.00521046
T2	Ruminococcaceae_Ruminiclostridium_6	-0.346665	0.854334	-0.405772	0.695546	0.772829	8	0.000208202	0.00521046
T3	Ruminococcaceae_Ruminiclostridium_6	-0.0342668	0.0632587	-0.541693	0.602785	0.645841	8	0.000208202	0.00521046
T4	Ruminococcaceae_Ruminiclostridium_6	-3.01626	0.952566	-3.16645	0.0157856	0.0895443	8	0.000208202	0.00521046
T0	Ruminococcaceae_Ruminiclostridium_9	-1.54189	1.41206	-1.09194	0.300467	0.513489	38	0.00252121	0.0163551
T1	Ruminococcaceae_Ruminiclostridium_9	0.690426	1.46064	0.472688	0.649063	0.724556	38	0.00252121	0.0163551
T2	Ruminococcaceae_Ruminiclostridium_9	0.853047	1.41265	0.603864	0.562661	0.636975	38	0.00252121	0.0163551
T3	Ruminococcaceae_Ruminiclostridium_9	3.35035	1.34046	2.49941	0.0369762	0.11494	38	0.00252121	0.0163551
T4	Ruminococcaceae_Ruminiclostridium_9	1.65909	1.96674	0.843573	0.426791	0.521015	38	0.00252121	0.0163551
T0	Ruminococcaceae_Ruminococcaceae_UCG-004	0.152648	0.0947027	1.61187	0.138067	0.42042	12	0.000354168	0.00434299
T1	Ruminococcaceae_Ruminococcaceae_UCG-004	1.85966	0.917945	2.0259	0.0773476	0.210948	12	0.000354168	0.00434299
T2	Ruminococcaceae_Ruminococcaceae_UCG-004	1.50401	1.01454	1.48246	0.176503	0.297478	12	0.000354168	0.00434299
T3	Ruminococcaceae_Ruminococcaceae_UCG-004	2.7893	1.08061	2.58123	0.0325542	0.11494	12	0.000354168	0.00434299
T4	Ruminococcaceae_Ruminococcaceae_UCG-004	3.14556	1.37898	2.28107	0.056547	0.212051	12	0.000354168	0.00434299
T0	Ruminococcaceae_Ruminococcaceae_UCG-005	0.690077	1.13434	0.608349	0.55652	0.65473	9	0.000232742	0.00377864
T1	Ruminococcaceae_Ruminococcaceae_UCG-005	-0.684011	0.676804	-1.01065	0.341772	0.460728	9	0.000232742	0.00377864
T2	Ruminococcaceae_Ruminococcaceae_UCG-005	-0.987662	0.865693	-1.14089	0.286915	0.390285	9	0.000232742	0.00377864
T3	Ruminococcaceae_Ruminococcaceae_UCG-005	-0.0342668	0.0632587	-0.541693	0.602785	0.645841	9	0.000232742	0.00377864
T4	Ruminococcaceae_Ruminococcaceae_UCG-005	-0.207899	0.271535	-0.765643	0.468913	0.521015	9	0.000232742	0.00377864
T0	Ruminococcaceae_Ruminococcaceae_UCG-013	1.56422	1.1035	1.41751	0.186731	0.42042	12	0.00035195	0.0033856
T1	Ruminococcaceae_Ruminococcaceae_UCG-013	-0.147531	0.0588849	-2.50542	0.0366314	0.129287	12	0.00035195	0.0033856
T2	Ruminococcaceae_Ruminococcaceae_UCG-013	-1.07382	0.847828	-1.26655	0.240945	0.351056	12	0.00035195	0.0033856
T3	Ruminococcaceae_Ruminococcaceae_UCG-013	-2.25732	0.993495	-2.2721	0.0527176	0.137792	12	0.00035195	0.0033856
T4	Ruminococcaceae_Ruminococcaceae_UCG-013	-1.85511	1.07982	-1.71799	0.129495	0.309498	12	0.00035195	0.0033856
T0	Ruminococcaceae_Ruminococcaceae_UCG-014	-1.5534	1.67116	-0.92953	0.374508	0.576167	18	0.00201077	0.0237547
T1	Ruminococcaceae_Ruminococcaceae_UCG-014	-0.927887	0.926795	-1.00118	0.346058	0.460728	18	0.00201077	0.0237547
T2	Ruminococcaceae_Ruminococcaceae_UCG-014	-4.2742	1.08096	-3.95409	0.00421178	0.0300452	18	0.00201077	0.0237547
T3	Ruminococcaceae_Ruminococcaceae_UCG-014	-3.19277	1.1003	-2.90173	0.0198391	0.0991954	18	0.00201077	0.0237547
T4	Ruminococcaceae_Ruminococcaceae_UCG-014	-3.19609	1.04729	-3.05176	0.0185371	0.0926857	18	0.00201077	0.0237547
T0	Ruminococcaceae_Ruminococcus_1	-0.70988	1.52662	-0.465001	0.651891	0.711154	30	0.00555808	0.0486053
T1	Ruminococcaceae_Ruminococcus_1	-6.29907	0.166458	-37.8417	2.61059e-10	1.56636e-08	30	0.00555808	0.0486053
T2	Ruminococcaceae_Ruminococcus_1	-6.36631	0.298048	-21.36	2.42788e-08	1.45673e-06	30	0.00555808	0.0486053
T3	Ruminococcaceae_Ruminococcus_1	-4.75083	1.36117	-3.49025	0.00819545	0.0546363	30	0.00555808	0.0486053
T4	Ruminococcaceae_Ruminococcus_1	-4.41836	1.40785	-3.13837	0.0164164	0.0895443	30	0.00555808	0.0486053
T0	Ruminococcaceae_Ruminococcus_2	-0.553036	0.675341	-0.818899	0.431927	0.605009	16	0.0010537	0.0284107
T1	Ruminococcaceae_Ruminococcus_2	-1.41813	1.43894	-0.985538	0.353225	0.460728	16	0.0010537	0.0284107
T2	Ruminococcaceae_Ruminococcus_2	-1.83989	1.00713	-1.82687	0.10514	0.284888	16	0.0010537	0.0284107
T3	Ruminococcaceae_Ruminococcus_2	-2.12656	0.960794	-2.21333	0.0577799	0.138672	16	0.0010537	0.0284107
T4	Ruminococcaceae_Ruminococcus_2	-5.37419	0.635896	-8.45136	6.40982e-05	0.00117743	16	0.0010537	0.0284107
T0	Ruminococcaceae_UBA1819	-1.06305	0.919329	-1.15634	0.274422	0.484273	58	0.0193363	0.0985692
T1	Ruminococcaceae_UBA1819	-0.611568	1.40844	-0.434216	0.675605	0.737024	58	0.0193363	0.0985692
T2	Ruminococcaceae_UBA1819	2.17571	0.372508	5.84071	0.000386832	0.00580247	58	0.0193363	0.0985692
T3	Ruminococcaceae_UBA1819	1.38773	0.458746	3.02504	0.0164329	0.0896338	58	0.0193363	0.0985692
T4	Ruminococcaceae_UBA1819	1.46222	0.887931	1.64677	0.143598	0.309498	58	0.0193363	0.0985692
T0	Streptococcaceae_Streptococcus	-1.87266	1.33163	-1.40629	0.189945	0.42042	6	0.00103164	0.0253452
T1	Streptococcaceae_Streptococcus	-2.04108	1.47949	-1.37958	0.205046	0.3771	6	0.00103164	0.0253452
T2	Streptococcaceae_Streptococcus	-0.152785	0.093921	-1.62674	0.142444	0.284888	6	0.00103164	0.0253452
T3	Streptococcaceae_Streptococcus	-0.0342668	0.0632587	-0.541693	0.602785	0.645841	6	0.00103164	0.0253452
T4	Streptococcaceae_Streptococcus	0.440737	0.869123	0.507106	0.627662	0.660696	6	0.00103164	0.0253452
T0	Tannerellaceae_Parabacteroides	1.28799	0.722482	1.78274	0.104959	0.42042	64	0.10447	0.323565
T1	Tannerellaceae_Parabacteroides	-2.35959	0.630371	-3.74318	0.00567943	0.0425957	64	0.10447	0.323565
T2	Tannerellaceae_Parabacteroides	-1.78806	0.609804	-2.93219	0.0189347	0.0811486	64	0.10447	0.323565
T3	Tannerellaceae_Parabacteroides	-1.3795	0.515181	-2.6777	0.0280259	0.112104	64	0.10447	0.323565
T4	Tannerellaceae_Parabacteroides	-1.06922	0.740083	-1.44473	0.191764	0.371157	64	0.10447	0.323565
