# Supplementary material for: Ketogenic diet suppresses colorectal cancer through the gut microbiome long chain fatty acid stearate
Source: Nat Commun. 2025 Feb 20;16:1792. doi: 10.1038/s41467-025-56678-0 (PMC11842570; doi:10.1038/s41467-025-56678-0)
Supplement: Supplementary file 6 — Supplementary Data File 4 [file 41467_2025_56678_MOESM6_ESM.xlsx]

## Sheet: Supplementary Table 4
A Generalized Linear Model was applied to Center Log Ratio Transformed data.
timepoint	OTU	estimate	std.error	statistic	p.value	padj	Prevalence	MeanAbundance	MaxAbundance
T0	Acholeplasmataceae_Anaeroplasma	-2.77127	1.01968	-2.71779	0.0186841	0.122485	48	0.0061095	0.0970539
T2	Acholeplasmataceae_Anaeroplasma	-4.11183	0.891088	-4.6144	0.00172275	0.00781862	48	0.0061095	0.0970539
T3	Acholeplasmataceae_Anaeroplasma	-3.8176	1.49393	-2.5554	0.0509307	0.191244	48	0.0061095	0.0970539
T4	Acholeplasmataceae_Anaeroplasma	-5.09109	0.231747	-21.9683	8.06412e-13	1.18946e-11	48	0.0061095	0.0970539
T0	Akkermansiaceae_Akkermansia	1.55423	1.24463	1.24875	0.235569	0.382765	73	0.0467178	0.183588
T2	Akkermansiaceae_Akkermansia	3.83881	1.87189	2.05077	0.0744192	0.141637	73	0.0467178	0.183588
T3	Akkermansiaceae_Akkermansia	7.53681	2.08423	3.61611	0.0152818	0.0819662	73	0.0467178	0.183588
T4	Akkermansiaceae_Akkermansia	5.90849	1.46544	4.0319	0.00108652	0.00432334	73	0.0467178	0.183588
T0	Anaerovoracaceae_[Eubacterium] nodatum group	1.50999	0.836441	1.80526	0.0961673	0.270184	10	8.6632e-05	0.00153207
T2	Anaerovoracaceae_[Eubacterium] nodatum group	-1.38014	0.80067	-1.72373	0.123047	0.191047	10	8.6632e-05	0.00153207
T3	Anaerovoracaceae_[Eubacterium] nodatum group	2.748	1.14479	2.40044	0.061587	0.191244	10	8.6632e-05	0.00153207
T4	Anaerovoracaceae_[Eubacterium] nodatum group	-0.659947	0.469984	-1.40419	0.180628	0.259928	10	8.6632e-05	0.00153207
T0	Anaerovoracaceae_Anaerovorax	3.17109	0.615662	5.15071	0.000240704	0.00561523	19	0.000223576	0.00190631
T2	Anaerovoracaceae_Anaerovorax	2.87276	0.828282	3.46834	0.0084634	0.024967	19	0.000223576	0.00190631
T3	Anaerovoracaceae_Anaerovorax	4.3758	0.107539	40.6902	1.69063e-07	3.3249e-06	19	0.000223576	0.00190631
T4	Anaerovoracaceae_Anaerovorax	4.34651	0.163564	26.5738	4.96714e-14	2.93061e-12	19	0.000223576	0.00190631
T0	Atopobiaceae_Coriobacteriaceae UCG-002	1.94176	1.33084	1.45905	0.170228	0.323982	57	0.00600875	0.0806743
T2	Atopobiaceae_Coriobacteriaceae UCG-002	-0.865721	1.34432	-0.643982	0.537608	0.598469	57	0.00600875	0.0806743
T3	Atopobiaceae_Coriobacteriaceae UCG-002	2.32011	0.678412	3.41991	0.01884	0.0926302	57	0.00600875	0.0806743
T4	Atopobiaceae_Coriobacteriaceae UCG-002	2.24549	0.884514	2.53868	0.0227016	0.0465272	57	0.00600875	0.0806743
T0	Bacteroidaceae_Bacteroides	1.09876	1.21678	0.903006	0.384291	0.503848	86	0.0781849	0.49984
T2	Bacteroidaceae_Bacteroides	-0.456082	0.269742	-1.69081	0.129339	0.19205	86	0.0781849	0.49984
T3	Bacteroidaceae_Bacteroides	0.0800721	0.427498	0.187304	0.858786	0.899384	86	0.0781849	0.49984
T4	Bacteroidaceae_Bacteroides	-0.796447	0.275157	-2.89452	0.0111176	0.0285191	86	0.0781849	0.49984
T0	Barnesiellaceae_Coprobacter	0.551266	0.691013	0.797765	0.440508	0.552979	10	0.000126973	0.00397178
T2	Barnesiellaceae_Coprobacter	-0.597735	0.110652	-5.40192	0.000644542	0.003169	10	0.000126973	0.00397178
T3	Barnesiellaceae_Coprobacter	-0.0133353	0.10027	-0.132994	0.899384	0.899384	10	0.000126973	0.00397178
T4	Barnesiellaceae_Coprobacter	-0.196126	0.111151	-1.7645	0.0979951	0.156262	10	0.000126973	0.00397178
T0	Bifidobacteriaceae_Bifidobacterium	-2.37222	1.50558	-1.57562	0.141098	0.308324	49	0.005465	0.0639249
T2	Bifidobacteriaceae_Bifidobacterium	-6.82696	0.290813	-23.4754	1.15285e-08	1.70046e-07	49	0.005465	0.0639249
T3	Bifidobacteriaceae_Bifidobacterium	-5.48575	1.38531	-3.95993	0.0107436	0.0704301	49	0.005465	0.0639249
T4	Bifidobacteriaceae_Bifidobacterium	-6.22796	0.371412	-16.7684	3.98689e-11	4.70453e-10	49	0.005465	0.0639249
T0	Butyricicoccaceae_Butyricicoccus	-3.27474	0.906006	-3.61448	0.0035503	0.0418936	26	0.000417087	0.00616255
T2	Butyricicoccaceae_Butyricicoccus	-1.53783	0.911901	-1.6864	0.130203	0.19205	26	0.000417087	0.00616255
T3	Butyricicoccaceae_Butyricicoccus	-3.43274	1.34523	-2.55179	0.0511543	0.191244	26	0.000417087	0.00616255
T4	Butyricicoccaceae_Butyricicoccus	-0.447138	1.20976	-0.369608	0.71684	0.755242	26	0.000417087	0.00616255
T0	Butyricicoccaceae_UCG-009	2.08509	1.3615	1.53147	0.151582	0.308636	30	0.00124055	0.0123987
T2	Butyricicoccaceae_UCG-009	5.21638	0.405349	12.8689	1.25635e-06	1.23541e-05	30	0.00124055	0.0123987
T3	Butyricicoccaceae_UCG-009	1.79286	1.40455	1.27647	0.257861	0.447465	30	0.00124055	0.0123987
T4	Butyricicoccaceae_UCG-009	4.2723	0.764166	5.5908	5.15292e-05	0.000337803	30	0.00124055	0.0123987
T0	Clostridiaceae_Clostridium sensu stricto 1	1.3351	1.02964	1.29666	0.219127	0.382765	55	0.00539134	0.0349985
T2	Clostridiaceae_Clostridium sensu stricto 1	3.38574	1.10742	3.05734	0.0156457	0.0401346	55	0.00539134	0.0349985
T3	Clostridiaceae_Clostridium sensu stricto 1	-2.4104	1.28554	-1.87501	0.119642	0.320857	55	0.00539134	0.0349985
T4	Clostridiaceae_Clostridium sensu stricto 1	2.85542	1.06751	2.67485	0.0173093	0.0408498	55	0.00539134	0.0349985
T0	Deferribacteraceae_Mucispirillum	-1.62654	1.09848	-1.48072	0.164454	0.323426	70	0.00871771	0.107933
T2	Deferribacteraceae_Mucispirillum	0.936674	1.4446	0.648398	0.534891	0.598469	70	0.00871771	0.107933
T3	Deferribacteraceae_Mucispirillum	2.1462	2.01883	1.06309	0.336366	0.472514	70	0.00871771	0.107933
T4	Deferribacteraceae_Mucispirillum	3.00466	1.10951	2.70808	0.0161941	0.0398106	70	0.00871771	0.107933
T4	Desulfovibrionaceae_Bilophila	3.92409	0.859107	4.56764	0.00037	0.00198455	67	0.00780392	0.0738681
T0	Desulfovibrionaceae_Bilophila	1.12469	0.923084	1.2184	0.246483	0.382765	67	0.00780392	0.0738681
T2	Desulfovibrionaceae_Bilophila	4.04721	1.08256	3.73857	0.00571707	0.017753	67	0.00780392	0.0738681
T3	Desulfovibrionaceae_Bilophila	2.57617	1.81622	1.41842	0.215275	0.403428	67	0.00780392	0.0738681
T0	Desulfovibrionaceae_Desulfovibrio	-1.73562	1.40587	-1.23456	0.240624	0.382765	45	0.00211674	0.0339184
T2	Desulfovibrionaceae_Desulfovibrio	-0.508671	0.187751	-2.70929	0.0266875	0.0583171	45	0.00211674	0.0339184
T3	Desulfovibrionaceae_Desulfovibrio	-2.84004	2.06701	-1.37399	0.227842	0.407353	45	0.00211674	0.0339184
T4	Desulfovibrionaceae_Desulfovibrio	-0.195505	1.42306	-0.137384	0.892555	0.907944	45	0.00211674	0.0339184
T0	Eggerthellaceae_Enterorhabdus	0.0956603	1.00348	0.0953284	0.925627	0.953911	44	0.000810685	0.0112991
T2	Eggerthellaceae_Enterorhabdus	1.85487	1.24376	1.49134	0.174212	0.239035	44	0.000810685	0.0112991
T3	Eggerthellaceae_Enterorhabdus	0.371669	2.11182	0.175995	0.867204	0.899384	44	0.000810685	0.0112991
T4	Eggerthellaceae_Enterorhabdus	2.15732	0.882389	2.44486	0.0273156	0.0519878	44	0.000810685	0.0112991
T0	Enterobacteriaceae_Escherichia-Shigella	0.150701	1.88942	0.0797604	0.937743	0.953911	30	0.0489406	0.986205
T2	Enterobacteriaceae_Escherichia-Shigella	-0.597735	0.110652	-5.40192	0.000644542	0.003169	30	0.0489406	0.986205
T3	Enterobacteriaceae_Escherichia-Shigella	1.91461	1.62865	1.17558	0.292687	0.45546	30	0.0489406	0.986205
T4	Enterobacteriaceae_Escherichia-Shigella	-1.32269	0.820679	-1.61171	0.127863	0.198525	30	0.0489406	0.986205
T0	Erysipelatoclostridiaceae_Erysipelatoclostridium	2.9219	1.23442	2.36702	0.0355941	0.190914	26	0.000789823	0.0126042
T2	Erysipelatoclostridiaceae_Erysipelatoclostridium	-0.707841	1.47629	-0.479472	0.644436	0.702806	26	0.000789823	0.0126042
T3	Erysipelatoclostridiaceae_Erysipelatoclostridium	1.33435	1.18462	1.12639	0.311139	0.45546	26	0.000789823	0.0126042
T4	Erysipelatoclostridiaceae_Erysipelatoclostridium	-2.15483	0.81461	-2.64522	0.0183659	0.0416764	26	0.000789823	0.0126042
T0	Erysipelotrichaceae_Faecalibaculum	2.13064	1.39168	1.53098	0.151702	0.308636	62	0.0202244	0.110527
T2	Erysipelotrichaceae_Faecalibaculum	0.233215	0.502849	0.463788	0.655158	0.702806	62	0.0202244	0.110527
T3	Erysipelotrichaceae_Faecalibaculum	2.52501	2.23889	1.12779	0.310598	0.45546	62	0.0202244	0.110527
T4	Erysipelotrichaceae_Faecalibaculum	0.586181	1.33125	0.440324	0.665981	0.727646	62	0.0202244	0.110527
T0	Erysipelotrichaceae_Turicibacter	-2.60103	1.26687	-2.05311	0.0625275	0.232129	41	0.00879566	0.084458
T2	Erysipelotrichaceae_Turicibacter	-4.79784	1.67269	-2.86834	0.0208823	0.0513355	41	0.00879566	0.084458
T3	Erysipelotrichaceae_Turicibacter	-3.38415	2.34161	-1.44522	0.208017	0.403428	41	0.00879566	0.084458
T4	Erysipelotrichaceae_Turicibacter	-7.27947	0.328605	-22.1526	7.13929e-13	1.18946e-11	41	0.00879566	0.084458
T0	Lachnospiraceae_[Eubacterium] fissicatena group	5.69149	1.1275	5.04789	0.00028552	0.00561523	29	0.0072696	0.071803
T2	Lachnospiraceae_[Eubacterium] fissicatena group	6.73311	0.378526	17.7877	1.02143e-07	1.20529e-06	29	0.0072696	0.071803
T3	Lachnospiraceae_[Eubacterium] fissicatena group	7.93544	0.0919766	86.2767	3.9647e-09	2.33917e-07	29	0.0072696	0.071803
T4	Lachnospiraceae_[Eubacterium] fissicatena group	7.18361	0.289492	24.8145	1.35822e-13	4.00674e-12	29	0.0072696	0.071803
T0	Lachnospiraceae_[Eubacterium] xylanophilum group	-3.62726	1.77	-2.04929	0.0629501	0.232129	42	0.0042669	0.0415138
T2	Lachnospiraceae_[Eubacterium] xylanophilum group	-0.444266	1.76925	-0.251103	0.808064	0.836417	42	0.0042669	0.0415138
T3	Lachnospiraceae_[Eubacterium] xylanophilum group	-6.78535	0.511466	-13.2665	4.34955e-05	0.000513247	42	0.0042669	0.0415138
T4	Lachnospiraceae_[Eubacterium] xylanophilum group	-3.26084	0.77712	-4.19605	0.000779087	0.00383051	42	0.0042669	0.0415138
T0	Lachnospiraceae_A2	-0.984916	0.908978	-1.08354	0.299859	0.4251	15	0.000431873	0.00653098
T2	Lachnospiraceae_A2	-1.39553	0.770727	-1.81067	0.10778	0.177481	15	0.000431873	0.00653098
T3	Lachnospiraceae_A2	-0.0133353	0.10027	-0.132994	0.899384	0.899384	15	0.000431873	0.00653098
T4	Lachnospiraceae_A2	-1.78194	0.793444	-2.24583	0.0402086	0.0741345	15	0.000431873	0.00653098
T0	Lachnospiraceae_Acetatifactor	-0.757243	0.611812	-1.23771	0.239496	0.382765	15	0.00120046	0.0175786
T2	Lachnospiraceae_Acetatifactor	2.14878	1.54076	1.39462	0.200636	0.268467	15	0.00120046	0.0175786
T3	Lachnospiraceae_Acetatifactor	2.379	1.93639	1.22857	0.273899	0.452231	15	0.00120046	0.0175786
T4	Lachnospiraceae_Acetatifactor	5.75906	0.615462	9.35729	1.18878e-07	1.16896e-06	15	0.00120046	0.0175786
T0	Lachnospiraceae_ASF356	-1.49605	1.56091	-0.958442	0.356753	0.480525	37	0.00166518	0.0197856
T2	Lachnospiraceae_ASF356	-4.04038	1.00527	-4.01921	0.00384538	0.0141799	37	0.00166518	0.0197856
T3	Lachnospiraceae_ASF356	-4.78354	0.384394	-12.4444	5.94088e-05	0.000584187	37	0.00166518	0.0197856
T4	Lachnospiraceae_ASF356	-2.36584	1.3257	-1.7846	0.0945612	0.154975	37	0.00166518	0.0197856
T0	Lachnospiraceae_GCA-900066575	0.0767136	1.42758	0.053737	0.958029	0.958029	45	0.00177332	0.0219527
T2	Lachnospiraceae_GCA-900066575	3.32654	0.848612	3.91998	0.00441853	0.0153349	45	0.00177332	0.0219527
T3	Lachnospiraceae_GCA-900066575	1.29302	1.38584	0.933021	0.393638	0.540108	45	0.00177332	0.0219527
T4	Lachnospiraceae_GCA-900066575	0.784919	1.40671	0.557984	0.585088	0.687366	45	0.00177332	0.0219527
T0	Lachnospiraceae_Lachnoclostridium	1.69752	1.23189	1.37798	0.193361	0.35651	65	0.00794904	0.105147
T2	Lachnospiraceae_Lachnoclostridium	3.13444	1.61742	1.93793	0.0886289	0.153797	65	0.00794904	0.105147
T3	Lachnospiraceae_Lachnoclostridium	3.07057	1.83402	1.67423	0.154941	0.36566	65	0.00794904	0.105147
T4	Lachnospiraceae_Lachnoclostridium	2.95603	0.878568	3.3646	0.00425593	0.0114136	65	0.00794904	0.105147
T0	Lachnospiraceae_Lachnospiraceae NK4A136 group	-2.83084	1.52284	-1.85892	0.0877257	0.258791	73	0.0298524	0.165994
T2	Lachnospiraceae_Lachnospiraceae NK4A136 group	-2.97257	1.3388	-2.22032	0.0571535	0.116278	73	0.0298524	0.165994
T3	Lachnospiraceae_Lachnospiraceae NK4A136 group	-5.50635	1.31744	-4.17958	0.00865843	0.0698454	73	0.0298524	0.165994
T4	Lachnospiraceae_Lachnospiraceae NK4A136 group	-3.63077	1.02483	-3.54282	0.00295241	0.009168	73	0.0298524	0.165994
T0	Lachnospiraceae_Lachnospiraceae UCG-006	0.400383	1.10507	0.362315	0.723417	0.853632	21	0.000892114	0.0175626
T2	Lachnospiraceae_Lachnospiraceae UCG-006	0.295447	0.827391	0.357082	0.730266	0.769388	21	0.000892114	0.0175626
T3	Lachnospiraceae_Lachnospiraceae UCG-006	-2.09223	1.40878	-1.48513	0.197642	0.402098	21	0.000892114	0.0175626
T4	Lachnospiraceae_Lachnospiraceae UCG-006	-0.464258	0.85278	-0.544405	0.594164	0.687366	21	0.000892114	0.0175626
T0	Lachnospiraceae_Lachnospiraceae UCG-008	-2.1684	0.936604	-2.31517	0.0391082	0.192282	14	0.000185524	0.0032462
T2	Lachnospiraceae_Lachnospiraceae UCG-008	-0.597735	0.110652	-5.40192	0.000644542	0.003169	14	0.000185524	0.0032462
T3	Lachnospiraceae_Lachnospiraceae UCG-008	-2.56486	1.72053	-1.49074	0.196223	0.402098	14	0.000185524	0.0032462
T4	Lachnospiraceae_Lachnospiraceae UCG-008	0.290351	0.478824	0.606384	0.553327	0.66625	14	0.000185524	0.0032462
T0	Lachnospiraceae_Marvinbryantia	0.208339	0.839222	0.248252	0.808137	0.899624	33	0.00147266	0.0152274
T2	Lachnospiraceae_Marvinbryantia	0.0380226	1.47195	0.0258314	0.980025	0.985095	33	0.00147266	0.0152274
T3	Lachnospiraceae_Marvinbryantia	-3.6359	1.59545	-2.27892	0.0716351	0.206633	33	0.00147266	0.0152274
T4	Lachnospiraceae_Marvinbryantia	-2.30522	1.17227	-1.96647	0.0680298	0.118052	33	0.00147266	0.0152274
T0	Lachnospiraceae_Roseburia	-0.505566	1.59884	-0.316207	0.757278	0.876067	45	0.00431573	0.062975
T2	Lachnospiraceae_Roseburia	-1.84993	1.64674	-1.12339	0.29385	0.376894	45	0.00431573	0.062975
T3	Lachnospiraceae_Roseburia	0.574427	2.04725	0.280585	0.790268	0.863441	45	0.00431573	0.062975
T4	Lachnospiraceae_Roseburia	-4.79056	1.18984	-4.02621	0.00109915	0.00432334	45	0.00431573	0.062975
T0	Lachnospiraceae_Tuzzerella	5.19801	0.92979	5.59052	0.000117905	0.00561523	27	0.00271435	0.0250749
T2	Lachnospiraceae_Tuzzerella	6.01285	0.185835	32.3559	9.07165e-10	4.19782e-08	27	0.00271435	0.0250749
T3	Lachnospiraceae_Tuzzerella	5.54306	1.48851	3.7239	0.0136569	0.0805758	27	0.00271435	0.0250749
T4	Lachnospiraceae_Tuzzerella	5.48685	0.751741	7.29886	2.61447e-06	2.20363e-05	27	0.00271435	0.0250749
T0	Lactobacillaceae_HT002	1.96105	1.19922	1.63528	0.127932	0.304851	65	0.0110378	0.0759696
T2	Lactobacillaceae_HT002	-1.82903	1.32486	-1.38054	0.204763	0.268467	65	0.0110378	0.0759696
T3	Lactobacillaceae_HT002	1.48715	2.22796	0.667492	0.534024	0.656445	65	0.0110378	0.0759696
T4	Lactobacillaceae_HT002	-0.538205	1.4211	-0.378725	0.710199	0.755242	65	0.0110378	0.0759696
T0	Lactobacillaceae_Lactobacillus	1.1226	1.04224	1.0771	0.302613	0.4251	61	0.0139059	0.120688
T2	Lactobacillaceae_Lactobacillus	1.26739	1.45106	0.87342	0.407886	0.481305	61	0.0139059	0.120688
T3	Lactobacillaceae_Lactobacillus	-1.02146	0.889914	-1.14782	0.302979	0.45546	61	0.0139059	0.120688
T4	Lactobacillaceae_Lactobacillus	-0.708612	1.56287	-0.453404	0.656748	0.727646	61	0.0139059	0.120688
T0	Lactobacillaceae_Ligilactobacillus	1.09262	1.94762	0.561002	0.58512	0.704532	64	0.0167911	0.142834
T2	Lactobacillaceae_Ligilactobacillus	-0.0412148	2.13845	-0.0192732	0.985095	0.985095	64	0.0167911	0.142834
T3	Lactobacillaceae_Ligilactobacillus	-1.33831	2.13813	-0.625928	0.558822	0.672867	64	0.0167911	0.142834
T4	Lactobacillaceae_Ligilactobacillus	-0.328659	1.58367	-0.207531	0.838387	0.867804	64	0.0167911	0.142834
T0	Marinifilaceae_Butyricimonas	1.60377	1.38147	1.16091	0.268252	0.405816	13	0.00048992	0.0303151
T2	Marinifilaceae_Butyricimonas	-0.597735	0.110652	-5.40192	0.000644542	0.003169	13	0.00048992	0.0303151
T3	Marinifilaceae_Butyricimonas	-1.35761	2.03407	-0.667436	0.534057	0.656445	13	0.00048992	0.0303151
T4	Marinifilaceae_Butyricimonas	0.530886	1.10878	0.478802	0.638984	0.725001	13	0.00048992	0.0303151
T0	Marinifilaceae_Odoribacter	0.180028	1.79161	0.100484	0.921619	0.953911	41	0.00439208	0.0690194
T2	Marinifilaceae_Odoribacter	3.94379	1.03863	3.79711	0.0052583	0.0172355	41	0.00439208	0.0690194
T3	Marinifilaceae_Odoribacter	-4.93848	2.05016	-2.40883	0.0609523	0.191244	41	0.00439208	0.0690194
T4	Marinifilaceae_Odoribacter	0.00564206	1.54265	0.00365737	0.99713	0.99713	41	0.00439208	0.0690194
T0	Muribaculaceae_Muribaculum	-4.79218	1.52718	-3.13794	0.00856466	0.0721878	48	0.0129809	0.0669546
T2	Muribaculaceae_Muribaculum	-8.26383	0.343391	-24.0653	9.47612e-09	1.70046e-07	48	0.0129809	0.0669546
T3	Muribaculaceae_Muribaculum	-2.80141	1.99291	-1.40569	0.218809	0.403428	48	0.0129809	0.0669546
T4	Muribaculaceae_Muribaculum	-4.76802	1.3119	-3.63444	0.00244664	0.00801955	48	0.0129809	0.0669546
T0	Oscillospiraceae_Colidextribacter	2.17687	1.23372	1.76447	0.103067	0.276406	60	0.0108861	0.0951612
T2	Oscillospiraceae_Colidextribacter	5.41369	1.21491	4.45606	0.00212215	0.00894335	60	0.0108861	0.0951612
T3	Oscillospiraceae_Colidextribacter	3.43582	1.9824	1.73316	0.143606	0.353031	60	0.0108861	0.0951612
T4	Oscillospiraceae_Colidextribacter	3.46438	0.845845	4.09577	0.000954418	0.00432334	60	0.0108861	0.0951612
T0	Oscillospiraceae_Intestinimonas	2.68211	1.27366	2.10582	0.0569532	0.232129	41	0.00404376	0.0501886
T2	Oscillospiraceae_Intestinimonas	2.59727	1.32544	1.95956	0.0857166	0.153251	41	0.00404376	0.0501886
T3	Oscillospiraceae_Intestinimonas	4.91122	1.75362	2.80062	0.037966	0.172307	41	0.00404376	0.0501886
T4	Oscillospiraceae_Intestinimonas	5.72623	0.913353	6.26946	1.50268e-05	0.000110823	41	0.00404376	0.0501886
T0	Oscillospiraceae_NK4A214 group	4.07631	1.06396	3.83126	0.00239007	0.0352536	40	0.000992259	0.0130858
T2	Oscillospiraceae_NK4A214 group	3.64083	0.904819	4.02382	0.0038208	0.0141799	40	0.000992259	0.0130858
T3	Oscillospiraceae_NK4A214 group	1.81588	1.63216	1.11256	0.316506	0.45546	40	0.000992259	0.0130858
T4	Oscillospiraceae_NK4A214 group	3.23192	0.845224	3.82374	0.00166065	0.00576343	40	0.000992259	0.0130858
T0	Oscillospiraceae_Oscillibacter	1.50869	0.800773	1.88404	0.0840098	0.258791	58	0.00444982	0.0307995
T2	Oscillospiraceae_Oscillibacter	3.42254	1.2292	2.78436	0.0237642	0.0539265	58	0.00444982	0.0307995
T3	Oscillospiraceae_Oscillibacter	0.865865	0.550677	1.57237	0.176672	0.40091	58	0.00444982	0.0307995
T4	Oscillospiraceae_Oscillibacter	3.12257	0.787879	3.96325	0.00124934	0.00460693	58	0.00444982	0.0307995
T0	Oscillospiraceae_UCG-003	0.622908	0.65217	0.955131	0.358357	0.480525	11	0.000146169	0.00210334
T2	Oscillospiraceae_UCG-003	-0.597735	0.110652	-5.40192	0.000644542	0.003169	11	0.000146169	0.00210334
T3	Oscillospiraceae_UCG-003	-1.3031	1.48199	-0.87929	0.419489	0.543101	11	0.000146169	0.00210334
T4	Oscillospiraceae_UCG-003	1.00568	0.739145	1.3606	0.193735	0.272151	11	0.000146169	0.00210334
T0	Oscillospiraceae_UCG-005	1.04088	1.26417	0.82337	0.426359	0.546851	10	0.000148144	0.00386449
T2	Oscillospiraceae_UCG-005	-0.597735	0.110652	-5.40192	0.000644542	0.003169	10	0.000148144	0.00386449
T3	Oscillospiraceae_UCG-005	-1.21841	1.38197	-0.881643	0.41833	0.543101	10	0.000148144	0.00386449
T4	Oscillospiraceae_UCG-005	-0.718402	0.608664	-1.18029	0.256263	0.343625	10	0.000148144	0.00386449
T0	Peptococcaceae_Peptococcus	1.84976	0.950526	1.94604	0.0754464	0.258791	19	0.000251615	0.00362955
T2	Peptococcaceae_Peptococcus	2.93748	0.875943	3.3535	0.010028	0.028174	19	0.000251615	0.00362955
T3	Peptococcaceae_Peptococcus	1.78609	1.46081	1.22267	0.275937	0.452231	19	0.000251615	0.00362955
T4	Peptococcaceae_Peptococcus	3.56502	0.764503	4.66319	0.000306182	0.00180647	19	0.000251615	0.00362955
T0	Peptostreptococcaceae_Romboutsia	2.38458	1.27484	1.87049	0.0859961	0.258791	17	0.00200842	0.0330796
T2	Peptostreptococcaceae_Romboutsia	4.20514	1.29212	3.25446	0.0116233	0.0311716	17	0.00200842	0.0330796
T3	Peptostreptococcaceae_Romboutsia	4.21128	1.72331	2.44372	0.0583861	0.191244	17	0.00200842	0.0330796
T4	Peptostreptococcaceae_Romboutsia	4.24036	1.24949	3.39368	0.00400941	0.0112645	17	0.00200842	0.0330796
T0	Prevotellaceae_Alloprevotella	0.571564	1.95842	0.291849	0.775386	0.879765	69	0.0289526	0.278102
T2	Prevotellaceae_Alloprevotella	-2.54238	1.62711	-1.56251	0.156793	0.225629	69	0.0289526	0.278102
T3	Prevotellaceae_Alloprevotella	7.71266	0.130036	59.3117	2.57798e-08	7.60504e-07	69	0.0289526	0.278102
T4	Prevotellaceae_Alloprevotella	2.31716	1.62026	1.43012	0.173183	0.255444	69	0.0289526	0.278102
T0	Prevotellaceae_Prevotellaceae UCG-001	-0.283612	0.232796	-1.21828	0.246527	0.382765	13	0.00249047	0.0702506
T2	Prevotellaceae_Prevotellaceae UCG-001	1.03636	1.03431	1.00198	0.345692	0.433953	13	0.00249047	0.0702506
T3	Prevotellaceae_Prevotellaceae UCG-001	-0.0133353	0.10027	-0.132994	0.899384	0.899384	13	0.00249047	0.0702506
T4	Prevotellaceae_Prevotellaceae UCG-001	-2.5305	1.34083	-1.88726	0.0786304	0.132548	13	0.00249047	0.0702506
T0	Rikenellaceae_Alistipes	0.268604	1.21139	0.221731	0.828252	0.904942	84	0.0409658	0.195028
T2	Rikenellaceae_Alistipes	-0.472486	0.308647	-1.53083	0.164343	0.230863	84	0.0409658	0.195028
T3	Rikenellaceae_Alistipes	0.27315	0.495605	0.551144	0.605257	0.714203	84	0.0409658	0.195028
T4	Rikenellaceae_Alistipes	-0.987237	0.389448	-2.53496	0.0228693	0.0465272	84	0.0409658	0.195028
T0	Rikenellaceae_Rikenellaceae RC9 gut group	2.76027	1.72159	1.60333	0.134842	0.305987	72	0.0252233	0.138321
T2	Rikenellaceae_Rikenellaceae RC9 gut group	3.18079	1.13303	2.80734	0.022937	0.0539265	72	0.0252233	0.138321
T3	Rikenellaceae_Rikenellaceae RC9 gut group	7.40697	0.410389	18.0486	9.59187e-06	0.00014148	72	0.0252233	0.138321
T4	Rikenellaceae_Rikenellaceae RC9 gut group	2.0528	1.30222	1.57638	0.135789	0.205425	72	0.0252233	0.138321
T0	Ruminococcaceae_[Eubacterium] siraeum group	-3.11573	1.23673	-2.51933	0.0269423	0.158959	20	0.00153947	0.0637107
T2	Ruminococcaceae_[Eubacterium] siraeum group	-2.8709	1.33165	-2.15589	0.0631927	0.124279	20	0.00153947	0.0637107
T3	Ruminococcaceae_[Eubacterium] siraeum group	-3.74035	1.65658	-2.25787	0.0735474	0.206633	20	0.00153947	0.0637107
T4	Ruminococcaceae_[Eubacterium] siraeum group	-2.40195	0.947076	-2.53618	0.0228143	0.0465272	20	0.00153947	0.0637107
T0	Ruminococcaceae_Anaerotruncus	2.81283	1.30458	2.15611	0.0520719	0.232129	29	0.00102452	0.0224023
T2	Ruminococcaceae_Anaerotruncus	2.58647	1.0976	2.35649	0.046211	0.0973732	29	0.00102452	0.0224023
T3	Ruminococcaceae_Anaerotruncus	0.744087	2.13692	0.348205	0.741867	0.825852	29	0.00102452	0.0224023
T4	Ruminococcaceae_Anaerotruncus	0.864577	1.40052	0.617326	0.546278	0.66625	29	0.00102452	0.0224023
T0	Ruminococcaceae_Candidatus Soleaferrea	0.403186	0.540699	0.745675	0.470219	0.577977	11	9.33064e-05	0.00133171
T2	Ruminococcaceae_Candidatus Soleaferrea	1.78684	0.988534	1.80756	0.108294	0.177481	11	9.33064e-05	0.00133171
T3	Ruminococcaceae_Candidatus Soleaferrea	2.59681	1.04993	2.47331	0.0563009	0.191244	11	9.33064e-05	0.00133171
T4	Ruminococcaceae_Candidatus Soleaferrea	2.5106	0.727513	3.45094	0.00356496	0.0105166	11	9.33064e-05	0.00133171
T0	Ruminococcaceae_Incertae Sedis	-1.57356	0.965714	-1.62943	0.129174	0.304851	56	0.00104476	0.0135423
T2	Ruminococcaceae_Incertae Sedis	0.81031	0.879841	0.920974	0.383996	0.462362	56	0.00104476	0.0135423
T3	Ruminococcaceae_Incertae Sedis	2.79544	1.57608	1.77367	0.136302	0.349644	56	0.00104476	0.0135423
T4	Ruminococcaceae_Incertae Sedis	0.751433	0.945213	0.794988	0.439019	0.56309	56	0.00104476	0.0135423
T0	Ruminococcaceae_Paludicola	3.15589	0.97605	3.23333	0.00717487	0.0705529	11	0.000253789	0.0101532
T2	Ruminococcaceae_Paludicola	2.34871	1.17175	2.00445	0.0799633	0.147432	11	0.000253789	0.0101532
T3	Ruminococcaceae_Paludicola	-0.909215	1.04349	-0.871319	0.423435	0.543101	11	0.000253789	0.0101532
T4	Ruminococcaceae_Paludicola	0.255238	0.406466	0.627946	0.539483	0.66625	11	0.000253789	0.0101532
T0	Ruminococcaceae_Ruminococcus	-3.77625	1.37748	-2.74141	0.0178844	0.122485	21	0.000945376	0.0126701
T2	Ruminococcaceae_Ruminococcus	-1.51877	0.878857	-1.72812	0.12223	0.191047	21	0.000945376	0.0126701
T3	Ruminococcaceae_Ruminococcus	-2.01241	1.33184	-1.51101	0.191181	0.402098	21	0.000945376	0.0126701
T4	Ruminococcaceae_Ruminococcus	-2.5015	1.01491	-2.46474	0.0262689	0.0516621	21	0.000945376	0.0126701
T0	Ruminococcaceae_UBA1819	0.160253	1.28017	0.125181	0.902453	0.953911	32	0.000571231	0.00501496
T2	Ruminococcaceae_UBA1819	5.16592	0.168971	30.5729	1.42299e-09	4.19782e-08	32	0.000571231	0.00501496
T3	Ruminococcaceae_UBA1819	-0.70107	1.7669	-0.396779	0.707899	0.818609	32	0.000571231	0.00501496
T4	Ruminococcaceae_UBA1819	1.35661	1.043	1.30068	0.212996	0.29225	32	0.000571231	0.00501496
T0	Sutterellaceae_Parasutterella	1.11109	1.00663	1.10378	0.291332	0.4251	84	0.0206464	0.10641
T2	Sutterellaceae_Parasutterella	-1.14316	1.63234	-0.700318	0.503583	0.582576	84	0.0206464	0.10641
T3	Sutterellaceae_Parasutterella	1.81365	0.443713	4.08744	0.00947057	0.0698454	84	0.0206464	0.10641
T4	Sutterellaceae_Parasutterella	-0.774365	0.926095	-0.836162	0.416186	0.545666	84	0.0206464	0.10641
T0	Tannerellaceae_Parabacteroides	2.50423	1.46609	1.7081	0.113332	0.290722	76	0.0178087	0.224745
T2	Tannerellaceae_Parabacteroides	1.65297	1.72166	0.960099	0.36512	0.448794	76	0.0178087	0.224745
T3	Tannerellaceae_Parabacteroides	0.82433	2.18524	0.377226	0.721486	0.818609	76	0.0178087	0.224745
T4	Tannerellaceae_Parabacteroides	-1.04961	0.502573	-2.08847	0.054218	0.0969352	76	0.0178087	0.224745
