# Supplementary material for: Ketogenic diet suppresses colorectal cancer through the gut microbiome long chain fatty acid stearate
Source: Nat Commun. 2025 Feb 20;16:1792. doi: 10.1038/s41467-025-56678-0 (PMC11842570; doi:10.1038/s41467-025-56678-0)
Supplement: Supplementary file 7 — Supplementary Data File 5 [file 41467_2025_56678_MOESM7_ESM.xlsx]

## Sheet: SPF
Two-tailed unpaired T test with FDR correction was used for statistical analysis.
metabolite	standard	ketogenic	n_standard	n_ketogenic	log2_fc	p	p_fdr
3-(4-hydroxyphenyl)propionic acid	0.234044	0.00508377	9	7	-5.52474	0.00375	0.015
Hexose_RT5.6	0.385699	0.00954099	9	8	-5.33719	0.0208	0.0547902
Hexose_RT7.4	0.084884	0.00362652	9	8	-4.54883	0.0567	0.11554
Pentose RI1588	2.14644	0.0967241	9	8	-4.47193	0.0125	0.0397059
Butyric acid	515.212	34.8765	9	8	-3.88484	0.000284	0.00333257
Gluconic acid	0.297999	0.0213222	9	8	-3.80488	0.000153	0.0020655
Glucuronic acid	0.634682	0.0485941	9	8	-3.70718	2.53e-05	0.001404
Aconitic acid	0.0193093	0.00170525	9	7	-3.50124	0.18	0.27
Disaccaride RI2576	4.49573	0.433547	9	8	-3.37429	0.000144	0.0020655
Succinic acid	0.192971	0.0187882	9	8	-3.36048	0.0182	0.04914
Citric acid	0.525547	0.0606775	9	8	-3.11459	0.0935	0.1683
Propionic acid	674.532	93.7725	9	8	-2.84665	0.000432	0.00333257
Betaine	1.54725	0.253684	9	8	-2.6086	0.00371	0.015
Creatine	1.11049	0.187308	9	8	-2.56771	0.18	0.27
Uridine 5'-monophosphate	0.00695668	0.00120934	9	8	-2.52418	0.0296	0.0743442
Citramalic acid	0.0223328	0.00388452	9	7	-2.52336	0.0241	0.0619714
Acetic acid	2667.3	497.494	9	8	-2.42263	5.69e-05	0.0015363
Pentose RI1680	1.3578	0.266913	9	8	-2.34683	0.00542	0.019512
4-hydroxyproline	0.714394	0.144326	9	8	-2.30739	0.000146	0.0020655
Glycolic acid	1.73732	0.357624	9	8	-2.28035	0.039	0.08424
Lactic acid	13.8244	3.07116	9	8	-2.17036	0.149	0.233217
Glycerol	10.682	2.51188	9	8	-2.08834	2.6e-05	0.001404
5-aminovaleric acid	10.9612	2.62171	9	8	-2.06382	0.0448	0.0930462
Pentose RI1676	3.09698	0.789487	9	8	-1.97187	0.000586	0.00372282
Malic acid	0.437343	0.113613	9	8	-1.94464	0.000416	0.00333257
Glycerol 3-phosphate	0.384874	0.103856	9	8	-1.8898	0.0111	0.0363273
Fumaric acid	0.0391862	0.0111234	9	8	-1.81675	0.000789	0.004734
Hexose RI1910	9.35588	2.72533	9	8	-1.77944	0.00206	0.0101127
2-hydroxybutyric acid	0.00740476	0.00221944	9	8	-1.73826	0.0634	0.124495
Guanine	0.129278	0.0398488	9	8	-1.69787	0.0157	0.045827
γ-aminobutyric acid	0.590814	0.183202	9	8	-1.68927	0.015	0.045
Hexose_RT8.3	0.0160429	0.00512696	9	8	-1.64576	0.0606	0.1212
Meso-erythritol	0.377732	0.125248	9	8	-1.59257	0.236	0.322633
Pyruvic acid	0.00959126	0.00331728	9	8	-1.53172	0.348	0.458341
Disaccaride RI2598	0.542037	0.191376	9	8	-1.50198	0.000325	0.00333257
Pentose RI1700	0.803904	0.287272	9	8	-1.48461	0.000401	0.00333257
Sarcosine	0.089898	0.0322431	9	8	-1.4793	0.0406	0.0859765
Disaccaride RI2701	11.2066	4.0282	9	8	-1.47614	0.00636	0.021465
2-hydroxyglutaric acid	0.150161	0.0542928	9	8	-1.46768	0.0365	0.08424
Methylcitric acid	0.00393099	0.00142696	9	7	-1.46194	0.00397	0.0153129
Uridine	0.0275884	0.0101813	9	8	-1.43813	0.00228	0.01026
5-thymidylic acid	0.0161419	0.00596853	9	8	-1.43536	0.0308	0.0756
Mannose	0.332168	0.129069	9	8	-1.36377	0.00582	0.0202761
Creatinine	1.00916	0.420025	9	8	-1.26461	0.399	0.519181
Arginine	0.137069	0.058492	9	8	-1.22859	0.0846	0.154861
5-hydroxyindole-3-acetic acid	0.00254555	0.00111148	9	8	-1.1955	0.00055	0.0037125
Isobutyric acid	44.7843	19.7844	9	8	-1.17863	0.00472	0.0175779
Valeric acid	44.4898	20.8378	9	8	-1.09427	0.00225	0.01026
3-hydroxypyridine	0.589678	0.28683	9	8	-1.03973	0.000952	0.0051408
Erythronic acid	0.213101	0.103667	9	8	-1.03958	0.13	0.22275
3-hydroxybutyric acid	0.830607	0.405955	9	8	-1.03285	0.267	0.356
2-picolinic acid	2.33268	1.17197	9	8	-0.99305	0.0335	0.0804
Glycine	7.60278	3.89042	9	8	-0.9666	0.000851	0.00483726
Proline	2.08593	1.13266	9	8	-0.880984	0.000503	0.0036216
N-acetylaspartic acid	0.1052	0.0581564	9	8	-0.855126	0.0177	0.0490154
Thymine	0.0232971	0.013117	9	8	-0.828709	0.015	0.045
4-hydroxy-2-oxoglutaric acid	0.00082409	0.000510253	9	8	-0.691588	0.213	0.30672
Indole-3-acetic acid	0.00175578	0.0011245	9	8	-0.642822	0.132	0.22275
Isovaleric acid	28.6558	19.5293	9	8	-0.553187	0.038	0.08424
Kynurenic acid	0.0170421	0.012088	9	8	-0.495527	0.233	0.322615
Pentose RI1685	10.4354	7.61125	9	8	-0.455287	0.142	0.228896
Histidine	0.224968	0.167243	9	8	-0.427778	0.146	0.231882
Carbonic acid	7.37783	5.77261	9	8	-0.353974	0.00272	0.0117504
Aspartic acid	0.201231	0.158684	9	8	-0.342691	0.232	0.322615
Guanosine	0.023409	0.018718	9	8	-0.322639	0.541	0.663955
Alanine	0.203409	0.163199	9	8	-0.317749	0.165	0.254571
Xanthurenic acid	0.0208419	0.0176207	9	8	-0.242216	0.731	0.82575
Threonine	0.116078	0.10041	9	8	-0.209187	0.428	0.543812
Lysine	0.0607173	0.0549088	9	8	-0.145071	0.684	0.794323
Adenine	1.28483	1.16427	9	8	-0.142161	0.671	0.787696
Serine	0.0237793	0.0217005	9	8	-0.131978	0.666	0.787696
Pentose-monophosphate_RT12.84	0.00386699	0.00363934	9	6	-0.087533	0.904	0.929829
Glutamine	0.231499	0.218388	9	8	-0.0841136	0.775	0.854082
Ornithine	0.0199912	0.0189393	9	8	-0.0779831	0.856	0.897553
Pentose RI1656	0.459688	0.43819	9	8	-0.0690988	0.801	0.856515
Aminomalonic acid	0.76374	0.737477	9	8	-0.0504835	0.785	0.856364
Uracil	0.0682408	0.0689373	9	8	0.01465	0.972	0.972
2-hydroxypyridine	1.61364	1.63759	9	8	0.0212499	0.796	0.856515
Glutamic acid	0.993001	1.00988	9	8	0.0243215	0.945	0.953832
D-pantothenic acid	0.248464	0.2556	9	8	0.0408507	0.941	0.953832
Tryptophan	0.0507708	0.0542334	9	8	0.0951823	0.826	0.874588
Octadecanoic acid	9.64308	10.3625	9	8	0.103801	8.93e-05	0.00192888
Hexadecanoic acid	6.18614	6.7098	9	8	0.117232	5.32e-05	0.0015363
Hexose-monophosphate_RT13.69	0.0026761	0.00291118	9	6	0.121474	0.899	0.929829
Phenylalanine	0.245485	0.268607	9	8	0.129866	0.698	0.801957
Decanoic acid	0.260089	0.287057	9	8	0.14233	0.138	0.225818
Tyrosine	0.224905	0.249425	9	8	0.149294	0.616	0.7392
Adenosine	0.143768	0.160589	9	8	0.159625	0.606	0.735371
α-ketobutyric acid	0.0175794	0.0199903	9	8	0.185412	0.734	0.82575
Methionine	1.32366	1.5896	9	8	0.264136	0.404	0.519429
Hexose-monophosphate_RT13.01	0.00164234	0.00197252	9	5	0.264289	0.761	0.847299
Pyroglutamic acid	17.7999	22.7027	9	8	0.350997	0.257	0.34695
N-acetyl-glucosamine	1.68514	2.19191	9	8	0.379318	0.0768	0.143007
α-ketoglutaric acid	0.0421705	0.0550802	9	8	0.385299	0.5	0.62069
Cytosine	0.050419	0.0659036	9	8	0.386389	0.225	0.319737
Oxalic acid	0.041012	0.0571903	9	8	0.479724	0.493	0.619116
Leucine	4.29948	6.099	9	8	0.504409	0.21	0.306486
Hexose_RT8.7	0.0304124	0.0432765	9	8	0.508926	0.137	0.225818
Valine	0.221655	0.319534	9	8	0.527655	0.199	0.294411
Isoleucine	2.35678	3.60668	9	8	0.61385	0.114	0.201836
Cytidine	0.0626656	0.104668	9	8	0.740081	0.000425	0.00333257
Uric acid	0.360803	0.622951	9	8	0.787908	0.0752	0.142484
Phosphoric acid	14.8878	34.4774	9	8	1.21152	0.037	0.08424
β-glutamic acid	0.962633	2.256	9	8	1.22871	0.0646	0.124586
Taurine	3.96895	9.72387	9	8	1.29277	0.119	0.20729
Urea	0.274222	0.690554	9	8	1.33241	0.0387	0.08424
Pyridine-2,3-dicarboxylic acid	0.049886	0.175117	9	8	1.81161	0.0174	0.0490154
Asparagine	0.000911347	0.0165486	8	8	4.18256	0.00189	0.00972
