# Supplementary material for: Ketogenic diet suppresses colorectal cancer through the gut microbiome long chain fatty acid stearate
Source: Nat Commun. 2025 Feb 20;16:1792. doi: 10.1038/s41467-025-56678-0 (PMC11842570; doi:10.1038/s41467-025-56678-0)
Supplement: Supplementary file 8 — Supplementary Data File 6 [file 41467_2025_56678_MOESM8_ESM.xlsx]

## Sheet: Regavaging
Two-tailed unpaired T test with FDR correction was used for statistical analysis.
metabolite	standard	ketogenic	n_standard	n_ketogenic	log2_fc	p	p_fdr
Succinic acid	0.426882	0.0863154	8	8	-2.30615	0.0589	0.159814
Propionic acid	430.232	166.651	8	8	-1.36829	0.00588	0.0554642
Putrescine	0.787906	0.325537	8	8	-1.2752	0.0775	0.178724
Creatine	9.13464e+08	4.35573e+08	8	8	-1.06843	0.13	0.248983
Indole-3-propionic acid	7.6974e+06	4.07373e+06	8	8	-0.91802	0.137	0.249694
Malic acid	2.11295e+08	1.15226e+08	8	8	-0.874792	0.00291	0.0411038
2-hydroxyadipic acid	1.49617e+07	8.59527e+06	8	8	-0.799664	0.312	0.4407
Pyridoxine	3.7921e+07	2.22675e+07	8	8	-0.768055	0.0307	0.106152
Thiamine	5.45586e+06	3.4772e+06	8	8	-0.64988	0.392	0.526447
Sarcosine	7.33609e+07	4.91254e+07	8	8	-0.578544	0.186	0.300257
Lactic acid	19.7993	13.4293	8	8	-0.560066	0.326	0.45479
Glutaric acid	0.235678	0.165092	8	8	-0.513546	0.177	0.299118
Creatinine	1.2248e+08	8.67198e+07	8	8	-0.498109	0.289	0.429697
Uric acid	3.56594e+07	2.60422e+07	8	8	-0.453432	0.261	0.409625
O-acetylserine	5.51383e+07	4.23082e+07	8	8	-0.382117	0.147	0.263667
Guanosine monophosphate	1.73331e+06	1.33985e+06	8	8	-0.371463	0.594	0.711305
Cytidine monophosphate	3.61525e+06	2.85289e+06	8	8	-0.341671	0.563	0.684075
Choline	8.25781e+08	6.67975e+08	8	8	-0.305966	0.288	0.429697
Glycolic acid	0.187736	0.167918	8	8	-0.160943	0.396	0.526447
Acetylcarnitine	2.20285e+08	2.00735e+08	8	8	-0.13408	0.863	0.902954
Meso-erythritol	0.0420435	0.0383138	8	8	-0.134018	0.738	0.83394
Thiosulfate	7.19943e+07	6.82485e+07	8	8	-0.077085	0.833	0.89867
Butyric acid	537.729	514.018	8	8	-0.0650607	0.911	0.935845
Hexadecanoic acid	0.622192	0.605113	8	8	-0.040157	0.761	0.851416
Xanthurenic acid	8.22117e+06	8.20173e+06	8	8	-0.00341595	0.995	0.995
Cadaverine	0.361571	0.362693	8	8	0.00446621	0.986	0.994804
Pantothenic acid	3.35532e+07	3.44339e+07	8	8	0.0373789	0.934	0.950829
Oxalic acid	0.112628	0.116043	8	8	0.0430974	0.837	0.89867
Glucuronic acid	0.239486	0.250449	8	8	0.0645758	0.884	0.91644
Maleic acid	7.41429e+06	7.80014e+06	8	8	0.0731903	0.701	0.808296
3-hydroxyglutaric acid	6.15245e+07	6.62185e+07	8	8	0.106073	0.803	0.889598
Mannose	0.684306	0.736924	8	8	0.106873	0.855	0.902944
Gluconic acid	0.13071	0.143203	8	8	0.131684	0.813	0.891932
Hydroxypropanedioic acid	900671	993438	8	8	0.14143	0.843	0.89867
Galacturonic acid	2.11329e+07	2.3436e+07	8	8	0.149235	0.446	0.572705
4-hydroxyproline	6.54058e+07	7.31566e+07	8	8	0.161571	0.621	0.730969
Fumaric acid	0.329688	0.379979	8	8	0.204816	0.697	0.808296
Myo-inositol	0.423064	0.48887	8	8	0.208575	0.598	0.711305
2-hydroxyglutaric acid	0.479383	0.57902	8	8	0.272435	0.551	0.680457
Glycerol	5.85531	7.08675	8	8	0.275379	0.442	0.572705
N-acetyl-aspartic acid	2.12857e+08	2.5868e+08	8	8	0.281283	0.178	0.299118
γ-aminobutyric acid	0.327358	0.400521	8	8	0.291009	0.135	0.249694
Oxoglutaric acid	3.71795e+07	4.55561e+07	8	8	0.293138	0.496	0.629753
N-acetylglutamic acid	2.84061e+08	3.6332e+08	8	8	0.355039	0.0893	0.194056
Pyroglutamic acid	9.01783	11.5518	8	8	0.357268	0.554	0.680457
Acetic acid	2159.97	2771.5	8	8	0.359658	0.442	0.572705
5-aminovaleric acid	4.42766	5.83391	8	8	0.397921	0.503	0.631544
Indoleacetic acid	1.34369e+06	1.79893e+06	8	8	0.420935	0.0992	0.200171
Glycerol 3-phosphate	8.39713e+06	1.1358e+07	8	8	0.435736	0.302	0.4407
Orotic acid	7.54237e+06	1.02166e+07	8	8	0.437825	0.0639	0.163222
Glyceric acid	7.84571e+07	1.06297e+08	8	8	0.438128	0.282	0.429697
Proline	1.47588e+09	2.0063e+09	8	8	0.442967	0.011	0.0731176
Kynurenic acid	1.46231e+07	2.01375e+07	8	8	0.461629	0.268	0.414849
Octadecanoic acid	0.0771437	0.106457	8	8	0.464648	0.000682	0.0192665
Uridine 5'-monophosphate	7.7781e+06	1.10303e+07	8	8	0.503979	0.716	0.817253
Malonic acid	7.07969e+06	1.02991e+07	8	8	0.54076	0.0812	0.179914
Betaine	1.70038e+09	2.51115e+09	8	8	0.562493	0.0954	0.199633
Glucose	15.8931	24.2705	8	8	0.610801	0.0457	0.143447
Thymine	0.145019	0.229494	8	8	0.662215	0.101	0.200228
3-hydroxypyridine	0.377722	0.618253	8	8	0.710874	0.00822	0.0714508
Ketoleucine	1.95204e+07	3.2184e+07	8	8	0.721359	0.11	0.21431
3-hydroxybutyric acid	0.0951764	0.157182	8	8	0.723763	0.178	0.299118
Threitol	0.11612	0.19292	8	8	0.73239	0.0361	0.119979
4-hydroxy-2-oxoglutaric acid	2.76355e+06	4.60291e+06	8	8	0.736024	0.0447	0.143447
Cytosine	1.85144e+07	3.1221e+07	8	8	0.753871	0.0103	0.0727437
Sedoheptulose 7-phosphate	2.48704e+07	4.2183e+07	8	8	0.762232	0.311	0.4407
β-glutamic acid	0.166187	0.282062	8	8	0.763202	0.0665	0.163359
Uridine	6.36681e+07	1.08945e+08	8	8	0.774963	0.094	0.199633
Tryptophan	8.14937e+07	1.4348e+08	8	8	0.816093	0.0811	0.179914
Nicotinic acid	9.6327e+07	1.72048e+08	8	8	0.836795	0.18	0.299118
Picolinic acid	9.60564e+07	1.73148e+08	8	8	0.850055	0.185	0.300257
Serine	1.41584e+07	2.5796e+07	8	8	0.865489	0.019	0.0894583
Alanine	1.02601e+08	1.89089e+08	8	8	0.882017	0.0513	0.151985
N-acetyl-glucosamine	0.261255	0.483272	8	8	0.887377	0.0642	0.163222
Adenine	0.225689	0.422251	8	8	0.903767	0.134	0.249694
Threonine	8.52709e+07	1.64383e+08	8	8	0.946938	0.0222	0.100141
Guanine	5.73545e+07	1.12264e+08	8	8	0.968922	0.0309	0.106152
Glycine	3.00815	5.91064	8	8	0.974436	0.0254	0.100141
Ornithine	5.30389e+06	1.05574e+07	8	8	0.993132	0.0985	0.200171
Glutamine	1.50983e+08	3.01793e+08	8	8	0.999168	0.00968	0.0727437
Ribose 5-phosphate	1.00406e+07	2.03738e+07	8	8	1.02087	0.2	0.31831
Threonic acid	0.0357318	0.0820023	8	8	1.19846	0.000401	0.0192665
Galactose	9.44631	22.6834	8	8	1.26382	0.31	0.4407
Citramalic acid	1.79061e+07	4.30972e+07	8	8	1.26714	0.00192	0.0334157
Mannose 1-phosphate	1.29455e+07	3.17576e+07	8	8	1.29465	0.0266	0.100193
Arginine	0.219819	0.540228	8	8	1.29725	0.0257	0.100141
Valine	2.91085e+08	7.62602e+08	8	8	1.38949	0.0759	0.178681
Uracil	6.03665e+07	1.59748e+08	8	8	1.40397	0.157	0.277203
Glucose 6-phosphate	4.40895e+07	1.19159e+08	8	8	1.43438	0.0138	0.0742571
Glutamic acid	1.07425	2.91829	8	8	1.44179	0.0155	0.0761522
Aspartic acid	2.52181	7.39461	8	8	1.55201	0.0243	0.100141
Isoleucine	2.16337e+08	6.48119e+08	8	8	1.58297	0.0527	0.151985
Methionine	1.84659e+08	5.54527e+08	8	8	1.5864	0.0752	0.178681
Fructose 6-phosphate	1.60969e+07	4.83816e+07	8	8	1.58768	0.0124	0.0742571
Ribose-5-phosphate	0.0687584	0.210555	8	8	1.61459	0.0136	0.0742571
Phenylalanine	2.8421e+08	8.72062e+08	8	8	1.61748	0.0594	0.159814
Lysine	3.16784	9.82191	8	8	1.6325	0.031	0.106152
6-phosphogluconic acid	0.324354	1.04543	8	8	1.68846	0.00898	0.0724814
Trisaccharid 1	1.28388	4.18028	8	8	1.70309	0.0145	0.0744773
Leucine	2.53036e+08	8.64414e+08	8	8	1.77238	0.0538	0.151985
Glycerol-3-phosphate	0.190827	0.690621	8	8	1.85563	0.00171	0.0334157
Inositol	0.107963	0.440237	8	8	2.02774	0.000378	0.0192665
Adenosine monophosphate	7.73408e+06	3.5126e+07	8	8	2.18324	0.395	0.526447
Citric acid	0.0699644	0.326374	8	8	2.22183	0.00207	0.0334157
FAD	1.17459e+06	5.53262e+06	8	8	2.2358	0.065	0.163222
Tyrosine	1.31585	6.24248	8	8	2.24613	0.0491	0.149954
Trisaccharid 2	0.217652	1.08275	8	8	2.31461	0.005	0.0554642
γ-glutamylglutamic acid	1.83835e+06	9.28084e+06	8	8	2.33584	0.00589	0.0554642
Niacinamide	1.99242e+07	1.03671e+08	8	8	2.37943	0.35	0.482317
Taurine	0.0705751	0.371732	8	8	2.39703	0.000532	0.0192665
Inosine	0.38044	2.18258	8	8	2.52029	0.00338	0.0424378
Glucose-6-phosphate	0.0918063	0.642852	8	8	2.80782	0.0247	0.100141
Trisaccharid 3	0.502113	3.94256	8	8	2.97305	0.013	0.0742571
