# Supplementary material for: Ketogenic diet suppresses colorectal cancer through the gut microbiome long chain fatty acid stearate
Source: Nat Commun. 2025 Feb 20;16:1792. doi: 10.1038/s41467-025-56678-0 (PMC11842570; doi:10.1038/s41467-025-56678-0)
Supplement: Supplementary file 9 — Supplementary Data File 7 [file 41467_2025_56678_MOESM9_ESM.xlsx]

## Sheet: Plasma (SSD)
Two-tailed unpaired T test with FDR correction was used for statistical analysis.
metabolite	standard	stearate	n_standard	n_stearate	log2_fc	p	p_fdr
C13:0 (1)	0.000476269	0.00212768	6	5	-2.15943	0.0542	0.154262
C10:0	0.00283116	0.0117562	6	5	-2.05395	0.00207	0.015318
C13:0 (2)	0.00605615	0.0191637	6	5	-1.66191	0.0369	0.124118
C12:0	0.0220659	0.0555617	6	5	-1.33227	3.06e-06	0.00011322
C17:1	0.0307545	0.0584982	6	5	-0.927596	0.000168	0.001554
C20:3 (2)	0.0955422	0.173885	6	5	-0.863927	0.12	0.296
C24:1	0.0967756	0.158383	6	5	-0.710702	0.00342	0.02109
C18:0	2.96047	4.63364	6	5	-0.646321	3.21e-05	0.0003959
C22:3 (2)	0.00595855	0.00906801	6	5	-0.605824	0.241	0.436952
C17:0 (2)	0.0702577	0.105426	6	5	-0.585509	1.57e-05	0.00029045
C22:0 (1)	0.0331909	0.0461495	6	5	-0.47553	0.0318	0.11766
C20:4 (2)	3.11339	4.1905	6	5	-0.428638	0.414	0.592
C18:1 (1)	4.47265	5.68118	6	5	-0.345061	0.00403	0.0213014
C15:0 (2)	0.0415169	0.0496732	6	5	-0.25877	0.00736	0.03404
C14:0 (1)	0.00234512	0.00277381	6	5	-0.242206	0.756	0.822706
C16:1 (1)	0.5994	0.699976	6	5	-0.223788	0.456	0.624889
C20:0 (1)	0.0531845	0.0610263	6	5	-0.198427	0.416	0.592
C17:0 (1)	0.0549746	0.0597818	6	5	-0.120941	0.323	0.519609
C16:0	4.91034	5.24223	6	5	-0.0943575	0.0205	0.0842778
C19:1 (1)	0.0115343	0.0123081	6	5	-0.0936734	0.551	0.694367
C22:2	0.00282098	0.00292728	6	5	-0.0533661	0.926	0.926
C24:0	0.0579751	0.0598995	6	5	-0.0471093	0.626	0.747161
C14:0 (2)	0.179254	0.185051	6	5	-0.0459184	0.806	0.852057
C20:1 (1)	0.135627	0.131943	6	5	0.0397294	0.91	0.926
C15:0 (1)	0.0122248	0.0114378	6	5	0.0960007	0.676	0.781625
C18:2 (1)	4.75267	4.28429	6	5	0.149682	0.134	0.309875
C22:5 (2)	0.851163	0.765759	6	5	0.152546	0.728	0.816242
C22:4 (1)	0.130511	0.111865	6	5	0.222416	0.563	0.694367
C24:2	0.00917084	0.00785872	6	5	0.222761	0.171	0.3515
C20:3 (1)	0.744398	0.637847	6	5	0.222864	0.507	0.669964
C22:3 (1)	0.00249343	0.0020669	6	5	0.270662	0.306	0.514636
C18:3 (1)	0.0610803	0.0486584	6	5	0.328016	0.218	0.424526
C19.0 (1)	0.0101829	0.00808667	6	5	0.332525	0.248	0.436952
C24:4	0.0107223	0.00829907	6	5	0.369599	0.379	0.584292
C19.0 (2)	0.027809	0.0173534	6	5	0.680335	0.0463	0.142758
C22:6	1.80752	1.10484	6	5	0.710173	0.158	0.343882
C22:5 (1)	0.0318889	0.0180248	6	5	0.823069	0.0966	0.2553
