# Supplementary material for: Ketogenic diet suppresses colorectal cancer through the gut microbiome long chain fatty acid stearate
Source: Nat Commun. 2025 Feb 20;16:1792. doi: 10.1038/s41467-025-56678-0 (PMC11842570; doi:10.1038/s41467-025-56678-0)
Supplement: Supplementary file 10 — Supplementary Data File 8 [file 41467_2025_56678_MOESM10_ESM.xlsx]

## Sheet: Feces (SSD)
Two-tailed unpaired T test with FDR correction was used for statistical analysis.
metabolite	standard	stearate	n_standard	n_stearate	log2_fc	p	p_fdr
C18:0	0.0796164	8.24686	8	8	-6.69464	1.69e-06	4.225e-05
C17:0 (1)	0.306561	4.73176	8	8	-3.94813	6.23e-05	0.000519167
C18:1 (2)	0.627412	5.45765	8	8	-3.1208	0.000329	0.000913889
C20:0 (1)	1.79771	8.09551	8	8	-2.17096	0.000242	0.00075625
C20:3 (2)	0.222927	0.935316	8	8	-2.06888	0.016	0.0307692
C16:0	5.96454	19.8196	8	8	-1.73245	2.45e-05	0.00030625
C14:0 (1)	0.139273	0.379531	8	8	-1.4463	0.000165	0.000589286
C18:2 (2)	0.361609	0.914724	8	8	-1.33891	0.00825	0.0171875
C18:1 (1)	4.18606	10.3931	8	8	-1.31197	0.000108	0.00054
C20:4 (2)	0.345457	0.819808	8	8	-1.24678	0.0728	0.091
C18:2 (1)	1.95717	4.09863	8	8	-1.06637	0.00488	0.0122
C20:1 (1)	0.709797	1.23047	8	8	-0.793728	0.0421	0.0584722
C20:4 (1)	2.05237	3.55607	8	8	-0.792989	0.0482	0.0634211
C22:5 (2)	0.282697	0.399156	8	8	-0.497696	0.205	0.244048
C24:1	0.447581	0.555004	8	8	-0.310347	0.403	0.438043
C16:1 (1)	0.331329	0.409976	8	8	-0.307276	0.332	0.377273
C22:1	0.50468	0.5916	8	8	-0.229255	0.528	0.55
C22:6	0.571707	0.504947	8	8	0.179144	0.772	0.772
C20:3 (1)	0.945156	0.463196	8	8	1.02893	0.0212	0.0353333
C26:0	0.564925	0.242445	8	8	1.2204	0.00014	0.000583333
C22:0 (2)	1.60705	0.590923	8	8	1.44338	0.00666	0.0151364
C24:0	1.85301	0.644265	8	8	1.52414	9.22e-05	0.00054
C22:0 (1)	0.436805	0.149613	8	8	1.54575	0.0386	0.0567647
C22:5 (1)	0.15446	0.0475694	8	8	1.69913	0.0203	0.0353333
C20.0 BR (Phytanic acid)	0.306312	0.0561573	8	8	2.44746	0.0242	0.0378125
