# Supplementary material for: Ketogenic diet suppresses colorectal cancer through the gut microbiome long chain fatty acid stearate
Source: Nat Commun. 2025 Feb 20;16:1792. doi: 10.1038/s41467-025-56678-0 (PMC11842570; doi:10.1038/s41467-025-56678-0)
Supplement: Supplementary file 11 — Supplementary Data File 9 [file 41467_2025_56678_MOESM11_ESM.xlsx]

## Sheet: Sheet1
Experiment	Figure	Facility	Housing	Strain	Age (weeks)	Gender	Antiobiotics timing	AOM timing	Oral gavage	Oral gavage timing	DSS	DSS start first cycle	Sacrifice
Ketogenic diet vs. standard diet AOM/DSS	Fig. 1	GF	Individually ventilated cages, two cages per condition	C57BL/6NTac	10-11	Male and female	N/A	Day 1	5HD mix	Day 4 and 5	2%, Sigma-Aldrich, relative molecular mass 40,000	Day 8	Five weeks after diet change
Ketogenic diet vs. standard diet AOM/DSS	Fig. 1	SPF	Ventilated cages, two cages per condition	C57BL/6J	12	Male and female	Day 0 - Day 5	Day 12	5HD mix	From day 5 onwards, twice per week until diet change	1.5-2% DSS (MP Biomedicals, molecular weight 36,000 - 50,000 Da)	Day 15	Five weeks after diet change
Ketogenic diet vs. standard diet AOM alone	Ext. Fig. 3	GF	Gnotobiotic isolator (PBS), individually ventilated cages (5HD), two cages per condition	C57BL/6NTac	11-13	Male and female	N/A	Day 1, Day 7, Day 14, Day 21	PBS or 5HD mix	Day 4 and 5	N/A	N/A	16 weeks after first AOM injection
Ketogenic cecums vs. standard cecums AOM/DSS	Fig. 2	GF	Individually ventilated cages, one cage per donor cecum, eight donor cecums per condition, two mice per cage	C57BL/6NTac	9-11	Male and female	N/A	Day 1	Donor cecums from SD- and KD-fed mice (SPF)	Day 4 and 5, mid-DSS recovery periods and once per week after the last cycle of DSS	1.5% DSS (MP Biomedicals, molecular weight 36,000 - 50,000 Da)	Day 8	Four weeks after the end of the last cycle of DSS
Stearate-supplemented diet vs. control diet AOM/DSS	Fig.6	GF	Individually ventilated cages, four cages per condition	C57BL/6NTac	11-13	Male and female	N/A	Day 1	5HD mix	Day 4 and 5	1.5% DSS (MP Biomedicals, molecular weight 36,000 - 50,000 Da)	Day 8	Four weeks after diet change
