# Supplementary material for: Ketogenic diet suppresses colorectal cancer through the gut microbiome long chain fatty acid stearate
Source: Nat Commun. 2025 Feb 20;16:1792. doi: 10.1038/s41467-025-56678-0 (PMC11842570; doi:10.1038/s41467-025-56678-0)
Supplement: Supplementary file 12 — Supplementary Data File 10 [file 41467_2025_56678_MOESM12_ESM.xlsx]

## Sheet: Antibodies
Antibody	Isotype	Reactivity	Conjugate	Clone	Supplier
CD11b	Rat IgG2β	Mouse	APC-Cy7	M1/70	BioLegend
CD11b	Rat IgG2β	Mouse	PB	M1/70	BioLegend
CD11c	Hamster IgG1	Mouse	PE-Cy7	HL3	BD Biosciences
CD127	Rat IgG2β	Mouse	PE-Cy7	SB/199	BD Biosciences
CD16/32	Rat IgG2β	Mouse	Purified	2.4G2	BD Biosciences
CD19	Rat IgG2α	Mouse	PE	1D3	BD Biosciences
CD19	Mouse IgA	Mouse	APC-Cy7	MB19-1	ThermoFisher Scientific
CD25	Rat IgG1	Mouse	PE	PC61	BD Biosciences
CD28	Hamster	Mouse	Purified	37.51	BioLegend
CD3	Rat IgG2β,κ	Mouse	APC-eFluor780	17A2	eBioscience (Invitrogen)
CD3	Hamster IgG	Mouse	Purified	145-2C11	BioLegend
CD3e	Hamster IgG1	Mouse	FITC	145-2C11	BD Biosciences
CD4	Rat IgG2α	Mouse	BV786	RM4-5	BD Biosciences
CD4	Rat IgG2α	Mouse	FITC	RM4-5	BD Biosciences
CD40	Rat IgG2α	Mouse	PE	3/23	BD Biosciences
CD45.2	Mouse IgG2α	Mouse	FITC	104	eBioscience (Invitrogen)
CD5	Rat IgG2α	Mouse	APC-eFluor780	53-7.3	ThermoFisher Scientific
CD8	Rat IgG2β,κ	Mouse	PB	53-6.7	BD Biosciences
CD8	Rat IgG2β,κ	Mouse	APC-eFluor780	53-6.7	eBioscience (Invitrogen)
CD80	Hamster IgG2	Mouse	FITC	16-10A1	BD Biosciences
CD86	Rat IgG2α	Mouse	BV650	GL1	BD Biosciences
CD8a	Rat IgG2α	Mouse	BUV395	53-6.7	BD Biosciences
CD90.2	Rat IgG2α,κ	Mouse	SB600	53-2.1	eBioscience (Invitrogen)
EOMES	Rat IgG2α,κ	Mouse	PE-Cy7	DAN11MAG	eBioscience (Invitrogen)
F4/80	Rat IgG2α	Mouse	PE-Cy7	BM8	ThermoFisher Scientific
FcεR1	Hamster IgG	Mouse	APC-eFluor780	MAR-1	ThermoFisher Scientific
FoxP3	Rat IgG2α	Mouse	APC	FJK-16s	ThermoFisher Scientific
GATA3	Rat IgG2β	Mouse	PE	16E10A23	BioLegend
I-A/I-E	Rat IgG2β	Mouse	APC	M5/114.15.2	BioLegend
IFNγ	Rat IgG1	Mouse	APC	XMG1.2	BD Biosciences
IFNγ	Rat IgG1, κ	Mouse	Purified	XMG1.2	BD Biosciences
IL-17a	Rat IgG1	Mouse	BV605	TC11-18H10	BD Biosciences
IL-2	Rat IgG2β	Mouse	PB	JES6-5H4	BD Biosciences
IL-22	Goat IgG	Mouse	PE	Polyclonal	BioLegend
IL-4	Rat IgG1	Mouse	PE-Cy7	11B11	BioLegend
Ly6G	Rat IgG2β	Mouse	APC-Cy7	RB6-8C5	ThermoFisher Scientific
NK1.1	Mouse IgG2α, κ	Mouse	eFluor450	PK136	eBioscience (Invitrogen)
NKp46	Rat IgG2α	Mouse	BUV737	29A1.4	BD Biosciences
RORγT	Rat IgG1	Mouse	APC	B2D	ThermoFisher Scientific
T-bet	Rat IgG2β	Mouse	PB	4B10	BioLegend
TCRβ	Hamster IgG	Mouse	APC-eFluor780	H57-597	eBioscience (Invitrogen)
TER119	Rat IgG2β,κ	Mouse	APC-Cy7	TER-119	BioLegend
TNFα	Rat IgG1	Mouse	BV510	MP6-XT22	BD Biosciences
Occludin	Rabbit IgG	Mouse	Purified	E6B4R	Cell Signaling
