# Supplementary material for: Ketogenic diet suppresses colorectal cancer through the gut microbiome long chain fatty acid stearate
Source: Nat Commun. 2025 Feb 20;16:1792. doi: 10.1038/s41467-025-56678-0 (PMC11842570; doi:10.1038/s41467-025-56678-0)
Supplement: Supplementary file 13 — Supplementary Data File 11 [file 41467_2025_56678_MOESM13_ESM.xlsx]

## Sheet: Primers
Target	Sequence
515 forward sequence	GTGBCAGCMGCCGCGGTAA
805 reverse sequence	GACTACHVGGGTATCTAATCC
β-actin forward sequence	TGTCCACCTTCCAGCAGATGT
β-actin reverse sequence	AGCTCAGTAACAGTCCGCCTAG
GAPDH forward sequence	CATCACTGCCACCCAGAAGACTG
GAPDH reverse sequence	ATGCCAGTGAGCTTCCCGTTCAG
S100A8 forward sequence	CCGTCTTCAAGACATCGTTTGA
S100A8 reverse sequence	GTAGAGGGCATGGTGATTTCCT
S100A9 forward sequence	ATACTCTAGGAAGGAAGGACACC
S100A9 reverse sequence	TCCATGATGTCATTTATGAGGGC
IL17 forward sequence	CCTCACACGAGGCACAAGTG
IL17 reverse sequence	CTCTCCCTGGACTCATGTTTGC
Occludin forward sequence	TTGAAAGTCCACCTCCTTACAGA
Occludin reverse sequence	CCGGATAAAAAGAGTACGCTGG
