# Supplementary material for: Ketogenic diet suppresses colorectal cancer through the gut microbiome long chain fatty acid stearate
Source: Nat Commun. 2025 Feb 20;16:1792. doi: 10.1038/s41467-025-56678-0 (PMC11842570; doi:10.1038/s41467-025-56678-0)
Supplement: Supplementary file 16 — Source data [file 41467_2025_56678_MOESM16_ESM.zip]

Archive with 14 entries (14 files):
- Tsenkova_et_al._Source_Data/Tsenkova_et_al._Source_Data_Figure_1.xlsx
- Tsenkova_et_al._Source_Data/Tsenkova_et_al._Source_Data_Figure_2.xlsx
- Tsenkova_et_al._Source_Data/Tsenkova_et_al._Source_Data_Figure_3.xlsx
- Tsenkova_et_al._Source_Data/Tsenkova_et_al._Source_Data_Figure_4.xlsx
- Tsenkova_et_al._Source_Data/Tsenkova_et_al._Source_Data_Figure_5.xlsx
- Tsenkova_et_al._Source_Data/Tsenkova_et_al._Source_Data_Figure_6.xlsx
- Tsenkova_et_al._Source_Data/Tsenkova_et_al._Source_Data_Supplementary_Figure_1.xlsx
- Tsenkova_et_al._Source_Data/Tsenkova_et_al._Source_Data_Supplementary_Figure_2.xlsx
- Tsenkova_et_al._Source_Data/Tsenkova_et_al._Source_Data_Supplementary_Figure_3.xlsx
- Tsenkova_et_al._Source_Data/Tsenkova_et_al._Source_Data_Supplementary_Figure_4.xlsx
- Tsenkova_et_al._Source_Data/Tsenkova_et_al._Source_Data_Supplementary_Figure_5.xlsx
- Tsenkova_et_al._Source_Data/Tsenkova_et_al._Source_Data_Supplementary_Figure_6.xlsx
- Tsenkova_et_al._Source_Data/Tsenkova_et_al._Source_Data_Supplementary_Figure_7.xlsx
- Tsenkova_et_al._Source_Data/Tsenkova_et_al._Source_Data_Supplementary_Figure_8.xlsx
