# Supplementary material for: Ketogenic diet suppresses colorectal cancer through the gut microbiome long chain fatty acid stearate
Source: Nat Commun. 2025 Feb 20;16:1792. doi: 10.1038/s41467-025-56678-0 (PMC11842570; doi:10.1038/s41467-025-56678-0)
Supplement: Supplementary file 16 — Source data [file 41467_2025_56678_MOESM16_ESM.zip › Tsenkova_et_al._Source_Data/Tsenkova_et_al._Source_Data_Figure_1.xlsx]

## Sheet: Fig1b
	Standard diet	Ketogenic diet
Protein	18	15
Fat	9	80
Carbohydrates	73	5

## Sheet: Fig1c
Mouse ID	Condition	Colonic tumor burden	Sex
243	Standard diet	9	Female
244	Standard diet	19	Female
246	Standard diet	15	Female
247	Standard diet	18	Female
248	Standard diet	44	Male
252	Standard diet	24	Female
240	Ketogenic diet	14	Male
241	Ketogenic diet	8	Male
245	Ketogenic diet	5	Female
261	Ketogenic diet	2	Female
265	Ketogenic diet	5	Female
266	Ketogenic diet	24	Female

## Sheet: Fig1d
Mouse ID	Condition	Colonic tumor burden	Sex
1	Standard diet	16	Male
2	Standard diet	20	Male
3	Standard diet	27	Male
4	Standard diet	17	Male
16	Standard diet	9	Female
17	Standard diet	7	Female
18	Standard diet	3	Female
19	Standard diet	6	Female
20	Standard diet	2	Female
11	Ketogenic diet	1	Male
12	Ketogenic diet	2	Male
13	Ketogenic diet	1	Male
21	Ketogenic diet	1	Female
22	Ketogenic diet	2	Female
23	Ketogenic diet	2	Female
24	Ketogenic diet	1	Female
25	Ketogenic diet	0	Female

## Sheet: Fig1e
Mouse ID	Condition	Normalized average tumor surface area per mouse
1	Standard diet	1.05126
2	Standard diet	0.670362
3	Standard diet	1.19418
4	Standard diet	1.08419
16	Standard diet	1.1191
17	Standard diet	1.10868
18	Standard diet	1.58058
19	Standard diet	0.955638
20	Standard diet	0.236006
11	Ketogenic diet	0.295509
12	Ketogenic diet	0.556454
13	Ketogenic diet	0.492133
21	Ketogenic diet	0.495587
22	Ketogenic diet	0.939448
23	Ketogenic diet	0.35053
24	Ketogenic diet	no photo
25	Ketogenic diet	0

## Sheet: Fig1f_raw
condition	mouse_id	surface (pixels)	tumor_size
SD	1	63536	big
SD	1	86482	big
SD	1	96345	big
SD	1	20355	small
SD	1	29149	medium
SD	1	19924	small
SD	1	9475	small
SD	1	53793	medium
SD	1	62475	medium
SD	1	58086	medium
SD	1	95364	big
SD	1	38349	medium
SD	1	8175	small
SD	2	24811	small
SD	2	15047	small
SD	2	28465	small
SD	2	32971	medium
SD	2	22387	small
SD	2	6280	small
SD	2	3805	small
SD	2	12306	small
SD	2	28414	small
SD	2	32738	medium
SD	2	71851	big
SD	2	26472	small
SD	2	46600	medium
SD	2	88393	big
SD	3	112928	big
SD	3	67715	big
SD	3	62468	medium
SD	3	27618	small
SD	3	40052	medium
SD	3	59058	medium
SD	3	21774	small
SD	3	45408	medium
SD	3	37026	medium
SD	3	60000	medium
SD	3	10137	small
SD	3	29127	medium
SD	3	101839	big
SD	3	77391	big
SD	3	51024	medium
SD	3	24427	small
SD	3	49314	medium
SD	3	102775	big
SD	3	84976	big
SD	4	21681	small
SD	4	28537	medium
SD	4	41884	medium
SD	4	43961	medium
SD	4	32817	medium
SD	4	79693	big
SD	4	64155	big
SD	4	66463	big
SD	4	18342	small
SD	4	47563	medium
SD	4	114722	big
KD	11	12382	small
KD	11	13559	small
KD	11	15673	small
KD	12	39207	medium
KD	12	29972	medium
KD	12	19273	small
KD	12	16029	small
KD	13	23101	small
SD	16	208896	big
SD	16	46548	medium
SD	17	84833	big
SD	17	138065	big
SD	17	156700	big
SD	18	286188	big
SD	18	206809	big
SD	18	48173	medium
SD	19	107268	big
SD	19	61019	medium
SD	19	123066	big
SD	19	103702	big
SD	19	150276	big
SD	20	25656.8	small
SD	20	28213.5	small
KD	21	56561	medium
KD	22	117604	big
KD	22	96833	big
KD	22	107218	big
KD	23	40005.8	medium
KD	24	0	small
KD	25	0	small

## Sheet: Fig1f_summary
condition	tumor_size	n	prop
KD	big	3	0.2
KD	medium	4	0.266667
KD	small	8	0.533333
SD	big	26	0.361111
SD	medium	25	0.347222
SD	small	21	0.291667
