# Supplementary material for: Ketogenic diet suppresses colorectal cancer through the gut microbiome long chain fatty acid stearate
Source: Nat Commun. 2025 Feb 20;16:1792. doi: 10.1038/s41467-025-56678-0 (PMC11842570; doi:10.1038/s41467-025-56678-0)
Supplement: Supplementary file 16 — Source data [file 41467_2025_56678_MOESM16_ESM.zip › Tsenkova_et_al._Source_Data/Tsenkova_et_al._Source_Data_Figure_2.xlsx]

## Sheet: Fig2b
Mouse ID	Condition	Colonic tumor burden	Sex
11	Standard cecums	23	Male
21	Standard cecums	2	Male
29	Standard cecums	19	Male
40	Standard cecums	13	Male
14	Standard cecums	20	Female
31	Standard cecums	8	Female
35	Standard cecums	14	Female
20	Standard cecums	18	Female
30	Standard cecums	18	Male
41	Standard cecums	18	Male
22	Standard cecums	18	Male
36	Standard cecums	7	Female
32	Standard cecums	13	Female
26	Standard cecums	14	Female
13	Ketogenic cecums	16	Male
46	Ketogenic cecums	9	Male
38	Ketogenic cecums	16	Male
23	Ketogenic cecums	16	Male
42	Ketogenic cecums	8	Female
27	Ketogenic cecums	9	Female
18	Ketogenic cecums	13	Female
33	Ketogenic cecums	5	Female
47	Ketogenic cecums	11	Male
24	Ketogenic cecums	14	Male
16	Ketogenic cecums	12	Male
39	Ketogenic cecums	6	Male
19	Ketogenic cecums	12	Female
34	Ketogenic cecums	15	Female
43	Ketogenic cecums	6	Female
28	Ketogenic cecums	6	Female

## Sheet: Fig2c
Mouse ID	Condition	Average tumor size (pixels)
26	Standard cecums	354181
32	Standard cecums	94689.5
36	Standard cecums	120664
41	Standard cecums	235727
22	Standard cecums	280354
30	Standard cecums	227658
20	Standard cecums	351506
35	Standard cecums	93776.2
31	Standard cecums	138372
14	Standard cecums	297211
40	Standard cecums	152634
29	Standard cecums	344971
21	Standard cecums	142457
11	Standard cecums	541412
28	Ketogenic cecums	58645
43	Ketogenic cecums	117267
34	Ketogenic cecums	76197.3
19	Ketogenic cecums	180981
39	Ketogenic cecums	142494
16	Ketogenic cecums	540094
24	Ketogenic cecums	261703
47	Ketogenic cecums	295127
33	Ketogenic cecums	119918
18	Ketogenic cecums	136796
27	Ketogenic cecums	82012.4
42	Ketogenic cecums	82997.6
23	Ketogenic cecums	361684
38	Ketogenic cecums	233670
46	Ketogenic cecums	257403
13	Ketogenic cecums	318704

## Sheet: Fig2d_raw
condition	mouse_id	surface (pixels)	tumor_size
SC	26	413091	big
SC	26	133572	medium
SC	26	115089	small
SC	26	233571	medium
SC	26	717780	big
SC	26	273990	big
SC	26	38574	small
SC	26	368484	big
SC	26	313842	big
SC	26	672498	big
SC	26	509580	big
SC	26	227148	medium
SC	26	579564	big
SC	26	361755	big
KC	28	94455	small
KC	28	45144	small
KC	28	4233	small
KC	28	30462	small
KC	28	81267	small
KC	28	96309	small
SC	32	71637	small
SC	32	137262	medium
SC	32	46710	small
SC	32	52731	small
SC	32	44250	small
SC	32	66321	small
SC	32	62790	small
SC	32	49809	small
SC	32	185244	medium
SC	32	110259	small
SC	32	110541	small
SC	32	198720	medium
SC	36	261268	medium
SC	36	90274	small
SC	36	47683	small
SC	36	236063	medium
SC	36	46074	small
SC	36	121145	medium
SC	36	42139	small
KC	43	105344	small
KC	43	61791	small
KC	43	63955	small
KC	43	347107	big
KC	43	13965	small
KC	43	111440	small
KC	34	158283	medium
KC	34	58463	small
KC	34	91263	small
KC	34	45833	small
KC	34	56341	small
KC	34	17907	small
KC	34	25028	small
KC	34	18384	small
KC	34	60077	small
KC	34	41549	small
KC	34	87276	small
KC	34	155035	medium
KC	34	200474	medium
KC	34	105006	small
KC	34	22041	small
KC	19	106740	small
KC	19	125052	medium
KC	19	15306	small
KC	19	52950	small
KC	19	43545	small
KC	19	42505	small
KC	19	7707	small
KC	19	9263	small
KC	19	164736	medium
KC	19	672399	big
KC	19	803349	big
KC	19	128217	medium
SC	41	427479	big
SC	41	157956	medium
SC	41	311844	big
SC	41	617145	big
SC	41	545562	big
SC	41	114465	small
SC	41	167316	medium
SC	41	223542	medium
SC	41	130308	medium
SC	41	223866	medium
SC	41	153135	medium
SC	41	134466	medium
SC	41	151764	medium
SC	41	118590	medium
SC	41	147645	medium
SC	41	156777	medium
SC	41	195069	medium
SC	41	266163	big
SC	22	259095	medium
SC	22	210555	medium
SC	22	137388	medium
SC	22	196356	medium
SC	22	343311	big
SC	22	663291	big
SC	22	269595	big
SC	22	480477	big
SC	22	332886	big
SC	22	292041	big
SC	22	375993	big
SC	22	420240	big
SC	22	93849	small
SC	22	65688	small
SC	22	451941	big
SC	22	116286	medium
SC	22	224364	medium
SC	22	113010	small
SC	30	535683	big
SC	30	380001	big
SC	30	118020	medium
SC	30	261843	medium
SC	30	492948	big
SC	30	206031	medium
SC	30	472431	big
SC	30	203202	medium
SC	30	78426	small
SC	30	73074	small
SC	30	111120	small
SC	30	180117	medium
SC	30	237837	medium
SC	30	211746	medium
SC	30	37077	small
SC	30	226797	medium
SC	30	158847	medium
SC	30	112641	small
KC	39	205698	medium
KC	39	298557	big
KC	39	31350	small
KC	39	40461	small
KC	39	22422	small
KC	39	256476	medium
KC	16	208083	medium
KC	16	791916	big
KC	16	466342	big
KC	16	227895	medium
KC	16	791959	big
KC	16	855450	big
KC	16	483153	big
KC	16	610209	big
KC	16	330706	big
KC	16	1034947	big
KC	16	443386	big
KC	16	237082	medium
KC	24	200217	medium
KC	24	338934	big
KC	24	241992	medium
KC	24	573306	big
KC	24	295872	big
KC	24	144642	medium
KC	24	572616	big
KC	24	189051	medium
KC	24	287640	big
KC	24	164133	medium
KC	24	138600	medium
KC	24	171852	medium
KC	24	201303	medium
KC	24	143685	medium
KC	47	98574	small
KC	47	301089	big
KC	47	481434	big
KC	47	115314	small
KC	47	69354	small
KC	47	79014	small
KC	47	182247	medium
KC	47	157764	medium
KC	47	239382	medium
KC	47	169056	medium
KC	47	1353171	big
SC	20	402801	big
SC	20	258285	medium
SC	20	267777	big
SC	20	265635	big
SC	20	1353024	big
SC	20	223698	medium
SC	20	175062	medium
SC	20	154971	medium
SC	20	330339	big
SC	20	722721	big
SC	20	417507	big
SC	20	139398	medium
SC	20	174510	medium
SC	20	523110	big
SC	20	258924	medium
SC	20	989148	big
SC	20	732807	big
SC	20	377436	big
SC	20	78795	small
SC	20	112653	small
SC	20	136716	medium
SC	20	56229	small
SC	20	58701	small
SC	20	225906	medium
KC	33	230634	medium
KC	33	66627	small
KC	33	79449	small
KC	33	59556	small
KC	33	163326	medium
SC	35	134554	medium
SC	35	48550	small
SC	35	60862	small
SC	35	34786	small
SC	35	116561	medium
SC	35	204219	medium
SC	35	43728	small
SC	35	105805	small
SC	35	138721	medium
SC	35	128040	medium
SC	35	47987	small
SC	35	27665	small
SC	35	78861	small
SC	35	142528	medium
SC	31	274409	big
SC	31	119838	medium
SC	31	35350	small
SC	31	204498	medium
SC	31	131092	medium
SC	31	94313	small
SC	31	148003	medium
SC	31	99476	small
KC	18	204037	medium
KC	18	290482	big
KC	18	202385	medium
KC	18	19789	small
KC	18	43553	small
KC	18	20345	small
KC	18	14848	small
KC	18	324748	big
KC	18	219127	medium
KC	18	98157	small
KC	18	148987	medium
KC	18	33483	small
KC	18	158403	medium
KC	27	108191	small
KC	27	21126	small
KC	27	17190	small
KC	27	162259	medium
KC	27	94664	small
KC	27	145231	medium
KC	27	68930	small
KC	27	90004	small
KC	27	30517	small
KC	42	73746	small
KC	42	50481	small
KC	42	60993	small
KC	42	78510	small
KC	42	138135	medium
KC	42	76179	small
KC	42	156315	medium
KC	42	29622	small
SC	14	106854	small
SC	14	239433	medium
SC	14	96067	small
SC	14	384898	big
SC	14	511112	big
SC	14	95482	small
SC	14	355186	big
SC	14	159926	medium
SC	14	237778	medium
SC	14	532734	big
SC	14	62695	small
SC	14	236551	medium
SC	14	122876	medium
SC	14	164174	medium
SC	14	485390	big
SC	14	502708	big
SC	14	409756	big
SC	14	647842	big
SC	14	274160	big
SC	14	318590	big
SC	40	108041	small
SC	40	360132	big
SC	40	83316	small
SC	40	321321	big
SC	40	68577	small
SC	40	91562	small
SC	40	81936	small
SC	40	69428	small
SC	40	86427	small
SC	40	43388	small
SC	40	48892	small
SC	40	75921	small
SC	40	320147	big
SC	40	377794	big
KC	23	564630	big
KC	23	384756	big
KC	23	360129	big
KC	23	298302	big
KC	23	135780	medium
KC	23	48657	small
KC	23	179448	medium
KC	23	138846	medium
KC	23	305127	big
KC	23	321753	big
KC	23	239463	medium
KC	23	205953	medium
KC	23	462585	big
KC	23	591861	big
KC	23	480444	big
KC	23	1069212	big
SC	29	367077	big
SC	29	211047	medium
SC	29	462663	big
SC	29	482307	big
SC	29	955344	big
SC	29	426417	big
SC	29	117240	medium
SC	29	276042	big
SC	29	154296	medium
SC	29	219060	medium
SC	29	531171	big
SC	29	240615	medium
SC	29	243903	medium
SC	29	328650	big
SC	29	209331	medium
SC	29	216948	medium
SC	29	280506	big
SC	29	717360	big
SC	29	114474	small
KC	38	188481	medium
KC	38	256044	medium
KC	38	200289	medium
KC	38	400518	big
KC	38	258897	medium
KC	38	159036	medium
KC	38	202620	medium
KC	38	31995	small
KC	38	640203	big
KC	38	114474	small
KC	38	111870	small
KC	38	318594	big
KC	38	391116	big
KC	38	117333	medium
KC	38	133722	medium
KC	38	213531	medium
KC	46	275328	big
KC	46	115806	medium
KC	46	84927	small
KC	46	319062	big
KC	46	250938	medium
KC	46	103375	small
KC	46	135241	medium
KC	46	426425	big
KC	46	605523	big
KC	13	93168	small
KC	13	546012	big
KC	13	144888	medium
KC	13	339151	big
KC	13	55823	small
KC	13	91149	small
KC	13	130069	medium
KC	13	76939	small
KC	13	92733	small
KC	13	130448	medium
KC	13	244242	medium
KC	13	963891	big
KC	13	262682	big
KC	13	106715	small
KC	13	671276	big
KC	13	1150084	big
SC	11	402973	big
SC	11	510506	big
SC	11	464352	big
SC	11	359689	big
SC	11	450507	big
SC	11	1816646	big
SC	11	290639	big
SC	11	378609	big
SC	11	290988	big
SC	11	511882	big
SC	11	178502	medium
SC	11	504254	big
SC	11	422220	big
SC	11	259742	medium
SC	11	865919	big
SC	11	541548	big
SC	11	403464	big
SC	11	2280831	big
SC	11	92286	small
SC	11	70302	small
SC	11	215510	medium
SC	11	599685	big

## Sheet: Sheet1
condition	tumor_size	n	prop
KC	big	47	0.270115
KC	medium	56	0.321839
KC	small	71	0.408046
SC	big	80	0.384615
SC	medium	72	0.346154
SC	small	56	0.269231
