# Supplementary material for: Ketogenic diet suppresses colorectal cancer through the gut microbiome long chain fatty acid stearate
Source: Nat Commun. 2025 Feb 20;16:1792. doi: 10.1038/s41467-025-56678-0 (PMC11842570; doi:10.1038/s41467-025-56678-0)
Supplement: Supplementary file 16 — Source data [file 41467_2025_56678_MOESM16_ESM.zip › Tsenkova_et_al._Source_Data/Tsenkova_et_al._Source_Data_Figure_3.xlsx]

## Sheet: Fig3a
sample	Axis.1	Axis.2	condition_timepoint
HD38	0.0346109	-0.216378	Healthy Donor
HD42	0.0303948	-0.204375	Healthy Donor
HD57	0.0275198	-0.222394	Healthy Donor
HD71	0.0264319	-0.255068	Healthy Donor
HD93	0.0264037	-0.228878	Healthy Donor
5HDmix	-0.0242195	-0.252652	5HD mix
240	0.158264	0.25898	T0
241	0.0978188	-0.0183732	T0
243	-0.0765999	0.0338565	T0
244	0.205863	0.183394	T0
245	-0.248207	0.0843489	T0
246	-0.18123	0.188847	T0
247	-0.351459	0.0326902	T0
248	0.0247064	0.159872	T0
252	-0.229213	0.197941	T0
258	0.108099	-0.174041	T0
259	0.134185	5.9489e-05	T0
260	0.10099	0.021199	T0
261	0.165255	0.15656	T0
262	0.108787	-0.0104023	T0
265	-0.40707	0.02814	T0
266	0.268669	0.236673	T0

## Sheet: Fig3b
sample	Axis.1	Axis.2	condition_timepoint
S79_25Feb20_HD38	-0.126559	-0.0718295	Healthy Donor
S80_25Feb20_HD42	-0.13231	-0.0760583	Healthy Donor
S81_25Feb20_HD57	-0.127317	-0.0723868	Healthy Donor
S83_25Feb20_HD93	-0.122527	-0.0688369	Healthy Donor
S23_16Jan20_HD38	-0.128617	-0.0733863	Healthy Donor
S24_16Jan20_HD42	-0.136669	-0.0794829	Healthy Donor
S25_16Jan20_HD57	-0.127296	-0.0723182	Healthy Donor
S26_16Jan20_HD71	-0.158999	-0.0960033	Healthy Donor
S27_16Jan20_HD95	-0.136437	-0.0790723	Healthy Donor
S36_25Feb20_HD71	-0.154354	-0.0927584	Healthy Donor
S84_25Feb20_5HDmix	-0.144976	-0.0850151	5HD mix
1_03-Jun-20_16S_DIET_MDM_S64	0.383379	-0.297608	T0
11_03-Jun-20_16S_DIET_MDM_S29	0.123035	0.302192	T0
12_03-Jun-20_16S_DIET_MDM_S33	0.107193	0.290536	T0
13_03-Jun-20_16S_DIET_MDM_S37	0.0555637	0.0730493	T0
16_31-Mar-20_16S_DIET_MDM_S45	-0.121043	-0.0677726	T0
17_31-Mar-20_16S_DIET_MDM_S51	-0.111689	0.0632899	T0
18_31-Mar-20_16S_DIET_MDM_S57	0.21688	0.308047	T0
19_31-Mar-20_16S_DIET_MDM_S63	0.262123	0.268643	T0
2_03-Jun-20_16S_DIET_MDM_S102	0.393585	-0.330382	T0
20_31-Mar-20_16S_DIET_MDM_S73	0.249913	0.271238	T0
21_31-Mar-20_16S_DIET_MDM_S79	-0.0646339	-0.0418949	T0
22_31-Mar-20_16S_DIET_MDM_S85	-0.0958121	0.124337	T0
23_31-Mar-20_16S_DIET_MDM_S90	-0.0618891	0.146598	T0
24_31-Mar-20_16S_DIET_MDM_S96	-0.0572926	0.0951116	T0
25_31-Mar-20_16S_DIET_MDM_S101	-0.0633111	0.0180302	T0
3_03-Jun-20_16S_DIET_MDM_S106	-0.122563	-0.028375	T0
4_03-Jun-20_16S_DIET_MDM_S110	0.402624	-0.327892	T0

## Sheet: Fig3c
sample	Axis.1	Axis.2	Condition (Time point)
S61_06Dec19_240	-0.044856	-0.185899	Ketogenic diet (T3)
S62_06Dec19_241	-0.0237465	-0.205787	Ketogenic diet (T3)
S63_06Dec19_243	-0.164174	-0.00979326	Standard diet (T3)
S64_06Dec19_244	-0.21991	-0.0782529	Standard diet (T3)
S65_06Dec19_245	0.165161	-0.0433147	Ketogenic diet (T3)
S66_06Dec19_246	-0.158439	-0.0726705	Standard diet (T3)
S67_06Dec19_247	-0.196796	-0.0388821	Standard diet (T3)
S71_06Dec19_261	0.218787	-0.117757	Ketogenic diet (T3)
S73_06Dec19_265	0.227266	-0.118221	Ketogenic diet (T3)
S74_06Dec19_266	0.356117	0.0489718	Ketogenic diet (T3)
S17_12Nov19_240	-0.168246	-0.173976	Ketogenic diet (T0)
S18_12Nov19_241	-0.140829	-0.146555	Ketogenic diet (T0)
S19_12Nov19_243	-0.120755	0.303763	Standard diet (T0)
S20_12Nov19_244	-0.162718	0.159511	Standard diet (T0)
S21_12Nov19_245	-0.0551488	0.355182	Ketogenic diet (T0)
S22_12Nov19_246	-0.178148	-0.0177349	Standard diet (T0)
S23_12Nov19_247	-0.158092	0.18172	Standard diet (T0)
S24_12Nov19_248	-0.0420645	0.571448	Standard diet (T0)
S25_12Nov19_252	0.0368096	0.555948	Standard diet (T0)
S29_12Nov19_261	-0.112225	-0.0920132	Ketogenic diet (T0)
S31_12Nov19_265	-0.108804	0.277173	Ketogenic diet (T0)
S32_12Nov19_266	-0.156035	-0.150987	Ketogenic diet (T0)
S72_17Dec19_240	0.0273021	-0.180954	Ketogenic diet (T4)
S73_17Dec19_241	-0.0751546	-0.162369	Ketogenic diet (T4)
S74_17Dec19_243	-0.174554	-0.0462768	Standard diet (T4)
S75_17Dec19_244	-0.214486	-0.0705081	Standard diet (T4)
S76_17Dec19_245	0.332312	0.144849	Ketogenic diet (T4)
S77_17Dec19_246	-0.202335	-0.0397488	Standard diet (T4)
S33_22Nov19_240	0.0953439	-0.0887971	Ketogenic diet (T1)
S34_22Nov19_241	0.155559	-0.201941	Ketogenic diet (T1)
S35_22Nov19_243	-0.137767	0.0541335	Standard diet (T1)
S36_22Nov19_244	-0.139263	0.0133314	Standard diet (T1)
S37_22Nov19_245	0.263815	0.225715	Ketogenic diet (T1)
S38_22Nov19_246	-0.220981	-0.000370626	Standard diet (T1)
S39_22Nov19_247	-0.0994536	0.0572813	Standard diet (T1)
S40_22Nov19_248	-0.185162	-0.136982	Standard diet (T1)
S41_22Nov19_252	-0.15859	0.0495681	Standard diet (T1)
S45_22Nov19_261	0.242118	-0.0670204	Ketogenic diet (T1)
S47_29Nov19_240	0.198375	-0.119705	Ketogenic diet (T2)
S48_29Nov19_241	-0.0124213	-0.237462	Ketogenic diet (T2)
S49_29Nov19_243	-0.218633	0.0268973	Standard diet (T2)
S50_29Nov19_244	-0.172117	-0.045837	Standard diet (T2)
S51_29Nov19_246	-0.0809806	0.0591492	Standard diet (T2)
S52_29Nov19_247	-0.191991	-0.093001	Standard diet (T2)
S53_29Nov19_252	-0.0357442	-0.00468205	Standard diet (T2)
S54_29Nov19_261	0.428504	0.040852	Ketogenic diet (T2)
S55_29Nov19_265	0.389561	-0.0320727	Ketogenic diet (T2)
S56_29Nov19_266	0.417633	-0.0505119	Ketogenic diet (T2)
S3_19Dec19_261	0.375602	0.00446052	Ketogenic diet (T4)
S5_19Dec19_265	0.376035	-0.00935926	Ketogenic diet (T4)
S6_19Dec19_266	0.224321	-0.0905125	Ketogenic diet (T4)

## Sheet: Fig3d
sampleid	Axis.1	Axis.2	Condition (Time point)	Experiment
Standard_3_1_1	0.188193	0.170619	Standard diet (T0)	Experiment 1
Standard_3_1_16	-0.0198727	0.10555	Standard diet (T0)	Experiment 2
Standard_3_1_17	0.0611298	0.137572	Standard diet (T0)	Experiment 2
Standard_3_1_18	0.240327	0.0104577	Standard diet (T0)	Experiment 2
Standard_3_1_19	0.0537249	0.0759931	Standard diet (T0)	Experiment 2
Standard_3_1_2	0.0801486	0.294038	Standard diet (T0)	Experiment 1
Standard_3_1_20	0.00930876	0.202517	Standard diet (T0)	Experiment 2
Standard_3_1_3	-0.1165	-0.0626733	Standard diet (T0)	Experiment 1
Standard_3_1_4	0.235223	0.18553	Standard diet (T0)	Experiment 1
Standard_4_1_16	0.294267	-0.245007	Standard diet (T1)	Experiment 2
Standard_4_1_17	0.225629	-0.321216	Standard diet (T1)	Experiment 2
Standard_4_1_18	0.211328	-0.2165	Standard diet (T1)	Experiment 2
Standard_4_1_19	0.279743	-0.104507	Standard diet (T1)	Experiment 2
Standard_4_1_20	0.17643	-0.415588	Standard diet (T1)	Experiment 2
Standard_5_1_16	0.248319	-0.0286465	Standard diet (T2)	Experiment 2
Standard_5_1_17	0.144589	-0.0242234	Standard diet (T2)	Experiment 2
Standard_5_1_18	0.159948	-0.0826175	Standard diet (T2)	Experiment 2
Standard_5_1_19	0.102005	-0.0293925	Standard diet (T2)	Experiment 2
Standard_5_1_20	0.0767514	0.223454	Standard diet (T2)	Experiment 2
Standard_5_1_1	0.20543	0.180922	Standard diet (T3)	Experiment 1
Standard_5_1_2	0.16606	0.195429	Standard diet (T3)	Experiment 1
Standard_5_1_3	0.176322	0.202627	Standard diet (T3)	Experiment 1
Standard_5_1_4	0.17947	0.20107	Standard diet (T3)	Experiment 1
Standard_6_1_1	0.271841	0.09463	Standard diet (T4)	Experiment 1
Standard_6_1_16	0.17553	0.0787051	Standard diet (T4)	Experiment 2
Standard_6_1_17	0.144033	0.188767	Standard diet (T4)	Experiment 2
Standard_6_1_18	0.137341	0.0150164	Standard diet (T4)	Experiment 2
Standard_6_1_19	0.145724	0.0627856	Standard diet (T4)	Experiment 2
Standard_6_1_2	0.261607	0.213186	Standard diet (T4)	Experiment 1
Standard_6_1_20	0.151733	0.172547	Standard diet (T4)	Experiment 2
Standard_6_1_3	0.0349538	0.260051	Standard diet (T4)	Experiment 1
Standard_6_1_4	0.0528332	0.168115	Standard diet (T4)	Experiment 1
Ketogenic_3_2_11	0.015454	0.20527	Ketogenic diet (T0)	Experiment 1
Ketogenic_3_2_12	-0.107137	0.100682	Ketogenic diet (T0)	Experiment 1
Ketogenic_3_2_21	-0.307213	-0.128559	Ketogenic diet (T0)	Experiment 2
Ketogenic_3_2_22	-0.207838	-0.119878	Ketogenic diet (T0)	Experiment 2
Ketogenic_3_2_24	-0.29294	-0.0187379	Ketogenic diet (T0)	Experiment 2
Ketogenic_4_2_21	0.286416	-0.280234	Ketogenic diet (T1)	Experiment 2
Ketogenic_4_2_22	0.258324	-0.324977	Ketogenic diet (T1)	Experiment 2
Ketogenic_4_2_23	0.30089	-0.193716	Ketogenic diet (T1)	Experiment 2
Ketogenic_4_2_24	0.0727124	-0.286563	Ketogenic diet (T1)	Experiment 2
Ketogenic_4_2_25	0.212849	-0.404781	Ketogenic diet (T1)	Experiment 2
Ketogenic_5_2_21	-0.298018	-0.0663081	Ketogenic diet (T2)	Experiment 2
Ketogenic_5_2_22	-0.322373	0.0627707	Ketogenic diet (T2)	Experiment 2
Ketogenic_5_2_23	-0.240581	-0.0475841	Ketogenic diet (T2)	Experiment 2
Ketogenic_5_2_24	-0.297733	0.0371477	Ketogenic diet (T2)	Experiment 2
Ketogenic_5_2_25	-0.305483	-0.0237235	Ketogenic diet (T2)	Experiment 2
Ketogenic_5_2_11	-0.205692	0.0188791	Ketogenic diet (T3)	Experiment 1
Ketogenic_5_2_12	-0.278279	-0.0427033	Ketogenic diet (T3)	Experiment 1
Ketogenic_5_2_13	-0.351567	-0.0797284	Ketogenic diet (T3)	Experiment 1
Ketogenic_6_2_11	-0.259557	-0.105541	Ketogenic diet (T4)	Experiment 1
Ketogenic_6_2_12	-0.271959	-0.198441	Ketogenic diet (T4)	Experiment 1
Ketogenic_6_2_13	-0.403626	-0.0592237	Ketogenic diet (T4)	Experiment 1
Ketogenic_6_2_21	-0.38142	-0.00625811	Ketogenic diet (T4)	Experiment 2
Ketogenic_6_2_22	-0.321198	-0.0347247	Ketogenic diet (T4)	Experiment 2
Ketogenic_6_2_23	-0.32657	-0.00658799	Ketogenic diet (T4)	Experiment 2
Ketogenic_6_2_24	-0.385593	0.0688196	Ketogenic diet (T4)	Experiment 2
Ketogenic_6_2_25	-0.335438	0.0254903	Ketogenic diet (T4)	Experiment 2

## Sheet: Fig3e
Sample	OTU	time	CLR	group
S25_12Nov19_252	Turicibacter	T0	7.4494	Standard_T0
S31_12Nov19_265	Turicibacter	T0	7.13932	Ketogenic_T0
S20_12Nov19_244	Turicibacter	T0	7.10174	Standard_T0
S45_22Nov19_261	Bilophila	T1	7.0348	Ketogenic_T1
S24_12Nov19_248	Turicibacter	T0	6.95674	Standard_T0
S76_17Dec19_245	Bilophila	T4	6.93809	Ketogenic_T4
S48_29Nov19_241	Bilophila	T2	6.91923	Ketogenic_T2
S62_06Dec19_241	Bilophila	T3	6.73763	Ketogenic_T3
S72_17Dec19_240	Bilophila	T4	6.70845	Ketogenic_T4
S73_06Dec19_265	Bilophila	T3	6.7016	Ketogenic_T3
S3_19Dec19_261	Bilophila	T4	6.6897	Ketogenic_T4
S19_12Nov19_243	Turicibacter	T0	6.68788	Standard_T0
S56_29Nov19_266	Bilophila	T2	6.6238	Ketogenic_T2
S55_29Nov19_265	Bilophila	T2	6.61265	Ketogenic_T2
S5_19Dec19_265	Bilophila	T4	6.5809	Ketogenic_T4
S21_12Nov19_245	Turicibacter	T0	6.34845	Ketogenic_T0
S6_19Dec19_266	Bilophila	T4	6.34391	Ketogenic_T4
S23_12Nov19_247	Turicibacter	T0	6.2759	Standard_T0
S73_17Dec19_241	Bilophila	T4	6.17588	Ketogenic_T4
S61_06Dec19_240	Bilophila	T3	6.12476	Ketogenic_T3
S33_22Nov19_240	Bilophila	T1	6.10897	Ketogenic_T1
S52_29Nov19_247	Bilophila	T2	6.00587	Standard_T2
S39_22Nov19_247	Bilophila	T1	5.97967	Standard_T1
S40_22Nov19_248	Turicibacter	T1	5.903	Standard_T1
S71_06Dec19_261	Bilophila	T3	5.89857	Ketogenic_T3
S47_29Nov19_240	Bilophila	T2	5.83218	Ketogenic_T2
S36_22Nov19_244	Bilophila	T1	5.82096	Standard_T1
S66_06Dec19_246	Bilophila	T3	5.79194	Standard_T3
S34_22Nov19_241	Bilophila	T1	5.64644	Ketogenic_T1
S37_22Nov19_245	Bilophila	T1	5.57078	Ketogenic_T1
S53_29Nov19_252	Turicibacter	T2	5.56579	Standard_T2
S64_06Dec19_244	Bilophila	T3	5.50752	Standard_T3
S35_22Nov19_243	Bilophila	T1	5.47131	Standard_T1
S50_29Nov19_244	Bilophila	T2	5.3723	Standard_T2
S22_12Nov19_246	Turicibacter	T0	5.34279	Standard_T0
S40_22Nov19_248	Bilophila	T1	5.30598	Standard_T1
S77_17Dec19_246	Bilophila	T4	5.28666	Standard_T4
S74_06Dec19_266	Bilophila	T3	5.23224	Ketogenic_T3
S41_22Nov19_252	Turicibacter	T1	5.2284	Standard_T1
S75_17Dec19_244	Bilophila	T4	5.14317	Standard_T4
S29_12Nov19_261	Bilophila	T0	4.98993	Ketogenic_T0
S19_12Nov19_243	Bilophila	T0	4.98714	Standard_T0
S51_29Nov19_246	Bilophila	T2	4.98293	Standard_T2
S18_12Nov19_241	Bilophila	T0	4.92139	Ketogenic_T0
S74_17Dec19_243	Bilophila	T4	4.87429	Standard_T4
S63_06Dec19_243	Bilophila	T3	4.80839	Standard_T3
S22_12Nov19_246	Bilophila	T0	4.79315	Standard_T0
S38_22Nov19_246	Turicibacter	T1	4.76702	Standard_T1
S67_06Dec19_247	Bilophila	T3	4.71639	Standard_T3
S35_22Nov19_243	Turicibacter	T1	4.61523	Standard_T1
S38_22Nov19_246	Bilophila	T1	4.56281	Standard_T1
S49_29Nov19_243	Bilophila	T2	4.54412	Standard_T2
S20_12Nov19_244	Bilophila	T0	4.22566	Standard_T0
S75_17Dec19_244	Turicibacter	T4	4.18836	Standard_T4
S39_22Nov19_247	Turicibacter	T1	4.13448	Standard_T1
S41_22Nov19_252	Bilophila	T1	3.94713	Standard_T1
S23_12Nov19_247	Bilophila	T0	3.76273	Standard_T0
S50_29Nov19_244	Turicibacter	T2	3.7452	Standard_T2
S51_29Nov19_246	Turicibacter	T2	3.7218	Standard_T2
S65_06Dec19_245	Bilophila	T3	3.69596	Ketogenic_T3
S17_12Nov19_240	Bilophila	T0	3.67924	Ketogenic_T0
S77_17Dec19_246	Turicibacter	T4	3.49664	Standard_T4
S49_29Nov19_243	Turicibacter	T2	3.49125	Standard_T2
S64_06Dec19_244	Turicibacter	T3	3.43738	Standard_T3
S54_29Nov19_261	Bilophila	T2	3.42033	Ketogenic_T2
S24_12Nov19_248	Bilophila	T0	3.41203	Standard_T0
S53_29Nov19_252	Bilophila	T2	3.41079	Standard_T2
S63_06Dec19_243	Turicibacter	T3	3.40018	Standard_T3
S32_12Nov19_266	Bilophila	T0	3.23884	Ketogenic_T0
S66_06Dec19_246	Turicibacter	T3	3.23627	Standard_T3
S36_22Nov19_244	Turicibacter	T1	3.18742	Standard_T1
S25_12Nov19_252	Bilophila	T0	2.98936	Standard_T0
S21_12Nov19_245	Bilophila	T0	2.95525	Ketogenic_T0
S74_17Dec19_243	Turicibacter	T4	1.67426	Standard_T4
S31_12Nov19_265	Bilophila	T0	-0.735424	Ketogenic_T0
S73_17Dec19_241	Turicibacter	T4	-0.805123	Ketogenic_T4
S17_12Nov19_240	Turicibacter	T0	-0.820566	Ketogenic_T0
S18_12Nov19_241	Turicibacter	T0	-0.892737	Ketogenic_T0
S52_29Nov19_247	Turicibacter	T2	-0.903887	Standard_T2
S61_06Dec19_240	Turicibacter	T3	-0.912267	Ketogenic_T3
S32_12Nov19_266	Turicibacter	T0	-0.950814	Ketogenic_T0
S72_17Dec19_240	Turicibacter	T4	-0.954491	Ketogenic_T4
S65_06Dec19_245	Turicibacter	T3	-0.986174	Ketogenic_T3
S62_06Dec19_241	Turicibacter	T3	-0.992982	Ketogenic_T3
S76_17Dec19_245	Turicibacter	T4	-0.99535	Ketogenic_T4
S48_29Nov19_241	Turicibacter	T2	-1.02455	Ketogenic_T2
S67_06Dec19_247	Turicibacter	T3	-1.05505	Standard_T3
S74_06Dec19_266	Turicibacter	T3	-1.05933	Ketogenic_T3
S34_22Nov19_241	Turicibacter	T1	-1.06651	Ketogenic_T1
S37_22Nov19_245	Turicibacter	T1	-1.09745	Ketogenic_T1
S71_06Dec19_261	Turicibacter	T3	-1.11084	Ketogenic_T3
S54_29Nov19_261	Turicibacter	T2	-1.11227	Ketogenic_T2
S29_12Nov19_261	Turicibacter	T0	-1.11486	Ketogenic_T0
S55_29Nov19_265	Turicibacter	T2	-1.13495	Ketogenic_T2
S45_22Nov19_261	Turicibacter	T1	-1.15999	Ketogenic_T1
S33_22Nov19_240	Turicibacter	T1	-1.18608	Ketogenic_T1
S56_29Nov19_266	Turicibacter	T2	-1.2333	Ketogenic_T2
S73_06Dec19_265	Turicibacter	T3	-1.23792	Ketogenic_T3
S47_29Nov19_240	Turicibacter	T2	-1.30032	Ketogenic_T2
S6_19Dec19_266	Turicibacter	T4	-1.49325	Ketogenic_T4
S3_19Dec19_261	Turicibacter	T4	-1.7042	Ketogenic_T4
S5_19Dec19_265	Turicibacter	T4	-1.89942	Ketogenic_T4

## Sheet: Fig3f
Sample	OTU	time	Abundance	Group
Ketogenic_5_2_11	Akkermansia	T3	7.79242	Ketogenic_6
Ketogenic_5_2_13	Akkermansia	T3	7.78215	Ketogenic_6
Ketogenic_5_2_23	Akkermansia	T2	7.67648	Ketogenic_5
Ketogenic_6_2_13	Akkermansia	T4	7.59378	Ketogenic_7
Ketogenic_6_2_11	Akkermansia	T4	7.4873	Ketogenic_7
Ketogenic_6_2_12	Lachnoclostridium	T4	7.46456	Ketogenic_7
Ketogenic_5_2_12	Lachnoclostridium	T3	7.40494	Ketogenic_6
Ketogenic_5_2_25	Akkermansia	T2	7.37041	Ketogenic_5
Ketogenic_6_2_23	Akkermansia	T4	7.2636	Ketogenic_7
Ketogenic_5_2_12	Akkermansia	T3	7.25069	Ketogenic_6
Ketogenic_6_2_22	Akkermansia	T4	7.22484	Ketogenic_7
Ketogenic_5_2_22	Akkermansia	T2	7.17749	Ketogenic_5
Ketogenic_5_2_24	Akkermansia	T2	7.14086	Ketogenic_5
Ketogenic_3_2_21	Akkermansia	T0	7.04893	Ketogenic_3
Standard_3_1_19	Akkermansia	T0	6.99467	Standard_3
Standard_6_1_4	Akkermansia	T4	6.97408	Standard_7
Ketogenic_5_2_21	Akkermansia	T2	6.97179	Ketogenic_5
Ketogenic_6_2_21	Bilophila	T4	6.96644	Ketogenic_7
Standard_6_1_18	Turicibacter	T4	6.92996	Standard_7
Standard_3_1_16	Akkermansia	T0	6.88541	Standard_3
Ketogenic_3_2_11	Akkermansia	T0	6.82661	Ketogenic_3
Ketogenic_3_2_12	Akkermansia	T0	6.80917	Ketogenic_3
Standard_3_1_16	Bifidobacterium	T0	6.7996	Standard_3
Standard_5_1_19	Akkermansia	T2	6.79104	Standard_5
Ketogenic_6_2_24	Akkermansia	T4	6.7424	Ketogenic_7
Ketogenic_6_2_12	Intestinimonas	T4	6.7251	Ketogenic_7
Standard_6_1_3	Akkermansia	T4	6.70452	Standard_7
Ketogenic_6_2_21	Akkermansia	T4	6.63605	Ketogenic_7
Ketogenic_6_2_25	Akkermansia	T4	6.63583	Ketogenic_7
Standard_3_1_3	Akkermansia	T0	6.62536	Standard_3
Ketogenic_3_2_24	Akkermansia	T0	6.60906	Ketogenic_3
Standard_5_1_17	Akkermansia	T2	6.59782	Standard_5
Standard_5_1_2	Bifidobacterium	T3	6.54017	Standard_6
Ketogenic_6_2_24	Bilophila	T4	6.52015	Ketogenic_7
Ketogenic_6_2_11	Bilophila	T4	6.50724	Ketogenic_7
Standard_3_1_20	Akkermansia	T0	6.3653	Standard_3
Ketogenic_5_2_12	Intestinimonas	T3	6.33461	Ketogenic_6
Standard_5_1_2	Turicibacter	T3	6.33317	Standard_6
Standard_6_1_16	Turicibacter	T4	6.32668	Standard_7
Standard_3_1_18	Turicibacter	T0	6.24777	Standard_3
Standard_5_1_17	Turicibacter	T2	6.17417	Standard_5
Ketogenic_6_2_12	Bilophila	T4	6.16088	Ketogenic_7
Ketogenic_3_2_22	Lachnoclostridium	T0	6.13077	Ketogenic_3
Ketogenic_3_2_21	Bilophila	T0	6.12236	Ketogenic_3
Standard_3_1_16	Turicibacter	T0	6.10585	Standard_3
Ketogenic_5_2_22	Bilophila	T2	6.09199	Ketogenic_5
Ketogenic_5_2_21	Bilophila	T2	6.06589	Ketogenic_5
Ketogenic_3_2_22	Akkermansia	T0	6.0617	Ketogenic_3
Ketogenic_6_2_13	Bilophila	T4	6.02718	Ketogenic_7
Standard_5_1_20	Akkermansia	T2	6.02645	Standard_5
Standard_3_1_18	Lachnoclostridium	T0	6.0186	Standard_3
Standard_3_1_1	Akkermansia	T0	5.98056	Standard_3
Standard_3_1_17	Akkermansia	T0	5.97748	Standard_3
Standard_6_1_16	Bifidobacterium	T4	5.96952	Standard_7
Ketogenic_6_2_25	Bilophila	T4	5.96443	Ketogenic_7
Ketogenic_6_2_13	Lachnoclostridium	T4	5.93248	Ketogenic_7
Ketogenic_5_2_21	Intestinimonas	T2	5.90739	Ketogenic_5
Standard_5_1_20	Turicibacter	T2	5.8679	Standard_5
Standard_6_1_17	Turicibacter	T4	5.85711	Standard_7
Ketogenic_5_2_13	Bilophila	T3	5.83871	Ketogenic_6
Ketogenic_3_2_21	Lachnoclostridium	T0	5.79877	Ketogenic_3
Ketogenic_6_2_11	Intestinimonas	T4	5.78122	Ketogenic_7
Ketogenic_5_2_11	Intestinimonas	T3	5.74028	Ketogenic_6
Ketogenic_6_2_13	Intestinimonas	T4	5.73676	Ketogenic_7
Ketogenic_6_2_21	Lachnoclostridium	T4	5.71269	Ketogenic_7
Standard_6_1_2	Turicibacter	T4	5.67145	Standard_7
Standard_3_1_2	Turicibacter	T0	5.64818	Standard_3
Ketogenic_6_2_22	Bilophila	T4	5.64257	Ketogenic_7
Ketogenic_6_2_24	Intestinimonas	T4	5.63247	Ketogenic_7
Ketogenic_3_2_22	Bilophila	T0	5.62155	Ketogenic_3
Standard_3_1_18	Bifidobacterium	T0	5.60642	Standard_3
Standard_5_1_16	Bifidobacterium	T2	5.60313	Standard_5
Standard_3_1_17	Bilophila	T0	5.58267	Standard_3
Ketogenic_6_2_12	Akkermansia	T4	5.56848	Ketogenic_7
Ketogenic_6_2_22	Intestinimonas	T4	5.54492	Ketogenic_7
Standard_6_1_1	Akkermansia	T4	5.52617	Standard_7
Standard_6_1_19	Turicibacter	T4	5.52236	Standard_7
Ketogenic_5_2_13	Lachnoclostridium	T3	5.51936	Ketogenic_6
Ketogenic_5_2_11	Bilophila	T3	5.4995	Ketogenic_6
Standard_6_1_20	Turicibacter	T4	5.47308	Standard_7
Standard_5_1_4	Bifidobacterium	T3	5.4689	Standard_6
Standard_3_1_4	Akkermansia	T0	5.44706	Standard_3
Standard_6_1_1	Turicibacter	T4	5.43121	Standard_7
Ketogenic_3_2_24	Bilophila	T0	5.43063	Ketogenic_3
Ketogenic_3_2_12	Lachnoclostridium	T0	5.35556	Ketogenic_3
Standard_5_1_4	Akkermansia	T3	5.34186	Standard_6
Standard_5_1_1	Bifidobacterium	T3	5.32103	Standard_6
Ketogenic_6_2_11	Lachnoclostridium	T4	5.32079	Ketogenic_7
Ketogenic_3_2_22	Intestinimonas	T0	5.31543	Ketogenic_3
Standard_3_1_17	Turicibacter	T0	5.31013	Standard_3
Standard_3_1_2	Lachnoclostridium	T0	5.30376	Standard_3
Ketogenic_5_2_13	Intestinimonas	T3	5.2871	Ketogenic_6
Standard_5_1_19	Bifidobacterium	T2	5.28646	Standard_5
Standard_5_1_18	Bifidobacterium	T2	5.27048	Standard_5
Ketogenic_6_2_23	Bilophila	T4	5.25933	Ketogenic_7
Ketogenic_6_2_24	Lachnoclostridium	T4	5.25507	Ketogenic_7
Ketogenic_5_2_21	Lachnoclostridium	T2	5.24677	Ketogenic_5
Standard_3_1_20	Turicibacter	T0	5.2057	Standard_3
Standard_6_1_19	Bifidobacterium	T4	5.15872	Standard_7
Standard_6_1_4	Bifidobacterium	T4	5.14344	Standard_7
Ketogenic_5_2_25	Bilophila	T2	5.12107	Ketogenic_5
Standard_6_1_18	Lachnoclostridium	T4	5.1108	Standard_7
Ketogenic_5_2_24	Bilophila	T2	5.03938	Ketogenic_5
Ketogenic_6_2_25	Intestinimonas	T4	4.99117	Ketogenic_7
Ketogenic_5_2_22	Intestinimonas	T2	4.97517	Ketogenic_5
Standard_6_1_17	Bilophila	T4	4.97414	Standard_7
Standard_6_1_18	Bifidobacterium	T4	4.95165	Standard_7
Standard_3_1_2	Bilophila	T0	4.93827	Standard_3
Ketogenic_6_2_22	Lachnoclostridium	T4	4.92753	Ketogenic_7
Standard_3_1_20	Bifidobacterium	T0	4.89838	Standard_3
Ketogenic_6_2_21	Intestinimonas	T4	4.89026	Ketogenic_7
Ketogenic_3_2_21	Intestinimonas	T0	4.86209	Ketogenic_3
Standard_5_1_18	Turicibacter	T2	4.86125	Standard_5
Ketogenic_3_2_12	Turicibacter	T0	4.83357	Ketogenic_3
Standard_5_1_1	Bilophila	T3	4.82816	Standard_6
Ketogenic_6_2_25	Lachnoclostridium	T4	4.82691	Ketogenic_7
Standard_3_1_16	Lachnoclostridium	T0	4.78053	Standard_3
Standard_3_1_4	Turicibacter	T0	4.77369	Standard_3
Ketogenic_5_2_12	Bilophila	T3	4.75713	Ketogenic_6
Ketogenic_5_2_22	Lachnoclostridium	T2	4.73449	Ketogenic_5
Standard_3_1_18	Bilophila	T0	4.69757	Standard_3
Standard_6_1_20	Bilophila	T4	4.68746	Standard_7
Standard_5_1_20	Intestinimonas	T2	4.68234	Standard_5
Standard_6_1_20	Bifidobacterium	T4	4.677	Standard_7
Standard_3_1_1	Bifidobacterium	T0	4.66642	Standard_3
Standard_3_1_1	Turicibacter	T0	4.66642	Standard_3
Ketogenic_3_2_24	Lachnoclostridium	T0	4.6452	Ketogenic_3
Standard_3_1_17	Lachnoclostridium	T0	4.62683	Standard_3
Ketogenic_6_2_23	Lachnoclostridium	T4	4.59985	Ketogenic_7
Standard_3_1_20	Bilophila	T0	4.59315	Standard_3
Standard_6_1_4	Turicibacter	T4	4.58609	Standard_7
Ketogenic_5_2_24	Lachnoclostridium	T2	4.58437	Ketogenic_5
Standard_3_1_1	Intestinimonas	T0	4.56377	Standard_3
Standard_5_1_20	Bifidobacterium	T2	4.55675	Standard_5
Standard_6_1_16	Lachnoclostridium	T4	4.54952	Standard_7
Ketogenic_5_2_25	Intestinimonas	T2	4.54453	Ketogenic_5
Standard_5_1_3	Bilophila	T3	4.51896	Standard_6
Standard_5_1_2	Lachnoclostridium	T3	4.44643	Standard_6
Ketogenic_5_2_25	Lachnoclostridium	T2	4.40106	Ketogenic_5
Standard_6_1_17	Bifidobacterium	T4	4.3897	Standard_7
Ketogenic_3_2_12	Bilophila	T0	4.33178	Ketogenic_3
Standard_5_1_4	Turicibacter	T3	4.32668	Standard_6
Standard_6_1_20	Lachnoclostridium	T4	4.32464	Standard_7
Standard_6_1_17	Intestinimonas	T4	4.31773	Standard_7
Standard_5_1_1	Intestinimonas	T3	4.25419	Standard_6
Standard_5_1_3	Lachnoclostridium	T3	4.1812	Standard_6
Ketogenic_3_2_24	Intestinimonas	T0	4.17289	Ketogenic_3
Standard_3_1_2	Bifidobacterium	T0	4.15942	Standard_3
Standard_3_1_19	Bilophila	T0	4.08548	Standard_3
Ketogenic_3_2_11	Turicibacter	T0	4.08041	Ketogenic_3
Standard_5_1_17	Bifidobacterium	T2	4.07725	Standard_5
Standard_3_1_19	Turicibacter	T0	4.07697	Standard_3
Standard_6_1_3	Bifidobacterium	T4	4.02616	Standard_7
Ketogenic_5_2_23	Bilophila	T2	3.98445	Ketogenic_5
Ketogenic_6_2_23	Intestinimonas	T4	3.93862	Ketogenic_7
Ketogenic_5_2_11	Lachnoclostridium	T3	3.86918	Ketogenic_6
Standard_3_1_19	Lachnoclostridium	T0	3.85454	Standard_3
Standard_6_1_3	Turicibacter	T4	3.77193	Standard_7
Standard_3_1_20	Lachnoclostridium	T0	3.71945	Standard_3
Standard_3_1_4	Intestinimonas	T0	3.69108	Standard_3
Standard_3_1_2	Intestinimonas	T0	3.67742	Standard_3
Standard_6_1_18	Intestinimonas	T4	3.63561	Standard_7
Standard_5_1_4	Bilophila	T3	3.49346	Standard_6
Standard_5_1_3	Turicibacter	T3	3.48502	Standard_6
Standard_6_1_2	Bilophila	T4	3.45693	Standard_7
Standard_5_1_17	Intestinimonas	T2	3.42076	Standard_5
Standard_3_1_4	Bifidobacterium	T0	3.41915	Standard_3
Standard_3_1_1	Bilophila	T0	3.3806	Standard_3
Ketogenic_5_2_23	Intestinimonas	T2	3.32541	Ketogenic_5
Standard_3_1_4	Lachnoclostridium	T0	3.31577	Standard_3
Standard_3_1_4	Bilophila	T0	3.29577	Standard_3
Standard_3_1_18	Akkermansia	T0	3.269	Standard_3
Standard_6_1_17	Lachnoclostridium	T4	3.22655	Standard_7
Standard_3_1_17	Intestinimonas	T0	3.20924	Standard_3
Ketogenic_3_2_11	Intestinimonas	T0	3.13919	Ketogenic_3
Ketogenic_3_2_11	Lachnoclostridium	T0	3.0688	Ketogenic_3
Standard_6_1_2	Lachnoclostridium	T4	3.01785	Standard_7
Ketogenic_3_2_24	Bifidobacterium	T0	2.95444	Ketogenic_3
Standard_5_1_1	Lachnoclostridium	T3	2.95078	Standard_6
Standard_5_1_17	Bilophila	T2	2.93625	Standard_5
Standard_5_1_19	Bilophila	T2	2.93282	Standard_5
Standard_6_1_2	Bifidobacterium	T4	2.92382	Standard_7
Standard_3_1_16	Bilophila	T0	2.87061	Standard_3
Standard_6_1_1	Bifidobacterium	T4	2.86626	Standard_7
Ketogenic_5_2_24	Intestinimonas	T2	2.8616	Ketogenic_5
Ketogenic_3_2_12	Intestinimonas	T0	2.81356	Ketogenic_3
Standard_5_1_18	Intestinimonas	T2	2.77953	Standard_5
Standard_6_1_3	Bilophila	T4	2.7734	Standard_7
Standard_3_1_16	Intestinimonas	T0	2.77324	Standard_3
Standard_6_1_19	Lachnoclostridium	T4	2.70646	Standard_7
Standard_5_1_18	Bilophila	T2	2.70403	Standard_5
Standard_5_1_17	Lachnoclostridium	T2	2.70332	Standard_5
Ketogenic_3_2_22	Turicibacter	T0	2.66475	Ketogenic_3
Standard_5_1_3	Bifidobacterium	T3	2.65574	Standard_6
Ketogenic_3_2_21	Bifidobacterium	T0	2.62514	Ketogenic_3
Ketogenic_3_2_12	Bifidobacterium	T0	2.61573	Ketogenic_3
Standard_5_1_18	Lachnoclostridium	T2	2.5334	Standard_5
Standard_6_1_4	Lachnoclostridium	T4	2.50135	Standard_7
Ketogenic_3_2_11	Bilophila	T0	2.49344	Ketogenic_3
Standard_6_1_18	Bilophila	T4	2.46944	Standard_7
Ketogenic_5_2_12	Turicibacter	T3	2.46306	Ketogenic_6
Standard_5_1_3	Intestinimonas	T3	2.40443	Standard_6
Standard_6_1_1	Bilophila	T4	2.39297	Standard_7
Standard_3_1_17	Bifidobacterium	T0	2.34641	Standard_3
Standard_6_1_19	Bilophila	T4	2.30099	Standard_7
Ketogenic_5_2_12	Bifidobacterium	T3	1.85126	Ketogenic_6
Ketogenic_3_2_24	Turicibacter	T0	0.38252	Ketogenic_3
Standard_3_1_3	Bifidobacterium	T0	-0.366737	Standard_3
Standard_3_1_3	Bilophila	T0	-0.366737	Standard_3
Standard_3_1_3	Turicibacter	T0	-0.366737	Standard_3
Standard_3_1_3	Lachnoclostridium	T0	-0.366737	Standard_3
Standard_3_1_3	Intestinimonas	T0	-0.366737	Standard_3
Standard_5_1_16	Akkermansia	T2	-1.04456	Standard_5
Standard_5_1_16	Bilophila	T2	-1.04456	Standard_5
Standard_5_1_16	Turicibacter	T2	-1.04456	Standard_5
Standard_5_1_16	Lachnoclostridium	T2	-1.04456	Standard_5
Standard_5_1_16	Intestinimonas	T2	-1.04456	Standard_5
Standard_5_1_19	Turicibacter	T2	-1.21031	Standard_5
Standard_5_1_19	Lachnoclostridium	T2	-1.21031	Standard_5
Standard_5_1_19	Intestinimonas	T2	-1.21031	Standard_5
Standard_5_1_18	Akkermansia	T2	-1.2278	Standard_5
Standard_6_1_1	Lachnoclostridium	T4	-1.24462	Standard_7
Standard_6_1_1	Intestinimonas	T4	-1.24462	Standard_7
Standard_6_1_3	Lachnoclostridium	T4	-1.25195	Standard_7
Standard_6_1_3	Intestinimonas	T4	-1.25195	Standard_7
Standard_6_1_2	Akkermansia	T4	-1.33886	Standard_7
Standard_6_1_2	Intestinimonas	T4	-1.33886	Standard_7
Standard_6_1_4	Bilophila	T4	-1.3488	Standard_7
Standard_6_1_4	Intestinimonas	T4	-1.3488	Standard_7
Standard_3_1_18	Intestinimonas	T0	-1.43148	Standard_3
Standard_5_1_20	Bilophila	T2	-1.46185	Standard_5
Standard_5_1_20	Lachnoclostridium	T2	-1.46185	Standard_5
Standard_5_1_4	Lachnoclostridium	T3	-1.46938	Standard_6
Standard_5_1_4	Intestinimonas	T3	-1.46938	Standard_6
Standard_3_1_2	Akkermansia	T0	-1.49306	Standard_3
Ketogenic_3_2_11	Bifidobacterium	T0	-1.49554	Ketogenic_3
Ketogenic_5_2_11	Bifidobacterium	T3	-1.51531	Ketogenic_6
Ketogenic_5_2_11	Turicibacter	T3	-1.51531	Ketogenic_6
Ketogenic_6_2_11	Bifidobacterium	T4	-1.52933	Ketogenic_7
Ketogenic_6_2_11	Turicibacter	T4	-1.52933	Ketogenic_7
Standard_3_1_1	Lachnoclostridium	T0	-1.53206	Standard_3
Standard_5_1_3	Akkermansia	T3	-1.62092	Standard_6
Standard_6_1_18	Akkermansia	T4	-1.65769	Standard_7
Ketogenic_5_2_22	Bifidobacterium	T2	-1.66078	Ketogenic_5
Ketogenic_5_2_22	Turicibacter	T2	-1.66078	Ketogenic_5
Standard_6_1_17	Akkermansia	T4	-1.67872	Standard_7
Standard_5_1_2	Akkermansia	T3	-1.6848	Standard_6
Standard_5_1_2	Bilophila	T3	-1.6848	Standard_6
Standard_5_1_2	Intestinimonas	T3	-1.6848	Standard_6
Ketogenic_6_2_12	Bifidobacterium	T4	-1.70392	Ketogenic_7
Ketogenic_6_2_12	Turicibacter	T4	-1.70392	Ketogenic_7
Ketogenic_6_2_13	Bifidobacterium	T4	-1.71912	Ketogenic_7
Ketogenic_6_2_13	Turicibacter	T4	-1.71912	Ketogenic_7
Ketogenic_6_2_24	Bifidobacterium	T4	-1.73334	Ketogenic_7
Ketogenic_6_2_24	Turicibacter	T4	-1.73334	Ketogenic_7
Standard_5_1_1	Akkermansia	T3	-1.7497	Standard_6
Standard_5_1_1	Turicibacter	T3	-1.7497	Standard_6
Ketogenic_6_2_21	Bifidobacterium	T4	-1.75353	Ketogenic_7
Ketogenic_6_2_21	Turicibacter	T4	-1.75353	Ketogenic_7
Ketogenic_5_2_23	Bifidobacterium	T2	-1.77445	Ketogenic_5
Ketogenic_5_2_23	Turicibacter	T2	-1.77445	Ketogenic_5
Ketogenic_5_2_23	Lachnoclostridium	T2	-1.77445	Ketogenic_5
Standard_3_1_19	Bifidobacterium	T0	-1.78381	Standard_3
Standard_3_1_19	Intestinimonas	T0	-1.78381	Standard_3
Ketogenic_6_2_22	Bifidobacterium	T4	-1.8011	Ketogenic_7
Ketogenic_6_2_22	Turicibacter	T4	-1.8011	Ketogenic_7
Ketogenic_5_2_13	Bifidobacterium	T3	-1.80381	Ketogenic_6
Ketogenic_5_2_13	Turicibacter	T3	-1.80381	Ketogenic_6
Ketogenic_3_2_21	Turicibacter	T0	-1.81751	Ketogenic_3
Standard_6_1_16	Akkermansia	T4	-1.84407	Standard_7
Standard_6_1_16	Bilophila	T4	-1.84407	Standard_7
Standard_6_1_16	Intestinimonas	T4	-1.84407	Standard_7
Ketogenic_5_2_21	Bifidobacterium	T2	-1.8458	Ketogenic_5
Ketogenic_5_2_21	Turicibacter	T2	-1.8458	Ketogenic_5
Standard_6_1_19	Akkermansia	T4	-1.85789	Standard_7
Standard_6_1_19	Intestinimonas	T4	-1.85789	Standard_7
Ketogenic_5_2_25	Bifidobacterium	T2	-1.91067	Ketogenic_5
Ketogenic_5_2_25	Turicibacter	T2	-1.91067	Ketogenic_5
Standard_3_1_20	Intestinimonas	T0	-1.92599	Standard_3
Ketogenic_6_2_25	Bifidobacterium	T4	-1.92653	Ketogenic_7
Ketogenic_6_2_25	Turicibacter	T4	-1.92653	Ketogenic_7
Standard_6_1_20	Akkermansia	T4	-1.95763	Standard_7
Standard_6_1_20	Intestinimonas	T4	-1.95763	Standard_7
Ketogenic_6_2_23	Bifidobacterium	T4	-2.0068	Ketogenic_7
Ketogenic_6_2_23	Turicibacter	T4	-2.0068	Ketogenic_7
Ketogenic_3_2_22	Bifidobacterium	T0	-2.03573	Ketogenic_3
Ketogenic_5_2_24	Bifidobacterium	T2	-2.14903	Ketogenic_5
Ketogenic_5_2_24	Turicibacter	T2	-2.14903	Ketogenic_5

## Sheet: Fig3g
	sample	NMDS1	NMDS2	diet	timepoint	donor	k__Bacteria;p__Verrucomicrobia;c__Verrucomicrobiae;o__Verrucomicrobiales;f__;g__;s__	k__Bacteria;p__Verrucomicrobia;c__Verrucomicrobiae;o__Verrucomicrobiales;f__Akkermansiaceae;g__Akkermansia;s__	k__Bacteria;p__Verrucomicrobia;c__Verrucomicrobiae;o__Verrucomicrobiales;f__Akkermansiaceae;g__Akkermansia;s__muciniphila	k__Bacteria;p__Verrucomicrobia;c__Verrucomicrobiae;o__Verrucomicrobiales;f__Akkermansiaceae;g__Akkermansia;s__glycaniphila	k__Bacteria;p__Verrucomicrobia;c__Verrucomicrobiae;o__Verrucomicrobiales;f__Verrucomicrobiaceae;g__Verrucomicrobium;s__sp. GAS474	k__Bacteria;p__Verrucomicrobia;c__Verrucomicrobiae;o__Verrucomicrobiales;f__Verrucomicrobiaceae;g__Verrucomicrobium;s__spinosum	k__Bacteria;p__Verrucomicrobia;c__Opitutae;o__Opitutales;f__Opitutaceae;g__;s__	k__Bacteria;p__Verrucomicrobia;c__Opitutae;o__Opitutales;f__Opitutaceae;g__Lacunisphaera;s__limnophila	k__Bacteria;p__Verrucomicrobia;c__Opitutae;o__Opitutales;f__Opitutaceae;g__Opitutus;s__	k__Bacteria;p__Verrucomicrobia;c__Opitutae;o__Opitutales;f__Opitutaceae;g__Opitutus;s__sp. GAS368	k__Bacteria;p__Verrucomicrobia;c__Opitutae;o__Opitutales;f__Opitutaceae;g__Opitutus;s__terrae	k__Bacteria;p__Verrucomicrobia;c__Opitutae;o__Opitutales;f__Opitutaceae;g__Ereboglobus;s__luteus	k__Bacteria;p__Verrucomicrobia;c__Opitutae;o__Opitutales;f__Opitutaceae;g__;s__Opitutaceae bacterium TAV5	k__Bacteria;p__Verrucomicrobia;c__Opitutae;o__Puniceicoccales;f__Puniceicoccaceae;g__Coraliomargarita;s__akajimensis	k__Bacteria;p__Verrucomicrobia;c__;o__;f__;g__;s__Verrucomicrobia bacterium	k__Bacteria;p__Verrucomicrobia;c__;o__;f__;g__;s__Verrucomicrobia bacterium IMCC26134	k__Bacteria;p__Verrucomicrobia;c__Methylacidiphilae;o__Methylacidiphilales;f__Methylacidiphilaceae;g__Methylacidiphilum;s__fumariolicum	k__Bacteria;p__Verrucomicrobia;c__Methylacidiphilae;o__Methylacidiphilales;f__Methylacidiphilaceae;g__Methylacidiphilum;s__infernorum	k__Bacteria;p__Verrucomicrobia;c__Spartobacteria;o__;f__;g__Candidatus Xiphinematobacter;s__sp. Idaho Grape	k__Bacteria;p__Planctomycetes;c__Planctomycetia;o__Planctomycetales;f__;g__;s__	k__Bacteria;p__Planctomycetes;c__Planctomycetia;o__Planctomycetales;f__Planctomycetaceae;g__Planctomyces;s__	k__Bacteria;p__Planctomycetes;c__Planctomycetia;o__Planctomycetales;f__Planctomycetaceae;g__Planctomyces;s__sp. SH-PL62	k__Bacteria;p__Planctomycetes;c__Planctomycetia;o__Planctomycetales;f__Planctomycetaceae;g__Planctomyces;s__sp. SH-PL14	k__Bacteria;p__Planctomycetes;c__Planctomycetia;o__Planctomycetales;f__Planctomycetaceae;g__Thermogutta;s__terrifontis	k__Bacteria;p__Planctomycetes;c__Planctomycetia;o__Planctomycetales;f__Planctomycetaceae;g__Rubinisphaera;s__brasiliensis	k__Bacteria;p__Planctomycetes;c__Planctomycetia;o__Planctomycetales;f__Planctomycetaceae;g__Rhodopirellula;s__baltica	k__Bacteria;p__Planctomycetes;c__Planctomycetia;o__Planctomycetales;f__Planctomycetaceae;g__Pirellula;s__staleyi	k__Bacteria;p__Planctomycetes;c__Planctomycetia;o__Planctomycetales;f__Planctomycetaceae;g__Fuerstia;s__marisgermanicae	k__Bacteria;p__Planctomycetes;c__Planctomycetia;o__Planctomycetales;f__Planctomycetaceae;g__Planctopirus;s__limnophila	k__Bacteria;p__Planctomycetes;c__Planctomycetia;o__Planctomycetales;f__Isosphaeraceae;g__Paludisphaera;s__borealis	k__Bacteria;p__Planctomycetes;c__Planctomycetia;o__Planctomycetales;f__Isosphaeraceae;g__Singulisphaera;s__acidiphila	k__Bacteria;p__Planctomycetes;c__Planctomycetia;o__Planctomycetales;f__Isosphaeraceae;g__Isosphaera;s__pallida	k__Bacteria;p__Planctomycetes;c__Planctomycetia;o__Planctomycetales;f__Gemmataceae;g__Gemmata;s__	k__Bacteria;p__Planctomycetes;c__Planctomycetia;o__Planctomycetales;f__Gemmataceae;g__Gemmata;s__sp. SH-PL17	k__Bacteria;p__Planctomycetes;c__Planctomycetia;o__Planctomycetales;f__Gemmataceae;g__Gemmata;s__obscuriglobus	k__Bacteria;p__Planctomycetes;c__Planctomycetia;o__Candidatus Brocadiales;f__Candidatus Brocadiaceae;g__Candidatus Kuenenia;s__stuttgartiensis	k__Bacteria;p__Planctomycetes;c__Phycisphaerae;o__Phycisphaerales;f__Phycisphaeraceae;g__Phycisphaera;s__mikurensis	k__Bacteria;p__Planctomycetes;c__Phycisphaerae;o__;f__;g__;s__Phycisphaerae bacterium L21-RPul-D3	k__Bacteria;p__Planctomycetes;c__Phycisphaerae;o__;f__;g__;s__Phycisphaerae bacterium ST-PulAB-D4	k__Bacteria;p__Lentisphaerae;c__Lentisphaeria;o__Victivallales;f__;g__;s__Victivallales bacterium CCUG 44730	k__Bacteria;p__Chlamydiae;c__Chlamydiia;o__Parachlamydiales;f__;g__;s__	k__Bacteria;p__Chlamydiae;c__Chlamydiia;o__Parachlamydiales;f__Parachlamydiaceae;g__Candidatus Protochlamydia;s__amoebophila	k__Bacteria;p__Chlamydiae;c__Chlamydiia;o__Parachlamydiales;f__Parachlamydiaceae;g__Candidatus Protochlamydia;s__naegleriophila
1	S10	-13.1899	-12.2444	K	D	S10	23	114	286556	48	46	42	11	60	2	32	20	49	31	15	37	28	9	2	1	14	1	42	30	17	16	12	10	10	6	54	30	10	7	49	30	54	52	5	4	98	1	19	2
2	S11	-11.8597	-12.0933	K	D	S11	45	208	523801	45	33	37	8	63	1	50	20	65	54	20	22	40	5	3	0	15	0	25	31	20	13	10	31	9	14	59	13	12	5	44	51	56	59	7	2	97	5	16	4
3	S12	-18.2153	-14.5496	K	D	S12	110	498	1057102	74	70	56	20	85	12	81	36	111	55	38	55	49	4	5	4	45	0	49	50	10	28	4	23	7	12	71	42	7	18	57	61	70	138	4	0	158	6	3	3
4	S19	-27.8558	-18.9063	K	D	S19	44	138	340528	66	45	66	21	58	13	46	33	93	62	25	47	71	30	0	3	26	0	36	26	10	23	10	39	10	10	84	36	12	11	49	87	137	85	15	8	154	6	58	3
5	S1	-37.2476	-21.8653	K	D	S1	27	171	526265	208	151	151	24	167	42	260	66	289	98	110	79	182	11	29	3	83	0	72	95	80	45	6	30	17	8	211	88	47	61	125	166	29	202	5	6	293	36	18	0
6	S20	-14.5815	-13.8662	K	D	S20	18	122	316299	35	40	42	8	47	5	18	28	59	43	17	30	43	1	1	1	23	0	36	54	9	13	5	19	11	6	68	30	6	2	50	53	74	64	2	2	87	11	4	1
7	S24	-14.9417	20.0552	S	D	S24	0	4	1125	140	12	22	7	166	0	97	120	269	104	82	36	58	1	3	18	35	0	95	16	4	37	20	22	59	4	52	25	47	7	58	88	6	112	1	13	127	13	3	23
8	S25	-10.3752	31.2443	S	D	S25	20	69	168786	239	39	35	15	98	0	96	81	339	79	151	82	68	5	0	27	11	0	140	40	7	55	46	7	35	4	22	26	65	8	43	76	15	115	8	15	88	1	11	50
9	S26	-23.9829	22.6533	S	D	S26	10	84	233878	166	29	45	17	170	0	78	81	303	125	173	94	88	1	2	77	20	1	63	51	7	27	67	10	41	9	80	51	51	22	120	110	51	134	4	7	141	24	8	85
10	S2	-18.4702	-32.1817	K	D	S2	7	29	46000	140	111	115	31	97	1	64	48	54	81	18	56	94	10	22	1	14	0	84	72	33	35	13	19	12	38	99	38	31	27	122	56	33	162	21	4	176	1	31	5
11	S3	-24.9382	-23.1706	K	D	S3	72	264	406591	56	61	79	17	86	8	136	35	98	33	60	16	71	19	9	1	41	0	51	43	16	14	5	14	7	12	71	30	9	22	67	113	20	171	6	2	130	7	33	1
12	S4	-13.3303	8.03526	S	D	S4	0	12	906	90	38	107	74	126	17	57	114	214	99	26	46	72	24	3	7	12	0	37	81	15	23	89	10	32	5	90	81	32	27	51	56	12	81	17	10	154	12	6	65
13	S5	-12.0708	0.8778	S	D	S5	8	53	68011	54	46	91	26	80	9	81	33	142	44	25	44	78	22	3	2	18	0	32	52	10	9	49	7	18	5	64	52	14	20	67	40	38	81	21	35	151	5	18	30
14	S6	-9.14154	3.45201	S	D	S6	0	6	1006	64	22	44	6	62	4	84	41	122	49	31	26	66	34	4	7	10	0	14	25	14	9	15	5	22	6	38	45	9	7	29	42	16	78	15	9	88	11	0	10
15	S7	-24.2483	8.44922	S	D	S7	0	22	1414	133	50	190	76	157	16	146	105	265	121	57	74	141	27	1	6	14	0	52	105	13	14	54	16	13	8	116	93	37	26	87	36	41	93	15	25	233	8	20	31
16	S8	-33.7788	32.2319	S	D	S8	0	40	30586	204	51	53	113	323	0	67	104	448	158	155	98	133	8	1	51	9	3	78	131	5	23	242	19	28	7	90	69	39	32	90	150	63	138	6	3	115	4	3	238
17	S9	-15.9549	1.89937	S	D	S9	0	19	920	88	59	137	107	159	10	102	93	294	65	52	50	110	12	3	8	15	0	49	114	26	18	70	5	30	10	91	72	30	5	96	36	44	104	11	60	167	8	23	69
18	11	-3.2865	23.0647	S	C	S8	0	7	4874	27	8	10	12	59	0	43	26	59	21	9	12	18	0	0	0	4	0	41	29	0	8	9	5	13	2	17	22	7	7	22	8	4	31	0	1	10	3	13	14
19	14	11.3368	7.33642	S	C	S4	0	3	598	89	13	7	2	31	0	55	45	72	11	27	24	7	9	1	0	6	0	99	2	9	50	7	2	36	0	15	13	29	1	18	20	14	57	1	6	28	5	0	0
20	16	-2.2691	-47.1056	K	C	S1	0	0	76	126	23	39	70	90	0	51	33	36	93	51	40	19	0	4	1	37	0	82	37	22	85	65	86	25	38	27	34	103	13	175	23	1	124	1	14	288	12	1	1
21	18	26.7664	3.90093	K	C	S11	0	12	13274	117	33	35	1	63	0	49	73	116	9	40	41	19	33	1	1	20	0	125	22	24	48	2	6	32	1	18	9	26	0	15	7	25	59	0	1	23	5	2	0
22	20	1.87984	34.225	S	C	S5	0	14	16634	82	7	27	9	38	0	56	51	162	21	44	23	33	2	0	6	3	0	90	19	2	29	19	2	14	2	28	13	32	1	11	44	6	54	6	1	40	10	2	28
23	21	15.8195	37.4386	S	C	S24	0	10	13522	414	29	55	11	119	0	256	190	639	57	146	174	60	22	3	8	8	0	462	28	68	184	23	22	137	17	24	7	167	2	124	25	89	325	27	38	95	1	3	7
24	23	1.44592	-28.2745	K	C	S2	0	0	267	21	16	29	3	25	0	13	35	30	41	41	11	17	14	3	3	10	0	33	21	10	12	35	7	14	9	17	59	11	3	66	32	17	29	34	6	101	6	37	0
25	28	75.226	4.48429	K	C	S12	7	33	71575	590	20	16	10	297	0	806	792	872	23	340	274	391	21	2	0	445	0	826	451	18	588	0	13	206	4	299	9	223	1	73	15	813	397	8	27	434	0	1	1
26	30	-9.43357	22.8494	S	C	S25	0	4	204	31	8	11	0	50	0	36	32	84	41	44	10	65	6	0	17	2	0	31	7	25	12	22	1	14	0	11	14	24	1	75	40	17	38	5	10	69	37	13	13
27	32	0.425189	-9.17543	S	C	S6	0	21	258	125	96	100	13	152	22	67	68	133	101	177	58	76	51	2	3	17	0	79	89	68	42	3	23	33	15	61	47	81	4	158	91	15	118	32	49	258	14	21	22
28	34	47.6842	-10.216	K	C	S19	0	1	836	16	4	10	3	99	0	234	336	23	7	20	15	202	0	0	2	267	0	34	248	2	191	1	9	5	3	135	16	7	3	31	43	297	21	8	31	202	149	0	0
29	35	5.04011	3.26332	S	C	S7	0	2	850	97	23	39	3	74	5	126	80	262	44	53	80	103	24	1	4	23	0	107	32	16	63	27	7	47	7	56	29	37	2	110	37	37	129	38	110	90	15	74	5
30	38	36.0027	-44.3003	K	C	S3	0	0	324	653	144	112	14	181	0	274	234	937	87	259	264	44	52	1	2	39	0	752	85	48	241	10	45	219	13	79	26	219	17	117	95	101	515	22	53	279	0	5	30
31	41	3.73896	11.76	S	C	S26	0	2	2049	132	18	24	4	50	0	100	82	241	53	105	88	47	10	18	10	6	0	204	24	12	71	15	10	54	11	31	25	43	0	136	23	38	93	7	11	91	20	33	13
32	42	63.636	-8.4652	K	C	S20	0	0	176	1066	49	25	11	235	0	716	710	1475	37	357	430	256	0	0	0	198	0	1310	270	52	641	5	10	311	10	167	47	391	9	43	129	184	675	14	31	238	181	2	0
33	47	50.1702	19.1935	K	C	S10	0	0	6074	464	13	16	4	110	0	241	275	524	6	163	172	100	12	0	0	70	0	533	74	11	228	0	5	106	0	42	16	161	2	18	18	73	220	1	3	79	6	4	1
[truncated: 4,343 more columns]

## Sheet: Fig3h
	sample	position	td	diet	timepoint	donor	family	sum_cov
1	16	1	KC	Ketogenic	cecum	S1	other	124747
2	16	1	KC	Ketogenic	cecum	S1	Akkermansiaceae	202
3	16	1	KC	Ketogenic	cecum	S1	other	62
4	16	1	KC	Ketogenic	cecum	S1	other	373
5	16	1	KC	Ketogenic	cecum	S1	other	51
6	16	1	KC	Ketogenic	cecum	S1	other	4
7	16	1	KC	Ketogenic	cecum	S1	other	440
8	16	1	KC	Ketogenic	cecum	S1	other	164
9	16	1	KC	Ketogenic	cecum	S1	other	211
10	16	1	KC	Ketogenic	cecum	S1	other	1
11	16	1	KC	Ketogenic	cecum	S1	other	124
12	16	1	KC	Ketogenic	cecum	S1	other	2
13	16	1	KC	Ketogenic	cecum	S1	other	9
14	16	1	KC	Ketogenic	cecum	S1	other	2
15	16	1	KC	Ketogenic	cecum	S1	other	41
16	16	1	KC	Ketogenic	cecum	S1	other	48
17	16	1	KC	Ketogenic	cecum	S1	Lachnospiraceae	91607
18	16	1	KC	Ketogenic	cecum	S1	other	49538
19	16	1	KC	Ketogenic	cecum	S1	Oscillospiraceae	22550
20	16	1	KC	Ketogenic	cecum	S1	Clostridiaceae	9394
21	16	1	KC	Ketogenic	cecum	S1	other	6317
22	16	1	KC	Ketogenic	cecum	S1	other	4172
23	16	1	KC	Ketogenic	cecum	S1	other	2404
24	16	1	KC	Ketogenic	cecum	S1	other	983
25	16	1	KC	Ketogenic	cecum	S1	other	357
26	16	1	KC	Ketogenic	cecum	S1	other	426
27	16	1	KC	Ketogenic	cecum	S1	other	42
28	16	1	KC	Ketogenic	cecum	S1	other	574
29	16	1	KC	Ketogenic	cecum	S1	other	454
30	16	1	KC	Ketogenic	cecum	S1	other	245
31	16	1	KC	Ketogenic	cecum	S1	other	136
32	16	1	KC	Ketogenic	cecum	S1	other	582
33	16	1	KC	Ketogenic	cecum	S1	other	303
34	16	1	KC	Ketogenic	cecum	S1	other	83
35	16	1	KC	Ketogenic	cecum	S1	other	35
36	16	1	KC	Ketogenic	cecum	S1	other	41
37	16	1	KC	Ketogenic	cecum	S1	other	49
38	16	1	KC	Ketogenic	cecum	S1	other	6
39	16	1	KC	Ketogenic	cecum	S1	Lactobacillaceae	3843
40	16	1	KC	Ketogenic	cecum	S1	other	3205
41	16	1	KC	Ketogenic	cecum	S1	other	1645
42	16	1	KC	Ketogenic	cecum	S1	other	131
43	16	1	KC	Ketogenic	cecum	S1	other	136
44	16	1	KC	Ketogenic	cecum	S1	other	157
45	16	1	KC	Ketogenic	cecum	S1	other	4012
46	16	1	KC	Ketogenic	cecum	S1	other	2469
47	16	1	KC	Ketogenic	cecum	S1	other	714
48	16	1	KC	Ketogenic	cecum	S1	other	262
49	16	1	KC	Ketogenic	cecum	S1	other	307
50	16	1	KC	Ketogenic	cecum	S1	other	61
51	16	1	KC	Ketogenic	cecum	S1	other	52
52	16	1	KC	Ketogenic	cecum	S1	other	45
53	16	1	KC	Ketogenic	cecum	S1	other	5019
54	16	1	KC	Ketogenic	cecum	S1	other	705
55	16	1	KC	Ketogenic	cecum	S1	other	901
56	16	1	KC	Ketogenic	cecum	S1	other	101
57	16	1	KC	Ketogenic	cecum	S1	other	554
58	16	1	KC	Ketogenic	cecum	S1	other	267
59	16	1	KC	Ketogenic	cecum	S1	other	32
60	16	1	KC	Ketogenic	cecum	S1	other	15
61	16	1	KC	Ketogenic	cecum	S1	other	424
62	16	1	KC	Ketogenic	cecum	S1	other	43183
63	16	1	KC	Ketogenic	cecum	S1	other	1238
64	16	1	KC	Ketogenic	cecum	S1	other	1105
65	16	1	KC	Ketogenic	cecum	S1	other	678
66	16	1	KC	Ketogenic	cecum	S1	other	362
67	16	1	KC	Ketogenic	cecum	S1	other	124
68	16	1	KC	Ketogenic	cecum	S1	other	14
69	16	1	KC	Ketogenic	cecum	S1	other	49
70	16	1	KC	Ketogenic	cecum	S1	other	1100
71	16	1	KC	Ketogenic	cecum	S1	other	1057
72	16	1	KC	Ketogenic	cecum	S1	other	296
73	16	1	KC	Ketogenic	cecum	S1	other	383
74	16	1	KC	Ketogenic	cecum	S1	other	140
75	16	1	KC	Ketogenic	cecum	S1	other	158
76	16	1	KC	Ketogenic	cecum	S1	other	167
77	16	1	KC	Ketogenic	cecum	S1	other	67
78	16	1	KC	Ketogenic	cecum	S1	other	41
79	16	1	KC	Ketogenic	cecum	S1	other	50
80	16	1	KC	Ketogenic	cecum	S1	other	93
81	16	1	KC	Ketogenic	cecum	S1	other	1
82	16	1	KC	Ketogenic	cecum	S1	other	2248
83	16	1	KC	Ketogenic	cecum	S1	other	857
84	16	1	KC	Ketogenic	cecum	S1	other	924
85	16	1	KC	Ketogenic	cecum	S1	other	1512
86	16	1	KC	Ketogenic	cecum	S1	other	1043
87	16	1	KC	Ketogenic	cecum	S1	other	1311
88	16	1	KC	Ketogenic	cecum	S1	other	258
89	16	1	KC	Ketogenic	cecum	S1	other	147
90	16	1	KC	Ketogenic	cecum	S1	other	237
91	16	1	KC	Ketogenic	cecum	S1	other	328
92	16	1	KC	Ketogenic	cecum	S1	other	174
93	16	1	KC	Ketogenic	cecum	S1	other	183
94	16	1	KC	Ketogenic	cecum	S1	other	164
95	16	1	KC	Ketogenic	cecum	S1	other	42
96	16	1	KC	Ketogenic	cecum	S1	other	93
97	16	1	KC	Ketogenic	cecum	S1	other	60
98	16	1	KC	Ketogenic	cecum	S1	other	58
99	16	1	KC	Ketogenic	cecum	S1	other	24
100	16	1	KC	Ketogenic	cecum	S1	other	26
101	16	1	KC	Ketogenic	cecum	S1	other	2403
102	16	1	KC	Ketogenic	cecum	S1	other	373
103	16	1	KC	Ketogenic	cecum	S1	other	3072
104	16	1	KC	Ketogenic	cecum	S1	other	308
105	16	1	KC	Ketogenic	cecum	S1	other	32
106	16	1	KC	Ketogenic	cecum	S1	other	35
107	16	1	KC	Ketogenic	cecum	S1	other	43
108	16	1	KC	Ketogenic	cecum	S1	other	934
109	16	1	KC	Ketogenic	cecum	S1	other	61
110	16	1	KC	Ketogenic	cecum	S1	other	25
111	16	1	KC	Ketogenic	cecum	S1	other	31
112	16	1	KC	Ketogenic	cecum	S1	other	38
113	16	1	KC	Ketogenic	cecum	S1	other	9
114	16	1	KC	Ketogenic	cecum	S1	other	5
115	16	1	KC	Ketogenic	cecum	S1	other	3
116	16	1	KC	Ketogenic	cecum	S1	other	248
117	16	1	KC	Ketogenic	cecum	S1	other	206
118	16	1	KC	Ketogenic	cecum	S1	other	266
119	16	1	KC	Ketogenic	cecum	S1	other	7
120	16	1	KC	Ketogenic	cecum	S1	other	10
121	16	1	KC	Ketogenic	cecum	S1	other	43
122	16	1	KC	Ketogenic	cecum	S1	other	36
123	16	1	KC	Ketogenic	cecum	S1	other	83
124	16	1	KC	Ketogenic	cecum	S1	other	30
125	16	1	KC	Ketogenic	cecum	S1	other	3
126	16	1	KC	Ketogenic	cecum	S1	other	21
127	16	1	KC	Ketogenic	cecum	S1	other	10
128	16	1	KC	Ketogenic	cecum	S1	other	0
129	16	1	KC	Ketogenic	cecum	S1	other	3
130	16	1	KC	Ketogenic	cecum	S1	other	107
131	16	1	KC	Ketogenic	cecum	S1	other	15
132	16	1	KC	Ketogenic	cecum	S1	other	26
133	16	1	KC	Ketogenic	cecum	S1	other	59
134	16	1	KC	Ketogenic	cecum	S1	other	11
135	16	1	KC	Ketogenic	cecum	S1	other	872
136	16	1	KC	Ketogenic	cecum	S1	other	28
137	16	1	KC	Ketogenic	cecum	S1	other	1082
138	16	1	KC	Ketogenic	cecum	S1	other	178
139	16	1	KC	Ketogenic	cecum	S1	other	22
140	16	1	KC	Ketogenic	cecum	S1	other	73
141	16	1	KC	Ketogenic	cecum	S1	other	145
142	16	1	KC	Ketogenic	cecum	S1	other	123
143	16	1	KC	Ketogenic	cecum	S1	other	25
144	16	1	KC	Ketogenic	cecum	S1	other	26
145	16	1	KC	Ketogenic	cecum	S1	other	56
146	16	1	KC	Ketogenic	cecum	S1	other	197
147	16	1	KC	Ketogenic	cecum	S1	other	42
148	16	1	KC	Ketogenic	cecum	S1	other	8
149	16	1	KC	Ketogenic	cecum	S1	other	28
150	16	1	KC	Ketogenic	cecum	S1	other	56
151	16	1	KC	Ketogenic	cecum	S1	other	16
152	16	1	KC	Ketogenic	cecum	S1	other	3
153	16	1	KC	Ketogenic	cecum	S1	other	987
154	16	1	KC	Ketogenic	cecum	S1	other	169
155	16	1	KC	Ketogenic	cecum	S1	other	95
156	16	1	KC	Ketogenic	cecum	S1	other	6
157	16	1	KC	Ketogenic	cecum	S1	other	62
158	16	1	KC	Ketogenic	cecum	S1	other	54
159	16	1	KC	Ketogenic	cecum	S1	other	24
160	16	1	KC	Ketogenic	cecum	S1	other	70
161	16	1	KC	Ketogenic	cecum	S1	other	772
162	16	1	KC	Ketogenic	cecum	S1	Enterobacteriaceae	2023
163	16	1	KC	Ketogenic	cecum	S1	other	533
164	16	1	KC	Ketogenic	cecum	S1	other	852
165	16	1	KC	Ketogenic	cecum	S1	other	452
166	16	1	KC	Ketogenic	cecum	S1	other	159
167	16	1	KC	Ketogenic	cecum	S1	other	98
168	16	1	KC	Ketogenic	cecum	S1	other	39
169	16	1	KC	Ketogenic	cecum	S1	other	3711
170	16	1	KC	Ketogenic	cecum	S1	other	276
171	16	1	KC	Ketogenic	cecum	S1	other	1183
172	16	1	KC	Ketogenic	cecum	S1	other	221
173	16	1	KC	Ketogenic	cecum	S1	other	351
174	16	1	KC	Ketogenic	cecum	S1	other	508
175	16	1	KC	Ketogenic	cecum	S1	other	119
176	16	1	KC	Ketogenic	cecum	S1	other	43
177	16	1	KC	Ketogenic	cecum	S1	other	7
178	16	1	KC	Ketogenic	cecum	S1	other	11
179	16	1	KC	Ketogenic	cecum	S1	other	24
180	16	1	KC	Ketogenic	cecum	S1	other	20
181	16	1	KC	Ketogenic	cecum	S1	other	464
182	16	1	KC	Ketogenic	cecum	S1	other	343
183	16	1	KC	Ketogenic	cecum	S1	other	36
184	16	1	KC	Ketogenic	cecum	S1	other	33
185	16	1	KC	Ketogenic	cecum	S1	other	19
186	16	1	KC	Ketogenic	cecum	S1	other	25
187	16	1	KC	Ketogenic	cecum	S1	other	1079
188	16	1	KC	Ketogenic	cecum	S1	other	625
189	16	1	KC	Ketogenic	cecum	S1	other	244
190	16	1	KC	Ketogenic	cecum	S1	other	101
191	16	1	KC	Ketogenic	cecum	S1	other	50
192	16	1	KC	Ketogenic	cecum	S1	other	83
193	16	1	KC	Ketogenic	cecum	S1	other	17
194	16	1	KC	Ketogenic	cecum	S1	other	14
195	16	1	KC	Ketogenic	cecum	S1	other	39
196	16	1	KC	Ketogenic	cecum	S1	other	10
197	16	1	KC	Ketogenic	cecum	S1	other	67
198	16	1	KC	Ketogenic	cecum	S1	other	10
199	16	1	KC	Ketogenic	cecum	S1	other	151
200	16	1	KC	Ketogenic	cecum	S1	other	139
201	16	1	KC	Ketogenic	cecum	S1	other	19
202	16	1	KC	Ketogenic	cecum	S1	other	15
203	16	1	KC	Ketogenic	cecum	S1	other	6
204	16	1	KC	Ketogenic	cecum	S1	other	1
205	16	1	KC	Ketogenic	cecum	S1	other	2313
206	16	1	KC	Ketogenic	cecum	S1	other	124
207	16	1	KC	Ketogenic	cecum	S1	other	35
208	16	1	KC	Ketogenic	cecum	S1	other	1222
209	16	1	KC	Ketogenic	cecum	S1	other	510
210	16	1	KC	Ketogenic	cecum	S1	other	548
211	16	1	KC	Ketogenic	cecum	S1	other	537
212	16	1	KC	Ketogenic	cecum	S1	other	371
213	16	1	KC	Ketogenic	cecum	S1	other	30
214	16	1	KC	Ketogenic	cecum	S1	other	220
215	16	1	KC	Ketogenic	cecum	S1	other	40
216	16	1	KC	Ketogenic	cecum	S1	other	44
217	16	1	KC	Ketogenic	cecum	S1	other	631
218	16	1	KC	Ketogenic	cecum	S1	other	213
219	16	1	KC	Ketogenic	cecum	S1	other	289
220	16	1	KC	Ketogenic	cecum	S1	other	188
221	16	1	KC	Ketogenic	cecum	S1	other	48
222	16	1	KC	Ketogenic	cecum	S1	other	5
223	16	1	KC	Ketogenic	cecum	S1	other	101
224	16	1	KC	Ketogenic	cecum	S1	other	13
225	16	1	KC	Ketogenic	cecum	S1	other	507
226	16	1	KC	Ketogenic	cecum	S1	other	255
227	16	1	KC	Ketogenic	cecum	S1	other	21
228	16	1	KC	Ketogenic	cecum	S1	other	1422
229	16	1	KC	Ketogenic	cecum	S1	other	1177
230	16	1	KC	Ketogenic	cecum	S1	other	612
231	16	1	KC	Ketogenic	cecum	S1	other	405
232	16	1	KC	Ketogenic	cecum	S1	other	479
233	16	1	KC	Ketogenic	cecum	S1	other	167
234	16	1	KC	Ketogenic	cecum	S1	other	156
235	16	1	KC	Ketogenic	cecum	S1	other	30
236	16	1	KC	Ketogenic	cecum	S1	other	145
237	16	1	KC	Ketogenic	cecum	S1	other	50
238	16	1	KC	Ketogenic	cecum	S1	other	153
239	16	1	KC	Ketogenic	cecum	S1	other	32
240	16	1	KC	Ketogenic	cecum	S1	other	80
241	16	1	KC	Ketogenic	cecum	S1	other	34
242	16	1	KC	Ketogenic	cecum	S1	other	2160
243	16	1	KC	Ketogenic	cecum	S1	other	83
244	16	1	KC	Ketogenic	cecum	S1	other	1487
245	16	1	KC	Ketogenic	cecum	S1	other	762
246	16	1	KC	Ketogenic	cecum	S1	other	1362
247	16	1	KC	Ketogenic	cecum	S1	other	257
248	16	1	KC	Ketogenic	cecum	S1	other	889
249	16	1	KC	Ketogenic	cecum	S1	other	13
250	16	1	KC	Ketogenic	cecum	S1	other	19
251	16	1	KC	Ketogenic	cecum	S1	other	21
252	16	1	KC	Ketogenic	cecum	S1	other	27
253	16	1	KC	Ketogenic	cecum	S1	other	33
254	16	1	KC	Ketogenic	cecum	S1	other	9
255	16	1	KC	Ketogenic	cecum	S1	other	0
256	16	1	KC	Ketogenic	cecum	S1	other	93
257	16	1	KC	Ketogenic	cecum	S1	other	0
258	16	1	KC	Ketogenic	cecum	S1	Burkholderiaceae	2096
259	16	1	KC	Ketogenic	cecum	S1	other	1817
260	16	1	KC	Ketogenic	cecum	S1	other	1573
261	16	1	KC	Ketogenic	cecum	S1	other	692
262	16	1	KC	Ketogenic	cecum	S1	other	57
263	16	1	KC	Ketogenic	cecum	S1	other	636
264	16	1	KC	Ketogenic	cecum	S1	other	366
265	16	1	KC	Ketogenic	cecum	S1	other	425
266	16	1	KC	Ketogenic	cecum	S1	other	106
267	16	1	KC	Ketogenic	cecum	S1	other	6
268	16	1	KC	Ketogenic	cecum	S1	other	76
269	16	1	KC	Ketogenic	cecum	S1	other	98
270	16	1	KC	Ketogenic	cecum	S1	other	35
271	16	1	KC	Ketogenic	cecum	S1	other	17
272	16	1	KC	Ketogenic	cecum	S1	other	9
273	16	1	KC	Ketogenic	cecum	S1	other	72
274	16	1	KC	Ketogenic	cecum	S1	other	66
275	16	1	KC	Ketogenic	cecum	S1	other	8
276	16	1	KC	Ketogenic	cecum	S1	other	8
277	16	1	KC	Ketogenic	cecum	S1	other	22
278	16	1	KC	Ketogenic	cecum	S1	other	7
279	16	1	KC	Ketogenic	cecum	S1	Bacteroidaceae	1171
280	16	1	KC	Ketogenic	cecum	S1	Rikenellaceae	8965
281	16	1	KC	Ketogenic	cecum	S1	Muribaculaceae	154
282	16	1	KC	Ketogenic	cecum	S1	Tannerellaceae	529
283	16	1	KC	Ketogenic	cecum	S1	Odoribacteraceae	5389
284	16	1	KC	Ketogenic	cecum	S1	other	583
285	16	1	KC	Ketogenic	cecum	S1	other	330
286	16	1	KC	Ketogenic	cecum	S1	other	122
287	16	1	KC	Ketogenic	cecum	S1	other	25
288	16	1	KC	Ketogenic	cecum	S1	other	12
289	16	1	KC	Ketogenic	cecum	S1	other	5
290	16	1	KC	Ketogenic	cecum	S1	other	19
291	16	1	KC	Ketogenic	cecum	S1	other	12
292	16	1	KC	Ketogenic	cecum	S1	other	0
293	16	1	KC	Ketogenic	cecum	S1	other	1169
294	16	1	KC	Ketogenic	cecum	S1	other	5
295	16	1	KC	Ketogenic	cecum	S1	other	14
296	16	1	KC	Ketogenic	cecum	S1	other	2
297	16	1	KC	Ketogenic	cecum	S1	other	11
298	16	1	KC	Ketogenic	cecum	S1	other	887
299	16	1	KC	Ketogenic	cecum	S1	other	283
300	16	1	KC	Ketogenic	cecum	S1	other	107
301	16	1	KC	Ketogenic	cecum	S1	other	18
302	16	1	KC	Ketogenic	cecum	S1	other	59
303	16	1	KC	Ketogenic	cecum	S1	other	2
304	16	1	KC	Ketogenic	cecum	S1	other	11
305	16	1	KC	Ketogenic	cecum	S1	other	160
306	16	1	KC	Ketogenic	cecum	S1	other	181
307	16	1	KC	Ketogenic	cecum	S1	other	220
308	16	1	KC	Ketogenic	cecum	S1	other	48
309	16	1	KC	Ketogenic	cecum	S1	other	8
310	16	1	KC	Ketogenic	cecum	S1	other	498
311	16	1	KC	Ketogenic	cecum	S1	other	116
312	16	1	KC	Ketogenic	cecum	S1	other	173
313	16	1	KC	Ketogenic	cecum	S1	other	175
314	16	1	KC	Ketogenic	cecum	S1	other	105
315	16	1	KC	Ketogenic	cecum	S1	other	1233
316	16	1	KC	Ketogenic	cecum	S1	other	15
317	16	1	KC	Ketogenic	cecum	S1	other	119
318	16	1	KC	Ketogenic	cecum	S1	other	26
319	16	1	KC	Ketogenic	cecum	S1	other	1209
320	16	1	KC	Ketogenic	cecum	S1	other	219
321	16	1	KC	Ketogenic	cecum	S1	other	145
322	16	1	KC	Ketogenic	cecum	S1	other	366
323	16	1	KC	Ketogenic	cecum	S1	other	190
324	16	1	KC	Ketogenic	cecum	S1	other	36
325	16	1	KC	Ketogenic	cecum	S1	other	37
326	16	1	KC	Ketogenic	cecum	S1	other	178
327	16	1	KC	Ketogenic	cecum	S1	other	26
328	16	1	KC	Ketogenic	cecum	S1	other	110
329	16	1	KC	Ketogenic	cecum	S1	other	131
330	16	1	KC	Ketogenic	cecum	S1	other	39
331	16	1	KC	Ketogenic	cecum	S1	other	5
332	16	1	KC	Ketogenic	cecum	S1	other	21
333	16	1	KC	Ketogenic	cecum	S1	other	4
334	16	1	KC	Ketogenic	cecum	S1	other	121
335	16	1	KC	Ketogenic	cecum	S1	other	65
336	16	1	KC	Ketogenic	cecum	S1	other	15
337	16	1	KC	Ketogenic	cecum	S1	other	27
338	16	1	KC	Ketogenic	cecum	S1	other	70
339	16	1	KC	Ketogenic	cecum	S1	other	12
340	47	2	KC	Ketogenic	cecum	S10	other	39003
341	47	2	KC	Ketogenic	cecum	S10	Akkermansiaceae	6538
342	47	2	KC	Ketogenic	cecum	S10	other	29
343	47	2	KC	Ketogenic	cecum	S10	other	1160
344	47	2	KC	Ketogenic	cecum	S10	other	163
345	47	2	KC	Ketogenic	cecum	S10	other	12
346	47	2	KC	Ketogenic	cecum	S10	other	957
347	47	2	KC	Ketogenic	cecum	S10	other	219
348	47	2	KC	Ketogenic	cecum	S10	other	38
349	47	2	KC	Ketogenic	cecum	S10	other	73
350	47	2	KC	Ketogenic	cecum	S10	other	220
351	47	2	KC	Ketogenic	cecum	S10	other	5
352	47	2	KC	Ketogenic	cecum	S10	other	3
353	47	2	KC	Ketogenic	cecum	S10	other	1
354	47	2	KC	Ketogenic	cecum	S10	other	13
355	47	2	KC	Ketogenic	cecum	S10	other	3
356	47	2	KC	Ketogenic	cecum	S10	Lachnospiraceae	24824
357	47	2	KC	Ketogenic	cecum	S10	other	6240
358	47	2	KC	Ketogenic	cecum	S10	Oscillospiraceae	2589
359	47	2	KC	Ketogenic	cecum	S10	Clostridiaceae	3814
360	47	2	KC	Ketogenic	cecum	S10	other	1657
361	47	2	KC	Ketogenic	cecum	S10	other	1115
362	47	2	KC	Ketogenic	cecum	S10	other	724
363	47	2	KC	Ketogenic	cecum	S10	other	208
364	47	2	KC	Ketogenic	cecum	S10	other	60
365	47	2	KC	Ketogenic	cecum	S10	other	419
366	47	2	KC	Ketogenic	cecum	S10	other	13
367	47	2	KC	Ketogenic	cecum	S10	other	102
368	47	2	KC	Ketogenic	cecum	S10	other	170
369	47	2	KC	Ketogenic	cecum	S10	other	27
370	47	2	KC	Ketogenic	cecum	S10	other	23
371	47	2	KC	Ketogenic	cecum	S10	other	452
372	47	2	KC	Ketogenic	cecum	S10	other	111
373	47	2	KC	Ketogenic	cecum	S10	other	6
374	47	2	KC	Ketogenic	cecum	S10	other	3
375	47	2	KC	Ketogenic	cecum	S10	other	26
376	47	2	KC	Ketogenic	cecum	S10	other	9
377	47	2	KC	Ketogenic	cecum	S10	other	0
378	47	2	KC	Ketogenic	cecum	S10	Lactobacillaceae	14467
379	47	2	KC	Ketogenic	cecum	S10	other	1343
380	47	2	KC	Ketogenic	cecum	S10	other	680
381	47	2	KC	Ketogenic	cecum	S10	other	43
382	47	2	KC	Ketogenic	cecum	S10	other	36
383	47	2	KC	Ketogenic	cecum	S10	other	18
384	47	2	KC	Ketogenic	cecum	S10	other	2158
385	47	2	KC	Ketogenic	cecum	S10	other	1799
386	47	2	KC	Ketogenic	cecum	S10	other	579
387	47	2	KC	Ketogenic	cecum	S10	other	219
388	47	2	KC	Ketogenic	cecum	S10	other	403
389	47	2	KC	Ketogenic	cecum	S10	other	66
390	47	2	KC	Ketogenic	cecum	S10	other	181
391	47	2	KC	Ketogenic	cecum	S10	other	19
392	47	2	KC	Ketogenic	cecum	S10	other	4829
393	47	2	KC	Ketogenic	cecum	S10	other	433
394	47	2	KC	Ketogenic	cecum	S10	other	604
395	47	2	KC	Ketogenic	cecum	S10	other	36
396	47	2	KC	Ketogenic	cecum	S10	other	102
397	47	2	KC	Ketogenic	cecum	S10	other	69
398	47	2	KC	Ketogenic	cecum	S10	other	7
399	47	2	KC	Ketogenic	cecum	S10	other	10
400	47	2	KC	Ketogenic	cecum	S10	other	29
401	47	2	KC	Ketogenic	cecum	S10	other	66147
402	47	2	KC	Ketogenic	cecum	S10	other	1698
403	47	2	KC	Ketogenic	cecum	S10	other	1018
404	47	2	KC	Ketogenic	cecum	S10	other	1131
405	47	2	KC	Ketogenic	cecum	S10	other	466
406	47	2	KC	Ketogenic	cecum	S10	other	552
407	47	2	KC	Ketogenic	cecum	S10	other	1
408	47	2	KC	Ketogenic	cecum	S10	other	4
409	47	2	KC	Ketogenic	cecum	S10	other	536
410	47	2	KC	Ketogenic	cecum	S10	other	1919
411	47	2	KC	Ketogenic	cecum	S10	other	342
412	47	2	KC	Ketogenic	cecum	S10	other	438
413	47	2	KC	Ketogenic	cecum	S10	other	321
414	47	2	KC	Ketogenic	cecum	S10	other	81
415	47	2	KC	Ketogenic	cecum	S10	other	16
416	47	2	KC	Ketogenic	cecum	S10	other	98
417	47	2	KC	Ketogenic	cecum	S10	other	15
418	47	2	KC	Ketogenic	cecum	S10	other	0
419	47	2	KC	Ketogenic	cecum	S10	other	50
420	47	2	KC	Ketogenic	cecum	S10	other	12
421	47	2	KC	Ketogenic	cecum	S10	other	625
422	47	2	KC	Ketogenic	cecum	S10	other	456
423	47	2	KC	Ketogenic	cecum	S10	other	1029
424	47	2	KC	Ketogenic	cecum	S10	other	1825
425	47	2	KC	Ketogenic	cecum	S10	other	1081
426	47	2	KC	Ketogenic	cecum	S10	other	808
427	47	2	KC	Ketogenic	cecum	S10	other	307
428	47	2	KC	Ketogenic	cecum	S10	other	337
429	47	2	KC	Ketogenic	cecum	S10	other	75
430	47	2	KC	Ketogenic	cecum	S10	other	120
431	47	2	KC	Ketogenic	cecum	S10	other	148
432	47	2	KC	Ketogenic	cecum	S10	other	76
433	47	2	KC	Ketogenic	cecum	S10	other	124
434	47	2	KC	Ketogenic	cecum	S10	other	70
435	47	2	KC	Ketogenic	cecum	S10	other	77
436	47	2	KC	Ketogenic	cecum	S10	other	11
437	47	2	KC	Ketogenic	cecum	S10	other	267
438	47	2	KC	Ketogenic	cecum	S10	other	36
439	47	2	KC	Ketogenic	cecum	S10	other	4
440	47	2	KC	Ketogenic	cecum	S10	other	942
441	47	2	KC	Ketogenic	cecum	S10	other	469
442	47	2	KC	Ketogenic	cecum	S10	other	1549
443	47	2	KC	Ketogenic	cecum	S10	other	158
444	47	2	KC	Ketogenic	cecum	S10	other	13
445	47	2	KC	Ketogenic	cecum	S10	other	5
446	47	2	KC	Ketogenic	cecum	S10	other	33
447	47	2	KC	Ketogenic	cecum	S10	other	681
448	47	2	KC	Ketogenic	cecum	S10	other	80
449	47	2	KC	Ketogenic	cecum	S10	other	308
450	47	2	KC	Ketogenic	cecum	S10	other	3
451	47	2	KC	Ketogenic	cecum	S10	other	41
452	47	2	KC	Ketogenic	cecum	S10	other	10
453	47	2	KC	Ketogenic	cecum	S10	other	1
454	47	2	KC	Ketogenic	cecum	S10	other	1
455	47	2	KC	Ketogenic	cecum	S10	other	52
456	47	2	KC	Ketogenic	cecum	S10	other	62
457	47	2	KC	Ketogenic	cecum	S10	other	12
458	47	2	KC	Ketogenic	cecum	S10	other	5
459	47	2	KC	Ketogenic	cecum	S10	other	3
460	47	2	KC	Ketogenic	cecum	S10	other	32
461	47	2	KC	Ketogenic	cecum	S10	other	19
462	47	2	KC	Ketogenic	cecum	S10	other	93
463	47	2	KC	Ketogenic	cecum	S10	other	10
464	47	2	KC	Ketogenic	cecum	S10	other	4
465	47	2	KC	Ketogenic	cecum	S10	other	12
466	47	2	KC	Ketogenic	cecum	S10	other	4
467	47	2	KC	Ketogenic	cecum	S10	other	50
468	47	2	KC	Ketogenic	cecum	S10	other	179
469	47	2	KC	Ketogenic	cecum	S10	other	22
470	47	2	KC	Ketogenic	cecum	S10	other	6
471	47	2	KC	Ketogenic	cecum	S10	other	3
472	47	2	KC	Ketogenic	cecum	S10	other	2
473	47	2	KC	Ketogenic	cecum	S10	other	2
474	47	2	KC	Ketogenic	cecum	S10	other	1068
475	47	2	KC	Ketogenic	cecum	S10	other	80
476	47	2	KC	Ketogenic	cecum	S10	other	924
477	47	2	KC	Ketogenic	cecum	S10	other	43
478	47	2	KC	Ketogenic	cecum	S10	other	10
479	47	2	KC	Ketogenic	cecum	S10	other	85
480	47	2	KC	Ketogenic	cecum	S10	other	33
481	47	2	KC	Ketogenic	cecum	S10	other	161
482	47	2	KC	Ketogenic	cecum	S10	other	7
483	47	2	KC	Ketogenic	cecum	S10	other	11
484	47	2	KC	Ketogenic	cecum	S10	other	246
485	47	2	KC	Ketogenic	cecum	S10	other	47
486	47	2	KC	Ketogenic	cecum	S10	other	32
487	47	2	KC	Ketogenic	cecum	S10	other	26
488	47	2	KC	Ketogenic	cecum	S10	other	17
489	47	2	KC	Ketogenic	cecum	S10	other	6
490	47	2	KC	Ketogenic	cecum	S10	other	11
491	47	2	KC	Ketogenic	cecum	S10	other	0
492	47	2	KC	Ketogenic	cecum	S10	other	1118
493	47	2	KC	Ketogenic	cecum	S10	other	58
494	47	2	KC	Ketogenic	cecum	S10	other	91
495	47	2	KC	Ketogenic	cecum	S10	other	5
496	47	2	KC	Ketogenic	cecum	S10	other	4
497	47	2	KC	Ketogenic	cecum	S10	other	161
498	47	2	KC	Ketogenic	cecum	S10	other	12
499	47	2	KC	Ketogenic	cecum	S10	other	6
500	47	2	KC	Ketogenic	cecum	S10	other	644
501	47	2	KC	Ketogenic	cecum	S10	Enterobacteriaceae	1779
502	47	2	KC	Ketogenic	cecum	S10	other	1071
503	47	2	KC	Ketogenic	cecum	S10	other	683
504	47	2	KC	Ketogenic	cecum	S10	other	796
505	47	2	KC	Ketogenic	cecum	S10	other	63
506	47	2	KC	Ketogenic	cecum	S10	other	199
507	47	2	KC	Ketogenic	cecum	S10	other	11
508	47	2	KC	Ketogenic	cecum	S10	other	6522
509	47	2	KC	Ketogenic	cecum	S10	other	228
510	47	2	KC	Ketogenic	cecum	S10	other	2645
511	47	2	KC	Ketogenic	cecum	S10	other	275
512	47	2	KC	Ketogenic	cecum	S10	other	592
513	47	2	KC	Ketogenic	cecum	S10	other	401
514	47	2	KC	Ketogenic	cecum	S10	other	386
515	47	2	KC	Ketogenic	cecum	S10	other	21
516	47	2	KC	Ketogenic	cecum	S10	other	8
517	47	2	KC	Ketogenic	cecum	S10	other	3
518	47	2	KC	Ketogenic	cecum	S10	other	8
519	47	2	KC	Ketogenic	cecum	S10	other	9
520	47	2	KC	Ketogenic	cecum	S10	other	456
521	47	2	KC	Ketogenic	cecum	S10	other	315
522	47	2	KC	Ketogenic	cecum	S10	other	4
523	47	2	KC	Ketogenic	cecum	S10	other	8
524	47	2	KC	Ketogenic	cecum	S10	other	102
525	47	2	KC	Ketogenic	cecum	S10	other	262
526	47	2	KC	Ketogenic	cecum	S10	other	995
527	47	2	KC	Ketogenic	cecum	S10	other	369
528	47	2	KC	Ketogenic	cecum	S10	other	229
529	47	2	KC	Ketogenic	cecum	S10	other	70
530	47	2	KC	Ketogenic	cecum	S10	other	31
531	47	2	KC	Ketogenic	cecum	S10	other	183
532	47	2	KC	Ketogenic	cecum	S10	other	72
533	47	2	KC	Ketogenic	cecum	S10	other	53
534	47	2	KC	Ketogenic	cecum	S10	other	144
535	47	2	KC	Ketogenic	cecum	S10	other	3
536	47	2	KC	Ketogenic	cecum	S10	other	210
537	47	2	KC	Ketogenic	cecum	S10	other	3
538	47	2	KC	Ketogenic	cecum	S10	other	546
539	47	2	KC	Ketogenic	cecum	S10	other	117
540	47	2	KC	Ketogenic	cecum	S10	other	2
541	47	2	KC	Ketogenic	cecum	S10	other	5
542	47	2	KC	Ketogenic	cecum	S10	other	10
543	47	2	KC	Ketogenic	cecum	S10	other	0
544	47	2	KC	Ketogenic	cecum	S10	other	2509
545	47	2	KC	Ketogenic	cecum	S10	other	91
546	47	2	KC	Ketogenic	cecum	S10	other	14
547	47	2	KC	Ketogenic	cecum	S10	other	903
548	47	2	KC	Ketogenic	cecum	S10	other	1176
549	47	2	KC	Ketogenic	cecum	S10	other	432
550	47	2	KC	Ketogenic	cecum	S10	other	622
551	47	2	KC	Ketogenic	cecum	S10	other	390
552	47	2	KC	Ketogenic	cecum	S10	other	104
553	47	2	KC	Ketogenic	cecum	S10	other	331
554	47	2	KC	Ketogenic	cecum	S10	other	8
555	47	2	KC	Ketogenic	cecum	S10	other	13
556	47	2	KC	Ketogenic	cecum	S10	other	390
557	47	2	KC	Ketogenic	cecum	S10	other	55
558	47	2	KC	Ketogenic	cecum	S10	other	45
559	47	2	KC	Ketogenic	cecum	S10	other	406
560	47	2	KC	Ketogenic	cecum	S10	other	139
561	47	2	KC	Ketogenic	cecum	S10	other	7
562	47	2	KC	Ketogenic	cecum	S10	other	29
563	47	2	KC	Ketogenic	cecum	S10	other	2
564	47	2	KC	Ketogenic	cecum	S10	other	285
565	47	2	KC	Ketogenic	cecum	S10	other	137
566	47	2	KC	Ketogenic	cecum	S10	other	11
567	47	2	KC	Ketogenic	cecum	S10	other	1611
568	47	2	KC	Ketogenic	cecum	S10	other	1583
569	47	2	KC	Ketogenic	cecum	S10	other	833
570	47	2	KC	Ketogenic	cecum	S10	other	1726
571	47	2	KC	Ketogenic	cecum	S10	other	528
572	47	2	KC	Ketogenic	cecum	S10	other	30
573	47	2	KC	Ketogenic	cecum	S10	other	691
574	47	2	KC	Ketogenic	cecum	S10	other	26
575	47	2	KC	Ketogenic	cecum	S10	other	608
576	47	2	KC	Ketogenic	cecum	S10	other	4
577	47	2	KC	Ketogenic	cecum	S10	other	335
578	47	2	KC	Ketogenic	cecum	S10	other	122
579	47	2	KC	Ketogenic	cecum	S10	other	795
580	47	2	KC	Ketogenic	cecum	S10	other	5
581	47	2	KC	Ketogenic	cecum	S10	other	2958
582	47	2	KC	Ketogenic	cecum	S10	other	19
583	47	2	KC	Ketogenic	cecum	S10	other	1166
584	47	2	KC	Ketogenic	cecum	S10	other	979
585	47	2	KC	Ketogenic	cecum	S10	other	2527
586	47	2	KC	Ketogenic	cecum	S10	other	1051
587	47	2	KC	Ketogenic	cecum	S10	other	809
588	47	2	KC	Ketogenic	cecum	S10	other	24
589	47	2	KC	Ketogenic	cecum	S10	other	83
590	47	2	KC	Ketogenic	cecum	S10	other	3
591	47	2	KC	Ketogenic	cecum	S10	other	11
592	47	2	KC	Ketogenic	cecum	S10	other	4
593	47	2	KC	Ketogenic	cecum	S10	other	6
594	47	2	KC	Ketogenic	cecum	S10	other	0
595	47	2	KC	Ketogenic	cecum	S10	other	1
596	47	2	KC	Ketogenic	cecum	S10	other	1
597	47	2	KC	Ketogenic	cecum	S10	Burkholderiaceae	3201
598	47	2	KC	Ketogenic	cecum	S10	other	3497
599	47	2	KC	Ketogenic	cecum	S10	other	1964
600	47	2	KC	Ketogenic	cecum	S10	other	1482
601	47	2	KC	Ketogenic	cecum	S10	other	31
602	47	2	KC	Ketogenic	cecum	S10	other	416
603	47	2	KC	Ketogenic	cecum	S10	other	357
604	47	2	KC	Ketogenic	cecum	S10	other	279
605	47	2	KC	Ketogenic	cecum	S10	other	241
606	47	2	KC	Ketogenic	cecum	S10	other	3
607	47	2	KC	Ketogenic	cecum	S10	other	192
608	47	2	KC	Ketogenic	cecum	S10	other	51
609	47	2	KC	Ketogenic	cecum	S10	other	16
610	47	2	KC	Ketogenic	cecum	S10	other	11
611	47	2	KC	Ketogenic	cecum	S10	other	19
612	47	2	KC	Ketogenic	cecum	S10	other	54
613	47	2	KC	Ketogenic	cecum	S10	other	33
614	47	2	KC	Ketogenic	cecum	S10	other	0
615	47	2	KC	Ketogenic	cecum	S10	other	13
616	47	2	KC	Ketogenic	cecum	S10	other	9
617	47	2	KC	Ketogenic	cecum	S10	other	25
618	47	2	KC	Ketogenic	cecum	S10	Bacteroidaceae	32348
619	47	2	KC	Ketogenic	cecum	S10	Rikenellaceae	347701
620	47	2	KC	Ketogenic	cecum	S10	Muribaculaceae	1968
621	47	2	KC	Ketogenic	cecum	S10	Tannerellaceae	619608
622	47	2	KC	Ketogenic	cecum	S10	Odoribacteraceae	42568
623	47	2	KC	Ketogenic	cecum	S10	other	5088
624	47	2	KC	Ketogenic	cecum	S10	other	5609
625	47	2	KC	Ketogenic	cecum	S10	other	2017
626	47	2	KC	Ketogenic	cecum	S10	other	1031
627	47	2	KC	Ketogenic	cecum	S10	other	99
628	47	2	KC	Ketogenic	cecum	S10	other	61
629	47	2	KC	Ketogenic	cecum	S10	other	608
630	47	2	KC	Ketogenic	cecum	S10	other	277
631	47	2	KC	Ketogenic	cecum	S10	other	2
632	47	2	KC	Ketogenic	cecum	S10	other	4750
633	47	2	KC	Ketogenic	cecum	S10	other	2
634	47	2	KC	Ketogenic	cecum	S10	other	4
635	47	2	KC	Ketogenic	cecum	S10	other	0
636	47	2	KC	Ketogenic	cecum	S10	other	1
637	47	2	KC	Ketogenic	cecum	S10	other	7848
638	47	2	KC	Ketogenic	cecum	S10	other	2620
639	47	2	KC	Ketogenic	cecum	S10	other	34
640	47	2	KC	Ketogenic	cecum	S10	other	18
641	47	2	KC	Ketogenic	cecum	S10	other	220
642	47	2	KC	Ketogenic	cecum	S10	other	7
643	47	2	KC	Ketogenic	cecum	S10	other	5
644	47	2	KC	Ketogenic	cecum	S10	other	408
645	47	2	KC	Ketogenic	cecum	S10	other	1217
646	47	2	KC	Ketogenic	cecum	S10	other	872
647	47	2	KC	Ketogenic	cecum	S10	other	313
648	47	2	KC	Ketogenic	cecum	S10	other	11
649	47	2	KC	Ketogenic	cecum	S10	other	1120
650	47	2	KC	Ketogenic	cecum	S10	other	25
651	47	2	KC	Ketogenic	cecum	S10	other	4
652	47	2	KC	Ketogenic	cecum	S10	other	44
653	47	2	KC	Ketogenic	cecum	S10	other	943
654	47	2	KC	Ketogenic	cecum	S10	other	488
655	47	2	KC	Ketogenic	cecum	S10	other	38
656	47	2	KC	Ketogenic	cecum	S10	other	31
657	47	2	KC	Ketogenic	cecum	S10	other	23
658	47	2	KC	Ketogenic	cecum	S10	other	323
659	47	2	KC	Ketogenic	cecum	S10	other	199
660	47	2	KC	Ketogenic	cecum	S10	other	50
661	47	2	KC	Ketogenic	cecum	S10	other	295
662	47	2	KC	Ketogenic	cecum	S10	other	542
663	47	2	KC	Ketogenic	cecum	S10	other	153
664	47	2	KC	Ketogenic	cecum	S10	other	91
665	47	2	KC	Ketogenic	cecum	S10	other	20
666	47	2	KC	Ketogenic	cecum	S10	other	28
667	47	2	KC	Ketogenic	cecum	S10	other	17
668	47	2	KC	Ketogenic	cecum	S10	other	69
669	47	2	KC	Ketogenic	cecum	S10	other	20
670	47	2	KC	Ketogenic	cecum	S10	other	160
671	47	2	KC	Ketogenic	cecum	S10	other	8
672	47	2	KC	Ketogenic	cecum	S10	other	1
673	47	2	KC	Ketogenic	cecum	S10	other	0
674	47	2	KC	Ketogenic	cecum	S10	other	91
675	47	2	KC	Ketogenic	cecum	S10	other	79
676	47	2	KC	Ketogenic	cecum	S10	other	3
677	47	2	KC	Ketogenic	cecum	S10	other	12
678	47	2	KC	Ketogenic	cecum	S10	other	7
679	18	3	KC	Ketogenic	cecum	S11	other	36997
680	18	3	KC	Ketogenic	cecum	S11	Akkermansiaceae	13403
681	18	3	KC	Ketogenic	cecum	S11	other	68
682	18	3	KC	Ketogenic	cecum	S11	other	311
683	18	3	KC	Ketogenic	cecum	S11	other	40
684	18	3	KC	Ketogenic	cecum	S11	other	34
685	18	3	KC	Ketogenic	cecum	S11	other	260
686	18	3	KC	Ketogenic	cecum	S11	other	55
687	18	3	KC	Ketogenic	cecum	S11	other	22
688	18	3	KC	Ketogenic	cecum	S11	other	25
689	18	3	KC	Ketogenic	cecum	S11	other	59
690	18	3	KC	Ketogenic	cecum	S11	other	4
691	18	3	KC	Ketogenic	cecum	S11	other	1
692	18	3	KC	Ketogenic	cecum	S11	other	0
693	18	3	KC	Ketogenic	cecum	S11	other	24
694	18	3	KC	Ketogenic	cecum	S11	other	2
695	18	3	KC	Ketogenic	cecum	S11	Lachnospiraceae	37947
696	18	3	KC	Ketogenic	cecum	S11	other	8716
697	18	3	KC	Ketogenic	cecum	S11	Oscillospiraceae	3385
698	18	3	KC	Ketogenic	cecum	S11	Clostridiaceae	2859
699	18	3	KC	Ketogenic	cecum	S11	other	1763
700	18	3	KC	Ketogenic	cecum	S11	other	2014
701	18	3	KC	Ketogenic	cecum	S11	other	685
702	18	3	KC	Ketogenic	cecum	S11	other	300
703	18	3	KC	Ketogenic	cecum	S11	other	85
704	18	3	KC	Ketogenic	cecum	S11	other	120
705	18	3	KC	Ketogenic	cecum	S11	other	6
706	18	3	KC	Ketogenic	cecum	S11	other	124
707	18	3	KC	Ketogenic	cecum	S11	other	59
708	18	3	KC	Ketogenic	cecum	S11	other	27
709	18	3	KC	Ketogenic	cecum	S11	other	28
710	18	3	KC	Ketogenic	cecum	S11	other	221
711	18	3	KC	Ketogenic	cecum	S11	other	141
712	18	3	KC	Ketogenic	cecum	S11	other	6
713	18	3	KC	Ketogenic	cecum	S11	other	0
714	18	3	KC	Ketogenic	cecum	S11	other	8
715	18	3	KC	Ketogenic	cecum	S11	other	27
716	18	3	KC	Ketogenic	cecum	S11	other	4
717	18	3	KC	Ketogenic	cecum	S11	Lactobacillaceae	41245
718	18	3	KC	Ketogenic	cecum	S11	other	853
719	18	3	KC	Ketogenic	cecum	S11	other	670
720	18	3	KC	Ketogenic	cecum	S11	other	35
721	18	3	KC	Ketogenic	cecum	S11	other	84
722	18	3	KC	Ketogenic	cecum	S11	other	44
723	18	3	KC	Ketogenic	cecum	S11	other	1617
724	18	3	KC	Ketogenic	cecum	S11	other	1176
725	18	3	KC	Ketogenic	cecum	S11	other	203
726	18	3	KC	Ketogenic	cecum	S11	other	164
727	18	3	KC	Ketogenic	cecum	S11	other	145
728	18	3	KC	Ketogenic	cecum	S11	other	66
729	18	3	KC	Ketogenic	cecum	S11	other	53
730	18	3	KC	Ketogenic	cecum	S11	other	70
731	18	3	KC	Ketogenic	cecum	S11	other	5557
732	18	3	KC	Ketogenic	cecum	S11	other	365
733	18	3	KC	Ketogenic	cecum	S11	other	534
734	18	3	KC	Ketogenic	cecum	S11	other	32
735	18	3	KC	Ketogenic	cecum	S11	other	149
736	18	3	KC	Ketogenic	cecum	S11	other	84
737	18	3	KC	Ketogenic	cecum	S11	other	3
738	18	3	KC	Ketogenic	cecum	S11	other	5
739	18	3	KC	Ketogenic	cecum	S11	other	44
740	18	3	KC	Ketogenic	cecum	S11	other	36478
741	18	3	KC	Ketogenic	cecum	S11	other	654
742	18	3	KC	Ketogenic	cecum	S11	other	352
743	18	3	KC	Ketogenic	cecum	S11	other	422
744	18	3	KC	Ketogenic	cecum	S11	other	164
745	18	3	KC	Ketogenic	cecum	S11	other	100
746	18	3	KC	Ketogenic	cecum	S11	other	5
747	18	3	KC	Ketogenic	cecum	S11	other	8
748	18	3	KC	Ketogenic	cecum	S11	other	239
749	18	3	KC	Ketogenic	cecum	S11	other	568
750	18	3	KC	Ketogenic	cecum	S11	other	102
751	18	3	KC	Ketogenic	cecum	S11	other	105
752	18	3	KC	Ketogenic	cecum	S11	other	90
753	18	3	KC	Ketogenic	cecum	S11	other	25
754	18	3	KC	Ketogenic	cecum	S11	other	22
755	18	3	KC	Ketogenic	cecum	S11	other	27
756	18	3	KC	Ketogenic	cecum	S11	other	8
757	18	3	KC	Ketogenic	cecum	S11	other	1
758	18	3	KC	Ketogenic	cecum	S11	other	24
759	18	3	KC	Ketogenic	cecum	S11	other	18
760	18	3	KC	Ketogenic	cecum	S11	other	790
761	18	3	KC	Ketogenic	cecum	S11	other	241
762	18	3	KC	Ketogenic	cecum	S11	other	317
763	18	3	KC	Ketogenic	cecum	S11	other	544
764	18	3	KC	Ketogenic	cecum	S11	other	341
765	18	3	KC	Ketogenic	cecum	S11	other	370
766	18	3	KC	Ketogenic	cecum	S11	other	108
767	18	3	KC	Ketogenic	cecum	S11	other	115
768	18	3	KC	Ketogenic	cecum	S11	other	31
769	18	3	KC	Ketogenic	cecum	S11	other	61
770	18	3	KC	Ketogenic	cecum	S11	other	47
771	18	3	KC	Ketogenic	cecum	S11	other	33
772	18	3	KC	Ketogenic	cecum	S11	other	37
773	18	3	KC	Ketogenic	cecum	S11	other	24
774	18	3	KC	Ketogenic	cecum	S11	other	33
775	18	3	KC	Ketogenic	cecum	S11	other	18
776	18	3	KC	Ketogenic	cecum	S11	other	72
777	18	3	KC	Ketogenic	cecum	S11	other	21
778	18	3	KC	Ketogenic	cecum	S11	other	0
779	18	3	KC	Ketogenic	cecum	S11	other	419
780	18	3	KC	Ketogenic	cecum	S11	other	202
781	18	3	KC	Ketogenic	cecum	S11	other	1023
782	18	3	KC	Ketogenic	cecum	S11	other	59
783	18	3	KC	Ketogenic	cecum	S11	other	6
784	18	3	KC	Ketogenic	cecum	S11	other	16
785	18	3	KC	Ketogenic	cecum	S11	other	8
786	18	3	KC	Ketogenic	cecum	S11	other	274
787	18	3	KC	Ketogenic	cecum	S11	other	32
788	18	3	KC	Ketogenic	cecum	S11	other	43
789	18	3	KC	Ketogenic	cecum	S11	other	9
790	18	3	KC	Ketogenic	cecum	S11	other	39
791	18	3	KC	Ketogenic	cecum	S11	other	4
792	18	3	KC	Ketogenic	cecum	S11	other	0
793	18	3	KC	Ketogenic	cecum	S11	other	0
794	18	3	KC	Ketogenic	cecum	S11	other	58
795	18	3	KC	Ketogenic	cecum	S11	other	54
796	18	3	KC	Ketogenic	cecum	S11	other	14
797	18	3	KC	Ketogenic	cecum	S11	other	1
798	18	3	KC	Ketogenic	cecum	S11	other	5
799	18	3	KC	Ketogenic	cecum	S11	other	33
800	18	3	KC	Ketogenic	cecum	S11	other	26
801	18	3	KC	Ketogenic	cecum	S11	other	43
802	18	3	KC	Ketogenic	cecum	S11	other	5
803	18	3	KC	Ketogenic	cecum	S11	other	1
804	18	3	KC	Ketogenic	cecum	S11	other	12
805	18	3	KC	Ketogenic	cecum	S11	other	2
806	18	3	KC	Ketogenic	cecum	S11	other	35
807	18	3	KC	Ketogenic	cecum	S11	other	36
808	18	3	KC	Ketogenic	cecum	S11	other	52
809	18	3	KC	Ketogenic	cecum	S11	other	8
810	18	3	KC	Ketogenic	cecum	S11	other	18
811	18	3	KC	Ketogenic	cecum	S11	other	5
812	18	3	KC	Ketogenic	cecum	S11	other	1
813	18	3	KC	Ketogenic	cecum	S11	other	348
814	18	3	KC	Ketogenic	cecum	S11	other	27
815	18	3	KC	Ketogenic	cecum	S11	other	342
816	18	3	KC	Ketogenic	cecum	S11	other	87
817	18	3	KC	Ketogenic	cecum	S11	other	10
818	18	3	KC	Ketogenic	cecum	S11	other	40
819	18	3	KC	Ketogenic	cecum	S11	other	49
820	18	3	KC	Ketogenic	cecum	S11	other	68
821	18	3	KC	Ketogenic	cecum	S11	other	5
822	18	3	KC	Ketogenic	cecum	S11	other	12
823	18	3	KC	Ketogenic	cecum	S11	other	45
824	18	3	KC	Ketogenic	cecum	S11	other	22
825	18	3	KC	Ketogenic	cecum	S11	other	20
826	18	3	KC	Ketogenic	cecum	S11	other	16
827	18	3	KC	Ketogenic	cecum	S11	other	8
828	18	3	KC	Ketogenic	cecum	S11	other	2
829	18	3	KC	Ketogenic	cecum	S11	other	2
830	18	3	KC	Ketogenic	cecum	S11	other	4
831	18	3	KC	Ketogenic	cecum	S11	other	427
832	18	3	KC	Ketogenic	cecum	S11	other	41
833	18	3	KC	Ketogenic	cecum	S11	other	37
834	18	3	KC	Ketogenic	cecum	S11	other	3
835	18	3	KC	Ketogenic	cecum	S11	other	18
836	18	3	KC	Ketogenic	cecum	S11	other	48
837	18	3	KC	Ketogenic	cecum	S11	other	9
838	18	3	KC	Ketogenic	cecum	S11	other	0
839	18	3	KC	Ketogenic	cecum	S11	other	883
840	18	3	KC	Ketogenic	cecum	S11	Enterobacteriaceae	1056
841	18	3	KC	Ketogenic	cecum	S11	other	468
842	18	3	KC	Ketogenic	cecum	S11	other	304
843	18	3	KC	Ketogenic	cecum	S11	other	320
844	18	3	KC	Ketogenic	cecum	S11	other	64
845	18	3	KC	Ketogenic	cecum	S11	other	68
846	18	3	KC	Ketogenic	cecum	S11	other	4
847	18	3	KC	Ketogenic	cecum	S11	other	2336
848	18	3	KC	Ketogenic	cecum	S11	other	172
849	18	3	KC	Ketogenic	cecum	S11	other	797
850	18	3	KC	Ketogenic	cecum	S11	other	107
851	18	3	KC	Ketogenic	cecum	S11	other	240
852	18	3	KC	Ketogenic	cecum	S11	other	177
853	18	3	KC	Ketogenic	cecum	S11	other	146
854	18	3	KC	Ketogenic	cecum	S11	other	39
855	18	3	KC	Ketogenic	cecum	S11	other	9
856	18	3	KC	Ketogenic	cecum	S11	other	9
857	18	3	KC	Ketogenic	cecum	S11	other	9
858	18	3	KC	Ketogenic	cecum	S11	other	6
859	18	3	KC	Ketogenic	cecum	S11	other	157
860	18	3	KC	Ketogenic	cecum	S11	other	117
861	18	3	KC	Ketogenic	cecum	S11	other	13
862	18	3	KC	Ketogenic	cecum	S11	other	9
863	18	3	KC	Ketogenic	cecum	S11	other	19
864	18	3	KC	Ketogenic	cecum	S11	other	67
865	18	3	KC	Ketogenic	cecum	S11	other	375
866	18	3	KC	Ketogenic	cecum	S11	other	195
867	18	3	KC	Ketogenic	cecum	S11	other	108
868	18	3	KC	Ketogenic	cecum	S11	other	35
869	18	3	KC	Ketogenic	cecum	S11	other	11
870	18	3	KC	Ketogenic	cecum	S11	other	52
871	18	3	KC	Ketogenic	cecum	S11	other	23
872	18	3	KC	Ketogenic	cecum	S11	other	30
873	18	3	KC	Ketogenic	cecum	S11	other	53
874	18	3	KC	Ketogenic	cecum	S11	other	3
875	18	3	KC	Ketogenic	cecum	S11	other	75
876	18	3	KC	Ketogenic	cecum	S11	other	2
877	18	3	KC	Ketogenic	cecum	S11	other	149
878	18	3	KC	Ketogenic	cecum	S11	other	36
879	18	3	KC	Ketogenic	cecum	S11	other	1
880	18	3	KC	Ketogenic	cecum	S11	other	1
881	18	3	KC	Ketogenic	cecum	S11	other	0
882	18	3	KC	Ketogenic	cecum	S11	other	0
883	18	3	KC	Ketogenic	cecum	S11	other	936
884	18	3	KC	Ketogenic	cecum	S11	other	42
885	18	3	KC	Ketogenic	cecum	S11	other	7
886	18	3	KC	Ketogenic	cecum	S11	other	348
887	18	3	KC	Ketogenic	cecum	S11	other	306
888	18	3	KC	Ketogenic	cecum	S11	other	166
889	18	3	KC	Ketogenic	cecum	S11	other	249
890	18	3	KC	Ketogenic	cecum	S11	other	120
891	18	3	KC	Ketogenic	cecum	S11	other	30
892	18	3	KC	Ketogenic	cecum	S11	other	127
893	18	3	KC	Ketogenic	cecum	S11	other	3
894	18	3	KC	Ketogenic	cecum	S11	other	19
895	18	3	KC	Ketogenic	cecum	S11	other	226
896	18	3	KC	Ketogenic	cecum	S11	other	40
897	18	3	KC	Ketogenic	cecum	S11	other	16
898	18	3	KC	Ketogenic	cecum	S11	other	111
899	18	3	KC	Ketogenic	cecum	S11	other	34
900	18	3	KC	Ketogenic	cecum	S11	other	21
901	18	3	KC	Ketogenic	cecum	S11	other	43
902	18	3	KC	Ketogenic	cecum	S11	other	0
903	18	3	KC	Ketogenic	cecum	S11	other	130
904	18	3	KC	Ketogenic	cecum	S11	other	127
905	18	3	KC	Ketogenic	cecum	S11	other	0
906	18	3	KC	Ketogenic	cecum	S11	other	704
907	18	3	KC	Ketogenic	cecum	S11	other	437
908	18	3	KC	Ketogenic	cecum	S11	other	321
909	18	3	KC	Ketogenic	cecum	S11	other	441
910	18	3	KC	Ketogenic	cecum	S11	other	145
911	18	3	KC	Ketogenic	cecum	S11	other	48
912	18	3	KC	Ketogenic	cecum	S11	other	178
913	18	3	KC	Ketogenic	cecum	S11	other	22
914	18	3	KC	Ketogenic	cecum	S11	other	169
915	18	3	KC	Ketogenic	cecum	S11	other	19
916	18	3	KC	Ketogenic	cecum	S11	other	97
917	18	3	KC	Ketogenic	cecum	S11	other	39
918	18	3	KC	Ketogenic	cecum	S11	other	206
919	18	3	KC	Ketogenic	cecum	S11	other	6
920	18	3	KC	Ketogenic	cecum	S11	other	1140
921	18	3	KC	Ketogenic	cecum	S11	other	29
922	18	3	KC	Ketogenic	cecum	S11	other	473
923	18	3	KC	Ketogenic	cecum	S11	other	373
924	18	3	KC	Ketogenic	cecum	S11	other	789
925	18	3	KC	Ketogenic	cecum	S11	other	313
926	18	3	KC	Ketogenic	cecum	S11	other	249
927	18	3	KC	Ketogenic	cecum	S11	other	18
928	18	3	KC	Ketogenic	cecum	S11	other	22
929	18	3	KC	Ketogenic	cecum	S11	other	10
930	18	3	KC	Ketogenic	cecum	S11	other	10
931	18	3	KC	Ketogenic	cecum	S11	other	10
932	18	3	KC	Ketogenic	cecum	S11	other	2
933	18	3	KC	Ketogenic	cecum	S11	other	0
934	18	3	KC	Ketogenic	cecum	S11	other	3
935	18	3	KC	Ketogenic	cecum	S11	other	0
936	18	3	KC	Ketogenic	cecum	S11	Burkholderiaceae	1190
937	18	3	KC	Ketogenic	cecum	S11	other	992
938	18	3	KC	Ketogenic	cecum	S11	other	554
939	18	3	KC	Ketogenic	cecum	S11	other	499
940	18	3	KC	Ketogenic	cecum	S11	other	13
941	18	3	KC	Ketogenic	cecum	S11	other	178
942	18	3	KC	Ketogenic	cecum	S11	other	177
943	18	3	KC	Ketogenic	cecum	S11	other	84
944	18	3	KC	Ketogenic	cecum	S11	other	64
945	18	3	KC	Ketogenic	cecum	S11	other	2
946	18	3	KC	Ketogenic	cecum	S11	other	68
947	18	3	KC	Ketogenic	cecum	S11	other	19
948	18	3	KC	Ketogenic	cecum	S11	other	12
949	18	3	KC	Ketogenic	cecum	S11	other	7
950	18	3	KC	Ketogenic	cecum	S11	other	11
951	18	3	KC	Ketogenic	cecum	S11	other	24
952	18	3	KC	Ketogenic	cecum	S11	other	40
953	18	3	KC	Ketogenic	cecum	S11	other	2
954	18	3	KC	Ketogenic	cecum	S11	other	38
955	18	3	KC	Ketogenic	cecum	S11	other	8
956	18	3	KC	Ketogenic	cecum	S11	other	3
957	18	3	KC	Ketogenic	cecum	S11	Bacteroidaceae	2773
958	18	3	KC	Ketogenic	cecum	S11	Rikenellaceae	75823
959	18	3	KC	Ketogenic	cecum	S11	Muribaculaceae	488
960	18	3	KC	Ketogenic	cecum	S11	Tannerellaceae	1009
961	18	3	KC	Ketogenic	cecum	S11	Odoribacteraceae	12093
962	18	3	KC	Ketogenic	cecum	S11	other	1143
963	18	3	KC	Ketogenic	cecum	S11	other	1179
964	18	3	KC	Ketogenic	cecum	S11	other	523
965	18	3	KC	Ketogenic	cecum	S11	other	219
966	18	3	KC	Ketogenic	cecum	S11	other	29
967	18	3	KC	Ketogenic	cecum	S11	other	8
968	18	3	KC	Ketogenic	cecum	S11	other	154
969	18	3	KC	Ketogenic	cecum	S11	other	90
970	18	3	KC	Ketogenic	cecum	S11	other	4
971	18	3	KC	Ketogenic	cecum	S11	other	1360
972	18	3	KC	Ketogenic	cecum	S11	other	2
973	18	3	KC	Ketogenic	cecum	S11	other	4
974	18	3	KC	Ketogenic	cecum	S11	other	0
975	18	3	KC	Ketogenic	cecum	S11	other	0
976	18	3	KC	Ketogenic	cecum	S11	other	1756
977	18	3	KC	Ketogenic	cecum	S11	other	609
978	18	3	KC	Ketogenic	cecum	S11	other	43
979	18	3	KC	Ketogenic	cecum	S11	other	25
980	18	3	KC	Ketogenic	cecum	S11	other	72
981	18	3	KC	Ketogenic	cecum	S11	other	1
982	18	3	KC	Ketogenic	cecum	S11	other	11
983	18	3	KC	Ketogenic	cecum	S11	other	175
984	18	3	KC	Ketogenic	cecum	S11	other	241
985	18	3	KC	Ketogenic	cecum	S11	other	191
986	18	3	KC	Ketogenic	cecum	S11	other	71
987	18	3	KC	Ketogenic	cecum	S11	other	5
988	18	3	KC	Ketogenic	cecum	S11	other	435
989	18	3	KC	Ketogenic	cecum	S11	other	13
990	18	3	KC	Ketogenic	cecum	S11	other	13
991	18	3	KC	Ketogenic	cecum	S11	other	68
992	18	3	KC	Ketogenic	cecum	S11	other	193
993	18	3	KC	Ketogenic	cecum	S11	other	428
994	18	3	KC	Ketogenic	cecum	S11	other	5
995	18	3	KC	Ketogenic	cecum	S11	other	31
996	18	3	KC	Ketogenic	cecum	S11	other	7
997	18	3	KC	Ketogenic	cecum	S11	other	192
998	18	3	KC	Ketogenic	cecum	S11	other	111
999	18	3	KC	Ketogenic	cecum	S11	other	61
1000	18	3	KC	Ketogenic	cecum	S11	other	152
1001	18	3	KC	Ketogenic	cecum	S11	other	156
1002	18	3	KC	Ketogenic	cecum	S11	other	39
1003	18	3	KC	Ketogenic	cecum	S11	other	11
1004	18	3	KC	Ketogenic	cecum	S11	other	55
1005	18	3	KC	Ketogenic	cecum	S11	other	2
1006	18	3	KC	Ketogenic	cecum	S11	other	8
1007	18	3	KC	Ketogenic	cecum	S11	other	78
1008	18	3	KC	Ketogenic	cecum	S11	other	12
1009	18	3	KC	Ketogenic	cecum	S11	other	44
1010	18	3	KC	Ketogenic	cecum	S11	other	2
1011	18	3	KC	Ketogenic	cecum	S11	other	4
1012	18	3	KC	Ketogenic	cecum	S11	other	3
1013	18	3	KC	Ketogenic	cecum	S11	other	35
1014	18	3	KC	Ketogenic	cecum	S11	other	31
1015	18	3	KC	Ketogenic	cecum	S11	other	3
1016	18	3	KC	Ketogenic	cecum	S11	other	18
1017	18	3	KC	Ketogenic	cecum	S11	other	36
1018	28	4	KC	Ketogenic	cecum	S12	other	114770
1019	28	4	KC	Ketogenic	cecum	S12	Akkermansiaceae	72198
1020	28	4	KC	Ketogenic	cecum	S12	other	36
1021	28	4	KC	Ketogenic	cecum	S12	other	2800
1022	28	4	KC	Ketogenic	cecum	S12	other	340
1023	28	4	KC	Ketogenic	cecum	S12	other	23
1024	28	4	KC	Ketogenic	cecum	S12	other	2106
1025	28	4	KC	Ketogenic	cecum	S12	other	531
1026	28	4	KC	Ketogenic	cecum	S12	other	89
1027	28	4	KC	Ketogenic	cecum	S12	other	813
1028	28	4	KC	Ketogenic	cecum	S12	other	397
1029	28	4	KC	Ketogenic	cecum	S12	other	2
1030	28	4	KC	Ketogenic	cecum	S12	other	1
1031	28	4	KC	Ketogenic	cecum	S12	other	0
1032	28	4	KC	Ketogenic	cecum	S12	other	58
1033	28	4	KC	Ketogenic	cecum	S12	other	20
1034	28	4	KC	Ketogenic	cecum	S12	Lachnospiraceae	86355
1035	28	4	KC	Ketogenic	cecum	S12	other	20447
1036	28	4	KC	Ketogenic	cecum	S12	Oscillospiraceae	9454
1037	28	4	KC	Ketogenic	cecum	S12	Clostridiaceae	7258
1038	28	4	KC	Ketogenic	cecum	S12	other	4467
1039	28	4	KC	Ketogenic	cecum	S12	other	3588
1040	28	4	KC	Ketogenic	cecum	S12	other	1872
1041	28	4	KC	Ketogenic	cecum	S12	other	773
1042	28	4	KC	Ketogenic	cecum	S12	other	167
1043	28	4	KC	Ketogenic	cecum	S12	other	1250
1044	28	4	KC	Ketogenic	cecum	S12	other	23
1045	28	4	KC	Ketogenic	cecum	S12	other	428
1046	28	4	KC	Ketogenic	cecum	S12	other	347
1047	28	4	KC	Ketogenic	cecum	S12	other	92
1048	28	4	KC	Ketogenic	cecum	S12	other	57
1049	28	4	KC	Ketogenic	cecum	S12	other	1154
1050	28	4	KC	Ketogenic	cecum	S12	other	277
1051	28	4	KC	Ketogenic	cecum	S12	other	11
1052	28	4	KC	Ketogenic	cecum	S12	other	3
1053	28	4	KC	Ketogenic	cecum	S12	other	124
1054	28	4	KC	Ketogenic	cecum	S12	other	30
1055	28	4	KC	Ketogenic	cecum	S12	other	3
1056	28	4	KC	Ketogenic	cecum	S12	Lactobacillaceae	86119
1057	28	4	KC	Ketogenic	cecum	S12	other	8180
1058	28	4	KC	Ketogenic	cecum	S12	other	2368
1059	28	4	KC	Ketogenic	cecum	S12	other	40
1060	28	4	KC	Ketogenic	cecum	S12	other	111
1061	28	4	KC	Ketogenic	cecum	S12	other	52
1062	28	4	KC	Ketogenic	cecum	S12	other	6154
1063	28	4	KC	Ketogenic	cecum	S12	other	4617
1064	28	4	KC	Ketogenic	cecum	S12	other	412
1065	28	4	KC	Ketogenic	cecum	S12	other	306
1066	28	4	KC	Ketogenic	cecum	S12	other	1310
1067	28	4	KC	Ketogenic	cecum	S12	other	117
1068	28	4	KC	Ketogenic	cecum	S12	other	259
1069	28	4	KC	Ketogenic	cecum	S12	other	65
1070	28	4	KC	Ketogenic	cecum	S12	other	12870
1071	28	4	KC	Ketogenic	cecum	S12	other	868
1072	28	4	KC	Ketogenic	cecum	S12	other	1982
1073	28	4	KC	Ketogenic	cecum	S12	other	124
1074	28	4	KC	Ketogenic	cecum	S12	other	340
1075	28	4	KC	Ketogenic	cecum	S12	other	312
1076	28	4	KC	Ketogenic	cecum	S12	other	11
1077	28	4	KC	Ketogenic	cecum	S12	other	17
1078	28	4	KC	Ketogenic	cecum	S12	other	103
1079	28	4	KC	Ketogenic	cecum	S12	other	336514
1080	28	4	KC	Ketogenic	cecum	S12	other	6185
1081	28	4	KC	Ketogenic	cecum	S12	other	2912
1082	28	4	KC	Ketogenic	cecum	S12	other	1926
1083	28	4	KC	Ketogenic	cecum	S12	other	1079
1084	28	4	KC	Ketogenic	cecum	S12	other	1235
1085	28	4	KC	Ketogenic	cecum	S12	other	11
1086	28	4	KC	Ketogenic	cecum	S12	other	20
1087	28	4	KC	Ketogenic	cecum	S12	other	1390
1088	28	4	KC	Ketogenic	cecum	S12	other	3371
1089	28	4	KC	Ketogenic	cecum	S12	other	567
1090	28	4	KC	Ketogenic	cecum	S12	other	761
1091	28	4	KC	Ketogenic	cecum	S12	other	502
1092	28	4	KC	Ketogenic	cecum	S12	other	297
1093	28	4	KC	Ketogenic	cecum	S12	other	53
1094	28	4	KC	Ketogenic	cecum	S12	other	693
1095	28	4	KC	Ketogenic	cecum	S12	other	28
1096	28	4	KC	Ketogenic	cecum	S12	other	17
1097	28	4	KC	Ketogenic	cecum	S12	other	97
1098	28	4	KC	Ketogenic	cecum	S12	other	9
1099	28	4	KC	Ketogenic	cecum	S12	other	1840
1100	28	4	KC	Ketogenic	cecum	S12	other	1944
1101	28	4	KC	Ketogenic	cecum	S12	other	2040
1102	28	4	KC	Ketogenic	cecum	S12	other	3405
1103	28	4	KC	Ketogenic	cecum	S12	other	2570
1104	28	4	KC	Ketogenic	cecum	S12	other	1510
1105	28	4	KC	Ketogenic	cecum	S12	other	419
1106	28	4	KC	Ketogenic	cecum	S12	other	793
1107	28	4	KC	Ketogenic	cecum	S12	other	516
1108	28	4	KC	Ketogenic	cecum	S12	other	365
1109	28	4	KC	Ketogenic	cecum	S12	other	653
1110	28	4	KC	Ketogenic	cecum	S12	other	563
1111	28	4	KC	Ketogenic	cecum	S12	other	150
1112	28	4	KC	Ketogenic	cecum	S12	other	640
1113	28	4	KC	Ketogenic	cecum	S12	other	117
1114	28	4	KC	Ketogenic	cecum	S12	other	10
1115	28	4	KC	Ketogenic	cecum	S12	other	418
1116	28	4	KC	Ketogenic	cecum	S12	other	232
1117	28	4	KC	Ketogenic	cecum	S12	other	10
1118	28	4	KC	Ketogenic	cecum	S12	other	3004
1119	28	4	KC	Ketogenic	cecum	S12	other	825
1120	28	4	KC	Ketogenic	cecum	S12	other	3649
1121	28	4	KC	Ketogenic	cecum	S12	other	243
1122	28	4	KC	Ketogenic	cecum	S12	other	14
1123	28	4	KC	Ketogenic	cecum	S12	other	40
1124	28	4	KC	Ketogenic	cecum	S12	other	186
1125	28	4	KC	Ketogenic	cecum	S12	other	1501
1126	28	4	KC	Ketogenic	cecum	S12	other	651
1127	28	4	KC	Ketogenic	cecum	S12	other	463
1128	28	4	KC	Ketogenic	cecum	S12	other	32
1129	28	4	KC	Ketogenic	cecum	S12	other	76
1130	28	4	KC	Ketogenic	cecum	S12	other	10
1131	28	4	KC	Ketogenic	cecum	S12	other	4
1132	28	4	KC	Ketogenic	cecum	S12	other	0
1133	28	4	KC	Ketogenic	cecum	S12	other	188
1134	28	4	KC	Ketogenic	cecum	S12	other	112
1135	28	4	KC	Ketogenic	cecum	S12	other	12
1136	28	4	KC	Ketogenic	cecum	S12	other	12
1137	28	4	KC	Ketogenic	cecum	S12	other	6
1138	28	4	KC	Ketogenic	cecum	S12	other	39
1139	28	4	KC	Ketogenic	cecum	S12	other	38
1140	28	4	KC	Ketogenic	cecum	S12	other	546
1141	28	4	KC	Ketogenic	cecum	S12	other	25
1142	28	4	KC	Ketogenic	cecum	S12	other	5
1143	28	4	KC	Ketogenic	cecum	S12	other	58
1144	28	4	KC	Ketogenic	cecum	S12	other	10
1145	28	4	KC	Ketogenic	cecum	S12	other	300
1146	28	4	KC	Ketogenic	cecum	S12	other	290
1147	28	4	KC	Ketogenic	cecum	S12	other	97
1148	28	4	KC	Ketogenic	cecum	S12	other	13
1149	28	4	KC	Ketogenic	cecum	S12	other	1
1150	28	4	KC	Ketogenic	cecum	S12	other	30
1151	28	4	KC	Ketogenic	cecum	S12	other	7
1152	28	4	KC	Ketogenic	cecum	S12	other	2436
1153	28	4	KC	Ketogenic	cecum	S12	other	570
1154	28	4	KC	Ketogenic	cecum	S12	other	2312
1155	28	4	KC	Ketogenic	cecum	S12	other	89
1156	28	4	KC	Ketogenic	cecum	S12	other	15
1157	28	4	KC	Ketogenic	cecum	S12	other	504
1158	28	4	KC	Ketogenic	cecum	S12	other	83
1159	28	4	KC	Ketogenic	cecum	S12	other	338
1160	28	4	KC	Ketogenic	cecum	S12	other	17
1161	28	4	KC	Ketogenic	cecum	S12	other	61
1162	28	4	KC	Ketogenic	cecum	S12	other	756
1163	28	4	KC	Ketogenic	cecum	S12	other	77
1164	28	4	KC	Ketogenic	cecum	S12	other	52
1165	28	4	KC	Ketogenic	cecum	S12	other	20
1166	28	4	KC	Ketogenic	cecum	S12	other	10
1167	28	4	KC	Ketogenic	cecum	S12	other	80
1168	28	4	KC	Ketogenic	cecum	S12	other	19
1169	28	4	KC	Ketogenic	cecum	S12	other	5
1170	28	4	KC	Ketogenic	cecum	S12	other	2165
1171	28	4	KC	Ketogenic	cecum	S12	other	71
1172	28	4	KC	Ketogenic	cecum	S12	other	677
1173	28	4	KC	Ketogenic	cecum	S12	other	11
1174	28	4	KC	Ketogenic	cecum	S12	other	19
1175	28	4	KC	Ketogenic	cecum	S12	other	291
1176	28	4	KC	Ketogenic	cecum	S12	other	32
1177	28	4	KC	Ketogenic	cecum	S12	other	1
1178	28	4	KC	Ketogenic	cecum	S12	other	525
1179	28	4	KC	Ketogenic	cecum	S12	Enterobacteriaceae	3975
1180	28	4	KC	Ketogenic	cecum	S12	other	3195
1181	28	4	KC	Ketogenic	cecum	S12	other	1466
1182	28	4	KC	Ketogenic	cecum	S12	other	2130
1183	28	4	KC	Ketogenic	cecum	S12	other	157
1184	28	4	KC	Ketogenic	cecum	S12	other	268
1185	28	4	KC	Ketogenic	cecum	S12	other	26
1186	28	4	KC	Ketogenic	cecum	S12	other	17322
1187	28	4	KC	Ketogenic	cecum	S12	other	518
1188	28	4	KC	Ketogenic	cecum	S12	other	5420
1189	28	4	KC	Ketogenic	cecum	S12	other	476
1190	28	4	KC	Ketogenic	cecum	S12	other	1676
1191	28	4	KC	Ketogenic	cecum	S12	other	2105
1192	28	4	KC	Ketogenic	cecum	S12	other	1108
1193	28	4	KC	Ketogenic	cecum	S12	other	39
1194	28	4	KC	Ketogenic	cecum	S12	other	5
1195	28	4	KC	Ketogenic	cecum	S12	other	16
1196	28	4	KC	Ketogenic	cecum	S12	other	31
1197	28	4	KC	Ketogenic	cecum	S12	other	10
1198	28	4	KC	Ketogenic	cecum	S12	other	1721
1199	28	4	KC	Ketogenic	cecum	S12	other	867
1200	28	4	KC	Ketogenic	cecum	S12	other	32
1201	28	4	KC	Ketogenic	cecum	S12	other	17
1202	28	4	KC	Ketogenic	cecum	S12	other	152
1203	28	4	KC	Ketogenic	cecum	S12	other	410
1204	28	4	KC	Ketogenic	cecum	S12	other	3330
1205	28	4	KC	Ketogenic	cecum	S12	other	2989
1206	28	4	KC	Ketogenic	cecum	S12	other	409
1207	28	4	KC	Ketogenic	cecum	S12	other	117
1208	28	4	KC	Ketogenic	cecum	S12	other	41
1209	28	4	KC	Ketogenic	cecum	S12	other	572
1210	28	4	KC	Ketogenic	cecum	S12	other	475
1211	28	4	KC	Ketogenic	cecum	S12	other	352
1212	28	4	KC	Ketogenic	cecum	S12	other	209
1213	28	4	KC	Ketogenic	cecum	S12	other	12
1214	28	4	KC	Ketogenic	cecum	S12	other	491
1215	28	4	KC	Ketogenic	cecum	S12	other	3
1216	28	4	KC	Ketogenic	cecum	S12	other	1238
1217	28	4	KC	Ketogenic	cecum	S12	other	116
1218	28	4	KC	Ketogenic	cecum	S12	other	7
1219	28	4	KC	Ketogenic	cecum	S12	other	18
1220	28	4	KC	Ketogenic	cecum	S12	other	6
1221	28	4	KC	Ketogenic	cecum	S12	other	0
1222	28	4	KC	Ketogenic	cecum	S12	other	4995
1223	28	4	KC	Ketogenic	cecum	S12	other	557
1224	28	4	KC	Ketogenic	cecum	S12	other	8
1225	28	4	KC	Ketogenic	cecum	S12	other	2789
1226	28	4	KC	Ketogenic	cecum	S12	other	4332
1227	28	4	KC	Ketogenic	cecum	S12	other	1313
1228	28	4	KC	Ketogenic	cecum	S12	other	1699
1229	28	4	KC	Ketogenic	cecum	S12	other	850
1230	28	4	KC	Ketogenic	cecum	S12	other	545
1231	28	4	KC	Ketogenic	cecum	S12	other	1892
1232	28	4	KC	Ketogenic	cecum	S12	other	24
1233	28	4	KC	Ketogenic	cecum	S12	other	16
1234	28	4	KC	Ketogenic	cecum	S12	other	1005
1235	28	4	KC	Ketogenic	cecum	S12	other	92
1236	28	4	KC	Ketogenic	cecum	S12	other	36
1237	28	4	KC	Ketogenic	cecum	S12	other	655
1238	28	4	KC	Ketogenic	cecum	S12	other	192
1239	28	4	KC	Ketogenic	cecum	S12	other	2
1240	28	4	KC	Ketogenic	cecum	S12	other	41
1241	28	4	KC	Ketogenic	cecum	S12	other	1
1242	28	4	KC	Ketogenic	cecum	S12	other	740
1243	28	4	KC	Ketogenic	cecum	S12	other	296
1244	28	4	KC	Ketogenic	cecum	S12	other	16
1245	28	4	KC	Ketogenic	cecum	S12	other	5858
1246	28	4	KC	Ketogenic	cecum	S12	other	5566
1247	28	4	KC	Ketogenic	cecum	S12	other	2053
1248	28	4	KC	Ketogenic	cecum	S12	other	3596
1249	28	4	KC	Ketogenic	cecum	S12	other	1095
1250	28	4	KC	Ketogenic	cecum	S12	other	91
1251	28	4	KC	Ketogenic	cecum	S12	other	1928
1252	28	4	KC	Ketogenic	cecum	S12	other	84
1253	28	4	KC	Ketogenic	cecum	S12	other	901
1254	28	4	KC	Ketogenic	cecum	S12	other	20
1255	28	4	KC	Ketogenic	cecum	S12	other	933
1256	28	4	KC	Ketogenic	cecum	S12	other	374
1257	28	4	KC	Ketogenic	cecum	S12	other	1207
1258	28	4	KC	Ketogenic	cecum	S12	other	16
1259	28	4	KC	Ketogenic	cecum	S12	other	7949
1260	28	4	KC	Ketogenic	cecum	S12	other	67
1261	28	4	KC	Ketogenic	cecum	S12	other	2461
1262	28	4	KC	Ketogenic	cecum	S12	other	1651
1263	28	4	KC	Ketogenic	cecum	S12	other	6419
1264	28	4	KC	Ketogenic	cecum	S12	other	2283
1265	28	4	KC	Ketogenic	cecum	S12	other	2229
1266	28	4	KC	Ketogenic	cecum	S12	other	40
1267	28	4	KC	Ketogenic	cecum	S12	other	193
1268	28	4	KC	Ketogenic	cecum	S12	other	10
1269	28	4	KC	Ketogenic	cecum	S12	other	47
1270	28	4	KC	Ketogenic	cecum	S12	other	20
1271	28	4	KC	Ketogenic	cecum	S12	other	38
1272	28	4	KC	Ketogenic	cecum	S12	other	2
1273	28	4	KC	Ketogenic	cecum	S12	other	3
1274	28	4	KC	Ketogenic	cecum	S12	other	0
1275	28	4	KC	Ketogenic	cecum	S12	Burkholderiaceae	8019
1276	28	4	KC	Ketogenic	cecum	S12	other	7361
1277	28	4	KC	Ketogenic	cecum	S12	other	5374
1278	28	4	KC	Ketogenic	cecum	S12	other	5818
1279	28	4	KC	Ketogenic	cecum	S12	other	12
1280	28	4	KC	Ketogenic	cecum	S12	other	818
1281	28	4	KC	Ketogenic	cecum	S12	other	1406
1282	28	4	KC	Ketogenic	cecum	S12	other	455
1283	28	4	KC	Ketogenic	cecum	S12	other	574
1284	28	4	KC	Ketogenic	cecum	S12	other	17
1285	28	4	KC	Ketogenic	cecum	S12	other	1161
1286	28	4	KC	Ketogenic	cecum	S12	other	167
1287	28	4	KC	Ketogenic	cecum	S12	other	46
1288	28	4	KC	Ketogenic	cecum	S12	other	27
1289	28	4	KC	Ketogenic	cecum	S12	other	204
1290	28	4	KC	Ketogenic	cecum	S12	other	344
1291	28	4	KC	Ketogenic	cecum	S12	other	89
1292	28	4	KC	Ketogenic	cecum	S12	other	5
1293	28	4	KC	Ketogenic	cecum	S12	other	20
1294	28	4	KC	Ketogenic	cecum	S12	other	11
1295	28	4	KC	Ketogenic	cecum	S12	other	6
1296	28	4	KC	Ketogenic	cecum	S12	Bacteroidaceae	40796
1297	28	4	KC	Ketogenic	cecum	S12	Rikenellaceae	638557
1298	28	4	KC	Ketogenic	cecum	S12	Muribaculaceae	5332
1299	28	4	KC	Ketogenic	cecum	S12	Tannerellaceae	13908
1300	28	4	KC	Ketogenic	cecum	S12	Odoribacteraceae	129114
1301	28	4	KC	Ketogenic	cecum	S12	other	12371
1302	28	4	KC	Ketogenic	cecum	S12	other	12318
1303	28	4	KC	Ketogenic	cecum	S12	other	6151
1304	28	4	KC	Ketogenic	cecum	S12	other	1772
1305	28	4	KC	Ketogenic	cecum	S12	other	853
1306	28	4	KC	Ketogenic	cecum	S12	other	415
1307	28	4	KC	Ketogenic	cecum	S12	other	1150
1308	28	4	KC	Ketogenic	cecum	S12	other	412
1309	28	4	KC	Ketogenic	cecum	S12	other	19
1310	28	4	KC	Ketogenic	cecum	S12	other	12093
1311	28	4	KC	Ketogenic	cecum	S12	other	9
1312	28	4	KC	Ketogenic	cecum	S12	other	13
1313	28	4	KC	Ketogenic	cecum	S12	other	1
1314	28	4	KC	Ketogenic	cecum	S12	other	9
1315	28	4	KC	Ketogenic	cecum	S12	other	17762
1316	28	4	KC	Ketogenic	cecum	S12	other	6382
1317	28	4	KC	Ketogenic	cecum	S12	other	177
1318	28	4	KC	Ketogenic	cecum	S12	other	22
1319	28	4	KC	Ketogenic	cecum	S12	other	509
1320	28	4	KC	Ketogenic	cecum	S12	other	29
1321	28	4	KC	Ketogenic	cecum	S12	other	5
1322	28	4	KC	Ketogenic	cecum	S12	other	1089
1323	28	4	KC	Ketogenic	cecum	S12	other	2829
1324	28	4	KC	Ketogenic	cecum	S12	other	2839
1325	28	4	KC	Ketogenic	cecum	S12	other	631
1326	28	4	KC	Ketogenic	cecum	S12	other	1
1327	28	4	KC	Ketogenic	cecum	S12	other	2421
1328	28	4	KC	Ketogenic	cecum	S12	other	40
1329	28	4	KC	Ketogenic	cecum	S12	other	16
1330	28	4	KC	Ketogenic	cecum	S12	other	53
1331	28	4	KC	Ketogenic	cecum	S12	other	2805
1332	28	4	KC	Ketogenic	cecum	S12	other	1357
1333	28	4	KC	Ketogenic	cecum	S12	other	40
1334	28	4	KC	Ketogenic	cecum	S12	other	99
1335	28	4	KC	Ketogenic	cecum	S12	other	118
1336	28	4	KC	Ketogenic	cecum	S12	other	934
1337	28	4	KC	Ketogenic	cecum	S12	other	788
1338	28	4	KC	Ketogenic	cecum	S12	other	105
1339	28	4	KC	Ketogenic	cecum	S12	other	694
1340	28	4	KC	Ketogenic	cecum	S12	other	1043
1341	28	4	KC	Ketogenic	cecum	S12	other	230
1342	28	4	KC	Ketogenic	cecum	S12	other	169
1343	28	4	KC	Ketogenic	cecum	S12	other	60
1344	28	4	KC	Ketogenic	cecum	S12	other	25
1345	28	4	KC	Ketogenic	cecum	S12	other	60
1346	28	4	KC	Ketogenic	cecum	S12	other	202
1347	28	4	KC	Ketogenic	cecum	S12	other	55
1348	28	4	KC	Ketogenic	cecum	S12	other	238
1349	28	4	KC	Ketogenic	cecum	S12	other	2
1350	28	4	KC	Ketogenic	cecum	S12	other	7
1351	28	4	KC	Ketogenic	cecum	S12	other	9
1352	28	4	KC	Ketogenic	cecum	S12	other	209
1353	28	4	KC	Ketogenic	cecum	S12	other	554
1354	28	4	KC	Ketogenic	cecum	S12	other	8
1355	28	4	KC	Ketogenic	cecum	S12	other	20
1356	28	4	KC	Ketogenic	cecum	S12	other	15
1357	34	5	KC	Ketogenic	cecum	S19	other	47854
1358	34	5	KC	Ketogenic	cecum	S19	Akkermansiaceae	853
1359	34	5	KC	Ketogenic	cecum	S19	other	14
1360	34	5	KC	Ketogenic	cecum	S19	other	702
1361	34	5	KC	Ketogenic	cecum	S19	other	20
1362	34	5	KC	Ketogenic	cecum	S19	other	0
1363	34	5	KC	Ketogenic	cecum	S19	other	493
1364	34	5	KC	Ketogenic	cecum	S19	other	158
1365	34	5	KC	Ketogenic	cecum	S19	other	77
1366	34	5	KC	Ketogenic	cecum	S19	other	297
1367	34	5	KC	Ketogenic	cecum	S19	other	21
1368	34	5	KC	Ketogenic	cecum	S19	other	1
1369	34	5	KC	Ketogenic	cecum	S19	other	0
1370	34	5	KC	Ketogenic	cecum	S19	other	0
1371	34	5	KC	Ketogenic	cecum	S19	other	17
1372	34	5	KC	Ketogenic	cecum	S19	other	21
1373	34	5	KC	Ketogenic	cecum	S19	Lachnospiraceae	44330
1374	34	5	KC	Ketogenic	cecum	S19	other	8438
1375	34	5	KC	Ketogenic	cecum	S19	Oscillospiraceae	3686
1376	34	5	KC	Ketogenic	cecum	S19	Clostridiaceae	3753
1377	34	5	KC	Ketogenic	cecum	S19	other	3237
1378	34	5	KC	Ketogenic	cecum	S19	other	1913
1379	34	5	KC	Ketogenic	cecum	S19	other	827
1380	34	5	KC	Ketogenic	cecum	S19	other	316
1381	34	5	KC	Ketogenic	cecum	S19	other	75
1382	34	5	KC	Ketogenic	cecum	S19	other	474
1383	34	5	KC	Ketogenic	cecum	S19	other	26
1384	34	5	KC	Ketogenic	cecum	S19	other	206
1385	34	5	KC	Ketogenic	cecum	S19	other	84
1386	34	5	KC	Ketogenic	cecum	S19	other	51
1387	34	5	KC	Ketogenic	cecum	S19	other	25
1388	34	5	KC	Ketogenic	cecum	S19	other	445
1389	34	5	KC	Ketogenic	cecum	S19	other	63
1390	34	5	KC	Ketogenic	cecum	S19	other	6
1391	34	5	KC	Ketogenic	cecum	S19	other	0
1392	34	5	KC	Ketogenic	cecum	S19	other	72
1393	34	5	KC	Ketogenic	cecum	S19	other	8
1394	34	5	KC	Ketogenic	cecum	S19	other	0
1395	34	5	KC	Ketogenic	cecum	S19	Lactobacillaceae	83917
1396	34	5	KC	Ketogenic	cecum	S19	other	5501
1397	34	5	KC	Ketogenic	cecum	S19	other	1329
1398	34	5	KC	Ketogenic	cecum	S19	other	51
1399	34	5	KC	Ketogenic	cecum	S19	other	65
1400	34	5	KC	Ketogenic	cecum	S19	other	25
1401	34	5	KC	Ketogenic	cecum	S19	other	2593
1402	34	5	KC	Ketogenic	cecum	S19	other	1885
1403	34	5	KC	Ketogenic	cecum	S19	other	238
1404	34	5	KC	Ketogenic	cecum	S19	other	184
1405	34	5	KC	Ketogenic	cecum	S19	other	315
1406	34	5	KC	Ketogenic	cecum	S19	other	48
1407	34	5	KC	Ketogenic	cecum	S19	other	7
1408	34	5	KC	Ketogenic	cecum	S19	other	13
1409	34	5	KC	Ketogenic	cecum	S19	other	2773
1410	34	5	KC	Ketogenic	cecum	S19	other	205
1411	34	5	KC	Ketogenic	cecum	S19	other	754
1412	34	5	KC	Ketogenic	cecum	S19	other	66
1413	34	5	KC	Ketogenic	cecum	S19	other	116
1414	34	5	KC	Ketogenic	cecum	S19	other	126
1415	34	5	KC	Ketogenic	cecum	S19	other	7
1416	34	5	KC	Ketogenic	cecum	S19	other	10
1417	34	5	KC	Ketogenic	cecum	S19	other	49
1418	34	5	KC	Ketogenic	cecum	S19	other	112511
1419	34	5	KC	Ketogenic	cecum	S19	other	2679
1420	34	5	KC	Ketogenic	cecum	S19	other	1102
1421	34	5	KC	Ketogenic	cecum	S19	other	310
1422	34	5	KC	Ketogenic	cecum	S19	other	221
1423	34	5	KC	Ketogenic	cecum	S19	other	223
1424	34	5	KC	Ketogenic	cecum	S19	other	8
1425	34	5	KC	Ketogenic	cecum	S19	other	11
1426	34	5	KC	Ketogenic	cecum	S19	other	612
1427	34	5	KC	Ketogenic	cecum	S19	other	691
1428	34	5	KC	Ketogenic	cecum	S19	other	112
1429	34	5	KC	Ketogenic	cecum	S19	other	91
1430	34	5	KC	Ketogenic	cecum	S19	other	47
1431	34	5	KC	Ketogenic	cecum	S19	other	136
1432	34	5	KC	Ketogenic	cecum	S19	other	41
1433	34	5	KC	Ketogenic	cecum	S19	other	334
1434	34	5	KC	Ketogenic	cecum	S19	other	20
1435	34	5	KC	Ketogenic	cecum	S19	other	7
1436	34	5	KC	Ketogenic	cecum	S19	other	9
1437	34	5	KC	Ketogenic	cecum	S19	other	4
1438	34	5	KC	Ketogenic	cecum	S19	other	659
1439	34	5	KC	Ketogenic	cecum	S19	other	1071
1440	34	5	KC	Ketogenic	cecum	S19	other	557
1441	34	5	KC	Ketogenic	cecum	S19	other	798
1442	34	5	KC	Ketogenic	cecum	S19	other	693
1443	34	5	KC	Ketogenic	cecum	S19	other	297
1444	34	5	KC	Ketogenic	cecum	S19	other	92
1445	34	5	KC	Ketogenic	cecum	S19	other	274
1446	34	5	KC	Ketogenic	cecum	S19	other	265
1447	34	5	KC	Ketogenic	cecum	S19	other	258
1448	34	5	KC	Ketogenic	cecum	S19	other	313
1449	34	5	KC	Ketogenic	cecum	S19	other	330
1450	34	5	KC	Ketogenic	cecum	S19	other	45
1451	34	5	KC	Ketogenic	cecum	S19	other	324
1452	34	5	KC	Ketogenic	cecum	S19	other	32
1453	34	5	KC	Ketogenic	cecum	S19	other	19
1454	34	5	KC	Ketogenic	cecum	S19	other	17
1455	34	5	KC	Ketogenic	cecum	S19	other	114
1456	34	5	KC	Ketogenic	cecum	S19	other	9
1457	34	5	KC	Ketogenic	cecum	S19	other	1120
1458	34	5	KC	Ketogenic	cecum	S19	other	136
1459	34	5	KC	Ketogenic	cecum	S19	other	1922
1460	34	5	KC	Ketogenic	cecum	S19	other	44
1461	34	5	KC	Ketogenic	cecum	S19	other	18
1462	34	5	KC	Ketogenic	cecum	S19	other	33
1463	34	5	KC	Ketogenic	cecum	S19	other	91
1464	34	5	KC	Ketogenic	cecum	S19	other	423
1465	34	5	KC	Ketogenic	cecum	S19	other	289
1466	34	5	KC	Ketogenic	cecum	S19	other	14
1467	34	5	KC	Ketogenic	cecum	S19	other	21
1468	34	5	KC	Ketogenic	cecum	S19	other	28
1469	34	5	KC	Ketogenic	cecum	S19	other	18
1470	34	5	KC	Ketogenic	cecum	S19	other	1
1471	34	5	KC	Ketogenic	cecum	S19	other	3
1472	34	5	KC	Ketogenic	cecum	S19	other	100
1473	34	5	KC	Ketogenic	cecum	S19	other	90
1474	34	5	KC	Ketogenic	cecum	S19	other	3
1475	34	5	KC	Ketogenic	cecum	S19	other	6
1476	34	5	KC	Ketogenic	cecum	S19	other	6
1477	34	5	KC	Ketogenic	cecum	S19	other	21
1478	34	5	KC	Ketogenic	cecum	S19	other	11
1479	34	5	KC	Ketogenic	cecum	S19	other	306
1480	34	5	KC	Ketogenic	cecum	S19	other	29
1481	34	5	KC	Ketogenic	cecum	S19	other	2
1482	34	5	KC	Ketogenic	cecum	S19	other	17
1483	34	5	KC	Ketogenic	cecum	S19	other	9
1484	34	5	KC	Ketogenic	cecum	S19	other	111
1485	34	5	KC	Ketogenic	cecum	S19	other	3
1486	34	5	KC	Ketogenic	cecum	S19	other	17
1487	34	5	KC	Ketogenic	cecum	S19	other	4
1488	34	5	KC	Ketogenic	cecum	S19	other	2
1489	34	5	KC	Ketogenic	cecum	S19	other	8
1490	34	5	KC	Ketogenic	cecum	S19	other	1
1491	34	5	KC	Ketogenic	cecum	S19	other	664
1492	34	5	KC	Ketogenic	cecum	S19	other	276
1493	34	5	KC	Ketogenic	cecum	S19	other	695
1494	34	5	KC	Ketogenic	cecum	S19	other	20
1495	34	5	KC	Ketogenic	cecum	S19	other	15
1496	34	5	KC	Ketogenic	cecum	S19	other	270
1497	34	5	KC	Ketogenic	cecum	S19	other	34
1498	34	5	KC	Ketogenic	cecum	S19	other	45
1499	34	5	KC	Ketogenic	cecum	S19	other	14
1500	34	5	KC	Ketogenic	cecum	S19	other	13
1501	34	5	KC	Ketogenic	cecum	S19	other	301
1502	34	5	KC	Ketogenic	cecum	S19	other	53
1503	34	5	KC	Ketogenic	cecum	S19	other	32
1504	34	5	KC	Ketogenic	cecum	S19	other	20
1505	34	5	KC	Ketogenic	cecum	S19	other	14
1506	34	5	KC	Ketogenic	cecum	S19	other	25
1507	34	5	KC	Ketogenic	cecum	S19	other	11
1508	34	5	KC	Ketogenic	cecum	S19	other	2
1509	34	5	KC	Ketogenic	cecum	S19	other	542
1510	34	5	KC	Ketogenic	cecum	S19	other	69
1511	34	5	KC	Ketogenic	cecum	S19	other	320
1512	34	5	KC	Ketogenic	cecum	S19	other	4
1513	34	5	KC	Ketogenic	cecum	S19	other	7
1514	34	5	KC	Ketogenic	cecum	S19	other	24
1515	34	5	KC	Ketogenic	cecum	S19	other	10
1516	34	5	KC	Ketogenic	cecum	S19	other	0
1517	34	5	KC	Ketogenic	cecum	S19	other	1296
1518	34	5	KC	Ketogenic	cecum	S19	Enterobacteriaceae	1412
1519	34	5	KC	Ketogenic	cecum	S19	other	1342
1520	34	5	KC	Ketogenic	cecum	S19	other	433
1521	34	5	KC	Ketogenic	cecum	S19	other	659
1522	34	5	KC	Ketogenic	cecum	S19	other	65
1523	34	5	KC	Ketogenic	cecum	S19	other	49
1524	34	5	KC	Ketogenic	cecum	S19	other	31
1525	34	5	KC	Ketogenic	cecum	S19	other	4807
1526	34	5	KC	Ketogenic	cecum	S19	other	192
1527	34	5	KC	Ketogenic	cecum	S19	other	1263
1528	34	5	KC	Ketogenic	cecum	S19	other	152
1529	34	5	KC	Ketogenic	cecum	S19	other	662
1530	34	5	KC	Ketogenic	cecum	S19	other	1134
1531	34	5	KC	Ketogenic	cecum	S19	other	392
1532	34	5	KC	Ketogenic	cecum	S19	other	13
1533	34	5	KC	Ketogenic	cecum	S19	other	3
1534	34	5	KC	Ketogenic	cecum	S19	other	8
1535	34	5	KC	Ketogenic	cecum	S19	other	13
1536	34	5	KC	Ketogenic	cecum	S19	other	3
1537	34	5	KC	Ketogenic	cecum	S19	other	692
1538	34	5	KC	Ketogenic	cecum	S19	other	339
1539	34	5	KC	Ketogenic	cecum	S19	other	5
1540	34	5	KC	Ketogenic	cecum	S19	other	8
1541	34	5	KC	Ketogenic	cecum	S19	other	14
1542	34	5	KC	Ketogenic	cecum	S19	other	14
1543	34	5	KC	Ketogenic	cecum	S19	other	1362
1544	34	5	KC	Ketogenic	cecum	S19	other	542
1545	34	5	KC	Ketogenic	cecum	S19	other	73
1546	34	5	KC	Ketogenic	cecum	S19	other	38
1547	34	5	KC	Ketogenic	cecum	S19	other	33
1548	34	5	KC	Ketogenic	cecum	S19	other	260
1549	34	5	KC	Ketogenic	cecum	S19	other	204
1550	34	5	KC	Ketogenic	cecum	S19	other	170
1551	34	5	KC	Ketogenic	cecum	S19	other	24
1552	34	5	KC	Ketogenic	cecum	S19	other	2
1553	34	5	KC	Ketogenic	cecum	S19	other	125
1554	34	5	KC	Ketogenic	cecum	S19	other	2
1555	34	5	KC	Ketogenic	cecum	S19	other	292
1556	34	5	KC	Ketogenic	cecum	S19	other	31
1557	34	5	KC	Ketogenic	cecum	S19	other	2
1558	34	5	KC	Ketogenic	cecum	S19	other	7
1559	34	5	KC	Ketogenic	cecum	S19	other	3
1560	34	5	KC	Ketogenic	cecum	S19	other	3
1561	34	5	KC	Ketogenic	cecum	S19	other	1429
1562	34	5	KC	Ketogenic	cecum	S19	other	290
1563	34	5	KC	Ketogenic	cecum	S19	other	10
1564	34	5	KC	Ketogenic	cecum	S19	other	1066
1565	34	5	KC	Ketogenic	cecum	S19	other	1775
1566	34	5	KC	Ketogenic	cecum	S19	other	414
1567	34	5	KC	Ketogenic	cecum	S19	other	432
1568	34	5	KC	Ketogenic	cecum	S19	other	264
1569	34	5	KC	Ketogenic	cecum	S19	other	267
1570	34	5	KC	Ketogenic	cecum	S19	other	1079
1571	34	5	KC	Ketogenic	cecum	S19	other	10
1572	34	5	KC	Ketogenic	cecum	S19	other	36
1573	34	5	KC	Ketogenic	cecum	S19	other	346
1574	34	5	KC	Ketogenic	cecum	S19	other	93
1575	34	5	KC	Ketogenic	cecum	S19	other	54
1576	34	5	KC	Ketogenic	cecum	S19	other	38
1577	34	5	KC	Ketogenic	cecum	S19	other	12
1578	34	5	KC	Ketogenic	cecum	S19	other	6
1579	34	5	KC	Ketogenic	cecum	S19	other	11
1580	34	5	KC	Ketogenic	cecum	S19	other	0
1581	34	5	KC	Ketogenic	cecum	S19	other	394
1582	34	5	KC	Ketogenic	cecum	S19	other	111
1583	34	5	KC	Ketogenic	cecum	S19	other	5
1584	34	5	KC	Ketogenic	cecum	S19	other	2501
1585	34	5	KC	Ketogenic	cecum	S19	other	2224
1586	34	5	KC	Ketogenic	cecum	S19	other	700
1587	34	5	KC	Ketogenic	cecum	S19	other	835
1588	34	5	KC	Ketogenic	cecum	S19	other	287
1589	34	5	KC	Ketogenic	cecum	S19	other	47
1590	34	5	KC	Ketogenic	cecum	S19	other	553
1591	34	5	KC	Ketogenic	cecum	S19	other	42
1592	34	5	KC	Ketogenic	cecum	S19	other	48
1593	34	5	KC	Ketogenic	cecum	S19	other	8
1594	34	5	KC	Ketogenic	cecum	S19	other	337
1595	34	5	KC	Ketogenic	cecum	S19	other	173
1596	34	5	KC	Ketogenic	cecum	S19	other	15
1597	34	5	KC	Ketogenic	cecum	S19	other	6
1598	34	5	KC	Ketogenic	cecum	S19	other	2710
1599	34	5	KC	Ketogenic	cecum	S19	other	30
1600	34	5	KC	Ketogenic	cecum	S19	other	562
1601	34	5	KC	Ketogenic	cecum	S19	other	240
1602	34	5	KC	Ketogenic	cecum	S19	other	2133
1603	34	5	KC	Ketogenic	cecum	S19	other	493
1604	34	5	KC	Ketogenic	cecum	S19	other	697
1605	34	5	KC	Ketogenic	cecum	S19	other	26
1606	34	5	KC	Ketogenic	cecum	S19	other	29
1607	34	5	KC	Ketogenic	cecum	S19	other	5
1608	34	5	KC	Ketogenic	cecum	S19	other	34
1609	34	5	KC	Ketogenic	cecum	S19	other	6
1610	34	5	KC	Ketogenic	cecum	S19	other	21
1611	34	5	KC	Ketogenic	cecum	S19	other	0
1612	34	5	KC	Ketogenic	cecum	S19	other	0
1613	34	5	KC	Ketogenic	cecum	S19	other	2
1614	34	5	KC	Ketogenic	cecum	S19	Burkholderiaceae	2653
1615	34	5	KC	Ketogenic	cecum	S19	other	2235
1616	34	5	KC	Ketogenic	cecum	S19	other	1937
1617	34	5	KC	Ketogenic	cecum	S19	other	2436
1618	34	5	KC	Ketogenic	cecum	S19	other	44
1619	34	5	KC	Ketogenic	cecum	S19	other	193
1620	34	5	KC	Ketogenic	cecum	S19	other	708
1621	34	5	KC	Ketogenic	cecum	S19	other	104
1622	34	5	KC	Ketogenic	cecum	S19	other	141
1623	34	5	KC	Ketogenic	cecum	S19	other	5
1624	34	5	KC	Ketogenic	cecum	S19	other	487
1625	34	5	KC	Ketogenic	cecum	S19	other	62
1626	34	5	KC	Ketogenic	cecum	S19	other	40
1627	34	5	KC	Ketogenic	cecum	S19	other	16
1628	34	5	KC	Ketogenic	cecum	S19	other	91
1629	34	5	KC	Ketogenic	cecum	S19	other	174
1630	34	5	KC	Ketogenic	cecum	S19	other	54
1631	34	5	KC	Ketogenic	cecum	S19	other	4
1632	34	5	KC	Ketogenic	cecum	S19	other	3
1633	34	5	KC	Ketogenic	cecum	S19	other	7
1634	34	5	KC	Ketogenic	cecum	S19	other	25
1635	34	5	KC	Ketogenic	cecum	S19	Bacteroidaceae	18218
1636	34	5	KC	Ketogenic	cecum	S19	Rikenellaceae	124041
1637	34	5	KC	Ketogenic	cecum	S19	Muribaculaceae	2216
1638	34	5	KC	Ketogenic	cecum	S19	Tannerellaceae	6092
1639	34	5	KC	Ketogenic	cecum	S19	Odoribacteraceae	72672
1640	34	5	KC	Ketogenic	cecum	S19	other	3523
1641	34	5	KC	Ketogenic	cecum	S19	other	4731
1642	34	5	KC	Ketogenic	cecum	S19	other	1888
1643	34	5	KC	Ketogenic	cecum	S19	other	343
1644	34	5	KC	Ketogenic	cecum	S19	other	338
1645	34	5	KC	Ketogenic	cecum	S19	other	215
1646	34	5	KC	Ketogenic	cecum	S19	other	151
1647	34	5	KC	Ketogenic	cecum	S19	other	16
1648	34	5	KC	Ketogenic	cecum	S19	other	2
1649	34	5	KC	Ketogenic	cecum	S19	other	3676
1650	34	5	KC	Ketogenic	cecum	S19	other	0
1651	34	5	KC	Ketogenic	cecum	S19	other	0
1652	34	5	KC	Ketogenic	cecum	S19	other	7
1653	34	5	KC	Ketogenic	cecum	S19	other	7
1654	34	5	KC	Ketogenic	cecum	S19	other	4590
1655	34	5	KC	Ketogenic	cecum	S19	other	1938
1656	34	5	KC	Ketogenic	cecum	S19	other	71
1657	34	5	KC	Ketogenic	cecum	S19	other	0
1658	34	5	KC	Ketogenic	cecum	S19	other	161
1659	34	5	KC	Ketogenic	cecum	S19	other	11
1660	34	5	KC	Ketogenic	cecum	S19	other	0
1661	34	5	KC	Ketogenic	cecum	S19	other	433
1662	34	5	KC	Ketogenic	cecum	S19	other	730
1663	34	5	KC	Ketogenic	cecum	S19	other	1205
1664	34	5	KC	Ketogenic	cecum	S19	other	31
1665	34	5	KC	Ketogenic	cecum	S19	other	19
1666	34	5	KC	Ketogenic	cecum	S19	other	625
1667	34	5	KC	Ketogenic	cecum	S19	other	16
1668	34	5	KC	Ketogenic	cecum	S19	other	0
1669	34	5	KC	Ketogenic	cecum	S19	other	45
1670	34	5	KC	Ketogenic	cecum	S19	other	923
1671	34	5	KC	Ketogenic	cecum	S19	other	567
1672	34	5	KC	Ketogenic	cecum	S19	other	22
1673	34	5	KC	Ketogenic	cecum	S19	other	51
1674	34	5	KC	Ketogenic	cecum	S19	other	69
1675	34	5	KC	Ketogenic	cecum	S19	other	451
1676	34	5	KC	Ketogenic	cecum	S19	other	404
1677	34	5	KC	Ketogenic	cecum	S19	other	64
1678	34	5	KC	Ketogenic	cecum	S19	other	186
1679	34	5	KC	Ketogenic	cecum	S19	other	251
1680	34	5	KC	Ketogenic	cecum	S19	other	66
1681	34	5	KC	Ketogenic	cecum	S19	other	68
1682	34	5	KC	Ketogenic	cecum	S19	other	29
1683	34	5	KC	Ketogenic	cecum	S19	other	18
1684	34	5	KC	Ketogenic	cecum	S19	other	25
1685	34	5	KC	Ketogenic	cecum	S19	other	126
1686	34	5	KC	Ketogenic	cecum	S19	other	26
1687	34	5	KC	Ketogenic	cecum	S19	other	10
1688	34	5	KC	Ketogenic	cecum	S19	other	3
1689	34	5	KC	Ketogenic	cecum	S19	other	4
1690	34	5	KC	Ketogenic	cecum	S19	other	2
1691	34	5	KC	Ketogenic	cecum	S19	other	26
1692	34	5	KC	Ketogenic	cecum	S19	other	333
1693	34	5	KC	Ketogenic	cecum	S19	other	3
1694	34	5	KC	Ketogenic	cecum	S19	other	31
1695	34	5	KC	Ketogenic	cecum	S19	other	0
1696	23	6	KC	Ketogenic	cecum	S2	other	77141
1697	23	6	KC	Ketogenic	cecum	S2	Akkermansiaceae	288
1698	23	6	KC	Ketogenic	cecum	S2	other	45
1699	23	6	KC	Ketogenic	cecum	S2	other	147
1700	23	6	KC	Ketogenic	cecum	S2	other	41
1701	23	6	KC	Ketogenic	cecum	S2	other	17
1702	23	6	KC	Ketogenic	cecum	S2	other	141
1703	23	6	KC	Ketogenic	cecum	S2	other	87
1704	23	6	KC	Ketogenic	cecum	S2	other	101
1705	23	6	KC	Ketogenic	cecum	S2	other	17
1706	23	6	KC	Ketogenic	cecum	S2	other	29
1707	23	6	KC	Ketogenic	cecum	S2	other	40
1708	23	6	KC	Ketogenic	cecum	S2	other	7
1709	23	6	KC	Ketogenic	cecum	S2	other	3
1710	23	6	KC	Ketogenic	cecum	S2	other	64
1711	23	6	KC	Ketogenic	cecum	S2	other	54
1712	23	6	KC	Ketogenic	cecum	S2	Lachnospiraceae	93297
1713	23	6	KC	Ketogenic	cecum	S2	other	19331
1714	23	6	KC	Ketogenic	cecum	S2	Oscillospiraceae	9863
1715	23	6	KC	Ketogenic	cecum	S2	Clostridiaceae	9705
1716	23	6	KC	Ketogenic	cecum	S2	other	6201
1717	23	6	KC	Ketogenic	cecum	S2	other	3800
1718	23	6	KC	Ketogenic	cecum	S2	other	1434
1719	23	6	KC	Ketogenic	cecum	S2	other	592
1720	23	6	KC	Ketogenic	cecum	S2	other	254
1721	23	6	KC	Ketogenic	cecum	S2	other	114
1722	23	6	KC	Ketogenic	cecum	S2	other	31
1723	23	6	KC	Ketogenic	cecum	S2	other	335
1724	23	6	KC	Ketogenic	cecum	S2	other	182
1725	23	6	KC	Ketogenic	cecum	S2	other	106
1726	23	6	KC	Ketogenic	cecum	S2	other	77
1727	23	6	KC	Ketogenic	cecum	S2	other	367
1728	23	6	KC	Ketogenic	cecum	S2	other	316
1729	23	6	KC	Ketogenic	cecum	S2	other	18
1730	23	6	KC	Ketogenic	cecum	S2	other	10
1731	23	6	KC	Ketogenic	cecum	S2	other	61
1732	23	6	KC	Ketogenic	cecum	S2	other	44
1733	23	6	KC	Ketogenic	cecum	S2	other	4
1734	23	6	KC	Ketogenic	cecum	S2	Lactobacillaceae	5035
1735	23	6	KC	Ketogenic	cecum	S2	other	2198
1736	23	6	KC	Ketogenic	cecum	S2	other	1665
1737	23	6	KC	Ketogenic	cecum	S2	other	107
1738	23	6	KC	Ketogenic	cecum	S2	other	74
1739	23	6	KC	Ketogenic	cecum	S2	other	81
1740	23	6	KC	Ketogenic	cecum	S2	other	3252
1741	23	6	KC	Ketogenic	cecum	S2	other	2197
1742	23	6	KC	Ketogenic	cecum	S2	other	475
1743	23	6	KC	Ketogenic	cecum	S2	other	405
1744	23	6	KC	Ketogenic	cecum	S2	other	194
1745	23	6	KC	Ketogenic	cecum	S2	other	87
1746	23	6	KC	Ketogenic	cecum	S2	other	48
1747	23	6	KC	Ketogenic	cecum	S2	other	14
1748	23	6	KC	Ketogenic	cecum	S2	other	3523
1749	23	6	KC	Ketogenic	cecum	S2	other	643
1750	23	6	KC	Ketogenic	cecum	S2	other	845
1751	23	6	KC	Ketogenic	cecum	S2	other	71
1752	23	6	KC	Ketogenic	cecum	S2	other	252
1753	23	6	KC	Ketogenic	cecum	S2	other	225
1754	23	6	KC	Ketogenic	cecum	S2	other	43
1755	23	6	KC	Ketogenic	cecum	S2	other	33
1756	23	6	KC	Ketogenic	cecum	S2	other	73
1757	23	6	KC	Ketogenic	cecum	S2	other	25305
1758	23	6	KC	Ketogenic	cecum	S2	other	838
1759	23	6	KC	Ketogenic	cecum	S2	other	533
1760	23	6	KC	Ketogenic	cecum	S2	other	418
1761	23	6	KC	Ketogenic	cecum	S2	other	57
1762	23	6	KC	Ketogenic	cecum	S2	other	42
1763	23	6	KC	Ketogenic	cecum	S2	other	0
1764	23	6	KC	Ketogenic	cecum	S2	other	23
1765	23	6	KC	Ketogenic	cecum	S2	other	503
1766	23	6	KC	Ketogenic	cecum	S2	other	486
1767	23	6	KC	Ketogenic	cecum	S2	other	141
1768	23	6	KC	Ketogenic	cecum	S2	other	133
1769	23	6	KC	Ketogenic	cecum	S2	other	94
1770	23	6	KC	Ketogenic	cecum	S2	other	20
1771	23	6	KC	Ketogenic	cecum	S2	other	80
1772	23	6	KC	Ketogenic	cecum	S2	other	57
1773	23	6	KC	Ketogenic	cecum	S2	other	41
1774	23	6	KC	Ketogenic	cecum	S2	other	10
1775	23	6	KC	Ketogenic	cecum	S2	other	62
1776	23	6	KC	Ketogenic	cecum	S2	other	2
1777	23	6	KC	Ketogenic	cecum	S2	other	1543
1778	23	6	KC	Ketogenic	cecum	S2	other	350
1779	23	6	KC	Ketogenic	cecum	S2	other	255
1780	23	6	KC	Ketogenic	cecum	S2	other	551
1781	23	6	KC	Ketogenic	cecum	S2	other	594
1782	23	6	KC	Ketogenic	cecum	S2	other	435
1783	23	6	KC	Ketogenic	cecum	S2	other	197
1784	23	6	KC	Ketogenic	cecum	S2	other	89
1785	23	6	KC	Ketogenic	cecum	S2	other	77
1786	23	6	KC	Ketogenic	cecum	S2	other	120
1787	23	6	KC	Ketogenic	cecum	S2	other	49
1788	23	6	KC	Ketogenic	cecum	S2	other	50
1789	23	6	KC	Ketogenic	cecum	S2	other	80
1790	23	6	KC	Ketogenic	cecum	S2	other	25
1791	23	6	KC	Ketogenic	cecum	S2	other	26
1792	23	6	KC	Ketogenic	cecum	S2	other	25
1793	23	6	KC	Ketogenic	cecum	S2	other	63
1794	23	6	KC	Ketogenic	cecum	S2	other	73
1795	23	6	KC	Ketogenic	cecum	S2	other	10
1796	23	6	KC	Ketogenic	cecum	S2	other	890
1797	23	6	KC	Ketogenic	cecum	S2	other	290
1798	23	6	KC	Ketogenic	cecum	S2	other	1294
1799	23	6	KC	Ketogenic	cecum	S2	other	70
1800	23	6	KC	Ketogenic	cecum	S2	other	20
1801	23	6	KC	Ketogenic	cecum	S2	other	29
1802	23	6	KC	Ketogenic	cecum	S2	other	4
1803	23	6	KC	Ketogenic	cecum	S2	other	419
1804	23	6	KC	Ketogenic	cecum	S2	other	56
1805	23	6	KC	Ketogenic	cecum	S2	other	22
1806	23	6	KC	Ketogenic	cecum	S2	other	21
1807	23	6	KC	Ketogenic	cecum	S2	other	42
1808	23	6	KC	Ketogenic	cecum	S2	other	21
1809	23	6	KC	Ketogenic	cecum	S2	other	3
1810	23	6	KC	Ketogenic	cecum	S2	other	1
1811	23	6	KC	Ketogenic	cecum	S2	other	198
1812	23	6	KC	Ketogenic	cecum	S2	other	128
1813	23	6	KC	Ketogenic	cecum	S2	other	19
1814	23	6	KC	Ketogenic	cecum	S2	other	34
1815	23	6	KC	Ketogenic	cecum	S2	other	32
1816	23	6	KC	Ketogenic	cecum	S2	other	35
1817	23	6	KC	Ketogenic	cecum	S2	other	33
1818	23	6	KC	Ketogenic	cecum	S2	other	60
1819	23	6	KC	Ketogenic	cecum	S2	other	16
1820	23	6	KC	Ketogenic	cecum	S2	other	3
1821	23	6	KC	Ketogenic	cecum	S2	other	16
1822	23	6	KC	Ketogenic	cecum	S2	other	9
1823	23	6	KC	Ketogenic	cecum	S2	other	3
1824	23	6	KC	Ketogenic	cecum	S2	other	53
1825	23	6	KC	Ketogenic	cecum	S2	other	25
1826	23	6	KC	Ketogenic	cecum	S2	other	42
1827	23	6	KC	Ketogenic	cecum	S2	other	25
1828	23	6	KC	Ketogenic	cecum	S2	other	32
1829	23	6	KC	Ketogenic	cecum	S2	other	14
1830	23	6	KC	Ketogenic	cecum	S2	other	414
1831	23	6	KC	Ketogenic	cecum	S2	other	57
1832	23	6	KC	Ketogenic	cecum	S2	other	384
1833	23	6	KC	Ketogenic	cecum	S2	other	77
1834	23	6	KC	Ketogenic	cecum	S2	other	27
1835	23	6	KC	Ketogenic	cecum	S2	other	17
1836	23	6	KC	Ketogenic	cecum	S2	other	83
1837	23	6	KC	Ketogenic	cecum	S2	other	20
1838	23	6	KC	Ketogenic	cecum	S2	other	21
1839	23	6	KC	Ketogenic	cecum	S2	other	69
1840	23	6	KC	Ketogenic	cecum	S2	other	69
1841	23	6	KC	Ketogenic	cecum	S2	other	115
1842	23	6	KC	Ketogenic	cecum	S2	other	78
1843	23	6	KC	Ketogenic	cecum	S2	other	24
1844	23	6	KC	Ketogenic	cecum	S2	other	18
1845	23	6	KC	Ketogenic	cecum	S2	other	6
1846	23	6	KC	Ketogenic	cecum	S2	other	10
1847	23	6	KC	Ketogenic	cecum	S2	other	6
1848	23	6	KC	Ketogenic	cecum	S2	other	394
1849	23	6	KC	Ketogenic	cecum	S2	other	117
1850	23	6	KC	Ketogenic	cecum	S2	other	29
1851	23	6	KC	Ketogenic	cecum	S2	other	29
1852	23	6	KC	Ketogenic	cecum	S2	other	12
1853	23	6	KC	Ketogenic	cecum	S2	other	33
1854	23	6	KC	Ketogenic	cecum	S2	other	8
1855	23	6	KC	Ketogenic	cecum	S2	other	3
1856	23	6	KC	Ketogenic	cecum	S2	other	859
1857	23	6	KC	Ketogenic	cecum	S2	Enterobacteriaceae	1356
1858	23	6	KC	Ketogenic	cecum	S2	other	443
1859	23	6	KC	Ketogenic	cecum	S2	other	376
1860	23	6	KC	Ketogenic	cecum	S2	other	294
1861	23	6	KC	Ketogenic	cecum	S2	other	200
1862	23	6	KC	Ketogenic	cecum	S2	other	157
1863	23	6	KC	Ketogenic	cecum	S2	other	21
1864	23	6	KC	Ketogenic	cecum	S2	other	2308
1865	23	6	KC	Ketogenic	cecum	S2	other	235
1866	23	6	KC	Ketogenic	cecum	S2	other	671
1867	23	6	KC	Ketogenic	cecum	S2	other	100
1868	23	6	KC	Ketogenic	cecum	S2	other	249
1869	23	6	KC	Ketogenic	cecum	S2	other	465
1870	23	6	KC	Ketogenic	cecum	S2	other	195
1871	23	6	KC	Ketogenic	cecum	S2	other	16
1872	23	6	KC	Ketogenic	cecum	S2	other	6
1873	23	6	KC	Ketogenic	cecum	S2	other	12
1874	23	6	KC	Ketogenic	cecum	S2	other	12
1875	23	6	KC	Ketogenic	cecum	S2	other	8
1876	23	6	KC	Ketogenic	cecum	S2	other	214
1877	23	6	KC	Ketogenic	cecum	S2	other	120
1878	23	6	KC	Ketogenic	cecum	S2	other	44
1879	23	6	KC	Ketogenic	cecum	S2	other	27
1880	23	6	KC	Ketogenic	cecum	S2	other	33
1881	23	6	KC	Ketogenic	cecum	S2	other	39
1882	23	6	KC	Ketogenic	cecum	S2	other	486
1883	23	6	KC	Ketogenic	cecum	S2	other	386
1884	23	6	KC	Ketogenic	cecum	S2	other	166
1885	23	6	KC	Ketogenic	cecum	S2	other	117
1886	23	6	KC	Ketogenic	cecum	S2	other	18
1887	23	6	KC	Ketogenic	cecum	S2	other	65
1888	23	6	KC	Ketogenic	cecum	S2	other	26
1889	23	6	KC	Ketogenic	cecum	S2	other	22
1890	23	6	KC	Ketogenic	cecum	S2	other	65
1891	23	6	KC	Ketogenic	cecum	S2	other	5
1892	23	6	KC	Ketogenic	cecum	S2	other	95
1893	23	6	KC	Ketogenic	cecum	S2	other	3
1894	23	6	KC	Ketogenic	cecum	S2	other	58
1895	23	6	KC	Ketogenic	cecum	S2	other	62
1896	23	6	KC	Ketogenic	cecum	S2	other	8
1897	23	6	KC	Ketogenic	cecum	S2	other	6
1898	23	6	KC	Ketogenic	cecum	S2	other	14
1899	23	6	KC	Ketogenic	cecum	S2	other	4
1900	23	6	KC	Ketogenic	cecum	S2	other	1573
1901	23	6	KC	Ketogenic	cecum	S2	other	107
1902	23	6	KC	Ketogenic	cecum	S2	other	41
1903	23	6	KC	Ketogenic	cecum	S2	other	528
1904	23	6	KC	Ketogenic	cecum	S2	other	308
1905	23	6	KC	Ketogenic	cecum	S2	other	289
1906	23	6	KC	Ketogenic	cecum	S2	other	178
1907	23	6	KC	Ketogenic	cecum	S2	other	151
1908	23	6	KC	Ketogenic	cecum	S2	other	35
1909	23	6	KC	Ketogenic	cecum	S2	other	139
1910	23	6	KC	Ketogenic	cecum	S2	other	12
1911	23	6	KC	Ketogenic	cecum	S2	other	27
1912	23	6	KC	Ketogenic	cecum	S2	other	328
1913	23	6	KC	Ketogenic	cecum	S2	other	137
1914	23	6	KC	Ketogenic	cecum	S2	other	102
1915	23	6	KC	Ketogenic	cecum	S2	other	92
1916	23	6	KC	Ketogenic	cecum	S2	other	39
1917	23	6	KC	Ketogenic	cecum	S2	other	44
1918	23	6	KC	Ketogenic	cecum	S2	other	18
1919	23	6	KC	Ketogenic	cecum	S2	other	1
1920	23	6	KC	Ketogenic	cecum	S2	other	783
1921	23	6	KC	Ketogenic	cecum	S2	other	488
1922	23	6	KC	Ketogenic	cecum	S2	other	52
1923	23	6	KC	Ketogenic	cecum	S2	other	786
1924	23	6	KC	Ketogenic	cecum	S2	other	534
1925	23	6	KC	Ketogenic	cecum	S2	other	346
1926	23	6	KC	Ketogenic	cecum	S2	other	265
1927	23	6	KC	Ketogenic	cecum	S2	other	240
1928	23	6	KC	Ketogenic	cecum	S2	other	122
1929	23	6	KC	Ketogenic	cecum	S2	other	158
1930	23	6	KC	Ketogenic	cecum	S2	other	116
1931	23	6	KC	Ketogenic	cecum	S2	other	143
1932	23	6	KC	Ketogenic	cecum	S2	other	19
1933	23	6	KC	Ketogenic	cecum	S2	other	70
1934	23	6	KC	Ketogenic	cecum	S2	other	48
1935	23	6	KC	Ketogenic	cecum	S2	other	35
1936	23	6	KC	Ketogenic	cecum	S2	other	36
1937	23	6	KC	Ketogenic	cecum	S2	other	1406
1938	23	6	KC	Ketogenic	cecum	S2	other	91
1939	23	6	KC	Ketogenic	cecum	S2	other	664
1940	23	6	KC	Ketogenic	cecum	S2	other	390
1941	23	6	KC	Ketogenic	cecum	S2	other	640
1942	23	6	KC	Ketogenic	cecum	S2	other	245
1943	23	6	KC	Ketogenic	cecum	S2	other	218
1944	23	6	KC	Ketogenic	cecum	S2	other	156
1945	23	6	KC	Ketogenic	cecum	S2	other	50
1946	23	6	KC	Ketogenic	cecum	S2	other	13
1947	23	6	KC	Ketogenic	cecum	S2	other	23
1948	23	6	KC	Ketogenic	cecum	S2	other	50
1949	23	6	KC	Ketogenic	cecum	S2	other	1
1950	23	6	KC	Ketogenic	cecum	S2	other	0
1951	23	6	KC	Ketogenic	cecum	S2	other	0
1952	23	6	KC	Ketogenic	cecum	S2	other	0
1953	23	6	KC	Ketogenic	cecum	S2	Burkholderiaceae	1484
1954	23	6	KC	Ketogenic	cecum	S2	other	901
1955	23	6	KC	Ketogenic	cecum	S2	other	652
1956	23	6	KC	Ketogenic	cecum	S2	other	319
1957	23	6	KC	Ketogenic	cecum	S2	other	35
1958	23	6	KC	Ketogenic	cecum	S2	other	250
1959	23	6	KC	Ketogenic	cecum	S2	other	199
1960	23	6	KC	Ketogenic	cecum	S2	other	190
1961	23	6	KC	Ketogenic	cecum	S2	other	46
1962	23	6	KC	Ketogenic	cecum	S2	other	8
1963	23	6	KC	Ketogenic	cecum	S2	other	33
1964	23	6	KC	Ketogenic	cecum	S2	other	53
1965	23	6	KC	Ketogenic	cecum	S2	other	58
1966	23	6	KC	Ketogenic	cecum	S2	other	28
1967	23	6	KC	Ketogenic	cecum	S2	other	6
1968	23	6	KC	Ketogenic	cecum	S2	other	32
1969	23	6	KC	Ketogenic	cecum	S2	other	93
1970	23	6	KC	Ketogenic	cecum	S2	other	4
1971	23	6	KC	Ketogenic	cecum	S2	other	15
1972	23	6	KC	Ketogenic	cecum	S2	other	42
1973	23	6	KC	Ketogenic	cecum	S2	other	5
1974	23	6	KC	Ketogenic	cecum	S2	Bacteroidaceae	1053
1975	23	6	KC	Ketogenic	cecum	S2	Rikenellaceae	8915
1976	23	6	KC	Ketogenic	cecum	S2	Muribaculaceae	154
1977	23	6	KC	Ketogenic	cecum	S2	Tannerellaceae	423
1978	23	6	KC	Ketogenic	cecum	S2	Odoribacteraceae	3600
1979	23	6	KC	Ketogenic	cecum	S2	other	283
1980	23	6	KC	Ketogenic	cecum	S2	other	274
1981	23	6	KC	Ketogenic	cecum	S2	other	60
1982	23	6	KC	Ketogenic	cecum	S2	other	28
1983	23	6	KC	Ketogenic	cecum	S2	other	12
1984	23	6	KC	Ketogenic	cecum	S2	other	6
1985	23	6	KC	Ketogenic	cecum	S2	other	11
1986	23	6	KC	Ketogenic	cecum	S2	other	5
1987	23	6	KC	Ketogenic	cecum	S2	other	1
1988	23	6	KC	Ketogenic	cecum	S2	other	1266
1989	23	6	KC	Ketogenic	cecum	S2	other	28
1990	23	6	KC	Ketogenic	cecum	S2	other	3
1991	23	6	KC	Ketogenic	cecum	S2	other	4
1992	23	6	KC	Ketogenic	cecum	S2	other	6
1993	23	6	KC	Ketogenic	cecum	S2	other	497
1994	23	6	KC	Ketogenic	cecum	S2	other	317
1995	23	6	KC	Ketogenic	cecum	S2	other	147
1996	23	6	KC	Ketogenic	cecum	S2	other	32
1997	23	6	KC	Ketogenic	cecum	S2	other	33
1998	23	6	KC	Ketogenic	cecum	S2	other	5
1999	23	6	KC	Ketogenic	cecum	S2	other	3
[truncated: 9,188 more rows]

## Sheet: Fig3i
	species	condition	n	Diet
1	Akkermansia muciniphila	SD	-3	Standard
2	Akkermansia muciniphila	KD	7	Ketogenic
3	Alistipes sp002358415	SD	-1	Standard
4	Alistipes sp002358415	KD	7	Ketogenic
5	Alistipes sp002362235	KC	5	Ketogenic
6	Alistipes sp002428825	SD	-6	Standard
7	Alistipes sp003979135	SD	-9	Standard
8	Alistipes sp003979135	SC	-5	Standard
9	Alistipes sp009774895	SD	-7	Standard
10	Alistipes sp009774895	KD	2	Ketogenic
11	Bilophila species	SD	-1	Standard
12	Bilophila species	KD	8	Ketogenic
13	CAG-485 sp002362485	SD	-6	Standard
14	CAG-485 sp002362485	SC	-4	Standard
15	CAG-485 sp002493045	SD	-7	Standard
16	CAG-485 sp002493045	SC	-4	Standard
17	CAG-552 species	SC	-5	Standard
18	CAG-552 species	KC	1	Ketogenic
19	CAG-873 sp002490635	SD	-6	Standard
20	CAG-873 sp002490635	KD	1	Ketogenic
21	CAG-873 sp002490635	SC	-4	Standard
22	CAG-873 sp009775275	SD	-9	Standard
23	COE1 sp009774345	SC	-2	Standard
24	COE1 sp009774345	KC	5	Ketogenic
25	Duncaniella muris	SD	-8	Standard
26	Mucispirillum schaedleri	SD	-2	Standard
27	Mucispirillum schaedleri	KD	6	Ketogenic
28	Mucispirillum schaedleri	SC	-4	Standard
29	Mucispirillum schaedleri	KC	1	Ketogenic
30	Muribaculum sp002473395	SC	-4	Standard
31	Odoribacter sp009935865	SC	-6	Standard
32	Parabacteroides distasonis	SD	-7	Standard
33	Parabacteroides distasonis	SC	-6	Standard
34	Parabacteroides distasonis	KC	1	Ketogenic
35	RC9 sp002298075	SD	-2	Standard
36	RC9 sp002298075	KD	8	Ketogenic
37	UBA11940 species	SD	-6	Standard
38	UBA11940 species	SC	-5	Standard
39	UBA11940 species	KC	2	Ketogenic
40	UBA7173 sp001689685	SD	-7	Standard
41	UMGS268 species	SC	-6	Standard
42	Zag111 species	SC	-4	Standard
