# Supplementary material for: Ketogenic diet suppresses colorectal cancer through the gut microbiome long chain fatty acid stearate
Source: Nat Commun. 2025 Feb 20;16:1792. doi: 10.1038/s41467-025-56678-0 (PMC11842570; doi:10.1038/s41467-025-56678-0)
Supplement: Supplementary file 16 — Source data [file 41467_2025_56678_MOESM16_ESM.zip › Tsenkova_et_al._Source_Data/Tsenkova_et_al._Source_Data_Figure_4.xlsx]

## Sheet: Fig4a_raw
metabolite	SD_01	SD_02	SD_03	SD_04	SD_16	SD_17	SD_18	SD_19	SD_20	KD_11	KD_12	KD_13	KD_21	KD_22	KD_23	KD_24	KD_25
Acetic acid	2632.52	2373.16	3924.01	1382.06	2919.8	3444.66	2508.08	3463.68	1357.72	502.427	441.402	747.37	899.769	382.78	383.676	371.041	251.483
Propionic acid	589.981	623.983	1250.65	442.922	623.576	825.599	318.121	1049.49	346.469	54.8033	131.194	111.169	291.193	51.7481	49.0012	38.7629	22.3084
Isobutyric acid	32.474	48.1496	57.2537	31.2368	32.8721	75.4382	18.195	70.7199	36.7196	19.4043	23.1548	28.2154	32.3432	15.4613	16.9564	13.3978	9.34217
Butyric acid	797.66	419.228	444.563	346.351	197.94	678.669	481.159	925.256	346.083	34.9338	33.0289	34.4389	52.3662	33.4301	63.0134	22.354	5.44656
Isovaleric acid	23.826	28.6853	29.4721	23.9825	18.7563	47.7116	14.7132	42.2854	28.4697	19.9933	21.4234	24.9227	26.8224	16.489	17.7486	16.1914	12.6434
Valeric acid	59.2491	34.652	56.8385	38.6157	25.1522	64.4134	18.6961	58.8192	43.9721	19.8058	19.6807	25.3022	26.1337	20.7049	24.0385	18.9815	12.0549
Lactic acid	4.80876	39.1861	3.80504	2.96459	7.34484	2.03418	57.391	2.83702	4.04807	2.50927	1.58777	4.11723	7.98514	1.98901	2.042	2.32397	2.0149
2-hydroxypyridine	1.88791	1.24818	1.57515	1.42267	1.75243	1.41225	1.5463	1.81646	1.86144	1.32062	1.64907	1.68801	1.70495	1.73877	1.56419	1.75257	1.68252
Glycolic acid	5.80824	1.32676	1.20614	0.482039	1.48655	1.22437	0.499021	2.79396	0.808839	0.347384	0.298139	0.652492	0.729776	0.172175	0.192407	0.312029	0.15659
3-hydroxybutyric acid	0.793415	0.272135	0.472516	0.628061	0.511251	0.735323	0.204442	3.60184	0.256482	0.475704	0.44339	0.135344	0.277607	0.425825	0.567726	0.48179	0.440252
Carbonic acid	7.32053	7.07561	7.14662	6.9928	8.17452	7.36886	6.67583	7.10996	8.53576	4.43413	4.58317	5.26568	5.88576	7.13628	6.34559	5.44379	7.08645
Oxalic acid	0.164874	0	0	0.026755	0.014998	0	0.0205638	0.0640615	0.0778555	0.0736153	0.116656	0.0721275	0.0601197	0	0.0520355	0.0829679	0
3-hydroxypyridine	0.551807	0.466457	0.49548	0.53237	0.65265	0.502446	0.479295	0.5798	1.04679	0.326962	0.318446	0.308469	0.316242	0.0153801	0.362822	0.34296	0.303362
Glycerol	13.7814	9.12792	7.57626	11.3037	13.2579	10.1789	16.1027	8.07496	6.73427	3.48309	0.076963	3.30066	3.12631	1.94958	3.25318	2.39501	2.51026
Leucine	4.3666	4.40033	2.92376	2.37254	1.81039	4.43437	4.14971	8.00888	6.22877	10.9555	4.02963	9.07176	9.36715	1.50276	4.28534	6.20127	3.37856
Isoleucine	2.52307	1.81008	2.02804	1.52379	1.19552	2.44872	1.74246	4.05888	3.88051	5.08608	2.26588	5.5489	5.92841	0.917123	3.05457	3.96763	2.08483
Glycine	9.76978	7.87959	7.06497	4.45905	6.90223	7.44019	5.36813	9.59668	9.94442	4.9332	3.40258	6.67357	5.96557	1.97232	2.86323	3.05862	2.25431
Urea	0.501682	0.247613	0.245908	0.41459	0.326936	0.470669	0.236545	0	0.0240542	0	0.858648	1.10071	0.405438	1.37348	0.484897	0.957202	0.344064
Phosphoric acid	47.2358	3.57487	3.76458	15.5613	5.03805	10.5114	4.50446	0	43.7998	26.7735	47.5319	35.468	27.8643	20.8379	44.6992	63.8459	8.79873
2-picolinic acid	2.74241	1.01698	2.26156	2.19035	1.27857	3.46298	0.937557	1.91505	5.18863	1.40941	0.999265	1.08661	0.908034	1.28218	1.68557	1.20284	0.80185
Aminomalonic acid	0.918895	0.82708	0.687562	0.672381	1.03538	0.673152	0.652837	0.810069	0.596302	0.594644	0.794013	1.16739	0.700363	0.888112	0.487026	0.480089	0.788174
Meso-erythritol	0.769418	0.00839221	0.062276	0.0802602	0.136236	0.0804333	0.194074	1.80189	0.266615	0.0871716	0	0.0820044	0.163881	0.0869088	0.103871	0.409653	0.0684973
Decanoic acid	0.293331	0.241892	0.20587	0.285964	0.247319	0.275352	0.222012	0.259484	0.309578	0.235724	0.297273	0.290427	0.279702	0.256861	0.266593	0.351945	0.31793
4-hydroxyproline	0.827628	0.407231	0.585421	0.440216	1.29583	0.682915	0.705454	0.751501	0.73335	0.200701	0.192163	0.11496	0.0891073	0.114583	0.185238	0.153918	0.10394
γ-aminobutyric acid	0.334372	0.269139	0.264856	0.77779	0.686041	0.523839	0.415775	0.524458	1.52106	0.0279012	0	0.0427897	0.393154	0.226524	0.319987	0.244073	0.21119
Erythronic acid	0.300328	0.101723	0.121029	0.139684	0.150831	0.111588	0.103225	0.691798	0.197701	0.0783407	0.114521	0.114208	0.0970142	0.0857274	0.084998	0.210951	0.043573
Pentose RI1588	1.54984	1.17066	0.953884	1.59218	1.90246	2.30419	1.28324	1.41249	7.14903	0	0	0	0.018891	0.33997	0.382511	0.0324212	0
Methionine	1.2804	0.966089	1.05213	0.851364	0.720414	1.53074	1.003	2.03962	2.46916	2.66911	0.91998	2.09313	2.0003	0.651159	1.66003	1.65203	1.07109
5-aminovaleric acid	3.76956	17.611	2.56139	3.67571	17.8407	5.0415	31.7669	13.5405	2.8435	1.00776	0.847824	1.20362	13.52	1.00484	1.75344	0.768732	0.867442
Pentose RI1656	0.732249	0.375302	0.433365	0.334946	0.533224	0.338223	0.445654	0.581596	0.362633	0.284356	0.492489	0.814021	0.297303	0.643172	0.272785	0.290494	0.4109
Pyroglutamic acid	22.8626	9.07238	8.3429	14.4902	12.0593	25.8852	7.48165	18.5976	41.4073	28.5147	21.7156	28.0855	23.5456	17.5633	25.796	23.6534	12.7478
β-glutamic acid	0.438496	0.314372	0.974484	0.710271	0.27779	0.572407	0.37725	0.592835	4.40579	3.4901	0.506063	0.761882	1.361	4.36061	3.02313	2.55024	1.995
Pentose RI1676	3.73881	2.46417	1.75945	3.55556	2.28756	4.84777	5.30754	2.1474	1.76453	1.47143	0.151567	0.257416	0.447674	1.37069	1.35365	0.256163	1.0073
Pentose RI1680	0.303387	1.38218	0.729816	0.992969	1.05581	1.34269	2.84768	0.856388	2.70925	0.349974	0.224729	0.278022	0.214286	0.25174	0.421484	0.210357	0.18471
Pentose RI1685	12.8041	6.18099	10.5839	10.7146	6.48017	14.4149	4.5897	8.81679	19.3338	12.7309	8.44623	9.73722	6.65768	6.54874	7.22286	5.08264	4.46377
Pentose RI1700	0.672782	1.02431	0.76327	0.500414	0.534479	0.854484	1.42924	0.686608	0.769549	0.220973	0.460273	0.503816	0.351617	0.0914132	0.210419	0.264787	0.194874
Taurine	0.802601	8.44914	0.566559	1.83154	6.7978	2.09037	0.475824	8.78492	5.92176	7.49724	21.0409	12.7579	24.4145	3.66536	2.6482	5.21854	0.548263
Glycerol 3-phosphate	0.678305	0.142259	0.18973	0.15837	0.392554	0.317982	0.195715	0.527726	0.861228	0.0917081	0	0.109082	0.111657	0.0963544	0.147705	0.274343	0
Mannose	0.558789	0.259135	0.437102	0.232203	0.287064	0.484785	0.386597	0.343835	0	0.136958	0.0619374	0.12931	0.189835	0.143873	0.132571	0.140193	0.0978715
Hexose RI1910	5.42306	13.2351	8.86454	4.17927	9.35129	11.4927	18.5775	7.19416	5.88533	6.66806	1.94196	3.60641	1.41147	0.763568	4.34556	1.24343	1.82221
Pyridine-2,3-dicarboxylic acid	0.0563513	0.0635559	0.0128979	0.0279121	0.0261398	0.0541644	0.00961349	0.0923311	0.106008	0.371694	0.147142	0.186223	0.178737	0.0418304	0.212353	0.252674	0.010282
Glucuronic acid	0.832827	0.376104	0.514264	0.466904	1.08349	0.437596	0.660553	0.562741	0.777657	0.0235773	0	0.0107447	0.109884	0	0.0137244	0.230822	0
Gluconic acid	0.312046	0.228514	0.172148	0.147651	0.496361	0.288485	0.274286	0.508995	0.253505	0	0	0	0.0401521	0.0135906	0.0669939	0.021285	0.0285564
D-pantothenic acid	0.2768	0.13843	0.362187	0.250505	0.119524	0.177956	0.118995	0.299949	0.49183	0.793392	0.300923	0.357091	0.13014	0.116771	0.143822	0.0942509	0.108409
Hexadecanoic acid	6.41068	6.14868	5.75009	6.21686	6.20782	6.15721	6.02334	6.3195	6.44107	6.53653	7.03745	6.66152	6.75773	6.58103	6.5351	6.88016	6.6889
N-acetyl-glucosamine	1.64217	1.66944	2.15819	1.47405	1.67176	1.64056	1.39391	1.25073	2.26549	1.92778	1.29911	1.53049	1.84074	2.41584	3.26802	2.59626	2.65704
Uric acid	0.808215	0.331091	0.162278	0.291848	0.175242	0.233445	0.145388	0.654919	0.444799	0.630783	0.664958	1.04304	0.541721	0.356342	0.332504	1.1157	0.298558
Octadecanoic acid	9.67518	9.59913	8.91761	9.72171	9.71841	9.73314	9.41241	9.95154	10.0586	10.1254	10.7443	10.2349	10.3598	10.3918	10.188	10.385	10.4705
Disaccaride RI2576	4.42689	2.41943	3.31824	5.472	4.53502	4.29545	3.51965	3.6633	8.81156	0.242284	0	0.30414	0.381648	0.755767	0.784013	0.519285	0.48124
Disaccaride RI2598	0.850422	0.439432	0.564727	0.355979	0.426878	0.543941	0.626617	0.626633	0.443702	0.2243	0.14176	0.135495	0.229987	0.336813	0	0	0.462656
Disaccaride RI2701	15.6737	4.01329	16.0712	2.64692	19.5775	11.2329	8.01813	14.5139	9.11134	0.943924	0.389559	0.756312	5.47933	5.85731	8.60234	5.45321	4.74359
2-hydroxybutyric acid	0.00563494	0.0146869	0.00398928	0.00212599	0.00539623	0.00258658	0.0236529	0.00622315	0.00234695	0.00175038	0.00202306	0.00384853	0.00334937	0.00160788	0.00158369	0.00256651	0.00102612
2-hydroxyglutaric acid	0.201811	0.0610569	0.0489847	0.0350888	0.164314	0.167967	0.142913	0.412129	0.117182	0.0397457	0.0194056	0.0687427	0.0504496	0.0741721	0.0719013	0.0613246	0.0486005
3-(4-hydroxyphenyl)propionic acid	0.113093	0.341411	0.327254	0.126193	0.451604	0.0270516	0.448906	0.256649	0.0142356		0.00189152	0.00507401	0.016599	0.00292779	0.00199299	0.0018451	0.00525601
4-hydroxy-2-oxoglutaric acid	0.000405352	0.000344977	0.000748943	0.000233106	0.00167981	0.000520623	0.000754746	0.000846862	0.00188239	0.000220686	0.000169634	0.00131391	0.00039736	0.000757309	0.00036893	0.000733561	0.000120633
5-hydroxyindole-3-acetic acid	0.00300125	0.00222892	0.0025433	0.00220905	0.00279384	0.00204111	0.00195872	0.00439048	0.00174331	0.000895085	0.00115626	0.00186857	0.00078187	0.00114406	0.00078318	0.00179079	0.000472037
Aconitic acid	0.0810807	0.000642244	0.000856278	0.000517376	0.000782596	0.000530519	0.000507289	0.0840277	0.0048393	0.000865267	0.000372431	0.000909768	0.00209651	0.000534686	0.000831511	0.0063266
Adenine	0.718651	0.761607	0.975208	1.26686	2.11572	1.25283	1.26756	1.93858	1.26646	2.22389	0.907185	1.08715	2.10497	0.665317	0.562301	0.747822	1.01548
Adenosine	0.131124	0.122121	0.142948	0.177658	0.136144	0.158638	0.129345	0.198081	0.0978547	0.0891229	0.191338	0.0919014	0.24459	0.0963893	0.0877225	0.173668	0.309978
α-ketobutyric acid	0.0376061	0.00242813	0.00489997	0.00522118	0.00863779	0.0276884	0.0133569	0.0147119	0.0436643	0.0137674	0.00577038	0.00846671	0.00791188	0.0390539	0.036794	0.0306188	0.0175391
α-ketoglutaric acid	0.0928572	0.00415102	0.00722092	0.0138262	0.019621	0.0693029	0.0311134	0.0295677	0.111874	0.0380482	0.0165659	0.0229584	0.0217479	0.11029	0.0984449	0.0861285	0.0464579
Alanine	0.252914	0.219017	0.190548	0.131521	0.142287	0.178245	0.221138	0.237598	0.257412	0.260391	0.131339	0.209374	0.204814	0.0670657	0.173293	0.165531	0.0937864
Arginine	0.146988	0.251951	0.0246411	0.0208901	0.0399966	0.121539	0.161559	0.3805	0.0855559	0.0774248	0.0359792	0.0450167	0.107561	0.0202254	0.0692937	0.057413	0.0550222
Asparagine	0.00122015	0.000334415	0.000924444	0.000631107		0.00107355	0.000660263	0.00132733	0.00111951	0.0271905	0.00146118	0.020511	0.0201268	0.00542048	0.025632	0.0183094	0.0137373
Aspartic acid	0.220082	0.0781901	0.219542	0.197358	0.223876	0.173162	0.07165	0.316056	0.311159	0.214811	0.0696127	0.146183	0.221394	0.120443	0.166446	0.193973	0.136612
Betaine	1.61767	1.4881	1.39417	0.552869	1.74103	0.344098	2.99335	3.05649	0.737442	0.148264	0.122356	0.173902	0.400388	0.0878644	0.199566	0.823273	0.073857
Citramalic acid	0.0309233	0.0134954	0.057532	0.00725452	0.0104747	0.00941743	0.00753737	0.0526737	0.011687	0.00246758	0.0021767		0.00412933	0.00340738	0.00382212	0.00826277	0.00292579
Citric acid	2.05033	0.274324	0.280274	0.158086	0.02716	0.0770202	0.0467221	1.51431	0.301697	0.140904	0.0535545	0.0176715	0.0649287	0.0415097	0.0428583	0.0958672	0.0281259
Creatine	3.47988	0.206609	0.0576145	0.0732977	0.0883723	0.0738874	0.159124	5.15516	0.700458	0.0603307	0.0373891	0.0219826	0.422634	0.0270027	0.477779	0.427181	0.0241662
Creatinine	3.31044	0.0532937	0.0162535	0.032059	0.0274283	0.0143067	0.0716556	4.84061	0.716369	0.00514809	0.004272	0.0181289	0.668942	0.0626927	0.0691884	2.52184	0.00998717
Cytidine	0.0995723	0.0803919	0.0551902	0.0804602	0.0401955	0.0804491	0.0358328	0.0458703	0.0460278	0.12579	0.112806	0.11069	0.112407	0.084752	0.107255	0.0953031	0.0883453
Cytosine	0.021506	0.0279124	0.00722852	0.069812	0.058194	0.0553125	0.0501874	0.0675501	0.0960684	0.107334	0.0581392	0.08006	0.038375	0.0736741	0.076623	0.0473166	0.0457065
Fumaric acid	0.0272789	0.02017	0.0457956	0.0496215	0.048805	0.0489034	0.0183231	0.0262173	0.067561	0.0127275	0.0287174	0.0113448	0.0100059	0.00779946	0.00805967	0.00513213	0.00520001
Glutamic acid	1.06215	0.395132	0.750814	0.80462	0.755129	1.48595	0.38972	0.756631	2.53686	1.24806	0.665933	1.04775	0.749939	1.12663	1.31279	1.10525	0.822711
Glutamine	0.266397	0.178856	0.221271	0.109145	0.208452	0.241816	0.223323	0.361098	0.273135	0.427706	0.172138	0.319075	0.221201	0.0999759	0.161009	0.222698	0.123302
Guanine	0.336652	0.0635985	0.115892	0.110921	0.110669	0.135964	0.0566401	0.179233	0.053935	0.0388527	0.0213221	0.0501948	0.0569523	0.0347675	0.0362553	0.0483742	0.0320712
Guanosine	0.0754899	0.0159015	0.0207125	0.0168523	0.00698353	0.0273528	0.00855643	0.024053	0.0147789	0.0153995	0.0186157	0.0208479	0.035432	0.0109814	0.0147757	0.0223662	0.0113252
Hexose_RT5.6	0.113554	0.164014	0.46244	0.0333156	1.06648	0.113495	0.546746	0.931975	0.0392698	0.0074867	0.00741851	0.0050784	0.017625	0.00382129	0.0111333	0.0204295	0.00333525
Hexose_RT7.4	0.0256826	0.0358765	0.0234766	0.00236461	0.186816	0.0108046	0.311815	0.161481	0.00563834	0.00202427	0.00181631	0.00219627	0.00326378	0.00432438	0.0072703	0.00362336	0.0044935
Hexose_RT8.3	0.0243095	0.0444217	0.0311709	0.00215872	0.00447296	0.0019801	0.0151504	0.0166754	0.00404658	0.00197439	0.00192274	0.00434454	0.0029154	0.00710077	0.00948558	0.00804686	0.00522542
Hexose_RT8.7	0.0262458	0.019786	0.0248076	0.039461	0.029449	0.031198	0.00999026	0.0182416	0.0745323	0.0352812	0.0277007	0.0361455	0.0273214	0.0612724	0.0692723	0.045621	0.0435977
Hexose-monophosphate_RT13.01	0.00292987	0.000348266	0.000447019	0.000496944	0.000324811	0.00185281	0.00290928	0.00218712	0.00328496			0.000246337		0.00121021	0.00504499	0.00322868	0.000132403
Hexose-monophosphate_RT13.69	0.00270603	0.00109017	0.000554426	0.000502348	0.000478604	0.00321723	0.00943395	0.00458939	0.00151276		0.000125855	0.000635903		0.0015687	0.0091303	0.00575371	0.000252637
Histidine	0.181496	0.243234	0.147877	0.171133	0.197066	0.239738	0.36486	0.225245	0.254068	0.349626	0.152906	0.181053	0.213311	0.0601422	0.125788	0.144496	0.11062
Indole-3-acetic acid	0.000840041	0.00152253	0.000889502	0.000511277	0.00361264	0.00203626	0.00205422	0.00244592	0.0018896	0.000394481	0.00250297	0.00118824	0.0015155	0.00108765	0.000908266	0.00084393	0.00055501
Kynurenic acid	0.0153578	0.0104273	0.00812293	0.0150054	0.0305201	0.0106127	0.0171101	0.0379625	0.00825978	0.00670294	0.0122644	0.0204472	0.00949674	0.0120669	0.00983432	0.0195125	0.00637881
Lysine	0.0395571	0.0496647	0.0322698	0.0350593	0.0354053	0.0831121	0.0446026	0.0753445	0.151441	0.073061	0.0281265	0.0664414	0.0562913	0.0429562	0.0695707	0.0508873	0.0519362
Malic acid	0.289282	0.247579	0.531967	0.531081	0.573427	0.530365	0.232195	0.280502	0.71969	0.0968164	0.247465	0.0716538	0.136794	0.10678	0.105706	0.0750406	0.0686477
Methylcitric acid	0.00346905	0.00299254	0.00332906	0.0019266	0.00178994	0.00332542	0.00699314	0.00474702	0.00680614	0.000645227	0.00085701		0.00126643	0.00181806	0.00177852	0.00256671	0.0010568
N-acetylaspartic acid	0.0877619	0.106275	0.0965255	0.0706376	0.154218	0.0768426	0.166216	0.0937039	0.09462	0.0232907	0.00505362	0.0118855	0.0904594	0.0830225	0.0879146	0.0975718	0.0660533
Ornithine	0.00944978	0.0117015	0.00424794	0.00814107	0.0375056	0.0146631	0.0385696	0.016298	0.0393445	0.0161786	0.00840149	0.0148816	0.0375597	0.0170414	0.023308	0.0211644	0.0129793
Pentose-monophosphate_RT12.84	0.0101992	0.000499073	0.00198209	0.00467576	0.00114414	0.00305575	0.00115714	0.00189284	0.0101969		0.000318998	0.000963888		0.00780575	0.00475927	0.00686404	0.00112408
Phenylalanine	0.206875	0.324253	0.189502	0.142746	0.121497	0.272013	0.297489	0.375085	0.279902	0.515	0.201583	0.379634	0.366813	0.0669006	0.225449	0.239199	0.154282
Proline	2.24867	2.86314	2.0797	1.92219	2.34267	2.22954	1.21012	1.77433	2.10304	1.2567	1.15075	1.31543	1.94219	0.680762	1.26573	0.934236	0.515465
Pyruvic acid	0.00274566	0.000963935	0.00100027	0.00109931	0.006597	0.0030955	0.0593666	0.00451533	0.00693775	0.00216043	0.00069756	0.00231954	0.00289974	0.00489415	0.0059006	0.00512899	0.00253725
Sarcosine	0.114293	0.128426	0.0134189	0.0323575	0.0814733	0.0301048	0.191372	0.176352	0.0412849	0.0164367	0.00599038	0.010212	0.108035	0.0117368	0.038731	0.0523829	0.0144205
Serine	0.0328597	0.0196237	0.0294308	0.0153158	0.0222468	0.0203061	0.0182909	0.0322212	0.0237191	0.0420793	0.0225729	0.0349459	0.0242255	0.00841842	0.015854	0.015034	0.0104742
Succinic acid	0.125536	0.325062	0.117793	0.0752818	0.195502	0.0826608	0.613477	0.124231	0.077199	0.0058188	0.00811339	0.00393353	0.106132	0.00675014	0.00744281	0.00657222	0.00554327
Threonine	0.171381	0.0873459	0.112282	0.0863342	0.0763506	0.12426	0.0959766	0.124225	0.166543	0.17111	0.090614	0.151264	0.0912173	0.0400672	0.105407	0.0951269	0.0584742
Thymine	0.0246168	0.0153244	0.0229224	0.0208068	0.01694	0.0305421	0.0134233	0.0206618	0.0444359	0.0119285	0.00792493	0.0200617	0.0203439	0.0121741	0.0150502	0.00864058	0.00881213
5-thymidylic acid	0.0391976	0.0042098	0.0223657	0.0228603	0.0105004	0.0131128	0.00927595	0.0121166	0.0116376	0.00586139	0.00490006	0.00356408	0.0028158	0.000787245	0.00334759	0.0221329	0.00433918
Tryptophan	0.0413911	0.0629104	0.0461776	0.0355681	0.0541277	0.0493421	0.061287	0.0639096	0.0422234	0.0846487	0.0348331	0.0607526	0.141942	0.0114435	0.0370809	0.0396853	0.0234812
Tyrosine	0.205503	0.328588	0.162784	0.155985	0.115642	0.23012	0.220914	0.322601	0.282004	0.420607	0.205171	0.340498	0.356818	0.0806049	0.223395	0.225042	0.143266
Uridine 5'-monophosphate	0.0157271	0.000843706	0.00320278	0.00137956	0.0129082	0.00440615	0.00753277	0.0158098	0.000800041	0.000141686	0.000260476	0.000407283	0.000668138	2.48859e-05	0.000149902	0.00775666	0.000265691
Uracil	0.103169	0.0296566	0.065449	0.0676654	0.0326131	0.092771	0.019421	0.0519012	0.15152	0.0971966	0.0483859	0.149662	0.0617666	0.0509583	0.0680187	0.0450671	0.0304423
Uridine	0.0541053	0.0274454	0.0263089	0.0192688	0.0207954	0.0329233	0.0120029	0.0339411	0.0215042	0.00736923	0.0086903	0.00780073	0.017895	0.00708202	0.0105763	0.0126992	0.00933786
Valine	0.231267	0.188244	0.176009	0.120031	0.165322	0.229065	0.220745	0.341433	0.322775	0.477409	0.171556	0.461306	0.630781	0.0842738	0.244909	0.314303	0.171733
Xanthurenic acid	0.0566168	0.0143785	0.00491974	0.0112121	0.0125014	0.00441197	0.00593331	0.064318	0.0132848	0.00240359	0.0119412	0.0051314	0.034675	0.010937	0.0137365	0.0437151	0.0184256

## Sheet: Fig4a_PCA
condition	sample_id	PC1 (30.3%)	PC2 (17.0%)	PC3 (12.0%)	PC4 (10.5%)	PC5 (6.9%)	PC6 (5.1%)	PC7 (3.8%)	PC8 (3.1%)	PC9 (2.6%)	PC10 (2.2%)	PC11 (1.7%)	PC12 (1.5%)	PC13 (1.2%)	PC14 (0.9%)	PC15 (0.7%)	PC16 (0.4%)	PC17 (0.0%)
SD	01	-7.25337	4.03263	-1.35363	6.49892	-1.99867	4.78041	-2.18349	0.747036	1.00888	0.128756	-0.860738	0.627486	0.842702	0.035453	0.0812279	-0.0613271	1.83187e-15
SD	02	-2.55287	-4.6522	-2.04168	-2.48359	-2.67496	1.15299	1.03222	1.06164	-2.39074	-1.71064	2.00479	0.44653	1.76321	-0.977981	0.550456	0.485822	8.29198e-16
SD	03	-3.72315	-2.69358	1.61071	0.648101	-5.03192	-1.28449	0.836908	-0.841551	2.13757	-1.66382	1.54565	0.447608	-1.62894	1.47843	-0.475734	-0.0529996	8.32667e-16
SD	04	0.0100283	-2.16192	2.86673	0.874361	-2.42321	-1.11792	0.327525	0.668221	0.149652	3.08985	0.446319	0.400869	-0.396848	-2.10045	-1.38367	-0.419857	1.42941e-15
SD	16	-5.4796	-4.16187	1.86844	0.0553453	3.02945	-3.96155	-3.06683	0.160658	2.78811	-0.457725	-0.0263589	-0.681441	1.24416	-0.515178	0.780622	0.0912702	1.90473e-15
SD	17	-3.99297	0.798148	3.02739	-0.828218	-3.47194	-0.866758	1.26626	0.279337	-1.63989	0.40226	-2.55435	-2.61867	-0.538891	0.0701773	0.973606	0.303422	2.04003e-15
SD	18	-5.5241	-7.73394	-1.67906	-5.31962	3.27661	4.01214	-0.786358	-0.700214	-0.263951	1.05023	-0.738878	0.00616806	-1.1056	0.613805	-0.36788	-0.201969	7.14706e-16
SD	19	-9.88397	3.82568	-5.74992	2.59362	3.11503	-3.08258	2.85762	-1.77052	-1.3817	0.427155	0.299935	0.306065	-0.114962	0.111587	-0.30339	-0.189412	1.63758e-15
SD	20	-3.45879	7.94072	8.47609	-3.79827	2.52726	0.377938	-0.322692	0.902981	-1.0703	-0.0878463	0.941986	1.23401	0.0182287	0.512244	-0.0701251	0.16703	1.55431e-15
KD	11	4.93447	5.00833	-3.29402	-5.54036	-2.0506	0.508567	0.85168	-2.6887	2.54799	1.34382	-0.464849	0.34157	1.12687	-0.0535316	0.133151	0.681037	1.17961e-15
KD	12	6.29808	-0.894169	-1.78556	1.36335	-0.817074	-1.58666	-2.44676	0.863854	-1.86072	2.39529	1.08662	-0.637438	0.995289	2.12499	-0.156113	-0.155399	1.72778e-15
KD	13	4.55321	3.50004	-2.89119	-1.34326	-0.939123	-0.878031	-4.18931	-1.7104	-1.62425	-1.61376	-0.0843477	0.334597	-1.63379	-1.07265	0.421954	-0.616917	1.9082e-15
KD	21	3.27	1.79387	-4.056	-2.25002	0.648872	-1.26143	0.676294	4.79689	0.883387	-1.57083	-1.64158	0.239245	-0.146146	0.147862	-1.10742	-0.0284779	1.6237e-15
KD	22	6.17716	-3.22178	3.13983	3.79155	1.72795	0.0383832	0.00264299	-2.52413	-1.12318	-1.66334	-1.43043	0.227225	0.590719	0.0428176	-1.44753	0.971545	6.45317e-16
KD	23	5.35795	0.446043	2.01797	0.330979	1.24649	1.74535	2.32257	-0.911684	0.742611	-1.18908	0.360908	-1.43766	1.1578	0.0125202	0.0245571	-1.78101	7.00828e-16
KD	24	5.09141	1.65024	-1.06678	2.81511	3.03633	1.9311	0.803936	1.0583	0.991706	0.316409	2.17702	-1.93139	-1.56671	-0.566542	0.485621	0.940637	1.1241e-15
KD	25	6.17652	-3.47624	0.910693	2.592	0.799516	-0.507451	2.01777	0.608281	0.104823	0.803277	-1.0617	2.69522	-0.607086	0.136454	1.86067	-0.133391	1.53393e-15

## Sheet: Fig4b_raw
metabolite	SC_11	SC_14	SC_20	SC_21	SC_30	SC_32	SC_35	SC_41	KC_16	KC_18	KC_23	KC_28	KC_34	KC_38	KC_42	KC_47
Inositol	0.0230472	0.0573627	0.088961	0.0493703	0.144161	0.349572	0.0229649	0.128268	0.353225	0.405451	0.414507	0.110845	0.580396	0.584139	0.585563	0.48777
Threonic acid	0.0481873	0.0282033	0.0221156	0.0330676	0.0391299	0.0496851	0.0265934	0.038872	0.0681148	0.0778604	0.0867882	0.0778622	0.124113	0.103825	0.0606084	0.056847
Taurine	0.0273832	0.242138	0.132793	0.0434837	0.0225174	0.0224134	0.023205	0.0506681	0.351271	0.315974	0.296604	0.340041	0.353619	0.745814	0.266373	0.304164
Octadecanoic acid	0.0627513	0.0870433	0.0903882	0.0649437	0.0781446	0.0644185	0.0696873	0.0997729	0.108189	0.11128	0.0951739	0.115856	0.100057	0.130476	0.0888737	0.101748
Glycerol-3-phosphate	0.0547998	0.399717	0.420512	0.0912682	0.167385	0.106895	0.00425643	0.281784	1.19381	0.378106	0.614993	1.04148	0.484849	0.608591	0.810822	0.392318
Citramalic acid	1.90333e+07	1.63895e+07	1.73491e+07	1.20362e+07	1.27707e+07	2.93444e+07	2.03973e+07	1.59282e+07	4.17178e+07	3.47342e+07	1.70516e+07	3.51894e+07	5.86532e+07	3.76801e+07	6.10897e+07	5.86616e+07
Citric acid	0.0396328	0.0672613	0.0345494	0.0312863	0.165311	0.077878	0.060423	0.0833733	0.553803	0.301173	0.454585	0.118713	0.346758	0.125337	0.449099	0.261522
Malic acid	2.35628e+08	1.54344e+08	3.43728e+08	2.17011e+08	1.86395e+08	2.30289e+08	1.61397e+08	1.61565e+08	7.60188e+07	9.42608e+07	8.2469e+07	1.60959e+08	1.16624e+08	9.88e+07	1.59148e+08	1.33527e+08
Inosine	0.0559492	0.647717	0.624126	0.129123	0.877148	0.418681	0.0679588	0.222818	1.07866	1.46961	0.69578	4.23321	3.32838	2.58518	2.45579	1.61399
Trisaccharid 2	0.138756	0.192117	0.148404	0.110272	0.23575	0.402286	0.145071	0.368557	0.40825	0.737542	0.826717	1.46368	1.06811	1.24593	2.33249	0.579314
Propionic acid	267.544	246.693	379.957	695.735	692.689	452.217	196.201	510.822	213.07	135.702	70.4341	144.189	164.192	100.41	172.754	332.454
γ-glutamylglutamic acid	432224	1.77502e+06	1.54065e+06	2.08692e+06	3.20683e+06	2.59248e+06	1.33271e+06	1.73997e+06	1.62143e+07	5.93054e+06	9.19236e+06	6.62041e+06	7.243e+06	1.89917e+07	6.63527e+06	3.41916e+06
3-hydroxypyridine	0	0.391999	0.386161	0.374738	0.445171	0.533898	0.306911	0.582894	0.560682	0.611401	0.410565	0.857972	0.615717	0.642424	0.684847	0.562415
6-phosphogluconic acid	0	0.018095	0.465656	0.0657439	1.0059	0.0154073	0.000199398	1.02383	1.96527	0.75123	0.626287	1.42681	0.909126	1.0521	1.23111	0.401513
Glutamine	1.90916e+08	1.76006e+08	1.76488e+08	1.12926e+08	2.30352e+08	1.16083e+08	6.46206e+07	1.40477e+08	3.89421e+08	1.81123e+08	4.1107e+08	4.90912e+08	2.2721e+08	3.31061e+08	2.28027e+08	1.5552e+08
Cytosine	1.26672e+07	1.31279e+07	1.86062e+07	2.75945e+07	1.20433e+07	2.24984e+07	2.28007e+07	1.8777e+07	1.3203e+07	3.2719e+07	4.54002e+07	2.342e+07	3.63209e+07	2.50329e+07	3.48316e+07	3.88409e+07
Proline	8.26915e+08	1.42592e+09	1.61521e+09	1.41514e+09	1.76096e+09	1.6436e+09	1.48998e+09	1.6293e+09	2.36438e+09	1.63016e+09	1.58185e+09	1.94889e+09	2.12115e+09	2.75964e+09	2.03771e+09	1.60664e+09
Fructose 6-phosphate	2.92285e+06	3.02225e+06	2.20278e+07	1.35627e+07	4.81508e+07	4.24947e+06	549758	3.42891e+07	5.28658e+07	1.71523e+07	2.67506e+07	8.91218e+07	5.88275e+07	4.23781e+07	7.65126e+07	2.34439e+07
Trisaccharid 3	0.218848	0.52433	0.291927	0.551605	0.456752	0.677513	0.657618	0.638312	0.70019	1.36468	1.72184	4.88773	6.51591	1.44574	7.67509	7.22929
Ribose-5-phosphate	0	0.00750976	0.079182	0.0248353	0.122721	0.0432023	0.0140426	0.258574	0.11246	0.0883305	0.24952	0.364142	0.363674	0.117902	0.237361	0.151047
Glucose 6-phosphate	8.94562e+06	7.81025e+06	5.63689e+07	4.75221e+07	1.2961e+08	1.39014e+07	1.34252e+06	8.72154e+07	1.24112e+08	4.8016e+07	6.98124e+07	2.11239e+08	1.43099e+08	1.01557e+08	1.8898e+08	6.64557e+07
Trisaccharid 1	0.12515	1.00938	1.26377	0.522146	1.63776	2.06727	0.42932	3.21622	3.01791	2.09152	2.32788	8.79607	3.79404	6.63488	5.2561	1.52384
Glutamic acid	0.312592	0.257068	0.716493	1.15176	2.64776	0.462172	0.213026	2.83314	2.57872	0.747415	3.7746	4.95891	2.70072	4.70564	2.77401	1.10628
Serine	9.76511e+06	1.4896e+07	1.62103e+07	1.85269e+07	1.99724e+07	1.0846e+07	7.04955e+06	1.60008e+07	3.72085e+07	1.81884e+07	2.24941e+07	3.80957e+07	1.75271e+07	3.98972e+07	1.93117e+07	1.36449e+07
Threonine	5.37465e+07	6.68391e+07	9.90574e+07	1.00888e+08	1.46287e+08	6.13714e+07	4.26085e+07	1.11368e+08	2.18888e+08	7.85009e+07	1.63974e+08	2.7837e+08	1.44683e+08	2.3932e+08	1.10713e+08	8.0617e+07
Aspartic acid	1.29143	1.3403	1.883	2.93331	5.95771	0.924627	0.852699	4.99143	8.84617	1.71071	12.2483	12.6658	4.44636	12.5393	4.7791	1.92124
Glucose-6-phosphate	0	0.0338767	0.121763	0.093864	0.185043	0.037049	0.00189119	0.260964	0.428062	0.113637	0.15847	1.70605	0.742587	0.603124	1.13468	0.256195
Glycine	3.06471	2.28081	3.15253	3.07163	4.15961	1.9115	2.79035	3.63406	8.89028	2.8194	6.1816	8.10993	4.61347	10.2553	3.45262	2.96247
Arginine	0.175805	0.329051	0.125599	0.093728	0.383517	0.152443	0.245283	0.253127	0.764071	0.149433	0.672437	1.07781	0.297792	0.730197	0.252347	0.377738
Mannose 1-phosphate	2.6735e+06	1.99464e+06	1.8373e+07	1.39983e+07	3.2753e+07	3.92266e+06	538774	2.93101e+07	3.1626e+07	1.21907e+07	1.25302e+07	5.76736e+07	3.94278e+07	3.27543e+07	5.01549e+07	1.77035e+07
Pyridoxine	1.19849e+07	4.83404e+07	3.41895e+07	4.79935e+07	3.65834e+07	6.00278e+07	3.53599e+07	2.88886e+07	2.03195e+07	3.83527e+07	1.02661e+07	1.65345e+07	1.03684e+07	2.48247e+07	1.89227e+07	3.85517e+07
Guanine	1.47754e+07	7.08599e+07	2.7773e+07	4.62858e+07	7.60319e+07	6.18486e+07	3.34716e+07	1.2779e+08	4.65326e+07	1.41673e+08	3.86669e+07	1.21986e+08	1.23486e+08	1.22101e+08	2.04257e+08	9.94124e+07
Lysine	2.01572	2.05	3.40914	2.90264	6.72639	2.0325	1.53804	4.66831	13.2638	3.23393	11.6427	23.5561	5.3659	12.9982	4.74112	3.77351
Threitol	0.066191	0.0884782	0.0839198	0.111804	0.193143	0.149519	0.0654018	0.170501	0.19729	0.0767706	0.297521	0.239901	0.171712	0.274924	0.183708	0.101534
4-hydroxy-2-oxoglutaric acid	1.3446e+06	2.88884e+06	2.03266e+06	2.25487e+06	2.49025e+06	5.51293e+06	2.22641e+06	3.35781e+06	2.75163e+06	6.60217e+06	850471	6.29458e+06	5.62993e+06	4.36911e+06	4.66576e+06	5.6596e+06
Glucose	6.56077	17.9389	13.7565	15.9629	17.9602	34.4514	10.005	10.5092	23.1106	30.5846	11.875	24.4118	27.5113	19.001	25.4034	32.266
Tyrosine	0.418441	0.841018	1.13651	0.866342	4.18419	0.685576	0.709761	1.68495	10.0654	1.43001	7.24581	17.9144	2.47616	7.88844	1.9937	0.92597
Alanine	9.03444e+07	7.85726e+07	1.01682e+08	1.0057e+08	2.12983e+08	5.50076e+07	8.5446e+07	9.62025e+07	3.00077e+08	9.173e+07	2.11354e+08	2.98496e+08	1.19231e+08	3.01464e+08	1.11811e+08	7.85457e+07
Isoleucine	1.25478e+08	1.61133e+08	1.89503e+08	2.30446e+08	6.19245e+08	1.04543e+08	8.30195e+07	2.17332e+08	1.24824e+09	2.53841e+08	6.40071e+08	1.50642e+09	2.36772e+08	8.76086e+08	2.64521e+08	1.59003e+08
Leucine	2.02752e+08	1.41322e+08	2.50863e+08	2.27102e+08	8.30547e+08	8.21589e+07	8.53607e+07	2.04179e+08	1.92649e+09	2.49848e+08	9.93122e+08	1.88067e+09	2.80722e+08	1.12072e+09	3.17234e+08	1.46496e+08
Succinic acid	1.43722	0.339935	0.224515	0.130282	0.164969	0.507764	0.395474	0.21489	0.0955896	0.0759449	0.122594	0.0576544	0.080178	0.0802889	0.0718058	0.106467
Phenylalanine	2.19991e+08	2.49231e+08	2.63904e+08	2.22748e+08	7.79971e+08	1.68483e+08	1.65736e+08	2.03612e+08	1.802e+09	3.48877e+08	9.03789e+08	2.10648e+09	3.06686e+08	9.75677e+08	3.44648e+08	1.88337e+08
Orotic acid	9.21709e+06	7.96923e+06	7.65549e+06	3.94672e+06	8.81795e+06	1.03719e+07	5.9739e+06	6.3867e+06	1.33825e+07	1.48162e+07	5.1496e+06	1.1365e+07	9.59189e+06	1.0312e+07	7.33425e+06	9.78132e+06
N-acetyl-glucosamine	0.0396167	0.143296	0.40322	0.185283	0.378008	0.474766	0.0422188	0.423629	0.333823	0.381105	0.0516887	0.478373	0.598806	0.625496	0.925049	0.471834
FAD	461853	182319	1.12641e+06	2.10734e+06	1.58158e+06	1.38657e+06	335821	2.21484e+06	1.97785e+06	587218	1.81414e+07	7.66304e+06	4.31095e+06	6.17194e+06	3.87798e+06	1.53053e+06
β-glutamic acid	0.0537511	0.210151	0.135803	0.0610417	0.295589	0.295221	0.092635	0.185307	0.290549	0.180003	0.199568	0.512802	0.432848	0.309258	0.177546	0.153924
Methionine	1.32899e+08	1.31579e+08	1.68473e+08	2.05691e+08	3.95926e+08	1.24005e+08	9.29121e+07	2.25784e+08	1.12813e+09	2.07014e+08	1.12148e+08	1.33784e+09	2.74759e+08	9.49672e+08	2.77363e+08	1.49289e+08
Valine	2.22384e+08	2.2768e+08	2.76408e+08	2.55609e+08	8.31365e+08	1.47677e+08	1.75644e+08	1.91914e+08	1.57369e+09	2.93188e+08	7.35825e+08	1.80355e+09	3.00426e+08	8.94943e+08	3.10061e+08	1.89138e+08
Putrescine	0.5811	0.614904	1.24792	0.0387807	0.728793	1.32051	1.71774	0.0535022	0.825036	0.46476	0.124787	0.501058	0.0606111	0.120832	0.461719	0.0454945
Tryptophan	2.93092e+07	7.68544e+07	7.19721e+07	6.31093e+07	1.28057e+08	6.58186e+07	1.47058e+08	6.9771e+07	2.28178e+08	7.47651e+07	1.73258e+08	2.69259e+08	8.51283e+07	1.86523e+08	8.67171e+07	4.40146e+07
Malonic acid	6.09779e+06	5.49527e+06	8.45363e+06	6.96867e+06	8.35307e+06	8.33261e+06	5.49822e+06	7.43825e+06	1.00573e+07	8.6634e+06	2.07866e+07	6.86019e+06	9.39483e+06	8.69015e+06	1.03741e+07	7.56626e+06
N-acetylglutamic acid	1.65938e+08	1.64725e+08	2.08551e+08	3.36207e+08	3.95643e+08	3.40607e+08	2.53428e+08	4.07389e+08	3.32973e+08	2.49149e+08	3.83452e+08	4.26877e+08	4.33429e+08	4.4606e+08	3.41535e+08	2.93084e+08
Uridine	3.38555e+07	7.17995e+07	6.54776e+07	6.37763e+07	9.46424e+07	4.44287e+07	2.13466e+07	1.14018e+08	1.18373e+08	4.62769e+07	3.60558e+07	2.16634e+08	1.19561e+08	1.74642e+08	8.49796e+07	7.50402e+07
Betaine	3.01232e+09	1.13181e+09	2.53999e+09	9.52184e+08	3.16284e+08	3.19696e+09	1.14768e+09	1.30581e+09	2.55001e+09	2.50283e+09	2.66889e+09	1.13575e+09	3.43651e+09	2.02208e+09	2.95452e+09	2.81863e+09
Ornithine	5.66431e+06	4.00173e+06	3.97302e+06	4.5869e+06	7.49908e+06	5.78902e+06	6.6878e+06	4.22929e+06	2.18798e+07	6.21442e+06	6.3731e+06	2.40028e+07	8.8725e+06	6.57457e+06	5.9039e+06	4.63817e+06
Indoleacetic acid	755703	1.63428e+06	1.34115e+06	1.66677e+06	1.60218e+06	1.73028e+06	1.04663e+06	972565	1.5305e+06	1.63842e+06	653910	2.42345e+06	2.20516e+06	2.49552e+06	2.01775e+06	1.42675e+06
Thymine	0.156781	0.120022	0.154108	0.138647	0.202571	0.0661941	0.0887979	0.23303	0.297564	0.126355	0.0962558	0.457078	0.239093	0.281713	0.220978	0.116912
Ketoleucine	1.45871e+07	1.54496e+07	2.6321e+07	1.37748e+07	3.98136e+07	1.53143e+07	1.11323e+07	1.97706e+07	6.93943e+07	3.19606e+07	1.14613e+07	4.26201e+07	1.611e+07	3.68958e+07	2.25926e+07	2.64371e+07
Creatine	1.72831e+09	1.01401e+09	1.77299e+09	5.39765e+08	1.64783e+08	1.99496e+08	1.75948e+09	1.28873e+08	4.43653e+08	4.37002e+08	1.05625e+09	6.23217e+07	2.86996e+08	6.98175e+08	2.33745e+08	2.66439e+08
Adenine	0	0.00448324	0.0145773	0.236885	0.374279	0.420113	0.318548	0.436623	0.328279	0.256655	0.0256157	0.97498	0.455	0.661168	0.271729	0.40458
γ-aminobutyric acid	0.138227	0.141761	0.364604	0.402506	0.407462	0.362271	0.374812	0.427217	0.443828	0.339794	0.44293	0.414975	0.36054	0.432149	0.424046	0.345902
Indole-3-propionic acid	3.03858e+06	4.5848e+06	3.6246e+06	1.01581e+07	2.08286e+07	5.53482e+06	3.92431e+06	9.88532e+06	3.91002e+06	3.64877e+06	1.50736e+06	3.33379e+06	6.6025e+06	3.70865e+06	3.56821e+06	6.31055e+06
O-acetylserine	4.88739e+07	4.19497e+07	3.60846e+07	6.48938e+07	3.67124e+07	6.89304e+07	9.15129e+07	5.21487e+07	3.34192e+07	4.54816e+07	1.70932e+07	4.6621e+07	6.20898e+07	4.09503e+07	5.51547e+07	3.76561e+07
Uracil	2.3804e+07	1.78374e+07	6.09256e+07	8.66655e+07	1.27912e+08	2.21061e+07	9.83597e+06	1.33845e+08	1.4519e+08	3.96557e+07	3.5944e+07	5.67887e+08	1.68308e+08	1.57444e+08	1.08328e+08	5.52248e+07
Glutaric acid	0.427541	0.165215	0.0969089	0.207437	0.3577	0.182149	0.125088	0.323386	0.138674	0.168375	0.194805	0.327235	0.125708	0.127565	0.109299	0.129075
N-acetyl-aspartic acid	1.68943e+08	1.30319e+08	2.00122e+08	2.45831e+08	2.05324e+08	3.26485e+08	1.82735e+08	2.43099e+08	2.56633e+08	1.3651e+08	2.44305e+08	3.64666e+08	2.71912e+08	3.30113e+08	2.1535e+08	2.49954e+08
3-hydroxybutyric acid	0.044713	0.0451559	0.116771	0.208043	0.103898	0.0781754	0.0570604	0.107594	0.0894043	0.0460463	0.14794	0.357897	0.213264	0.251712	0.065529	0.0856665
Nicotinic acid	2.31888e+07	2.13051e+07	4.92819e+07	1.13964e+08	2.27461e+08	5.3539e+07	1.68859e+07	2.64991e+08	1.79814e+08	6.23657e+07	1.35813e+07	3.81674e+08	2.13796e+08	2.36788e+08	1.94797e+08	9.35655e+07
Picolinic acid	2.17232e+07	1.84368e+07	4.7081e+07	1.13981e+08	2.31523e+08	5.22973e+07	1.41165e+07	2.69292e+08	1.82298e+08	5.9302e+07	1.08823e+07	3.89436e+08	2.17581e+08	2.36644e+08	1.96829e+08	9.22149e+07
Sarcosine	4.33615e+07	5.95194e+07	1.46572e+08	1.162e+08	7.41712e+07	4.75787e+07	7.62278e+07	2.32568e+07	9.21754e+07	5.11222e+07	7.8916e+07	1.67388e+07	2.5105e+07	6.52618e+07	2.63512e+07	3.73324e+07
Ribose 5-phosphate	2.12678e+06	1.48607e+06	1.12158e+07	4.90495e+06	2.28519e+07	2.20003e+06	657097	3.4882e+07	8.46051e+06	6.16684e+06	1.12302e+07	5.38391e+07	3.04153e+07	6.149e+06	3.56505e+07	1.10791e+07
Uric acid	5.42317e+07	2.61121e+07	7.61859e+07	3.98434e+07	3.04397e+07	1.64773e+07	2.32252e+07	1.87598e+07	2.95189e+07	1.76964e+07	2.44543e+07	4.88488e+07	2.54753e+07	2.52841e+07	1.56743e+07	2.13852e+07
Kynurenic acid	1.48431e+07	2.22933e+07	1.5223e+07	8.35701e+06	6.64913e+06	1.92695e+07	1.86986e+07	1.16514e+07	1.17819e+07	2.20521e+07	4.59406e+06	2.1599e+07	3.09097e+07	7.81126e+06	4.10377e+07	2.1314e+07
Glyceric acid	5.70032e+07	1.14245e+08	1.10329e+08	8.0504e+07	6.11369e+07	9.32974e+07	4.14728e+07	6.96687e+07	1.64413e+08	1.14448e+08	1.4486e+08	1.39589e+07	3.05069e+07	1.94435e+08	1.18921e+08	6.8836e+07
Choline	1.45419e+09	6.58913e+08	9.47487e+08	5.82293e+08	5.53054e+08	7.41351e+08	1.25505e+09	4.13906e+08	5.54719e+08	8.63204e+08	4.64021e+08	6.12832e+08	5.73373e+08	5.99402e+08	8.18736e+08	8.57513e+08
Creatinine	2.20481e+08	1.0726e+08	2.77206e+08	6.7492e+07	7.13796e+07	6.44854e+07	1.31008e+08	4.05251e+07	1.31822e+08	8.61408e+07	1.25358e+08	5.10601e+07	6.59293e+07	1.0638e+08	6.39824e+07	6.30858e+07
Glycerol 3-phosphate	1.01211e+07	4.11388e+06	1.76667e+07	9.22908e+06	8.02685e+06	4.3869e+06	4.80924e+06	8.82331e+06	7.45451e+06	5.49376e+06	2.4457e+07	1.38266e+07	6.00468e+06	6.72092e+06	1.39619e+07	1.29444e+07
Galactose	1.21324	1.45469	2.33511	2.13535	1.85592	64.16	0.948131	1.46802	54.0257	2.53151	0.87074	3.13856	63.1539	3.11666	50.6592	3.97124
Sedoheptulose 7-phosphate	2.44105e+06	1.72505e+06	2.15557e+07	1.67536e+07	7.61803e+07	3.49579e+06	835404	7.59763e+07	2.80181e+07	9.65929e+06	1.89233e+07	1.08192e+08	5.75058e+07	3.36083e+07	6.62273e+07	1.53304e+07
2-hydroxyadipic acid	1.07673e+07	5.4445e+06	2.43506e+06	4.17077e+06	4.23643e+07	1.01225e+07	4.65203e+06	3.97375e+07	1.08981e+07	1.19728e+07	4.96769e+06	9.45312e+06	6.24861e+06	6.229e+06	1.21058e+07	6.887e+06
Lactic acid	23.6519	28.6103	33.1814	3.66441	2.63493	34.4586	29.08	3.11317	20.6058	13.5324	6.04016	3.57967	27.1095	4.51729	3.88663	28.1631
Niacinamide	3.42084e+07	2.53396e+07	4.50829e+06	6.05009e+06	6.93349e+06	2.65592e+07	5.0726e+07	5.06818e+06	1.00465e+07	5.74685e+06	6.85004e+08	3.30807e+07	7.18901e+07	1.26677e+07	4.52121e+06	6.41456e+06
Thiamine	2.77736e+06	1.51849e+06	3.38396e+06	5.68886e+06	1.36746e+07	1.28051e+06	430123	1.48929e+07	7.61343e+06	962347	1.90235e+06	5.90734e+06	1.52272e+06	6.04651e+06	2.08537e+06	1.77754e+06
Adenosine monophosphate	4.16082e+06	6.63307e+06	6.19351e+06	3.11792e+06	6.13938e+06	2.48875e+07	5.52095e+06	5.21948e+06	6.36676e+06	6.58391e+06	2.46311e+08	1.04732e+06	4.02474e+06	5.91109e+06	6.50463e+06	4.25902e+06
Glycolic acid	0.208355	0.151281	0.15922	0.221566	0.226999	0.189701	0.0905522	0.254209	0.192436	0.197238	0.175884	0.0879035	0.176773	0.197765	0.147898	0.167449
Acetic acid	1395.43	1255.66	1836.99	3646.31	3462.11	2225.58	752.461	2705.19	3041.32	1847.36	7356.3	2123.62	1787.16	2181.9	1858.39	1975.97
Glycerol	5.04693	6.92859	4.37655	5.86859	4.36447	12.7318	2.76744	4.75813	6.75702	10.8309	3.12208	3.74453	5.42937	7.29443	7.18512	12.3306
Galacturonic acid	1.52336e+07	2.0285e+07	2.65804e+07	2.20964e+07	2.27796e+07	2.60486e+07	1.18898e+07	2.41502e+07	3.38219e+07	2.3218e+07	1.91879e+07	1.87997e+07	2.01762e+07	3.20003e+07	2.4636e+07	1.56484e+07
Oxoglutaric acid	1.42662e+07	1.66149e+07	4.60485e+07	2.62308e+07	6.22431e+07	4.03487e+07	8.58699e+06	8.30966e+07	6.07942e+07	4.23089e+07	5.61022e+06	3.48981e+07	3.48894e+07	6.246e+07	4.65472e+07	7.69405e+07
5-aminovaleric acid	2.66801	2.30146	9.91039	2.23685	3.67491	6.41671	5.37119	2.84171	15.3351	1.38296	9.12626	3.05375	2.07759	10.114	3.29725	2.28441
2-hydroxyglutaric acid	0.453957	0.459291	0.234471	0.354382	0.840705	0.168145	0.0699963	1.25412	0.813959	0.250638	0.506792	0.845252	0.534866	0.888118	0.399085	0.393451
Pyroglutamic acid	4.35682	4.63701	6.88406	9.63271	20.2577	3.57626	2.6886	20.1094	3.61489	6.48734	3.7067	30.1391	16.8707	4.51344	17.2073	9.87499
Cytidine monophosphate	2.03898e+06	6.12308e+06	4.24729e+06	2.73012e+06	3.98851e+06	5.17251e+06	1.42335e+06	3.19816e+06	1.19447e+06	2.39036e+06	1.06095e+07	434503	2.39494e+06	1.34941e+06	2.96382e+06	1.48618e+06
Guanosine monophosphate	1.0368e+06	1.91645e+06	3.05675e+06	1.17169e+06	2.45356e+06	1.55391e+06	405960	2.27139e+06	578040	1.01655e+06	5.69455e+06	180389	285686	525162	1.74266e+06	695750
Myo-inositol	0.318669	0.381416	0.464752	0.226188	0.234501	0.256772	1.17647	0.325742	0.404445	0.586689	0.499433	0.327861	0.53476	0.741184	0.410918	0.405673
4-hydroxyproline	4.81822e+07	2.98492e+07	3.89864e+07	1.21857e+08	9.55999e+07	6.24381e+07	4.64349e+07	7.98981e+07	5.24894e+07	2.90617e+07	5.64656e+07	5.68736e+07	1.1978e+08	1.0101e+08	9.1436e+07	7.81374e+07
Fumaric acid	0.0170901	0.375562	0.65988	0.362795	0.674434	0.00915494	0.00603744	0.532553	0.497235	0.255856	0.204892	0.62235	0.354571	0.515612	0.58174	0.00757445
Maleic acid	7.35351e+06	6.51186e+06	1.17828e+07	6.54586e+06	4.96369e+06	6.35567e+06	7.09836e+06	8.70264e+06	6.05657e+06	8.41368e+06	1.15532e+07	6.444e+06	6.18345e+06	6.95679e+06	7.63872e+06	9.15467e+06
Uridine 5'-monophosphate	4.2512e+06	5.2329e+06	8.26676e+06	4.53684e+06	7.81942e+06	1.88862e+07	5.10558e+06	8.12592e+06	2.74605e+06	3.62983e+06	7.00823e+07	98144.1	1.14095e+06	2.13503e+06	5.20575e+06	3.20417e+06
Meso-erythritol	0.0267354	0.0351947	0.105377	0.0308275	0.022616	0.0614249	0.026315	0.027858	0.0364572	0.0264656	0.0237345	0.0433822	0.0425421	0.044124	0.0590887	0.0307165
Hexadecanoic acid	0.850824	0.545263	0.608521	0.698818	0.660846	0.413364	0.499599	0.700303	0.722345	0.608213	0.558819	0.586226	0.611106	0.698681	0.506211	0.5493
3-hydroxyglutaric acid	3.50883e+07	2.07771e+07	4.00599e+07	6.97438e+07	1.15512e+08	3.86835e+07	3.06512e+07	1.4168e+08	1.01466e+08	2.68477e+07	7.41485e+07	7.12603e+07	5.34947e+07	1.05381e+08	4.4655e+07	5.24948e+07
Gluconic acid	0.0894775	0.10821	0.164269	0.114809	0.0782293	0.172899	0.00776483	0.310025	0.40875	0.120876	0.0407268	0.0974396	0.174962	0.0789634	0.16048	0.0634235
Thiosulfate	8.74782e+07	3.06749e+07	5.84582e+07	8.96381e+07	1.40166e+08	2.66337e+07	4.21865e+07	1.00719e+08	1.01908e+08	5.89103e+07	2.38912e+07	5.79284e+07	6.29978e+07	1.1799e+08	4.85985e+07	7.3764e+07
Oxalic acid	0.094791	0.100964	0.0963375	0.180333	0.141818	0.0871245	0.0758266	0.123826	0.106627	0.111268	0.105238	0.162905	0.0635422	0.152111	0.119971	0.106682
Hydroxypropanedioic acid	592357	849904	3.35227e+06	396187	208190	506996	871843	427621	1.99487e+06	406776	555889	834213	993291	359882	2.45554e+06	347048
Mannose	0.209349	0.554018	0.920562	0.971828	1.09262	0.523022	0.145395	1.05765	1.5391	0.300283	0.176256	0.504236	0.375168	2.12251	0.466051	0.411785
Acetylcarnitine	6.52981e+08	3.54809e+08	4.42423e+08	5.23169e+07	1.16036e+07	6.12344e+07	1.75541e+08	1.1369e+07	6.69236e+07	1.00934e+08	7.62528e+07	6.8651e+06	4.9065e+08	1.44466e+08	5.59493e+08	1.60293e+08
Glucuronic acid	0.0565712	0.242645	0.301782	0.223249	0.357946	0.248103	0.031575	0.454019	0.592608	0.237086	0.166899	0.190264	0.186334	0.333408	0.195457	0.101539
Butyric acid	102.631	161.092	253.277	751.244	1575.86	286.733	53.0124	1117.98	614.566	261.269	500.165	511.45	831.528	590.465	392.304	410.398
Pantothenic acid	1.59549e+07	2.07489e+07	2.73928e+07	4.30057e+07	6.49046e+07	2.00608e+07	1.15407e+07	6.48169e+07	6.57588e+07	1.50937e+07	1.87671e+07	4.48079e+07	2.37622e+07	6.19602e+07	2.5869e+07	1.9452e+07
Cadaverine	0.453252	0.235583	0.252958	0.229144	0.277139	0.517937	0.64104	0.285519	0.311882	0.245257	0.290857	0.389849	0.342692	0.418644	0.558842	0.343516
Xanthurenic acid	1.86545e+07	1.12918e+07	4.82716e+06	2.16506e+06	2.26769e+06	9.07242e+06	1.48476e+07	2.64311e+06	6.48581e+06	7.50431e+06	849911	5.49144e+06	1.22107e+07	2.36864e+06	2.13908e+07	9.31218e+06

## Sheet: Fig4b_PCA
condition	sample_id	PC1 (35.8%)	PC2 (12.8%)	PC3 (11.8%)	PC4 (8.3%)	PC5 (7.2%)	PC6 (5.0%)	PC7 (3.9%)	PC8 (3.3%)	PC9 (2.9%)	PC10 (2.4%)	PC11 (1.7%)	PC12 (1.6%)	PC13 (1.5%)	PC14 (1.1%)	PC15 (0.7%)	PC16 (0.0%)
SC	11	8.77687	-1.32058	-0.525488	3.14517	-3.59818	-0.446122	-5.28372	-0.447697	0.285968	-2.28718	0.156498	0.532	1.07533	0.126134	0.227886	1.249e-16
SC	14	6.20672	0.0954671	-0.115405	1.53236	0.107861	0.890812	0.225387	0.885751	2.14329	1.67875	-1.12288	2.76678	-2.02719	-0.360937	-1.47949	1.77289e-15
SC	20	4.87993	-2.06386	1.14669	3.72493	0.577335	-6.25515	2.9899	-1.06162	1.33872	-0.1143	1.15618	-0.886486	-0.530152	0.653308	0.249756	1.21084e-15
SC	21	3.45266	-3.36973	-3.4131	-1.94031	-0.29434	0.830272	2.17211	-2.33649	0.683509	-1.18681	-2.90003	-0.916424	0.413724	-1.97193	0.527337	-9.64506e-16
SC	30	-2.58181	-5.15736	-5.90609	-2.44775	-0.483067	-0.0392069	-0.00188064	1.26605	-0.834106	0.468515	-1.24278	-0.13071	0.0179659	3.03953	-0.0835816	1.73472e-16
SC	32	4.9626	2.75684	-0.447065	-0.812849	2.66691	1.83338	3.24362	2.61834	-0.940118	-3.37254	1.149	1.54814	0.898769	0.198662	0.255066	-2.9577e-16
SC	35	8.36991	1.41093	0.696571	2.82384	-2.84321	2.86922	1.54709	-0.828672	-4.06484	2.42711	0.575188	-1.08818	-0.152165	0.0471094	0.0195068	1.26982e-15
SC	41	-1.78264	-3.39846	-5.54312	-4.2475	0.143531	-1.28556	-1.23242	0.412952	-0.662634	1.22317	3.0201	0.440099	-0.32625	-1.82452	-0.0270382	9.78384e-16
KC	16	-7.57223	-2.94511	0.932428	5.41951	4.92469	-0.18545	-1.58286	2.94345	-1.55065	-0.0240056	-0.994852	-1.15915	-0.0320962	-1.06007	-0.322004	2.43208e-15
KC	18	2.51485	2.86577	0.555367	-0.27702	2.60368	1.90962	-1.12173	0.93677	2.8256	2.2445	0.117277	-0.393912	0.078912	0.372243	2.37565	1.10328e-15
KC	23	-0.79625	-6.07548	10.8395	-4.65165	-1.4362	0.402232	-0.0570742	0.632335	-0.153512	-0.0640326	0.0444553	0.0643322	-0.00821379	0.0519993	0.0220587	1.83187e-15
KC	28	-13.6776	1.81959	-0.608797	2.71949	-6.90047	0.960299	1.82093	1.29887	1.70422	-0.211238	0.366742	0.0901333	0.403969	-0.348469	0.155368	1.03736e-15
KC	34	-3.30875	5.8801	0.351601	-2.39598	-0.343724	-0.733957	-1.41996	-0.678874	-1.1731	-2.01419	-0.348008	-1.05255	-3.49221	0.213021	0.280602	6.41848e-16
KC	38	-8.68083	-0.987764	0.792409	1.95459	3.39042	2.2766	-0.221815	-5.19235	-0.0986291	-0.326818	0.957122	1.41638	0.339487	0.72858	-0.142379	-8.32667e-17
KC	42	-2.91223	6.57514	1.16349	-2.36117	0.196966	-4.27287	-0.597765	-0.290904	-1.81449	1.48114	-1.58327	1.48697	2.00094	-0.201344	-0.0585419	1.26288e-15
KC	47	2.14878	3.91451	0.0809708	-2.18566	1.2878	1.24589	-0.479818	-0.157908	2.31076	0.0779278	0.649245	-2.71742	1.33918	0.336676	-2.00019	4.30211e-16

## Sheet: Fig4c
Mouse ID	Condition	Relative intensity	Scaled relative intensity
1	Standard diet	9.67518	-0.672315
2	Standard diet	9.59913	-0.839189
3	Standard diet	8.91761	-2.33447
4	Standard diet	9.72171	-0.570232
16	Standard diet	9.71841	-0.57747
17	Standard diet	9.73314	-0.545155
18	Standard diet	9.41241	-1.24885
19	Standard diet	9.95154	-0.0659873
20	Standard diet	10.0586	0.168875
11	Ketogenic diet	10.1254	0.315439
12	Ketogenic diet	10.7443	1.6733
13	Ketogenic diet	10.2349	0.555727
21	Ketogenic diet	10.3598	0.829669
22	Ketogenic diet	10.3918	0.900072
23	Ketogenic diet	10.188	0.452932
24	Ketogenic diet	10.385	0.8851
25	Ketogenic diet	10.4705	1.07256

## Sheet: Fig4d
Mouse ID	Condition	Relative intensity	Scaled relative intensity
11	Standard cecums	0.0627513	-1.45388
14	Standard cecums	0.0870433	-0.238085
20	Standard cecums	0.0903882	-0.070674
21	Standard cecums	0.0649437	-1.34416
30	Standard cecums	0.0781446	-0.68346
32	Standard cecums	0.0644185	-1.37044
35	Standard cecums	0.0696873	-1.10674
16	Ketogenic cecums	0.108189	0.820242
18	Ketogenic cecums	0.11128	0.974961
23	Ketogenic cecums	0.095174	0.168851
28	Ketogenic cecums	0.115856	1.20397
34	Ketogenic cecums	0.100058	0.41327
38	Ketogenic cecums	0.130476	1.9357
41	Standard cecums	0.0997729	0.399025
42	Ketogenic cecums	0.0888737	-0.146471
47	Ketogenic cecums	0.101748	0.497888

## Sheet: Fig4e
experiment	condition	mouse_id	tumor_counts	stearate	stearate_scaled
SPF SD/KD	SD	1	16	9.67518	-0.672315
SPF SD/KD	SD	2	20	9.59913	-0.839189
SPF SD/KD	SD	3	27	8.91761	-2.33447
SPF SD/KD	SD	4	17	9.72171	-0.570232
SPF SD/KD	KD	11	1	10.1254	0.315439
SPF SD/KD	KD	12	2	10.7443	1.6733
SPF SD/KD	KD	13	1	10.2349	0.555727
SPF SD/KD	SD	16	9	9.71841	-0.57747
SPF SD/KD	SD	17	7	9.73314	-0.545155
SPF SD/KD	SD	18	3	9.41241	-1.24885
SPF SD/KD	SD	19	6	9.95154	-0.0659873
SPF SD/KD	SD	20	2	10.0586	0.168875
SPF SD/KD	KD	21	1	10.3598	0.829669
SPF SD/KD	KD	22	2	10.3918	0.900072
SPF SD/KD	KD	23	1	10.188	0.452932
SPF SD/KD	KD	24	0	10.385	0.8851
SPF SD/KD	KD	25	0	10.4705	1.07256
CMT SC/KC	KC	16	12	0.108189	0.820242
CMT SC/KC	KC	18	13	0.11128	0.974961
CMT SC/KC	KC	23	16	0.0951739	0.168851
CMT SC/KC	KC	28	6	0.115856	1.20397
CMT SC/KC	KC	34	15	0.100057	0.41327
CMT SC/KC	KC	38	16	0.130476	1.9357
CMT SC/KC	KC	42	8	0.0888737	-0.146471
CMT SC/KC	KC	47	11	0.101748	0.497888
CMT SC/KC	SC	11	23	0.0627513	-1.45388
CMT SC/KC	SC	14	20	0.0870433	-0.238085
CMT SC/KC	SC	20	24	0.0903882	-0.070674
CMT SC/KC	SC	30	18	0.0781446	-0.68346
CMT SC/KC	SC	32	13	0.0644185	-1.37044
CMT SC/KC	SC	35	14	0.0696873	-1.10674
CMT SC/KC	SC	41	18	0.0997729	0.399025
