# Supplementary material for: Ketogenic diet suppresses colorectal cancer through the gut microbiome long chain fatty acid stearate
Source: Nat Commun. 2025 Feb 20;16:1792. doi: 10.1038/s41467-025-56678-0 (PMC11842570; doi:10.1038/s41467-025-56678-0)
Supplement: Supplementary file 16 — Source data [file 41467_2025_56678_MOESM16_ESM.zip › Tsenkova_et_al._Source_Data/Tsenkova_et_al._Source_Data_Figure_5.xlsx]

## Sheet: Fig5b
	KEGG	Chr	D	P	C	O	F	G	S	depth	sample	Condition	Experiment	group	timepoint	logtrans	name	function.	diet	sd
1	K10804	S1_contig_18540	Bacteria	Actinobacteria	other	Eggerthellales	Eggerthellaceae	Gordonibacter	NA	31.5978	S1	High-fat Low-carb diet	SPF	Ketogenic	D	1.49966	TesA	release	K	KD
2	K10804	S1_contig_2395	Bacteria	Bacteroidetes	Bacteroidia	Bacteroidales	Bacteroidaceae	Bacteroides	Bacteroides vulgatus	6.21858	S1	High-fat Low-carb diet	SPF	Ketogenic	D	0.793691	TesA	release	K	KD
3	K10804	S1_contig_18240	Bacteria	Bacteroidetes	Bacteroidia	Bacteroidales	Bacteroidaceae	Bacteroides	Bacteroides vulgatus	6.19026	S1	High-fat Low-carb diet	SPF	Ketogenic	D	0.791709	TesA	release	K	KD
4	K10804	S1_contig_12758	Bacteria	Proteobacteria	Gammaproteobacteria	Enterobacterales	Yersiniaceae	Serratia	Serratia sp. ATCC 39006	7.85315	S1	High-fat Low-carb diet	SPF	Ketogenic	D	0.895044	TesA	release	K	KD
5	K10804	S1_contig_21199	Bacteria	Bacteroidetes	Bacteroidia	Bacteroidales	Bacteroidaceae	Bacteroides	NA	15.7608	S1	High-fat Low-carb diet	SPF	Ketogenic	D	1.19758	TesA	release	K	KD
6	K10782	S1_contig_99888	Bacteria	Bacteroidetes	Bacteroidia	Bacteroidales	Bacteroidaceae	Bacteroides	Bacteroides vulgatus	9.99233	S1	High-fat Low-carb diet	SPF	Ketogenic	D	0.999667	FatA	release	K	KD
7	K10804	S1_contig_73132	Bacteria	Bacteroidetes	Bacteroidia	Bacteroidales	Bacteroidaceae	Bacteroides	Bacteroides cellulosilyticus	3.45066	S1	High-fat Low-carb diet	SPF	Ketogenic	D	0.537902	TesA	release	K	KD
8	K10782	S1_contig_7621	Bacteria	Firmicutes	Clostridia	Clostridiales	Oscillospiraceae	Oscillibacter	Oscillibacter sp. PEA192	6.26222	S1	High-fat Low-carb diet	SPF	Ketogenic	D	0.796728	FatA	release	K	KD
9	K10804	S1_contig_11112	Bacteria	Verrucomicrobia	Verrucomicrobiae	Verrucomicrobiales	Akkermansiaceae	Akkermansia	Akkermansia muciniphila	58.5188	S1	High-fat Low-carb diet	SPF	Ketogenic	D	1.7673	TesA	release	K	KD
10	K10804	S1_contig_25287	Bacteria	Verrucomicrobia	Verrucomicrobiae	Verrucomicrobiales	Akkermansiaceae	Akkermansia	Akkermansia muciniphila	50.9063	S1	High-fat Low-carb diet	SPF	Ketogenic	D	1.70677	TesA	release	K	KD
11	K10782	S1_contig_337	Bacteria	Bacteroidetes	Bacteroidia	Bacteroidales	Bacteroidaceae	Bacteroides	NA	15.4634	S1	High-fat Low-carb diet	SPF	Ketogenic	D	1.18931	FatA	release	K	KD
12	K10804	S1_contig_12470	Bacteria	Firmicutes	other	NA	NA	NA	NA	12.4473	S1	High-fat Low-carb diet	SPF	Ketogenic	D	1.09508	TesA	release	K	KD
13	K10804	S1_contig_113713	Bacteria	Bacteroidetes	Bacteroidia	Bacteroidales	Bacteroidaceae	Bacteroides	Bacteroides thetaiotaomicron	3.72671	S1	High-fat Low-carb diet	SPF	Ketogenic	D	0.571326	TesA	release	K	KD
14	K10782	S1_contig_56993	Bacteria	Bacteroidetes	Bacteroidia	Bacteroidales	Bacteroidaceae	Bacteroides	Bacteroides cellulosilyticus	3.15159	S1	High-fat Low-carb diet	SPF	Ketogenic	D	0.49853	FatA	release	K	KD
15	K10782	S1_contig_5558	Bacteria	Verrucomicrobia	Verrucomicrobiae	Verrucomicrobiales	Akkermansiaceae	Akkermansia	Akkermansia muciniphila	47.5532	S1	High-fat Low-carb diet	SPF	Ketogenic	D	1.67718	FatA	release	K	KD
16	K10804	S1_contig_4335	Bacteria	Bacteroidetes	Bacteroidia	Bacteroidales	Bacteroidaceae	Bacteroides	Bacteroides caccae	16.3854	S1	High-fat Low-carb diet	SPF	Ketogenic	D	1.21446	TesA	release	K	KD
17	K10782	S1_contig_19904	Bacteria	Firmicutes	other	NA	NA	NA	NA	14.9415	S1	High-fat Low-carb diet	SPF	Ketogenic	D	1.17439	FatA	release	K	KD
18	K10804	S1_contig_14479	Bacteria	Cyanobacteria	other	Nostocales	Hapalosiphonaceae	Fischerella	Fischerella sp. NIES-3754	4.36895	S1	High-fat Low-carb diet	SPF	Ketogenic	D	0.640377	TesA	release	K	KD
19	K10804	S1_contig_1114	Bacteria	Verrucomicrobia	Verrucomicrobiae	Verrucomicrobiales	Akkermansiaceae	Akkermansia	Akkermansia muciniphila	58.8502	S1	High-fat Low-carb diet	SPF	Ketogenic	D	1.76975	TesA	release	K	KD
20	K10782	S1_contig_18821	Bacteria	Bacteroidetes	other	NA	NA	NA	NA	39.3207	S1	High-fat Low-carb diet	SPF	Ketogenic	D	1.59462	FatA	release	K	KD
21	K10804	S1_contig_116021	Bacteria	Firmicutes	Clostridia	Clostridiales	Ruminococcaceae	Faecalibacterium	Faecalibacterium prausnitzii	7.61927	S1	High-fat Low-carb diet	SPF	Ketogenic	D	0.881913	TesA	release	K	KD
22	K10804	S1_contig_66598	Bacteria	Bacteroidetes	Bacteroidia	Bacteroidales	Tannerellaceae	Parabacteroides	NA	7.63349	S1	High-fat Low-carb diet	SPF	Ketogenic	D	0.882723	TesA	release	K	KD
23	K10804	S1_contig_23281	Bacteria	Proteobacteria	Gammaproteobacteria	Enterobacterales	Enterobacteriaceae	Escherichia	Escherichia albertii	26.5346	S1	High-fat Low-carb diet	SPF	Ketogenic	D	1.42381	TesA	release	K	KD
24	K10804	S1_contig_88757	Bacteria	Bacteroidetes	Bacteroidia	Bacteroidales	Tannerellaceae	Parabacteroides	Parabacteroides sp. CT06	4.59409	S1	High-fat Low-carb diet	SPF	Ketogenic	D	0.662199	TesA	release	K	KD
25	K10782	S1_contig_125697	Bacteria	Bacteroidetes	Bacteroidia	Bacteroidales	Tannerellaceae	Parabacteroides	Parabacteroides sp. CT06	5.56291	S1	High-fat Low-carb diet	SPF	Ketogenic	D	0.745302	FatA	release	K	KD
26	K10804	S1_contig_20906	Bacteria	Bacteroidetes	Bacteroidia	Bacteroidales	Bacteroidaceae	Bacteroides	Bacteroides vulgatus	7.8661	S1	High-fat Low-carb diet	SPF	Ketogenic	D	0.895759	TesA	release	K	KD
27	K10804	S1_contig_18360	Bacteria	Bacteroidetes	Bacteroidia	Bacteroidales	Bacteroidaceae	Bacteroides	NA	9.52346	S1	High-fat Low-carb diet	SPF	Ketogenic	D	0.978795	TesA	release	K	KD
28	K10782	S1_contig_35323	Bacteria	Firmicutes	Bacilli	Bacillales	Bacillaceae	Bacillus	Bacillus coagulans	3.28334	S1	High-fat Low-carb diet	SPF	Ketogenic	D	0.516316	FatA	release	K	KD
29	K10804	S2_contig_101956	Bacteria	Verrucomicrobia	Verrucomicrobiae	Verrucomicrobiales	Akkermansiaceae	Akkermansia	Akkermansia muciniphila	4.26519	S2	High-fat Low-carb diet	SPF	Ketogenic	D	0.629938	TesA	release	K	KD
30	K10804	S2_contig_6369	Bacteria	Firmicutes	Clostridia	Clostridiales	NA	NA	NA	52.629	S2	High-fat Low-carb diet	SPF	Ketogenic	D	1.72123	TesA	release	K	KD
31	K10804	S2_contig_44219	Bacteria	Verrucomicrobia	Verrucomicrobiae	Verrucomicrobiales	Akkermansiaceae	Akkermansia	Akkermansia muciniphila	5.63292	S2	High-fat Low-carb diet	SPF	Ketogenic	D	0.750734	TesA	release	K	KD
32	K10782	S2_contig_54377	Bacteria	Verrucomicrobia	Verrucomicrobiae	Verrucomicrobiales	Akkermansiaceae	Akkermansia	Akkermansia muciniphila	2.98946	S2	High-fat Low-carb diet	SPF	Ketogenic	D	0.475593	FatA	release	K	KD
33	K10804	S2_contig_4976	Bacteria	Firmicutes	Clostridia	Clostridiales	Ruminococcaceae	NA	NA	19.0145	S2	High-fat Low-carb diet	SPF	Ketogenic	D	1.27908	TesA	release	K	KD
34	K10782	S2_contig_2683	Bacteria	Firmicutes	Clostridia	Clostridiales	Oscillospiraceae	Oscillibacter	Oscillibacter valericigenes	17.7867	S2	High-fat Low-carb diet	SPF	Ketogenic	D	1.2501	FatA	release	K	KD
35	K10782	S2_contig_3725	Bacteria	Bacteroidetes	other	Sphingobacteriales	Sphingobacteriaceae	Sphingobacterium	Sphingobacterium mizutaii	22.7101	S2	High-fat Low-carb diet	SPF	Ketogenic	D	1.35622	FatA	release	K	KD
36	K10782	S2_contig_109519	Bacteria	Verrucomicrobia	Verrucomicrobiae	Verrucomicrobiales	Akkermansiaceae	Akkermansia	Akkermansia muciniphila	5.39668	S2	High-fat Low-carb diet	SPF	Ketogenic	D	0.732127	FatA	release	K	KD
37	K10804	S2_contig_30684	Bacteria	Verrucomicrobia	Verrucomicrobiae	Verrucomicrobiales	Akkermansiaceae	Akkermansia	Akkermansia muciniphila	5.38223	S2	High-fat Low-carb diet	SPF	Ketogenic	D	0.730962	TesA	release	K	KD
38	K10782	S2_contig_30246	Bacteria	Firmicutes	other	NA	NA	NA	NA	16.9694	S2	High-fat Low-carb diet	SPF	Ketogenic	D	1.22967	FatA	release	K	KD
39	K10782	S2_contig_21484	Bacteria	Proteobacteria	other	NA	NA	NA	NA	6.60858	S2	High-fat Low-carb diet	SPF	Ketogenic	D	0.820108	FatA	release	K	KD
40	K10782	S2_contig_1622	Bacteria	Firmicutes	Clostridia	Clostridiales	NA	NA	NA	8.69795	S2	High-fat Low-carb diet	SPF	Ketogenic	D	0.939417	FatA	release	K	KD
41	K10782	S2_contig_140175	Bacteria	Bacteroidetes	Bacteroidia	Bacteroidales	Bacteroidaceae	Bacteroides	Bacteroides heparinolyticus	2.80175	S2	High-fat Low-carb diet	SPF	Ketogenic	D	0.447429	FatA	release	K	KD
42	K10804	S2_contig_28715	Bacteria	Proteobacteria	Gammaproteobacteria	Enterobacterales	Enterobacteriaceae	Escherichia	Escherichia albertii	29.6311	S2	High-fat Low-carb diet	SPF	Ketogenic	D	1.47175	TesA	release	K	KD
43	K10782	S2_contig_32320	Bacteria	Proteobacteria	other	Rhodospirillales	Rhodospirillaceae	Magnetospirillum	Magnetospirillum sp. ME-1	10.3703	S2	High-fat Low-carb diet	SPF	Ketogenic	D	1.01579	FatA	release	K	KD
44	K10782	S2_contig_11936	Bacteria	Firmicutes	Clostridia	Clostridiales	NA	NA	NA	16.7638	S2	High-fat Low-carb diet	SPF	Ketogenic	D	1.22437	FatA	release	K	KD
45	K10804	S2_contig_100221	Bacteria	Verrucomicrobia	Verrucomicrobiae	Verrucomicrobiales	Akkermansiaceae	Akkermansia	Akkermansia muciniphila	6.62904	S2	High-fat Low-carb diet	SPF	Ketogenic	D	0.821451	TesA	release	K	KD
46	K10782	S2_contig_839	Bacteria	Firmicutes	Clostridia	Clostridiales	NA	NA	NA	15.8863	S2	High-fat Low-carb diet	SPF	Ketogenic	D	1.20102	FatA	release	K	KD
47	K10804	S2_contig_27828	Bacteria	Firmicutes	Clostridia	Clostridiales	NA	NA	NA	61.6986	S2	High-fat Low-carb diet	SPF	Ketogenic	D	1.79028	TesA	release	K	KD
48	K10804	S2_contig_64747	Bacteria	Firmicutes	Clostridia	Clostridiales	Lachnospiraceae	Lachnoclostridium	[Clostridium] saccharolyticum	4.27335	S2	High-fat Low-carb diet	SPF	Ketogenic	D	0.630768	TesA	release	K	KD
49	K10804	S2_contig_10501	Bacteria	Firmicutes	other	Erysipelotrichales	Erysipelotrichaceae	Faecalibaculum	Faecalibaculum rodentium	3.76528	S2	High-fat Low-carb diet	SPF	Ketogenic	D	0.575797	TesA	release	K	KD
50	K10804	S2_contig_113273	Bacteria	Proteobacteria	Gammaproteobacteria	Enterobacterales	Enterobacteriaceae	Pluralibacter	Pluralibacter gergoviae	3.87994	S2	High-fat Low-carb diet	SPF	Ketogenic	D	0.588825	TesA	release	K	KD
51	K10782	S2_contig_11891	Bacteria	Firmicutes	other	NA	NA	NA	NA	29.0088	S2	High-fat Low-carb diet	SPF	Ketogenic	D	1.46253	FatA	release	K	KD
52	K10804	S2_contig_27603	Bacteria	Firmicutes	other	NA	NA	NA	NA	32.2328	S2	High-fat Low-carb diet	SPF	Ketogenic	D	1.5083	TesA	release	K	KD
53	K10804	S2_contig_108215	Bacteria	Bacteroidetes	Bacteroidia	Bacteroidales	Tannerellaceae	Parabacteroides	Parabacteroides sp. CT06	5.01529	S2	High-fat Low-carb diet	SPF	Ketogenic	D	0.700296	TesA	release	K	KD
54	K10804	S2_contig_43333	Bacteria	Verrucomicrobia	Verrucomicrobiae	Verrucomicrobiales	Akkermansiaceae	Akkermansia	Akkermansia muciniphila	7.14247	S2	High-fat Low-carb diet	SPF	Ketogenic	D	0.853848	TesA	release	K	KD
55	K10804	S3_contig_78067	Bacteria	Proteobacteria	Gammaproteobacteria	Aeromonadales	Aeromonadaceae	Aeromonas	Aeromonas schubertii	2.76579	S3	High-fat Low-carb diet	SPF	Ketogenic	D	0.441819	TesA	release	K	KD
56	K10804	S3_contig_6106	Bacteria	Firmicutes	other	NA	NA	Ndongobacter	Ndongobacter massiliensis	28.4238	S3	High-fat Low-carb diet	SPF	Ketogenic	D	1.45368	TesA	release	K	KD
57	K10782	S3_contig_11123	Bacteria	Firmicutes	Clostridia	Clostridiales	Lachnospiraceae	NA	NA	49.0654	S3	High-fat Low-carb diet	SPF	Ketogenic	D	1.69078	FatA	release	K	KD
58	K10804	S3_contig_1	Bacteria	Verrucomicrobia	Verrucomicrobiae	Verrucomicrobiales	Akkermansiaceae	Akkermansia	Akkermansia muciniphila	40.3052	S3	High-fat Low-carb diet	SPF	Ketogenic	D	1.60536	TesA	release	K	KD
59	K10804	S3_contig_11345	Bacteria	Verrucomicrobia	Verrucomicrobiae	Verrucomicrobiales	Akkermansiaceae	Akkermansia	Akkermansia muciniphila	34.309	S3	High-fat Low-carb diet	SPF	Ketogenic	D	1.53541	TesA	release	K	KD
60	K10804	S3_contig_100927	Bacteria	Firmicutes	other	Erysipelotrichales	Erysipelotrichaceae	Faecalibaculum	Faecalibaculum rodentium	3.43594	S3	High-fat Low-carb diet	SPF	Ketogenic	D	0.536046	TesA	release	K	KD
61	K10804	S3_contig_7901	Bacteria	Verrucomicrobia	Verrucomicrobiae	Verrucomicrobiales	Akkermansiaceae	Akkermansia	Akkermansia muciniphila	39.395	S3	High-fat Low-carb diet	SPF	Ketogenic	D	1.59544	TesA	release	K	KD
62	K10782	S3_contig_8663	Bacteria	Bacteroidetes	Bacteroidia	Bacteroidales	Bacteroidaceae	Bacteroides	NA	11.5628	S3	High-fat Low-carb diet	SPF	Ketogenic	D	1.06306	FatA	release	K	KD
63	K10804	S3_contig_29390	Bacteria	Bacteroidetes	Bacteroidia	Bacteroidales	Bacteroidaceae	Bacteroides	Bacteroides vulgatus	3.35992	S3	High-fat Low-carb diet	SPF	Ketogenic	D	0.526329	TesA	release	K	KD
64	K10782	S3_contig_3869	Bacteria	Bacteroidetes	Bacteroidia	Bacteroidales	Bacteroidaceae	Bacteroides	NA	19.8936	S3	High-fat Low-carb diet	SPF	Ketogenic	D	1.29871	FatA	release	K	KD
65	K10804	S3_contig_6913	Bacteria	Actinobacteria	other	Actinomycetales	Actinomycetaceae	Actinomyces	Actinomyces sp. Z16	18.0922	S3	High-fat Low-carb diet	SPF	Ketogenic	D	1.25749	TesA	release	K	KD
66	K10782	S3_contig_44139	Bacteria	Bacteroidetes	Bacteroidia	Bacteroidales	Bacteroidaceae	Bacteroides	Bacteroides vulgatus	6.52692	S3	High-fat Low-carb diet	SPF	Ketogenic	D	0.814708	FatA	release	K	KD
67	K10804	S3_contig_91363	Bacteria	Firmicutes	Clostridia	Clostridiales	Lachnospiraceae	Lachnoclostridium	[Clostridium] saccharolyticum	4.10289	S3	High-fat Low-carb diet	SPF	Ketogenic	D	0.61309	TesA	release	K	KD
68	K10782	S3_contig_9012	Bacteria	Verrucomicrobia	Verrucomicrobiae	Verrucomicrobiales	Akkermansiaceae	Akkermansia	Akkermansia muciniphila	34.4772	S3	High-fat Low-carb diet	SPF	Ketogenic	D	1.53753	FatA	release	K	KD
69	K10782	S3_contig_6555	Bacteria	Firmicutes	Clostridia	Clostridiales	Lachnospiraceae	Lachnoclostridium	Lachnoclostridium phocaeense	25.6937	S3	High-fat Low-carb diet	SPF	Ketogenic	D	1.40983	FatA	release	K	KD
70	K10804	S3_contig_120627	Bacteria	Bacteroidetes	Bacteroidia	Bacteroidales	Bacteroidaceae	Bacteroides	NA	14.3388	S3	High-fat Low-carb diet	SPF	Ketogenic	D	1.15651	TesA	release	K	KD
71	K10804	S3_contig_7078	Bacteria	Firmicutes	Clostridia	Clostridiales	Ruminococcaceae	Faecalibacterium	Faecalibacterium prausnitzii	34.4909	S3	High-fat Low-carb diet	SPF	Ketogenic	D	1.5377	TesA	release	K	KD
72	K10804	S3_contig_6965	Bacteria	Proteobacteria	Betaproteobacteria	Burkholderiales	Alcaligenaceae	Bordetella	Bordetella avium	25.3865	S3	High-fat Low-carb diet	SPF	Ketogenic	D	1.4046	TesA	release	K	KD
73	K10804	S4_contig_70627	Bacteria	Firmicutes	other	Erysipelotrichales	Erysipelotrichaceae	Faecalibaculum	Faecalibaculum rodentium	3.97753	S4	Standard diet	SPF	Standard	D	0.599613	TesA	release	S	SD
74	K10804	S4_contig_27080	Bacteria	Firmicutes	other	Erysipelotrichales	Erysipelotrichaceae	Faecalibaculum	Faecalibaculum rodentium	10.3308	S4	Standard diet	SPF	Standard	D	1.01414	TesA	release	S	SD
75	K10782	S4_contig_136806	Bacteria	Bacteroidetes	Bacteroidia	Bacteroidales	Bacteroidaceae	Bacteroides	Bacteroides heparinolyticus	5.26549	S4	Standard diet	SPF	Standard	D	0.721439	FatA	release	S	SD
76	K10804	S4_contig_30302	Bacteria	Firmicutes	Bacilli	Lactobacillales	Lactobacillaceae	Lactobacillus	NA	18.8289	S4	Standard diet	SPF	Standard	D	1.27482	TesA	release	S	SD
77	K10804	S4_contig_26181	Bacteria	Proteobacteria	other	NA	NA	NA	NA	22.4064	S4	Standard diet	SPF	Standard	D	1.35037	TesA	release	S	SD
78	K10804	S4_contig_37980	Bacteria	Firmicutes	other	Erysipelotrichales	Erysipelotrichaceae	Faecalibaculum	Faecalibaculum rodentium	3.70432	S4	Standard diet	SPF	Standard	D	0.568708	TesA	release	S	SD
79	K10782	S4_contig_119484	Bacteria	Bacteroidetes	Bacteroidia	Bacteroidales	Bacteroidaceae	Bacteroides	Bacteroides caecimuris	8.04585	S4	Standard diet	SPF	Standard	D	0.905572	FatA	release	S	SD
80	K10804	S4_contig_8844	Bacteria	Firmicutes	Bacilli	Lactobacillales	Lactobacillaceae	Lactobacillus	Lactobacillus johnsonii	5.37366	S4	Standard diet	SPF	Standard	D	0.73027	TesA	release	S	SD
81	K10804	S4_contig_15998	Bacteria	Firmicutes	Bacilli	Lactobacillales	Lactobacillaceae	Lactobacillus	Lactobacillus johnsonii	3.88472	S4	Standard diet	SPF	Standard	D	0.58936	TesA	release	S	SD
82	K10804	S4_contig_2073	Bacteria	Firmicutes	Clostridia	Clostridiales	Lachnospiraceae	Blautia	Blautia hansenii	9.87445	S4	Standard diet	SPF	Standard	D	0.994513	TesA	release	S	SD
83	K10782	S4_contig_12669	Bacteria	Firmicutes	Clostridia	Clostridiales	Lachnospiraceae	Lachnoclostridium	Lachnospiraceae bacterium Choco86	20.7008	S4	Standard diet	SPF	Standard	D	1.31599	FatA	release	S	SD
84	K10782	S4_contig_24593	Bacteria	Bacteroidetes	Bacteroidia	Bacteroidales	Rikenellaceae	Alistipes	NA	19.1061	S4	Standard diet	SPF	Standard	D	1.28117	FatA	release	S	SD
85	K10782	S4_contig_91864	Bacteria	Bacteroidetes	Bacteroidia	Bacteroidales	Bacteroidaceae	Bacteroides	Bacteroides caecimuris	3.69325	S4	Standard diet	SPF	Standard	D	0.567409	FatA	release	S	SD
86	K10804	S4_contig_29948	Bacteria	Firmicutes	Bacilli	Lactobacillales	Lactobacillaceae	Lactobacillus	NA	10.7389	S4	Standard diet	SPF	Standard	D	1.03096	TesA	release	S	SD
87	K10804	S4_contig_8378	Bacteria	Firmicutes	other	Erysipelotrichales	Erysipelotrichaceae	Faecalibaculum	Faecalibaculum rodentium	10.6255	S4	Standard diet	SPF	Standard	D	1.02635	TesA	release	S	SD
88	K10804	S4_contig_30514	Bacteria	Proteobacteria	Gammaproteobacteria	Pseudomonadales	Moraxellaceae	Acinetobacter	Acinetobacter defluvii	34.0975	S4	Standard diet	SPF	Standard	D	1.53272	TesA	release	S	SD
89	K10804	S4_contig_100387	Bacteria	Firmicutes	Bacilli	Lactobacillales	Lactobacillaceae	Lactobacillus	Lactobacillus reuteri	2.05128	S4	Standard diet	SPF	Standard	D	0.312025	TesA	release	S	SD
90	K10782	S4_contig_4880	Bacteria	Bacteroidetes	Bacteroidia	Bacteroidales	Tannerellaceae	Parabacteroides	Parabacteroides sp. CT06	7.72696	S4	Standard diet	SPF	Standard	D	0.888009	FatA	release	S	SD
91	K10804	S4_contig_34630	Bacteria	Bacteroidetes	Bacteroidia	Bacteroidales	Bacteroidaceae	Bacteroides	Bacteroides caecimuris	5.16324	S4	Standard diet	SPF	Standard	D	0.712922	TesA	release	S	SD
92	K10804	S4_contig_8224	Bacteria	Bacteroidetes	Bacteroidia	Bacteroidales	NA	NA	NA	54.6926	S4	Standard diet	SPF	Standard	D	1.73793	TesA	release	S	SD
93	K10804	S4_contig_29813	Bacteria	Firmicutes	Bacilli	Lactobacillales	Lactobacillaceae	Lactobacillus	Lactobacillus murinus	4.17954	S4	Standard diet	SPF	Standard	D	0.621128	TesA	release	S	SD
94	K10804	S4_contig_24301	Bacteria	Proteobacteria	other	Desulfuromonadales	Desulfuromonadaceae	Pelobacter	Pelobacter acetylenicus	7.03601	S4	Standard diet	SPF	Standard	D	0.847326	TesA	release	S	SD
95	K10804	S4_contig_4279	Bacteria	Firmicutes	Bacilli	Lactobacillales	Lactobacillaceae	Lactobacillus	Lactobacillus johnsonii	5.69405	S4	Standard diet	SPF	Standard	D	0.755421	TesA	release	S	SD
96	K10804	S4_contig_29532	Bacteria	Bacteroidetes	Bacteroidia	Bacteroidales	Tannerellaceae	Parabacteroides	NA	6.52539	S4	Standard diet	SPF	Standard	D	0.814606	TesA	release	S	SD
97	K10804	S4_contig_15358	Bacteria	Proteobacteria	Gammaproteobacteria	Enterobacterales	Yersiniaceae	Serratia	Serratia sp. YD25	7.69462	S4	Standard diet	SPF	Standard	D	0.886187	TesA	release	S	SD
98	K10804	S4_contig_23222	Bacteria	Bacteroidetes	Bacteroidia	Bacteroidales	Tannerellaceae	Parabacteroides	Parabacteroides sp. CT06	9.30381	S4	Standard diet	SPF	Standard	D	0.968661	TesA	release	S	SD
99	K10804	S4_contig_20546	Bacteria	Firmicutes	Clostridia	Clostridiales	Lachnospiraceae	Lachnoclostridium	Lachnoclostridium sp. YL32	9.46481	S4	Standard diet	SPF	Standard	D	0.976112	TesA	release	S	SD
100	K10782	S4_contig_13436	Bacteria	Proteobacteria	other	NA	NA	NA	NA	21.8352	S4	Standard diet	SPF	Standard	D	1.33916	FatA	release	S	SD
101	K10804	S4_contig_21804	Bacteria	Bacteroidetes	Bacteroidia	Bacteroidales	Tannerellaceae	Parabacteroides	Parabacteroides sp. CT06	4.87946	S4	Standard diet	SPF	Standard	D	0.688372	TesA	release	S	SD
102	K10804	S4_contig_11009	Bacteria	Bacteroidetes	Bacteroidia	Bacteroidales	Bacteroidaceae	Bacteroides	NA	7.72211	S4	Standard diet	SPF	Standard	D	0.887736	TesA	release	S	SD
103	K10782	S4_contig_17158	Bacteria	Bacteroidetes	Bacteroidia	Bacteroidales	Muribaculaceae	Muribaculum	Muribaculum intestinale	8.56866	S4	Standard diet	SPF	Standard	D	0.932913	FatA	release	S	SD
104	K10804	S4_contig_142051	Bacteria	Firmicutes	Bacilli	Lactobacillales	Lactobacillaceae	Lactobacillus	Lactobacillus murinus	2.16352	S4	Standard diet	SPF	Standard	D	0.335161	TesA	release	S	SD
105	K10804	S5_contig_26314	Bacteria	Bacteroidetes	Bacteroidia	Bacteroidales	Bacteroidaceae	Bacteroides	NA	16.6464	S5	Standard diet	SPF	Standard	D	1.22132	TesA	release	S	SD
106	K10804	S5_contig_105032	Bacteria	Firmicutes	Clostridia	Clostridiales	Lachnospiraceae	NA	Lachnospiraceae bacterium Choco86	4.82335	S5	Standard diet	SPF	Standard	D	0.683349	TesA	release	S	SD
107	K10804	S5_contig_13447	Bacteria	Firmicutes	other	NA	NA	NA	NA	20.7998	S5	Standard diet	SPF	Standard	D	1.31806	TesA	release	S	SD
108	K10782	S5_contig_106514	Bacteria	Firmicutes	Bacilli	Lactobacillales	Lactobacillaceae	Lactobacillus	Lactobacillus johnsonii	2.127	S5	Standard diet	SPF	Standard	D	0.327767	FatA	release	S	SD
109	K10804	S5_contig_152201	Bacteria	Firmicutes	Bacilli	Lactobacillales	Lactobacillaceae	Lactobacillus	NA	4.42857	S5	Standard diet	SPF	Standard	D	0.646264	TesA	release	S	SD
110	K10804	S5_contig_23442	Bacteria	Verrucomicrobia	Verrucomicrobiae	Verrucomicrobiales	Akkermansiaceae	Akkermansia	Akkermansia muciniphila	8.24068	S5	Standard diet	SPF	Standard	D	0.915963	TesA	release	S	SD
111	K10782	S5_contig_24513	Bacteria	Firmicutes	Clostridia	Clostridiales	Lachnospiraceae	Anaerostipes	Anaerostipes hadrus	9.77018	S5	Standard diet	SPF	Standard	D	0.989903	FatA	release	S	SD
112	K10804	S5_contig_164181	Bacteria	Verrucomicrobia	Verrucomicrobiae	Verrucomicrobiales	Akkermansiaceae	Akkermansia	Akkermansia muciniphila	5.73289	S5	Standard diet	SPF	Standard	D	0.758374	TesA	release	S	SD
113	K10804	S5_contig_3104	Bacteria	Bacteroidetes	Bacteroidia	Bacteroidales	Tannerellaceae	Parabacteroides	NA	6.0832	S5	Standard diet	SPF	Standard	D	0.784132	TesA	release	S	SD
114	K10804	S5_contig_24758	Bacteria	Firmicutes	Clostridia	Clostridiales	Lachnospiraceae	Blautia	Blautia hansenii	12.1726	S5	Standard diet	SPF	Standard	D	1.08538	TesA	release	S	SD
115	K10804	S5_contig_17378	Bacteria	Bacteroidetes	Bacteroidia	Bacteroidales	Tannerellaceae	Parabacteroides	NA	7.47121	S5	Standard diet	SPF	Standard	D	0.873391	TesA	release	S	SD
116	K10782	S5_contig_22537	Bacteria	Bacteroidetes	Bacteroidia	Bacteroidales	Tannerellaceae	Parabacteroides	Parabacteroides sp. CT06	9.53637	S5	Standard diet	SPF	Standard	D	0.979383	FatA	release	S	SD
117	K10782	S5_contig_20501	Bacteria	Verrucomicrobia	Verrucomicrobiae	Verrucomicrobiales	Akkermansiaceae	Akkermansia	Akkermansia muciniphila	6.52353	S5	Standard diet	SPF	Standard	D	0.814483	FatA	release	S	SD
118	K10782	S5_contig_21912	Bacteria	Proteobacteria	other	NA	NA	NA	NA	9.99868	S5	Standard diet	SPF	Standard	D	0.999943	FatA	release	S	SD
119	K10804	S5_contig_9348	Bacteria	Bacteroidetes	Bacteroidia	Bacteroidales	Muribaculaceae	Muribaculum	Muribaculum intestinale	5.2658	S5	Standard diet	SPF	Standard	D	0.721464	TesA	release	S	SD
120	K10804	S5_contig_15818	Bacteria	Verrucomicrobia	Verrucomicrobiae	Verrucomicrobiales	Akkermansiaceae	Akkermansia	Akkermansia muciniphila	5.15593	S5	Standard diet	SPF	Standard	D	0.712307	TesA	release	S	SD
121	K10782	S5_contig_3014	Bacteria	Firmicutes	Bacilli	Lactobacillales	Enterococcaceae	Melissococcus	Melissococcus plutonius	10.2717	S5	Standard diet	SPF	Standard	D	1.01164	FatA	release	S	SD
122	K10782	S5_contig_28991	Bacteria	Bacteroidetes	Bacteroidia	Bacteroidales	Muribaculaceae	Muribaculum	Muribaculum intestinale	10.5761	S5	Standard diet	SPF	Standard	D	1.02433	FatA	release	S	SD
123	K10782	S5_contig_24051	Bacteria	Proteobacteria	other	Desulfovibrionales	Desulfovibrionaceae	Desulfovibrio	Desulfovibrio piger	11.4775	S5	Standard diet	SPF	Standard	D	1.05985	FatA	release	S	SD
124	K10804	S5_contig_4769	Bacteria	Bacteroidetes	Bacteroidia	Bacteroidales	Bacteroidaceae	Bacteroides	NA	11.0984	S5	Standard diet	SPF	Standard	D	1.04526	TesA	release	S	SD
125	K10804	S5_contig_2225	Bacteria	Proteobacteria	Betaproteobacteria	Burkholderiales	Burkholderiaceae	Paraburkholderia	Paraburkholderia caribensis	33.3427	S5	Standard diet	SPF	Standard	D	1.523	TesA	release	S	SD
126	K10804	S5_contig_80441	Bacteria	Proteobacteria	Betaproteobacteria	Burkholderiales	NA	NA	Burkholderiales bacterium YL45	9.09282	S5	Standard diet	SPF	Standard	D	0.958699	TesA	release	S	SD
127	K10804	S5_contig_26082	Bacteria	Bacteroidetes	Bacteroidia	Bacteroidales	Tannerellaceae	Parabacteroides	NA	9.98715	S5	Standard diet	SPF	Standard	D	0.999442	TesA	release	S	SD
128	K10804	S5_contig_8508	Bacteria	Bacteroidetes	Bacteroidia	Bacteroidales	Tannerellaceae	Parabacteroides	Parabacteroides sp. CT06	8.10425	S5	Standard diet	SPF	Standard	D	0.908713	TesA	release	S	SD
129	K10804	S5_contig_2780	Bacteria	Firmicutes	Clostridia	NA	NA	NA	NA	20.0014	S5	Standard diet	SPF	Standard	D	1.30106	TesA	release	S	SD
130	K10804	S5_contig_26971	Bacteria	Bacteroidetes	Bacteroidia	Bacteroidales	Tannerellaceae	Parabacteroides	Parabacteroides sp. CT06	11.4618	S5	Standard diet	SPF	Standard	D	1.05925	TesA	release	S	SD
131	K10782	S5_contig_27036	Bacteria	Bacteroidetes	Bacteroidia	Bacteroidales	Bacteroidaceae	Bacteroides	NA	14.6937	S5	Standard diet	SPF	Standard	D	1.16713	FatA	release	S	SD
132	K10804	S5_contig_18180	Bacteria	Bacteroidetes	other	NA	NA	NA	NA	16.9367	S5	Standard diet	SPF	Standard	D	1.22883	TesA	release	S	SD
133	K10804	S5_contig_26945	Bacteria	Firmicutes	Clostridia	Clostridiales	Lachnospiraceae	NA	NA	5.60769	S5	Standard diet	SPF	Standard	D	0.748784	TesA	release	S	SD
134	K10782	S6_contig_3926	Bacteria	Bacteroidetes	Bacteroidia	Bacteroidales	Bacteroidaceae	Bacteroides	Bacteroides caecimuris	7.44198	S6	Standard diet	SPF	Standard	D	0.871688	FatA	release	S	SD
135	K10782	S6_contig_22153	Bacteria	Proteobacteria	Gammaproteobacteria	Vibrionales	Vibrionaceae	Vibrio	Vibrio furnissii	6.23094	S6	Standard diet	SPF	Standard	D	0.794554	FatA	release	S	SD
136	K10804	S6_contig_159082	Bacteria	Bacteroidetes	Bacteroidia	Bacteroidales	Bacteroidaceae	Bacteroides	Bacteroides ovatus	4.40175	S6	Standard diet	SPF	Standard	D	0.643625	TesA	release	S	SD
137	K10804	S6_contig_17032	Bacteria	Firmicutes	other	Erysipelotrichales	Erysipelotrichaceae	Faecalibaculum	Faecalibaculum rodentium	16.3436	S6	Standard diet	SPF	Standard	D	1.21335	TesA	release	S	SD
138	K10804	S6_contig_19043	Bacteria	Firmicutes	other	Erysipelotrichales	Erysipelotrichaceae	Faecalibaculum	Faecalibaculum rodentium	17.225	S6	Standard diet	SPF	Standard	D	1.23616	TesA	release	S	SD
139	K10804	S6_contig_7366	Bacteria	Actinobacteria	other	Pseudonocardiales	Pseudonocardiaceae	Amycolatopsis	Amycolatopsis sp. AA4	9.13107	S6	Standard diet	SPF	Standard	D	0.960522	TesA	release	S	SD
140	K10804	S6_contig_81314	Bacteria	Bacteroidetes	Bacteroidia	Bacteroidales	Tannerellaceae	Parabacteroides	NA	8.61642	S6	Standard diet	SPF	Standard	D	0.935327	TesA	release	S	SD
141	K10804	S6_contig_61026	Bacteria	Bacteroidetes	Bacteroidia	Bacteroidales	Muribaculaceae	Muribaculum	Muribaculum intestinale	3.76937	S6	Standard diet	SPF	Standard	D	0.576269	TesA	release	S	SD
142	K10804	S6_contig_42960	Bacteria	Bacteroidetes	Bacteroidia	Bacteroidales	Rikenellaceae	Alistipes	Alistipes shahii	3.63014	S6	Standard diet	SPF	Standard	D	0.559923	TesA	release	S	SD
143	K10804	S6_contig_160764	Bacteria	Bacteroidetes	Bacteroidia	Bacteroidales	Bacteroidaceae	Bacteroides	Bacteroides caccae	4.96757	S6	Standard diet	SPF	Standard	D	0.696144	TesA	release	S	SD
144	K10804	S6_contig_17746	Bacteria	Firmicutes	Bacilli	Lactobacillales	Lactobacillaceae	Lactobacillus	Lactobacillus murinus	6.14195	S6	Standard diet	SPF	Standard	D	0.788306	TesA	release	S	SD
145	K10804	S6_contig_3821	Bacteria	Bacteroidetes	Bacteroidia	Bacteroidales	Bacteroidaceae	Bacteroides	Bacteroides caecimuris	9.0592	S6	Standard diet	SPF	Standard	D	0.95709	TesA	release	S	SD
146	K10782	S6_contig_105412	Bacteria	Bacteroidetes	Bacteroidia	Bacteroidales	Tannerellaceae	Parabacteroides	NA	5.42254	S6	Standard diet	SPF	Standard	D	0.734203	FatA	release	S	SD
147	K10782	S6_contig_11470	Bacteria	Proteobacteria	Gammaproteobacteria	Enterobacterales	Enterobacteriaceae	Citrobacter	Citrobacter freundii	9.45169	S6	Standard diet	SPF	Standard	D	0.975509	FatA	release	S	SD
148	K10782	S6_contig_21212	Bacteria	Bacteroidetes	Bacteroidia	Bacteroidales	Bacteroidaceae	Bacteroides	Bacteroides heparinolyticus	4.90962	S6	Standard diet	SPF	Standard	D	0.691048	FatA	release	S	SD
149	K10804	S6_contig_16954	Bacteria	Firmicutes	Bacilli	Lactobacillales	Lactobacillaceae	Lactobacillus	NA	11.5211	S6	Standard diet	SPF	Standard	D	1.06149	TesA	release	S	SD
150	K10804	S6_contig_16699	Bacteria	Firmicutes	Bacilli	Lactobacillales	Lactobacillaceae	Lactobacillus	Lactobacillus murinus	10.3171	S6	Standard diet	SPF	Standard	D	1.01356	TesA	release	S	SD
151	K10804	S6_contig_7619	Bacteria	Bacteroidetes	Bacteroidia	Bacteroidales	Bacteroidaceae	Bacteroides	NA	6.76653	S6	Standard diet	SPF	Standard	D	0.830366	TesA	release	S	SD
152	K10782	S6_contig_18298	Bacteria	Proteobacteria	other	NA	NA	NA	NA	18.8987	S6	Standard diet	SPF	Standard	D	1.27643	FatA	release	S	SD
153	K10804	S6_contig_122274	Bacteria	Firmicutes	Bacilli	Bacillales	Bacillaceae	Bacillus	Bacillus cytotoxicus	6.03523	S6	Standard diet	SPF	Standard	D	0.780694	TesA	release	S	SD
154	K10782	S6_contig_99406	Bacteria	Bacteroidetes	Bacteroidia	Bacteroidales	Muribaculaceae	Muribaculum	Muribaculum intestinale	3.18856	S6	Standard diet	SPF	Standard	D	0.503595	FatA	release	S	SD
155	K10804	S6_contig_16565	Bacteria	Firmicutes	Bacilli	Lactobacillales	Lactobacillaceae	Lactobacillus	Lactobacillus reuteri	9.33498	S6	Standard diet	SPF	Standard	D	0.970113	TesA	release	S	SD
156	K10804	S6_contig_18224	Bacteria	Bacteroidetes	Bacteroidia	Bacteroidales	Bacteroidaceae	Bacteroides	Bacteroides zoogleoformans	9.674	S6	Standard diet	SPF	Standard	D	0.985606	TesA	release	S	SD
157	K10804	S6_contig_18353	Bacteria	Firmicutes	other	NA	NA	NA	NA	42.8103	S6	Standard diet	SPF	Standard	D	1.63155	TesA	release	S	SD
158	K10804	S6_contig_14636	Bacteria	Proteobacteria	Gammaproteobacteria	Chromatiales	Ectothiorhodospiraceae	Thioalkalivibrio	Thioalkalivibrio sulfidiphilus	9.13519	S6	Standard diet	SPF	Standard	D	0.960718	TesA	release	S	SD
159	K10804	S6_contig_23019	Bacteria	Firmicutes	Clostridia	NA	NA	NA	NA	17.4939	S6	Standard diet	SPF	Standard	D	1.24289	TesA	release	S	SD
160	K10782	S6_contig_11780	Bacteria	Bacteroidetes	Bacteroidia	Bacteroidales	Rikenellaceae	Alistipes	NA	26.6671	S6	Standard diet	SPF	Standard	D	1.42598	FatA	release	S	SD
161	K10804	S6_contig_78593	Bacteria	Bacteroidetes	Bacteroidia	Bacteroidales	Tannerellaceae	Parabacteroides	NA	5.08627	S6	Standard diet	SPF	Standard	D	0.706399	TesA	release	S	SD
162	K10804	S6_contig_19464	Bacteria	Firmicutes	Bacilli	Lactobacillales	Lactobacillaceae	Lactobacillus	Lactobacillus johnsonii	13.8751	S6	Standard diet	SPF	Standard	D	1.14224	TesA	release	S	SD
163	K10804	S6_contig_2002	Bacteria	Firmicutes	other	NA	NA	NA	NA	16.957	S6	Standard diet	SPF	Standard	D	1.22935	TesA	release	S	SD
164	K10782	S6_contig_6975	Bacteria	Bacteroidetes	Bacteroidia	Bacteroidales	Bacteroidaceae	Bacteroides	NA	7.00399	S6	Standard diet	SPF	Standard	D	0.845346	FatA	release	S	SD
165	K10804	S6_contig_95352	Bacteria	Bacteroidetes	Bacteroidia	Bacteroidales	Tannerellaceae	Parabacteroides	NA	8.74005	S6	Standard diet	SPF	Standard	D	0.941514	TesA	release	S	SD
166	K10804	S6_contig_83494	Bacteria	Firmicutes	Bacilli	Lactobacillales	Lactobacillaceae	Lactobacillus	Lactobacillus johnsonii	2.52834	S6	Standard diet	SPF	Standard	D	0.402835	TesA	release	S	SD
167	K10782	S6_contig_95460	Bacteria	Bacteroidetes	Bacteroidia	Bacteroidales	Bacteroidaceae	Bacteroides	NA	8.93055	S6	Standard diet	SPF	Standard	D	0.950878	FatA	release	S	SD
168	K10804	S6_contig_172714	Bacteria	Bacteroidetes	Bacteroidia	Bacteroidales	Muribaculaceae	Muribaculum	Muribaculum intestinale	2.09495	S6	Standard diet	SPF	Standard	D	0.321174	TesA	release	S	SD
169	K10804	S6_contig_13313	Bacteria	Firmicutes	Clostridia	Clostridiales	NA	NA	NA	7.2655	S6	Standard diet	SPF	Standard	D	0.861266	TesA	release	S	SD
170	K10804	S6_contig_108799	Bacteria	Firmicutes	Clostridia	Clostridiales	Ruminococcaceae	Faecalibacterium	Faecalibacterium prausnitzii	3.96735	S6	Standard diet	SPF	Standard	D	0.598501	TesA	release	S	SD
171	K10782	S7_contig_4338	Bacteria	Bacteroidetes	Bacteroidia	Bacteroidales	Prevotellaceae	Prevotella	Prevotella ruminicola	6.2842	S7	Standard diet	SPF	Standard	D	0.79825	FatA	release	S	SD
172	K10782	S7_contig_14036	Bacteria	Bacteroidetes	Bacteroidia	Bacteroidales	Rikenellaceae	Alistipes	Alistipes finegoldii	11.0809	S7	Standard diet	SPF	Standard	D	1.04457	FatA	release	S	SD
173	K10782	S7_contig_92768	Bacteria	Firmicutes	Clostridia	Clostridiales	NA	NA	Clostridiales bacterium CCNA10	2.50291	S7	Standard diet	SPF	Standard	D	0.398445	FatA	release	S	SD
174	K10804	S7_contig_18730	Bacteria	Firmicutes	other	Erysipelotrichales	Erysipelotrichaceae	Faecalibaculum	Faecalibaculum rodentium	10.0067	S7	Standard diet	SPF	Standard	D	1.00029	TesA	release	S	SD
175	K10804	S7_contig_21379	Bacteria	Firmicutes	Clostridia	Clostridiales	Eubacteriaceae	Eubacterium	NA	10.0523	S7	Standard diet	SPF	Standard	D	1.00226	TesA	release	S	SD
176	K10782	S7_contig_110656	Bacteria	Firmicutes	Clostridia	Clostridiales	NA	NA	NA	6.73641	S7	Standard diet	SPF	Standard	D	0.828429	FatA	release	S	SD
177	K10782	S7_contig_19672	Bacteria	Firmicutes	other	NA	NA	NA	NA	12.3907	S7	Standard diet	SPF	Standard	D	1.0931	FatA	release	S	SD
178	K10804	S7_contig_23557	Bacteria	Bacteroidetes	Bacteroidia	Bacteroidales	Bacteroidaceae	Bacteroides	NA	13.5186	S7	Standard diet	SPF	Standard	D	1.13093	TesA	release	S	SD
179	K10804	S7_contig_20191	Bacteria	Bacteroidetes	Bacteroidia	Bacteroidales	Muribaculaceae	Muribaculum	Muribaculum intestinale	15.6527	S7	Standard diet	SPF	Standard	D	1.19459	TesA	release	S	SD
180	K10804	S7_contig_20801	Bacteria	Bacteroidetes	Bacteroidia	Bacteroidales	Bacteroidaceae	Bacteroides	NA	15.0596	S7	Standard diet	SPF	Standard	D	1.17781	TesA	release	S	SD
181	K10804	S7_contig_23512	Bacteria	Bacteroidetes	Bacteroidia	Bacteroidales	Tannerellaceae	Parabacteroides	Parabacteroides sp. CT06	27.2672	S7	Standard diet	SPF	Standard	D	1.43564	TesA	release	S	SD
182	K10782	S7_contig_18845	Bacteria	Bacteroidetes	Bacteroidia	Bacteroidales	Tannerellaceae	Parabacteroides	NA	27.1535	S7	Standard diet	SPF	Standard	D	1.43383	FatA	release	S	SD
183	K10804	S7_contig_18101	Bacteria	Firmicutes	Bacilli	Lactobacillales	Lactobacillaceae	Lactobacillus	Lactobacillus reuteri	4.38643	S7	Standard diet	SPF	Standard	D	0.642111	TesA	release	S	SD
184	K10804	S7_contig_61632	Bacteria	Bacteroidetes	Bacteroidia	Bacteroidales	Bacteroidaceae	Bacteroides	Bacteroides caecimuris	3.18118	S7	Standard diet	SPF	Standard	D	0.502588	TesA	release	S	SD
185	K10804	S7_contig_20134	Bacteria	Firmicutes	Bacilli	Lactobacillales	Lactobacillaceae	Lactobacillus	Lactobacillus johnsonii	7.97995	S7	Standard diet	SPF	Standard	D	0.902	TesA	release	S	SD
186	K10782	S7_contig_11592	Bacteria	Bacteroidetes	Bacteroidia	Bacteroidales	Muribaculaceae	Muribaculum	Muribaculum intestinale	10.666	S7	Standard diet	SPF	Standard	D	1.028	FatA	release	S	SD
187	K10782	S7_contig_23179	Bacteria	Bacteroidetes	Bacteroidia	Bacteroidales	Bacteroidaceae	Bacteroides	NA	13.0421	S7	Standard diet	SPF	Standard	D	1.11535	FatA	release	S	SD
188	K10804	S7_contig_21975	Bacteria	Proteobacteria	other	Desulfuromonadales	Desulfuromonadaceae	Pelobacter	Pelobacter acetylenicus	9.94094	S7	Standard diet	SPF	Standard	D	0.997427	TesA	release	S	SD
189	K10804	S7_contig_15902	Bacteria	Bacteroidetes	Bacteroidia	Bacteroidales	Bacteroidaceae	Bacteroides	Bacteroides caecimuris	6.28506	S7	Standard diet	SPF	Standard	D	0.798309	TesA	release	S	SD
190	K10782	S7_contig_26237	Bacteria	Firmicutes	Bacilli	Bacillales	Bacillaceae	Bacillus	Bacillus coagulans	5.82176	S7	Standard diet	SPF	Standard	D	0.765054	FatA	release	S	SD
191	K10804	S7_contig_19306	Bacteria	Proteobacteria	other	Rhizobiales	Rhizobiaceae	NA	NA	12.8764	S7	Standard diet	SPF	Standard	D	1.10979	TesA	release	S	SD
192	K10804	S7_contig_21291	Bacteria	Bacteroidetes	Bacteroidia	Bacteroidales	Tannerellaceae	Parabacteroides	NA	22.9925	S7	Standard diet	SPF	Standard	D	1.36159	TesA	release	S	SD
193	K10782	S7_contig_8247	Bacteria	Bacteroidetes	Bacteroidia	Bacteroidales	Bacteroidaceae	Bacteroides	NA	17.1934	S7	Standard diet	SPF	Standard	D	1.23536	FatA	release	S	SD
194	K10804	S7_contig_2003	Bacteria	Bacteroidetes	Bacteroidia	Bacteroidales	Bacteroidaceae	Bacteroides	Bacteroides caecimuris	21.2646	S7	Standard diet	SPF	Standard	D	1.32766	TesA	release	S	SD
195	K10804	S7_contig_19735	Bacteria	Proteobacteria	Betaproteobacteria	Burkholderiales	NA	NA	Burkholderiales bacterium YL45	21.2094	S7	Standard diet	SPF	Standard	D	1.32653	TesA	release	S	SD
196	K10804	S7_contig_3335	Bacteria	Bacteroidetes	Bacteroidia	Bacteroidales	Tannerellaceae	Parabacteroides	Parabacteroides distasonis	30.3349	S7	Standard diet	SPF	Standard	D	1.48194	TesA	release	S	SD
197	K10804	S7_contig_22490	Bacteria	Bacteroidetes	Bacteroidia	Bacteroidales	NA	NA	NA	12.8891	S7	Standard diet	SPF	Standard	D	1.11022	TesA	release	S	SD
198	K10782	S7_contig_3513	Bacteria	Firmicutes	Clostridia	Clostridiales	Ruminococcaceae	Ruminococcus	Ruminococcus champanellensis	9.44314	S7	Standard diet	SPF	Standard	D	0.975116	FatA	release	S	SD
199	K10804	S7_contig_17086	Bacteria	Bacteroidetes	Bacteroidia	Bacteroidales	Rikenellaceae	Mucinivorans	Mucinivorans hirudinis	23.4382	S7	Standard diet	SPF	Standard	D	1.36992	TesA	release	S	SD
200	K10804	S7_contig_21056	Bacteria	Proteobacteria	Betaproteobacteria	Burkholderiales	Burkholderiaceae	Paraburkholderia	Paraburkholderia caribensis	18.064	S7	Standard diet	SPF	Standard	D	1.25681	TesA	release	S	SD
201	K10804	S7_contig_13335	Bacteria	Bacteroidetes	Bacteroidia	Bacteroidales	Tannerellaceae	Parabacteroides	Parabacteroides sp. CT06	25.4725	S7	Standard diet	SPF	Standard	D	1.40607	TesA	release	S	SD
202	K10804	S7_contig_15925	Bacteria	Firmicutes	Bacilli	Lactobacillales	Lactobacillaceae	Lactobacillus	Lactobacillus johnsonii	10.2025	S7	Standard diet	SPF	Standard	D	1.00871	TesA	release	S	SD
203	K10804	S7_contig_26489	Bacteria	Actinobacteria	other	NA	NA	NA	NA	14.746	S7	Standard diet	SPF	Standard	D	1.16867	TesA	release	S	SD
204	K10804	S7_contig_18681	Bacteria	Bacteroidetes	Bacteroidia	Bacteroidales	Bacteroidaceae	Bacteroides	NA	19.2046	S7	Standard diet	SPF	Standard	D	1.28341	TesA	release	S	SD
205	K10804	S7_contig_22948	Bacteria	Bacteroidetes	Bacteroidia	Bacteroidales	Muribaculaceae	Muribaculum	Muribaculum intestinale	7.70133	S7	Standard diet	SPF	Standard	D	0.886566	TesA	release	S	SD
206	K10804	S7_contig_127314	Bacteria	Proteobacteria	Betaproteobacteria	Burkholderiales	NA	Thiomonas	Thiomonas sp. X19	4.64422	S7	Standard diet	SPF	Standard	D	0.666913	TesA	release	S	SD
207	K10782	S7_contig_15570	Bacteria	Firmicutes	other	NA	NA	NA	NA	9.09958	S7	Standard diet	SPF	Standard	D	0.959021	FatA	release	S	SD
208	K10804	S7_contig_21492	Bacteria	Bacteroidetes	Bacteroidia	Bacteroidales	Muribaculaceae	Muribaculum	Muribaculum intestinale	7.8331	S7	Standard diet	SPF	Standard	D	0.893934	TesA	release	S	SD
209	K10804	S8_contig_781	Bacteria	Bacteroidetes	Bacteroidia	Bacteroidales	Bacteroidaceae	Bacteroides	Bacteroides vulgatus	8.52927	S8	Standard diet	SPF	Standard	D	0.930912	TesA	release	S	SD
210	K10782	S8_contig_14438	Bacteria	Bacteroidetes	Bacteroidia	Bacteroidales	Bacteroidaceae	Bacteroides	Bacteroides vulgatus	7.7341	S8	Standard diet	SPF	Standard	D	0.88841	FatA	release	S	SD
211	K10804	S8_contig_15697	Bacteria	Bacteroidetes	Bacteroidia	Bacteroidales	Bacteroidaceae	Bacteroides	NA	12.4294	S8	Standard diet	SPF	Standard	D	1.09445	TesA	release	S	SD
212	K10782	S8_contig_4002	Bacteria	Bacteroidetes	Bacteroidia	Bacteroidales	Muribaculaceae	Muribaculum	Muribaculum intestinale	27.1029	S8	Standard diet	SPF	Standard	D	1.43302	FatA	release	S	SD
213	K10804	S8_contig_3869	Bacteria	Proteobacteria	other	Rhizobiales	Rhizobiaceae	NA	NA	11.2157	S8	Standard diet	SPF	Standard	D	1.04983	TesA	release	S	SD
214	K10804	S8_contig_19177	Bacteria	Bacteroidetes	Bacteroidia	Bacteroidales	Bacteroidaceae	Bacteroides	NA	11.1877	S8	Standard diet	SPF	Standard	D	1.04874	TesA	release	S	SD
215	K10804	S8_contig_11170	Bacteria	Bacteroidetes	Bacteroidia	Bacteroidales	Tannerellaceae	Tannerella	Tannerella forsythia	7.2531	S8	Standard diet	SPF	Standard	D	0.860524	TesA	release	S	SD
216	K10782	S8_contig_17356	Bacteria	Proteobacteria	other	NA	NA	NA	NA	14.364	S8	Standard diet	SPF	Standard	D	1.15728	FatA	release	S	SD
217	K10804	S8_contig_45661	Bacteria	Bacteroidetes	Bacteroidia	Bacteroidales	Bacteroidaceae	Bacteroides	Bacteroides vulgatus	4.71723	S8	Standard diet	SPF	Standard	D	0.673687	TesA	release	S	SD
218	K10804	S8_contig_7973	Bacteria	Bacteroidetes	Bacteroidia	Bacteroidales	Bacteroidaceae	Bacteroides	Bacteroides caecimuris	5.03259	S8	Standard diet	SPF	Standard	D	0.701792	TesA	release	S	SD
219	K10804	S8_contig_43232	Bacteria	Verrucomicrobia	Verrucomicrobiae	Verrucomicrobiales	Akkermansiaceae	Akkermansia	Akkermansia muciniphila	2.43685	S8	Standard diet	SPF	Standard	D	0.386829	TesA	release	S	SD
220	K10804	S8_contig_8846	Bacteria	Acidobacteria	other	Acidobacteriales	Acidobacteriaceae	NA	Acidobacteriaceae bacterium SBC82	9.46974	S8	Standard diet	SPF	Standard	D	0.976338	TesA	release	S	SD
221	K10804	S8_contig_43564	Bacteria	Bacteroidetes	Bacteroidia	Bacteroidales	Tannerellaceae	Parabacteroides	NA	3.27328	S8	Standard diet	SPF	Standard	D	0.514983	TesA	release	S	SD
222	K10804	S8_contig_914	Bacteria	Bacteroidetes	other	Cytophagales	Cytophagaceae	Spirosoma	Spirosoma montaniterrae	10.4446	S8	Standard diet	SPF	Standard	D	1.01889	TesA	release	S	SD
223	K10804	S8_contig_91012	Bacteria	Verrucomicrobia	Verrucomicrobiae	Verrucomicrobiales	Akkermansiaceae	Akkermansia	Akkermansia muciniphila	3.25	S8	Standard diet	SPF	Standard	D	0.511883	TesA	release	S	SD
224	K10804	S8_contig_45645	Bacteria	Bacteroidetes	Bacteroidia	Bacteroidales	Bacteroidaceae	Bacteroides	Bacteroides thetaiotaomicron	3.79923	S8	Standard diet	SPF	Standard	D	0.579696	TesA	release	S	SD
225	K10804	S8_contig_9580	Bacteria	Proteobacteria	other	Rhizobiales	Rhizobiaceae	Sinorhizobium	Sinorhizobium fredii	14.4154	S8	Standard diet	SPF	Standard	D	1.15883	TesA	release	S	SD
226	K10804	S8_contig_59488	Bacteria	Bacteroidetes	Bacteroidia	Bacteroidales	Tannerellaceae	Parabacteroides	NA	4.55966	S8	Standard diet	SPF	Standard	D	0.658932	TesA	release	S	SD
227	K10782	S8_contig_14104	Bacteria	Bacteroidetes	Bacteroidia	Bacteroidales	Bacteroidaceae	Bacteroides	NA	11.0444	S8	Standard diet	SPF	Standard	D	1.04314	FatA	release	S	SD
228	K10804	S8_contig_19806	Bacteria	Bacteroidetes	Bacteroidia	Bacteroidales	Bacteroidaceae	Bacteroides	Bacteroides vulgatus	8.15439	S8	Standard diet	SPF	Standard	D	0.911391	TesA	release	S	SD
229	K10804	S8_contig_16023	Bacteria	Bacteroidetes	Bacteroidia	Bacteroidales	Muribaculaceae	Muribaculum	Muribaculum intestinale	21.7885	S8	Standard diet	SPF	Standard	D	1.33823	TesA	release	S	SD
230	K10804	S8_contig_17345	Bacteria	Bacteroidetes	other	NA	NA	NA	NA	32.6108	S8	Standard diet	SPF	Standard	D	1.51336	TesA	release	S	SD
231	K10782	S8_contig_19572	Bacteria	Bacteroidetes	Bacteroidia	Bacteroidales	Rikenellaceae	Alistipes	NA	5.39389	S8	Standard diet	SPF	Standard	D	0.731902	FatA	release	S	SD
232	K10782	S8_contig_19489	Bacteria	Proteobacteria	other	NA	NA	NA	NA	10.3874	S8	Standard diet	SPF	Standard	D	1.01651	FatA	release	S	SD
233	K10782	S8_contig_11991	Bacteria	Bacteroidetes	Bacteroidia	Bacteroidales	Rikenellaceae	Alistipes	Alistipes finegoldii	10.6264	S8	Standard diet	SPF	Standard	D	1.02638	FatA	release	S	SD
234	K10782	S8_contig_100000	Bacteria	Bacteroidetes	Bacteroidia	Bacteroidales	Tannerellaceae	Parabacteroides	Parabacteroides distasonis	8.71293	S8	Standard diet	SPF	Standard	D	0.940164	FatA	release	S	SD
235	K10804	S8_contig_8118	Bacteria	Proteobacteria	other	Rhizobiales	Phyllobacteriaceae	Hoeflea	Hoeflea phototrophica	8.379	S8	Standard diet	SPF	Standard	D	0.923192	TesA	release	S	SD
236	K10782	S8_contig_7002	Bacteria	Bacteroidetes	other	NA	NA	NA	NA	95.2887	S8	Standard diet	SPF	Standard	D	1.97904	FatA	release	S	SD
237	K10782	S8_contig_21110	Bacteria	Bacteroidetes	Bacteroidia	Bacteroidales	Muribaculaceae	Muribaculum	Muribaculum intestinale	177.631	S8	Standard diet	SPF	Standard	D	2.24952	FatA	release	S	SD
238	K10804	S9_contig_26512	Bacteria	Firmicutes	Clostridia	Clostridiales	Lachnospiraceae	NA	NA	13.8655	S9	Standard diet	SPF	Standard	D	1.14194	TesA	release	S	SD
239	K10782	S9_contig_19660	Bacteria	Bacteroidetes	Bacteroidia	Bacteroidales	Bacteroidaceae	Bacteroides	Bacteroides heparinolyticus	7.16796	S9	Standard diet	SPF	Standard	D	0.855396	FatA	release	S	SD
240	K10804	S9_contig_27919	Bacteria	Bacteroidetes	Bacteroidia	Bacteroidales	Muribaculaceae	Muribaculum	Muribaculum intestinale	9.07906	S9	Standard diet	SPF	Standard	D	0.958041	TesA	release	S	SD
241	K10804	S9_contig_28692	Bacteria	Firmicutes	Clostridia	Clostridiales	NA	NA	NA	8.05479	S9	Standard diet	SPF	Standard	D	0.906054	TesA	release	S	SD
242	K10804	S9_contig_9247	Bacteria	Bacteroidetes	Bacteroidia	Bacteroidales	Bacteroidaceae	Bacteroides	NA	10.6887	S9	Standard diet	SPF	Standard	D	1.02893	TesA	release	S	SD
243	K10782	S9_contig_33656	Bacteria	Firmicutes	Clostridia	Clostridiales	Lachnospiraceae	Roseburia	Roseburia hominis	2.91828	S9	Standard diet	SPF	Standard	D	0.465127	FatA	release	S	SD
244	K10804	S9_contig_5058	Bacteria	Bacteroidetes	Bacteroidia	Bacteroidales	Bacteroidaceae	Bacteroides	NA	9.6749	S9	Standard diet	SPF	Standard	D	0.985646	TesA	release	S	SD
245	K10804	S9_contig_9610	Bacteria	Firmicutes	Bacilli	Lactobacillales	Lactobacillaceae	Lactobacillus	NA	5.83302	S9	Standard diet	SPF	Standard	D	0.765893	TesA	release	S	SD
246	K10782	S9_contig_18391	Bacteria	Proteobacteria	other	NA	NA	NA	NA	6.29185	S9	Standard diet	SPF	Standard	D	0.798778	FatA	release	S	SD
247	K10804	S9_contig_170663	Bacteria	Firmicutes	Clostridia	Clostridiales	Ruminococcaceae	Faecalibacterium	Faecalibacterium prausnitzii	9.67434	S9	Standard diet	SPF	Standard	D	0.985621	TesA	release	S	SD
248	K10782	S9_contig_27001	Bacteria	Bacteroidetes	Bacteroidia	Bacteroidales	Tannerellaceae	Tannerella	Tannerella sp. oral taxon HOT-286	8.59496	S9	Standard diet	SPF	Standard	D	0.934244	FatA	release	S	SD
249	K10782	S9_contig_129783	Bacteria	Bacteroidetes	Bacteroidia	Bacteroidales	Rikenellaceae	Alistipes	Alistipes shahii	2.16326	S9	Standard diet	SPF	Standard	D	0.335109	FatA	release	S	SD
250	K10804	S9_contig_34942	Bacteria	Firmicutes	other	Erysipelotrichales	Erysipelotrichaceae	Faecalibaculum	Faecalibaculum rodentium	3.77574	S9	Standard diet	SPF	Standard	D	0.577002	TesA	release	S	SD
251	K10782	S9_contig_30089	Bacteria	Bacteroidetes	Bacteroidia	Bacteroidales	Muribaculaceae	Muribaculum	Muribaculum intestinale	12.0506	S9	Standard diet	SPF	Standard	D	1.08101	FatA	release	S	SD
252	K10804	S9_contig_10533	Bacteria	Acidobacteria	other	Acidobacteriales	Acidobacteriaceae	NA	Acidobacteriaceae bacterium SBC82	6.52179	S9	Standard diet	SPF	Standard	D	0.814367	TesA	release	S	SD
253	K10804	S9_contig_124731	Bacteria	Proteobacteria	Betaproteobacteria	Burkholderiales	NA	NA	Burkholderiales bacterium YL45	4.15139	S9	Standard diet	SPF	Standard	D	0.618194	TesA	release	S	SD
254	K10804	S9_contig_72786	Bacteria	Bacteroidetes	Bacteroidia	Bacteroidales	Rikenellaceae	Alistipes	Alistipes shahii	3.80281	S9	Standard diet	SPF	Standard	D	0.580105	TesA	release	S	SD
255	K10804	S9_contig_28895	Bacteria	Bacteroidetes	Bacteroidia	Bacteroidales	Bacteroidaceae	Bacteroides	NA	8.77182	S9	Standard diet	SPF	Standard	D	0.94309	TesA	release	S	SD
256	K10804	S9_contig_22447	Bacteria	Firmicutes	other	NA	NA	NA	NA	41.619	S9	Standard diet	SPF	Standard	D	1.61929	TesA	release	S	SD
257	K10782	S9_contig_247	Bacteria	Proteobacteria	other	NA	NA	NA	NA	9.04497	S9	Standard diet	SPF	Standard	D	0.956407	FatA	release	S	SD
258	K10804	S9_contig_14558	Bacteria	Proteobacteria	other	Rhodospirillales	Acetobacteraceae	Parasaccharibacter	Parasaccharibacter apium	14.2047	S9	Standard diet	SPF	Standard	D	1.15243	TesA	release	S	SD
259	K10804	S9_contig_6758	Bacteria	Proteobacteria	other	NA	NA	NA	NA	11.3589	S9	Standard diet	SPF	Standard	D	1.05533	TesA	release	S	SD
260	K10804	S9_contig_12294	Bacteria	Firmicutes	Bacilli	Lactobacillales	Leuconostocaceae	Weissella	Weissella ceti	6.24613	S9	Standard diet	SPF	Standard	D	0.795611	TesA	release	S	SD
261	K10782	S9_contig_31748	Bacteria	Proteobacteria	other	Rhodospirillales	Rhodospirillaceae	Magnetospirillum	Magnetospirillum sp. ME-1	8.34166	S9	Standard diet	SPF	Standard	D	0.921252	FatA	release	S	SD
262	K10804	S9_contig_156200	Bacteria	Firmicutes	other	Erysipelotrichales	Erysipelotrichaceae	Faecalibaculum	Faecalibaculum rodentium	5.48643	S9	Standard diet	SPF	Standard	D	0.73929	TesA	release	S	SD
263	K10804	S9_contig_161176	Bacteria	Bacteroidetes	Bacteroidia	Bacteroidales	Tannerellaceae	Parabacteroides	Parabacteroides sp. CT06	2.41626	S9	Standard diet	SPF	Standard	D	0.383144	TesA	release	S	SD
264	K10782	S9_contig_29141	Bacteria	Firmicutes	Clostridia	Clostridiales	Lachnospiraceae	Roseburia	Roseburia hominis	5.62959	S9	Standard diet	SPF	Standard	D	0.750477	FatA	release	S	SD
265	K10782	S9_contig_141032	Bacteria	Firmicutes	Clostridia	Clostridiales	NA	NA	Clostridiales bacterium CCNA10	7.19239	S9	Standard diet	SPF	Standard	D	0.856873	FatA	release	S	SD
266	K10782	S9_contig_27141	Bacteria	Bacteroidetes	Bacteroidia	Bacteroidales	Bacteroidaceae	Bacteroides	NA	10.295	S9	Standard diet	SPF	Standard	D	1.01263	FatA	release	S	SD
267	K10804	S9_contig_19520	Bacteria	Firmicutes	Bacilli	Lactobacillales	Lactobacillaceae	Lactobacillus	NA	5.26867	S9	Standard diet	SPF	Standard	D	0.721701	TesA	release	S	SD
268	K10804	S10_contig_12324	Bacteria	Verrucomicrobia	Verrucomicrobiae	Verrucomicrobiales	Akkermansiaceae	Akkermansia	Akkermansia muciniphila	26.2124	S10	High-fat Low-carb diet	SPF	Ketogenic	D	1.41851	TesA	release	K	KD
269	K10804	S10_contig_11324	Bacteria	Firmicutes	Clostridia	Clostridiales	NA	NA	NA	39.4817	S10	High-fat Low-carb diet	SPF	Ketogenic	D	1.5964	TesA	release	K	KD
270	K10804	S10_contig_10657	Bacteria	Verrucomicrobia	Verrucomicrobiae	Verrucomicrobiales	Akkermansiaceae	Akkermansia	Akkermansia muciniphila	30.2871	S10	High-fat Low-carb diet	SPF	Ketogenic	D	1.48126	TesA	release	K	KD
271	K10804	S10_contig_91711	Bacteria	Firmicutes	Bacilli	Lactobacillales	Lactobacillaceae	Lactobacillus	Lactobacillus johnsonii	3.53846	S10	High-fat Low-carb diet	SPF	Ketogenic	D	0.548814	TesA	release	K	KD
272	K10782	S10_contig_17724	Bacteria	Firmicutes	Clostridia	Clostridiales	NA	NA	NA	7.63501	S10	High-fat Low-carb diet	SPF	Ketogenic	D	0.88281	FatA	release	K	KD
273	K10804	S10_contig_18569	Bacteria	Firmicutes	other	NA	NA	NA	NA	17.1649	S10	High-fat Low-carb diet	SPF	Ketogenic	D	1.23464	TesA	release	K	KD
274	K10782	S10_contig_16024	Bacteria	Firmicutes	Clostridia	Clostridiales	NA	NA	NA	9.52036	S10	High-fat Low-carb diet	SPF	Ketogenic	D	0.978653	FatA	release	K	KD
275	K10804	S10_contig_13143	Bacteria	Firmicutes	Clostridia	Clostridiales	Ruminococcaceae	Faecalibacterium	Faecalibacterium prausnitzii	10.2525	S10	High-fat Low-carb diet	SPF	Ketogenic	D	1.01083	TesA	release	K	KD
276	K10804	S10_contig_127562	Bacteria	Proteobacteria	Gammaproteobacteria	Enterobacterales	Enterobacteriaceae	Pluralibacter	Pluralibacter gergoviae	3.93828	S10	High-fat Low-carb diet	SPF	Ketogenic	D	0.595307	TesA	release	K	KD
277	K10782	S10_contig_8390	Bacteria	Bacteroidetes	Bacteroidia	Bacteroidales	Bacteroidaceae	Bacteroides	Bacteroides caecimuris	5.9869	S10	High-fat Low-carb diet	SPF	Ketogenic	D	0.777202	FatA	release	K	KD
278	K10804	S10_contig_12768	Bacteria	Verrucomicrobia	Verrucomicrobiae	Verrucomicrobiales	Akkermansiaceae	Akkermansia	Akkermansia muciniphila	31.0435	S10	High-fat Low-carb diet	SPF	Ketogenic	D	1.49197	TesA	release	K	KD
279	K10804	S10_contig_17844	Bacteria	Firmicutes	other	Erysipelotrichales	Erysipelotrichaceae	Faecalibaculum	Faecalibaculum rodentium	3.98417	S10	High-fat Low-carb diet	SPF	Ketogenic	D	0.600338	TesA	release	K	KD
280	K10804	S10_contig_12569	Bacteria	Actinobacteria	other	Actinomycetales	Actinomycetaceae	Actinomyces	Actinomyces sp. Z16	11.369	S10	High-fat Low-carb diet	SPF	Ketogenic	D	1.05572	TesA	release	K	KD
281	K10782	S10_contig_15826	Bacteria	Bacteroidetes	Bacteroidia	Bacteroidales	Rikenellaceae	Alistipes	Alistipes finegoldii	14.0547	S10	High-fat Low-carb diet	SPF	Ketogenic	D	1.14782	FatA	release	K	KD
282	K10782	S10_contig_4381	Bacteria	Proteobacteria	Gammaproteobacteria	Pseudomonadales	Pseudomonadaceae	Pseudomonas	Pseudomonas mendocina	4.35679	S10	High-fat Low-carb diet	SPF	Ketogenic	D	0.639167	FatA	release	K	KD
283	K10782	S10_contig_146386	Bacteria	Firmicutes	Bacilli	Lactobacillales	Lactobacillaceae	Lactobacillus	Lactobacillus johnsonii	3.02316	S10	High-fat Low-carb diet	SPF	Ketogenic	D	0.480461	FatA	release	K	KD
284	K10782	S10_contig_3059	Bacteria	Bacteroidetes	Bacteroidia	Bacteroidales	Bacteroidaceae	Bacteroides	NA	6.35562	S10	High-fat Low-carb diet	SPF	Ketogenic	D	0.803158	FatA	release	K	KD
285	K10804	S10_contig_28666	Bacteria	Firmicutes	Clostridia	Clostridiales	Ruminococcaceae	Faecalibacterium	Faecalibacterium prausnitzii	6.03258	S10	High-fat Low-carb diet	SPF	Ketogenic	D	0.780503	TesA	release	K	KD
286	K10804	S10_contig_153978	Bacteria	Bacteroidetes	Bacteroidia	Bacteroidales	Bacteroidaceae	Bacteroides	NA	5.11653	S10	High-fat Low-carb diet	SPF	Ketogenic	D	0.708976	TesA	release	K	KD
287	K10804	S10_contig_26109	Bacteria	Bacteroidetes	Bacteroidia	Bacteroidales	Tannerellaceae	Parabacteroides	NA	3.00896	S10	High-fat Low-carb diet	SPF	Ketogenic	D	0.478416	TesA	release	K	KD
288	K10804	S10_contig_158473	Bacteria	Bacteroidetes	Bacteroidia	Bacteroidales	Muribaculaceae	Muribaculum	Muribaculum intestinale	6.95631	S10	High-fat Low-carb diet	SPF	Ketogenic	D	0.842379	TesA	release	K	KD
289	K10804	S10_contig_669	Bacteria	Firmicutes	Clostridia	Clostridiales	NA	NA	NA	14.4787	S10	High-fat Low-carb diet	SPF	Ketogenic	D	1.16073	TesA	release	K	KD
290	K10782	S10_contig_13879	Bacteria	Verrucomicrobia	Verrucomicrobiae	Verrucomicrobiales	Akkermansiaceae	Akkermansia	Akkermansia muciniphila	25.4447	S10	High-fat Low-carb diet	SPF	Ketogenic	D	1.4056	FatA	release	K	KD
291	K10804	S11_contig_17419	Bacteria	Firmicutes	Clostridia	Clostridiales	Ruminococcaceae	Flavonifractor	Flavonifractor plautii	8.02207	S11	High-fat Low-carb diet	SPF	Ketogenic	D	0.904286	TesA	release	K	KD
292	K10782	S11_contig_16038	Bacteria	Verrucomicrobia	Verrucomicrobiae	Verrucomicrobiales	Akkermansiaceae	Akkermansia	Akkermansia muciniphila	50.3608	S11	High-fat Low-carb diet	SPF	Ketogenic	D	1.70209	FatA	release	K	KD
293	K10804	S11_contig_14411	Bacteria	Proteobacteria	Betaproteobacteria	Burkholderiales	Alcaligenaceae	Bordetella	Bordetella avium	12.4789	S11	High-fat Low-carb diet	SPF	Ketogenic	D	1.09618	TesA	release	K	KD
294	K10804	S11_contig_14704	Bacteria	Verrucomicrobia	Verrucomicrobiae	Verrucomicrobiales	Akkermansiaceae	Akkermansia	Akkermansia muciniphila	49.2952	S11	High-fat Low-carb diet	SPF	Ketogenic	D	1.6928	TesA	release	K	KD
295	K10804	S11_contig_15260	Bacteria	Verrucomicrobia	Verrucomicrobiae	Verrucomicrobiales	Akkermansiaceae	Akkermansia	Akkermansia muciniphila	56.941	S11	High-fat Low-carb diet	SPF	Ketogenic	D	1.75543	TesA	release	K	KD
296	K10804	S11_contig_376	Bacteria	Firmicutes	other	Erysipelotrichales	Erysipelotrichaceae	Faecalibaculum	Faecalibaculum rodentium	3.774	S11	High-fat Low-carb diet	SPF	Ketogenic	D	0.576802	TesA	release	K	KD
297	K10804	S11_contig_102927	Bacteria	Bacteroidetes	Bacteroidia	Bacteroidales	Muribaculaceae	Muribaculum	Muribaculum intestinale	4.95938	S11	High-fat Low-carb diet	SPF	Ketogenic	D	0.695427	TesA	release	K	KD
298	K10804	S11_contig_175553	Bacteria	Firmicutes	other	Erysipelotrichales	Erysipelotrichaceae	Faecalibaculum	Faecalibaculum rodentium	2.81542	S11	High-fat Low-carb diet	SPF	Ketogenic	D	0.449543	TesA	release	K	KD
299	K10804	S11_contig_8791	Bacteria	Firmicutes	Clostridia	Clostridiales	Ruminococcaceae	Faecalibacterium	Faecalibacterium prausnitzii	14.8177	S11	High-fat Low-carb diet	SPF	Ketogenic	D	1.17078	TesA	release	K	KD
300	K10804	S11_contig_15993	Bacteria	Firmicutes	Clostridia	Clostridiales	NA	NA	Clostridiales bacterium CCNA10	4.62842	S11	High-fat Low-carb diet	SPF	Ketogenic	D	0.665433	TesA	release	K	KD
301	K10782	S11_contig_11769	Bacteria	Bacteroidetes	other	Sphingobacteriales	Sphingobacteriaceae	Sphingobacterium	Sphingobacterium mizutaii	6.68909	S11	High-fat Low-carb diet	SPF	Ketogenic	D	0.825367	FatA	release	K	KD
302	K10804	S11_contig_11112	Bacteria	Verrucomicrobia	Verrucomicrobiae	Verrucomicrobiales	Akkermansiaceae	Akkermansia	Akkermansia muciniphila	57.6887	S11	High-fat Low-carb diet	SPF	Ketogenic	D	1.76109	TesA	release	K	KD
303	K10782	S11_contig_76502	Bacteria	Proteobacteria	other	Rhizobiales	Bradyrhizobiaceae	Bosea	NA	5.05328	S11	High-fat Low-carb diet	SPF	Ketogenic	D	0.703573	FatA	release	K	KD
304	K10804	S11_contig_10557	Bacteria	Firmicutes	Clostridia	Clostridiales	NA	Intestinimonas	Intestinimonas butyriciproducens	11.8453	S11	High-fat Low-carb diet	SPF	Ketogenic	D	1.07355	TesA	release	K	KD
305	K10804	S11_contig_129692	Bacteria	Firmicutes	Bacilli	Lactobacillales	Lactobacillaceae	Lactobacillus	Lactobacillus johnsonii	3.18913	S11	High-fat Low-carb diet	SPF	Ketogenic	D	0.503672	TesA	release	K	KD
306	K10782	S11_contig_14631	Bacteria	Bacteroidetes	Bacteroidia	Bacteroidales	Bacteroidaceae	Bacteroides	NA	5.2851	S11	High-fat Low-carb diet	SPF	Ketogenic	D	0.723053	FatA	release	K	KD
307	K10804	S11_contig_158635	Bacteria	Firmicutes	other	Erysipelotrichales	Erysipelotrichaceae	Faecalibaculum	Faecalibaculum rodentium	4.19219	S11	High-fat Low-carb diet	SPF	Ketogenic	D	0.622441	TesA	release	K	KD
308	K10782	S11_contig_15072	Bacteria	Firmicutes	Clostridia	Clostridiales	NA	NA	NA	8.26647	S11	High-fat Low-carb diet	SPF	Ketogenic	D	0.91732	FatA	release	K	KD
309	K10804	S11_contig_127058	Bacteria	Firmicutes	Bacilli	Lactobacillales	Lactobacillaceae	Lactobacillus	Lactobacillus johnsonii	3.94453	S11	High-fat Low-carb diet	SPF	Ketogenic	D	0.595995	TesA	release	K	KD
310	K10804	S12_contig_11112	Bacteria	Verrucomicrobia	Verrucomicrobiae	Verrucomicrobiales	Akkermansiaceae	Akkermansia	Akkermansia muciniphila	114.104	S12	High-fat Low-carb diet	SPF	Ketogenic	D	2.0573	TesA	release	K	KD
311	K10804	S12_contig_24687	Bacteria	Firmicutes	other	NA	NA	NA	NA	52.7488	S12	High-fat Low-carb diet	SPF	Ketogenic	D	1.72221	TesA	release	K	KD
312	K10804	S12_contig_21021	Bacteria	Firmicutes	Clostridia	Clostridiales	NA	NA	NA	52.2334	S12	High-fat Low-carb diet	SPF	Ketogenic	D	1.71795	TesA	release	K	KD
313	K10804	S12_contig_75896	Bacteria	Firmicutes	other	Erysipelotrichales	Erysipelotrichaceae	Faecalibaculum	Faecalibaculum rodentium	6.20098	S12	High-fat Low-carb diet	SPF	Ketogenic	D	0.79246	TesA	release	K	KD
314	K10782	S12_contig_19655	Bacteria	Bacteroidetes	other	Sphingobacteriales	Sphingobacteriaceae	Sphingobacterium	Sphingobacterium mizutaii	16.0374	S12	High-fat Low-carb diet	SPF	Ketogenic	D	1.20513	FatA	release	K	KD
315	K10782	S12_contig_19546	Bacteria	Bacteroidetes	Bacteroidia	Bacteroidales	NA	NA	NA	14.6322	S12	High-fat Low-carb diet	SPF	Ketogenic	D	1.16531	FatA	release	K	KD
316	K10804	S12_contig_49145	Bacteria	Firmicutes	Bacilli	Lactobacillales	Lactobacillaceae	Lactobacillus	Lactobacillus johnsonii	1.83077	S12	High-fat Low-carb diet	SPF	Ketogenic	D	0.262634	TesA	release	K	KD
317	K10804	S12_contig_23910	Bacteria	Verrucomicrobia	Verrucomicrobiae	Verrucomicrobiales	Akkermansiaceae	Akkermansia	Akkermansia muciniphila	113.392	S12	High-fat Low-carb diet	SPF	Ketogenic	D	2.05458	TesA	release	K	KD
318	K10804	S12_contig_42118	Bacteria	Firmicutes	Clostridia	Clostridiales	Ruminococcaceae	Faecalibacterium	Faecalibacterium prausnitzii	5.30555	S12	High-fat Low-carb diet	SPF	Ketogenic	D	0.72473	TesA	release	K	KD
319	K10804	S12_contig_79520	Bacteria	Bacteroidetes	Bacteroidia	Bacteroidales	Bacteroidaceae	Bacteroides	Bacteroides thetaiotaomicron	1.98578	S12	High-fat Low-carb diet	SPF	Ketogenic	D	0.297931	TesA	release	K	KD
320	K10782	S12_contig_188469	Bacteria	Bacteroidetes	Bacteroidia	Bacteroidales	Bacteroidaceae	Bacteroides	Bacteroides thetaiotaomicron	6.52976	S12	High-fat Low-carb diet	SPF	Ketogenic	D	0.814897	FatA	release	K	KD
321	K10804	S12_contig_119139	Bacteria	Firmicutes	Clostridia	Clostridiales	Ruminococcaceae	NA	NA	5.49158	S12	High-fat Low-carb diet	SPF	Ketogenic	D	0.739697	TesA	release	K	KD
322	K10782	S12_contig_21114	Bacteria	Firmicutes	Clostridia	Clostridiales	Lachnospiraceae	Lachnoclostridium	Lachnoclostridium phocaeense	9.17468	S12	High-fat Low-carb diet	SPF	Ketogenic	D	0.962591	FatA	release	K	KD
323	K10804	S12_contig_108426	Bacteria	Firmicutes	Bacilli	Lactobacillales	Lactobacillaceae	Lactobacillus	Lactobacillus reuteri	2.55218	S12	High-fat Low-carb diet	SPF	Ketogenic	D	0.406911	TesA	release	K	KD
324	K10804	S12_contig_21023	Bacteria	Bacteroidetes	Bacteroidia	Bacteroidales	Bacteroidaceae	Bacteroides	NA	6.10883	S12	High-fat Low-carb diet	SPF	Ketogenic	D	0.785958	TesA	release	K	KD
325	K10782	S12_contig_7457	Bacteria	Bacteroidetes	Bacteroidia	Bacteroidales	Bacteroidaceae	Bacteroides	NA	9.67664	S12	High-fat Low-carb diet	SPF	Ketogenic	D	0.985725	FatA	release	K	KD
326	K10804	S12_contig_977	Bacteria	Actinobacteria	other	Frankiales	Frankiaceae	Frankia	Frankia sp. EAN1pec	5.37597	S12	High-fat Low-carb diet	SPF	Ketogenic	D	0.730457	TesA	release	K	KD
327	K10804	S12_contig_2448	Bacteria	Firmicutes	Clostridia	Clostridiales	NA	NA	NA	10.8119	S12	High-fat Low-carb diet	SPF	Ketogenic	D	1.0339	TesA	release	K	KD
328	K10782	S12_contig_23300	Bacteria	Firmicutes	Clostridia	Clostridiales	Ruminococcaceae	NA	NA	8.79638	S12	High-fat Low-carb diet	SPF	Ketogenic	D	0.944304	FatA	release	K	KD
329	K10782	S12_contig_163024	Bacteria	Firmicutes	Clostridia	Clostridiales	Clostridiaceae	Clostridium	NA	3.00592	S12	High-fat Low-carb diet	SPF	Ketogenic	D	0.477977	FatA	release	K	KD
330	K10804	S12_contig_168493	Bacteria	Bacteroidetes	Bacteroidia	Bacteroidales	Bacteroidaceae	Bacteroides	Bacteroides vulgatus	2.17621	S12	High-fat Low-carb diet	SPF	Ketogenic	D	0.337701	TesA	release	K	KD
331	K10804	S12_contig_18469	Bacteria	Bacteroidetes	Bacteroidia	Bacteroidales	Bacteroidaceae	Bacteroides	NA	8.67556	S12	High-fat Low-carb diet	SPF	Ketogenic	D	0.938298	TesA	release	K	KD
332	K10782	S12_contig_26132	Bacteria	Verrucomicrobia	Verrucomicrobiae	Verrucomicrobiales	Akkermansiaceae	Akkermansia	Akkermansia muciniphila	96.5859	S12	High-fat Low-carb diet	SPF	Ketogenic	D	1.98491	FatA	release	K	KD
333	K10804	S12_contig_22465	Bacteria	Verrucomicrobia	Verrucomicrobiae	Verrucomicrobiales	Akkermansiaceae	Akkermansia	Akkermansia muciniphila	96.5142	S12	High-fat Low-carb diet	SPF	Ketogenic	D	1.98459	TesA	release	K	KD
334	K10782	S12_contig_177417	Bacteria	Bacteroidetes	Bacteroidia	Bacteroidales	Tannerellaceae	Parabacteroides	NA	3.03529	S12	High-fat Low-carb diet	SPF	Ketogenic	D	0.4822	FatA	release	K	KD
335	K10804	S12_contig_6196	Bacteria	Bacteroidetes	Bacteroidia	Bacteroidales	Bacteroidaceae	Bacteroides	NA	6.80949	S12	High-fat Low-carb diet	SPF	Ketogenic	D	0.833115	TesA	release	K	KD
336	K10782	S12_contig_18969	Bacteria	Proteobacteria	Gammaproteobacteria	Xanthomonadales	Xanthomonadaceae	Stenotrophomonas	NA	9.3296	S12	High-fat Low-carb diet	SPF	Ketogenic	D	0.969863	FatA	release	K	KD
337	K10804	S12_contig_19253	Bacteria	Firmicutes	other	Erysipelotrichales	Erysipelotrichaceae	Faecalibaculum	Faecalibaculum rodentium	10.7208	S12	High-fat Low-carb diet	SPF	Ketogenic	D	1.03023	TesA	release	K	KD
338	K10804	S19_contig_8166	Bacteria	Proteobacteria	Gammaproteobacteria	Enterobacterales	Enterobacteriaceae	Escherichia	Escherichia albertii	9.91848	S19	High-fat Low-carb diet	SPF	Ketogenic	D	0.996445	TesA	release	K	KD
339	K10804	S19_contig_22237	Bacteria	Firmicutes	other	NA	NA	NA	NA	36.5926	S19	High-fat Low-carb diet	SPF	Ketogenic	D	1.56339	TesA	release	K	KD
340	K10782	S19_contig_16687	Bacteria	Bacteroidetes	Bacteroidia	Bacteroidales	Tannerellaceae	Parabacteroides	Parabacteroides distasonis	4.39904	S19	High-fat Low-carb diet	SPF	Ketogenic	D	0.643358	FatA	release	K	KD
341	K10804	S19_contig_18681	Bacteria	Verrucomicrobia	Verrucomicrobiae	Verrucomicrobiales	Akkermansiaceae	Akkermansia	Akkermansia muciniphila	39.62	S19	High-fat Low-carb diet	SPF	Ketogenic	D	1.59791	TesA	release	K	KD
342	K10804	S19_contig_147998	Bacteria	Firmicutes	other	Erysipelotrichales	Erysipelotrichaceae	Faecalibaculum	Faecalibaculum rodentium	5.89114	S19	High-fat Low-carb diet	SPF	Ketogenic	D	0.770199	TesA	release	K	KD
343	K10782	S19_contig_22804	Bacteria	Proteobacteria	other	NA	NA	NA	NA	19.5877	S19	High-fat Low-carb diet	SPF	Ketogenic	D	1.29198	FatA	release	K	KD
344	K10804	S19_contig_21237	Bacteria	Verrucomicrobia	Verrucomicrobiae	Verrucomicrobiales	Akkermansiaceae	Akkermansia	Akkermansia muciniphila	35.7278	S19	High-fat Low-carb diet	SPF	Ketogenic	D	1.55301	TesA	release	K	KD
345	K10804	S19_contig_144544	Bacteria	Firmicutes	Bacilli	Lactobacillales	Lactobacillaceae	Lactobacillus	Lactobacillus johnsonii	2.18378	S19	High-fat Low-carb diet	SPF	Ketogenic	D	0.339209	TesA	release	K	KD
346	K10804	S19_contig_7546	Bacteria	Firmicutes	Clostridia	Clostridiales	NA	NA	NA	12.5583	S19	High-fat Low-carb diet	SPF	Ketogenic	D	1.09893	TesA	release	K	KD
347	K10782	S19_contig_20537	Bacteria	Verrucomicrobia	Verrucomicrobiae	Verrucomicrobiales	Akkermansiaceae	Akkermansia	Akkermansia muciniphila	31.285	S19	High-fat Low-carb diet	SPF	Ketogenic	D	1.49534	FatA	release	K	KD
348	K10782	S19_contig_51341	Bacteria	Bacteroidetes	Bacteroidia	Bacteroidales	Tannerellaceae	Parabacteroides	NA	1.5038	S19	High-fat Low-carb diet	SPF	Ketogenic	D	0.17719	FatA	release	K	KD
349	K10804	S19_contig_21875	Bacteria	Firmicutes	Clostridia	Clostridiales	Ruminococcaceae	NA	NA	10.4497	S19	High-fat Low-carb diet	SPF	Ketogenic	D	1.0191	TesA	release	K	KD
350	K10804	S19_contig_43525	Bacteria	Bacteroidetes	Bacteroidia	Bacteroidales	Tannerellaceae	Parabacteroides	NA	5.32175	S19	High-fat Low-carb diet	SPF	Ketogenic	D	0.726054	TesA	release	K	KD
351	K10804	S19_contig_25570	Bacteria	Verrucomicrobia	Verrucomicrobiae	Verrucomicrobiales	Akkermansiaceae	Akkermansia	Akkermansia muciniphila	29.3926	S19	High-fat Low-carb diet	SPF	Ketogenic	D	1.46824	TesA	release	K	KD
352	K10782	S19_contig_11936	Bacteria	Actinobacteria	other	Propionibacteriales	Nocardioidaceae	Friedmanniella	Friedmanniella luteola	12.7611	S19	High-fat Low-carb diet	SPF	Ketogenic	D	1.10589	FatA	release	K	KD
353	K10782	S19_contig_22715	Bacteria	Firmicutes	Clostridia	Clostridiales	NA	NA	NA	43.2845	S19	High-fat Low-carb diet	SPF	Ketogenic	D	1.63633	FatA	release	K	KD
354	K10804	S19_contig_24726	Bacteria	Firmicutes	other	NA	NA	NA	NA	14.2713	S19	High-fat Low-carb diet	SPF	Ketogenic	D	1.15446	TesA	release	K	KD
355	K10804	S19_contig_11932	Bacteria	Bacteroidetes	Bacteroidia	Bacteroidales	Tannerellaceae	Parabacteroides	NA	4.45478	S19	High-fat Low-carb diet	SPF	Ketogenic	D	0.648826	TesA	release	K	KD
356	K10804	S19_contig_94191	Bacteria	Firmicutes	Clostridia	Clostridiales	Clostridiaceae	Clostridium	NA	2.37624	S19	High-fat Low-carb diet	SPF	Ketogenic	D	0.37589	TesA	release	K	KD
357	K10782	S19_contig_25759	Bacteria	Firmicutes	Clostridia	Clostridiales	NA	NA	NA	14.2588	S19	High-fat Low-carb diet	SPF	Ketogenic	D	1.15408	FatA	release	K	KD
358	K10804	S19_contig_47036	Bacteria	Actinobacteria	other	Pseudonocardiales	Pseudonocardiaceae	Amycolatopsis	Amycolatopsis orientalis	4.60572	S19	High-fat Low-carb diet	SPF	Ketogenic	D	0.663298	TesA	release	K	KD
359	K10804	S20_contig_11494	Bacteria	Proteobacteria	Gammaproteobacteria	Enterobacterales	Enterobacteriaceae	Escherichia	Escherichia albertii	9.3107	S20	High-fat Low-carb diet	SPF	Ketogenic	D	0.968982	TesA	release	K	KD
360	K10782	S20_contig_780	Bacteria	Bacteroidetes	other	NA	NA	NA	NA	15.7678	S20	High-fat Low-carb diet	SPF	Ketogenic	D	1.19777	FatA	release	K	KD
361	K10782	S20_contig_16586	Bacteria	Firmicutes	Clostridia	Clostridiales	NA	NA	NA	7.49038	S20	High-fat Low-carb diet	SPF	Ketogenic	D	0.874504	FatA	release	K	KD
362	K10782	S20_contig_49107	Bacteria	Bacteroidetes	Bacteroidia	Bacteroidales	Bacteroidaceae	Bacteroides	Bacteroides vulgatus	2.55752	S20	High-fat Low-carb diet	SPF	Ketogenic	D	0.407819	FatA	release	K	KD
363	K10782	S20_contig_6480	Bacteria	Firmicutes	Clostridia	Clostridiales	Lachnospiraceae	NA	Lachnospiraceae bacterium GAM79	7.51509	S20	High-fat Low-carb diet	SPF	Ketogenic	D	0.875934	FatA	release	K	KD
364	K10804	S20_contig_73750	Bacteria	Bacteroidetes	Bacteroidia	Bacteroidales	Tannerellaceae	Parabacteroides	NA	3.60535	S20	High-fat Low-carb diet	SPF	Ketogenic	D	0.556947	TesA	release	K	KD
365	K10804	S20_contig_21943	Bacteria	Firmicutes	other	Erysipelotrichales	Erysipelotrichaceae	Faecalibaculum	Faecalibaculum rodentium	5.13872	S20	High-fat Low-carb diet	SPF	Ketogenic	D	0.710855	TesA	release	K	KD
366	K10782	S20_contig_70378	Bacteria	Bacteroidetes	Bacteroidia	Bacteroidales	Bacteroidaceae	Bacteroides	Bacteroides caecimuris	5.4963	S20	High-fat Low-carb diet	SPF	Ketogenic	D	0.74007	FatA	release	K	KD
367	K10804	S20_contig_12805	Bacteria	Proteobacteria	Betaproteobacteria	Burkholderiales	Alcaligenaceae	Bordetella	Bordetella avium	5.24559	S20	High-fat Low-carb diet	SPF	Ketogenic	D	0.719794	TesA	release	K	KD
368	K10782	S20_contig_13809	Bacteria	Bacteroidetes	Bacteroidia	Bacteroidales	Rikenellaceae	Alistipes	NA	14.5571	S20	High-fat Low-carb diet	SPF	Ketogenic	D	1.16308	FatA	release	K	KD
369	K10782	S20_contig_2780	Bacteria	Verrucomicrobia	Verrucomicrobiae	Verrucomicrobiales	Akkermansiaceae	Akkermansia	Akkermansia muciniphila	28.9467	S20	High-fat Low-carb diet	SPF	Ketogenic	D	1.4616	FatA	release	K	KD
370	K10804	S20_contig_10686	Bacteria	Verrucomicrobia	Verrucomicrobiae	Verrucomicrobiales	Akkermansiaceae	Akkermansia	Akkermansia muciniphila	29.4429	S20	High-fat Low-carb diet	SPF	Ketogenic	D	1.46898	TesA	release	K	KD
371	K10804	S20_contig_15020	Bacteria	Actinobacteria	other	Actinomycetales	Actinomycetaceae	Actinomyces	Actinomyces sp. Z16	10.3501	S20	High-fat Low-carb diet	SPF	Ketogenic	D	1.01495	TesA	release	K	KD
372	K10804	S20_contig_16492	Bacteria	Firmicutes	Clostridia	Clostridiales	NA	NA	Clostridiales bacterium CCNA10	6.94368	S20	High-fat Low-carb diet	SPF	Ketogenic	D	0.84159	TesA	release	K	KD
373	K10804	S20_contig_11686	Bacteria	Verrucomicrobia	Verrucomicrobiae	Verrucomicrobiales	Akkermansiaceae	Akkermansia	Akkermansia muciniphila	33.2358	S20	High-fat Low-carb diet	SPF	Ketogenic	D	1.52161	TesA	release	K	KD
374	K10804	S20_contig_1	Bacteria	Verrucomicrobia	Verrucomicrobiae	Verrucomicrobiales	Akkermansiaceae	Akkermansia	Akkermansia muciniphila	35.3129	S20	High-fat Low-carb diet	SPF	Ketogenic	D	1.54793	TesA	release	K	KD
375	K10782	S24_contig_14592	Bacteria	Bacteroidetes	Bacteroidia	Bacteroidales	Prevotellaceae	Prevotella	Prevotella ruminicola	14.2011	S24	Standard diet	SPF	Standard	D	1.15232	FatA	release	S	SD
376	K10782	S24_contig_48807	Bacteria	Bacteroidetes	Bacteroidia	Bacteroidales	Bacteroidaceae	Bacteroides	Bacteroides caecimuris	8.13231	S24	Standard diet	SPF	Standard	D	0.910214	FatA	release	S	SD
377	K10804	S24_contig_11261	Bacteria	Firmicutes	other	Selenomonadales	Selenomonadaceae	Selenomonas	Selenomonas ruminantium	6.67161	S24	Standard diet	SPF	Standard	D	0.824231	TesA	release	S	SD
378	K10804	S24_contig_33647	Bacteria	Bacteroidetes	Bacteroidia	Bacteroidales	Tannerellaceae	Parabacteroides	NA	3.89804	S24	Standard diet	SPF	Standard	D	0.590846	TesA	release	S	SD
379	K10804	S24_contig_11518	Bacteria	Bacteroidetes	Bacteroidia	Bacteroidales	Muribaculaceae	Muribaculum	Muribaculum intestinale	33.8776	S24	Standard diet	SPF	Standard	D	1.52991	TesA	release	S	SD
380	K10782	S24_contig_51627	Bacteria	Bacteroidetes	Bacteroidia	Bacteroidales	Bacteroidaceae	Bacteroides	Bacteroides caecimuris	5.21907	S24	Standard diet	SPF	Standard	D	0.717593	FatA	release	S	SD
381	K10804	S24_contig_14495	Bacteria	Bacteroidetes	Bacteroidia	Bacteroidales	Bacteroidaceae	Bacteroides	Bacteroides vulgatus	13.3377	S24	Standard diet	SPF	Standard	D	1.12508	TesA	release	S	SD
382	K10782	S24_contig_76030	Bacteria	Bacteroidetes	Bacteroidia	Bacteroidales	Tannerellaceae	Parabacteroides	Parabacteroides distasonis	2.23778	S24	Standard diet	SPF	Standard	D	0.349817	FatA	release	S	SD
383	K10782	S24_contig_11507	Bacteria	Bacteroidetes	other	NA	NA	NA	NA	26.8893	S24	Standard diet	SPF	Standard	D	1.42958	FatA	release	S	SD
384	K10782	S24_contig_10351	Bacteria	Bacteroidetes	Bacteroidia	Bacteroidales	Rikenellaceae	Alistipes	NA	50.4327	S24	Standard diet	SPF	Standard	D	1.70271	FatA	release	S	SD
385	K10782	S24_contig_7258	Bacteria	Bacteroidetes	other	NA	NA	NA	NA	11.6565	S24	Standard diet	SPF	Standard	D	1.06657	FatA	release	S	SD
386	K10804	S24_contig_5347	Bacteria	Bacteroidetes	Bacteroidia	Bacteroidales	Tannerellaceae	Tannerella	Tannerella forsythia	8.89459	S24	Standard diet	SPF	Standard	D	0.949126	TesA	release	S	SD
387	K10804	S24_contig_44459	Bacteria	Bacteroidetes	Bacteroidia	Bacteroidales	Tannerellaceae	Parabacteroides	NA	4.90179	S24	Standard diet	SPF	Standard	D	0.690355	TesA	release	S	SD
388	K10804	S24_contig_7224	Bacteria	Proteobacteria	Gammaproteobacteria	Pseudomonadales	Moraxellaceae	Acinetobacter	Acinetobacter defluvii	34.9128	S24	Standard diet	SPF	Standard	D	1.54298	TesA	release	S	SD
389	K10804	S24_contig_13858	Bacteria	Firmicutes	Clostridia	Clostridiales	NA	NA	NA	7.80169	S24	Standard diet	SPF	Standard	D	0.892189	TesA	release	S	SD
390	K10804	S24_contig_17339	Bacteria	Proteobacteria	other	Rhizobiales	Rhizobiaceae	NA	NA	12.6294	S24	Standard diet	SPF	Standard	D	1.10138	TesA	release	S	SD
391	K10804	S24_contig_17858	Bacteria	Bacteroidetes	Bacteroidia	Bacteroidales	Bacteroidaceae	Bacteroides	NA	8.03479	S24	Standard diet	SPF	Standard	D	0.904975	TesA	release	S	SD
392	K10804	S24_contig_31931	Bacteria	Bacteroidetes	Bacteroidia	Bacteroidales	Bacteroidaceae	Bacteroides	Bacteroides caecimuris	3.59908	S24	Standard diet	SPF	Standard	D	0.556192	TesA	release	S	SD
393	K10804	S24_contig_14295	Bacteria	Bacteroidetes	other	NA	NA	NA	NA	10.6562	S24	Standard diet	SPF	Standard	D	1.0276	TesA	release	S	SD
394	K10804	S24_contig_6207	Bacteria	Bacteroidetes	Bacteroidia	Bacteroidales	Bacteroidaceae	Bacteroides	Bacteroides caccae	5.01321	S24	Standard diet	SPF	Standard	D	0.700116	TesA	release	S	SD
395	K10782	S24_contig_11351	Bacteria	Bacteroidetes	Bacteroidia	Bacteroidales	NA	NA	NA	19.0402	S24	Standard diet	SPF	Standard	D	1.27967	FatA	release	S	SD
396	K10804	S24_contig_15239	Bacteria	Bacteroidetes	Bacteroidia	Bacteroidales	Bacteroidaceae	Bacteroides	Bacteroides vulgatus	14.4461	S24	Standard diet	SPF	Standard	D	1.15975	TesA	release	S	SD
397	K10782	S24_contig_3158	Bacteria	Bacteroidetes	Bacteroidia	Bacteroidales	Bacteroidaceae	Bacteroides	Bacteroides vulgatus	11.5007	S24	Standard diet	SPF	Standard	D	1.06072	FatA	release	S	SD
398	K10804	S24_contig_303	Bacteria	Actinobacteria	other	Corynebacteriales	Mycobacteriaceae	Mycolicibacterium	Mycolicibacterium rhodesiae	14.9269	S24	Standard diet	SPF	Standard	D	1.17397	TesA	release	S	SD
399	K10782	S24_contig_71219	Bacteria	Firmicutes	Bacilli	Bacillales	Bacillaceae	Bacillus	Bacillus coagulans	6.32765	S24	Standard diet	SPF	Standard	D	0.801242	FatA	release	S	SD
400	K10782	S24_contig_15973	Bacteria	Bacteroidetes	Bacteroidia	Bacteroidales	Muribaculaceae	Muribaculum	Muribaculum intestinale	46.5259	S24	Standard diet	SPF	Standard	D	1.66769	FatA	release	S	SD
401	K10804	S24_contig_17303	Bacteria	Bacteroidetes	other	Cytophagales	NA	NA	NA	6.81137	S24	Standard diet	SPF	Standard	D	0.833234	TesA	release	S	SD
402	K10782	S25_contig_24994	Bacteria	Bacteroidetes	Bacteroidia	Bacteroidales	Rikenellaceae	Alistipes	Alistipes finegoldii	11.4522	S25	Standard diet	SPF	Standard	D	1.05889	FatA	release	S	SD
403	K10804	S25_contig_12194	Bacteria	Bacteroidetes	Bacteroidia	Bacteroidales	NA	NA	NA	10.4297	S25	Standard diet	SPF	Standard	D	1.01827	TesA	release	S	SD
404	K10804	S25_contig_7624	Bacteria	Bacteroidetes	Bacteroidia	Bacteroidales	Tannerellaceae	Parabacteroides	Parabacteroides sp. CT06	35.1383	S25	Standard diet	SPF	Standard	D	1.54578	TesA	release	S	SD
405	K10804	S25_contig_95275	Bacteria	Firmicutes	other	Erysipelotrichales	Erysipelotrichaceae	Faecalibaculum	Faecalibaculum rodentium	2.36498	S25	Standard diet	SPF	Standard	D	0.373827	TesA	release	S	SD
406	K10782	S25_contig_11030	Bacteria	Bacteroidetes	Bacteroidia	Bacteroidales	Bacteroidaceae	Bacteroides	Bacteroides vulgatus	35.5462	S25	Standard diet	SPF	Standard	D	1.55079	FatA	release	S	SD
407	K10804	S25_contig_8364	Bacteria	Bacteroidetes	Bacteroidia	Bacteroidales	Bacteroidaceae	Bacteroides	Bacteroides vulgatus	47.3432	S25	Standard diet	SPF	Standard	D	1.67526	TesA	release	S	SD
408	K10804	S25_contig_10001	Bacteria	Bacteroidetes	Bacteroidia	Bacteroidales	Bacteroidaceae	Bacteroides	NA	9.82972	S25	Standard diet	SPF	Standard	D	0.992541	TesA	release	S	SD
409	K10804	S25_contig_12709	Bacteria	Verrucomicrobia	Verrucomicrobiae	Verrucomicrobiales	Akkermansiaceae	Akkermansia	Akkermansia muciniphila	15.7615	S25	Standard diet	SPF	Standard	D	1.1976	TesA	release	S	SD
410	K10782	S25_contig_8421	Bacteria	Bacteroidetes	Bacteroidia	Bacteroidales	Tannerellaceae	Parabacteroides	NA	55.998	S25	Standard diet	SPF	Standard	D	1.74817	FatA	release	S	SD
411	K10804	S25_contig_10475	Bacteria	Bacteroidetes	Bacteroidia	Bacteroidales	Bacteroidaceae	Bacteroides	Bacteroides vulgatus	41.5053	S25	Standard diet	SPF	Standard	D	1.6181	TesA	release	S	SD
412	K10782	S25_contig_21509	Bacteria	Proteobacteria	Gammaproteobacteria	Pseudomonadales	Pseudomonadaceae	Pseudomonas	Pseudomonas mendocina	5.45328	S25	Standard diet	SPF	Standard	D	0.736658	FatA	release	S	SD
413	K10782	S25_contig_38249	Bacteria	Bacteroidetes	Bacteroidia	Bacteroidales	Muribaculaceae	Muribaculum	Muribaculum intestinale	3.82743	S25	Standard diet	SPF	Standard	D	0.582907	FatA	release	S	SD
414	K10804	S25_contig_5801	Bacteria	Bacteroidetes	Bacteroidia	Bacteroidales	Tannerellaceae	Parabacteroides	NA	44.3878	S25	Standard diet	SPF	Standard	D	1.64726	TesA	release	S	SD
415	K10782	S25_contig_19323	Bacteria	Bacteroidetes	Bacteroidia	Bacteroidales	Bacteroidaceae	Bacteroides	Bacteroides caccae	2.91437	S25	Standard diet	SPF	Standard	D	0.464545	FatA	release	S	SD
416	K10782	S25_contig_15327	Bacteria	Bacteroidetes	other	NA	NA	NA	NA	8.71984	S25	Standard diet	SPF	Standard	D	0.940509	FatA	release	S	SD
417	K10804	S25_contig_5317	Bacteria	Bacteroidetes	Bacteroidia	Bacteroidales	Rikenellaceae	Alistipes	Alistipes shahii	4.50178	S25	Standard diet	SPF	Standard	D	0.653384	TesA	release	S	SD
418	K10782	S25_contig_10419	Bacteria	Bacteroidetes	Bacteroidia	Bacteroidales	NA	NA	NA	18.2141	S25	Standard diet	SPF	Standard	D	1.26041	FatA	release	S	SD
419	K10782	S25_contig_96307	Bacteria	Bacteroidetes	Bacteroidia	Bacteroidales	Bacteroidaceae	Bacteroides	NA	5.14826	S25	Standard diet	SPF	Standard	D	0.71166	FatA	release	S	SD
420	K10782	S25_contig_1226	Bacteria	Bacteroidetes	Bacteroidia	Bacteroidales	NA	Candidatus Azobacteroides	Candidatus Azobacteroides pseudotrichonymphae	18.4494	S25	Standard diet	SPF	Standard	D	1.26598	FatA	release	S	SD
421	K10804	S25_contig_6624	Bacteria	Proteobacteria	other	Rhizobiales	Phyllobacteriaceae	Hoeflea	Hoeflea phototrophica	12.5495	S25	Standard diet	SPF	Standard	D	1.09863	TesA	release	S	SD
422	K10804	S25_contig_9919	Bacteria	Bacteroidetes	Bacteroidia	Bacteroidales	Bacteroidaceae	Bacteroides	Bacteroides vulgatus	39.7402	S25	Standard diet	SPF	Standard	D	1.59923	TesA	release	S	SD
423	K10804	S25_contig_10252	Bacteria	Verrucomicrobia	Verrucomicrobiae	Verrucomicrobiales	Akkermansiaceae	Akkermansia	Akkermansia muciniphila	17.7069	S25	Standard diet	SPF	Standard	D	1.24814	TesA	release	S	SD
424	K10782	S25_contig_11720	Bacteria	Verrucomicrobia	Verrucomicrobiae	Verrucomicrobiales	Akkermansiaceae	Akkermansia	Akkermansia muciniphila	18.4759	S25	Standard diet	SPF	Standard	D	1.2666	FatA	release	S	SD
425	K10804	S25_contig_81632	Bacteria	Bacteroidetes	Bacteroidia	Bacteroidales	Rikenellaceae	Alistipes	Alistipes shahii	7.96138	S25	Standard diet	SPF	Standard	D	0.900988	TesA	release	S	SD
426	K10804	S25_contig_949	Bacteria	Bacteroidetes	Bacteroidia	Bacteroidales	Tannerellaceae	Parabacteroides	NA	48.8179	S25	Standard diet	SPF	Standard	D	1.68858	TesA	release	S	SD
427	K10782	S25_contig_9372	Bacteria	Bacteroidetes	Bacteroidia	Bacteroidales	Rikenellaceae	Alistipes	Alistipes finegoldii	14.7189	S25	Standard diet	SPF	Standard	D	1.16788	FatA	release	S	SD
428	K10804	S25_contig_12856	Bacteria	Bacteroidetes	Bacteroidia	Bacteroidales	Bacteroidaceae	Bacteroides	Bacteroides cellulosilyticus	10.6667	S25	Standard diet	SPF	Standard	D	1.02803	TesA	release	S	SD
429	K10804	S25_contig_558	Bacteria	Verrucomicrobia	Verrucomicrobiae	Verrucomicrobiales	Akkermansiaceae	Akkermansia	Akkermansia muciniphila	18.3395	S25	Standard diet	SPF	Standard	D	1.26339	TesA	release	S	SD
430	K10804	S25_contig_8389	Bacteria	Bacteroidetes	Bacteroidia	Bacteroidales	Rikenellaceae	Alistipes	Alistipes finegoldii	10.9268	S25	Standard diet	SPF	Standard	D	1.03849	TesA	release	S	SD
431	K10804	S25_contig_17976	Bacteria	Bacteroidetes	Bacteroidia	Bacteroidales	Rikenellaceae	Alistipes	Alistipes shahii	8.16336	S25	Standard diet	SPF	Standard	D	0.911869	TesA	release	S	SD
432	K10804	S25_contig_34446	Bacteria	Bacteroidetes	Bacteroidia	Bacteroidales	Tannerellaceae	Parabacteroides	NA	34.9256	S25	Standard diet	SPF	Standard	D	1.54314	TesA	release	S	SD
433	K10804	S25_contig_9612	Bacteria	Bacteroidetes	Bacteroidia	Bacteroidales	Muribaculaceae	Muribaculum	Muribaculum intestinale	19.6152	S25	Standard diet	SPF	Standard	D	1.29259	TesA	release	S	SD
434	K10804	S25_contig_1270	Bacteria	Bacteroidetes	Bacteroidia	Bacteroidales	Muribaculaceae	Muribaculum	Muribaculum intestinale	16.0829	S25	Standard diet	SPF	Standard	D	1.20636	TesA	release	S	SD
435	K10782	S26_contig_23401	Bacteria	Bacteroidetes	other	NA	NA	NA	NA	14.478	S26	Standard diet	SPF	Standard	D	1.16071	FatA	release	S	SD
436	K10804	S26_contig_11148	Bacteria	Bacteroidetes	Bacteroidia	Bacteroidales	NA	NA	NA	11.4692	S26	Standard diet	SPF	Standard	D	1.05953	TesA	release	S	SD
437	K10804	S26_contig_17997	Bacteria	Bacteroidetes	Bacteroidia	Bacteroidales	Tannerellaceae	Parabacteroides	NA	15.6257	S26	Standard diet	SPF	Standard	D	1.19384	TesA	release	S	SD
438	K10782	S26_contig_17863	Bacteria	Bacteroidetes	Bacteroidia	Bacteroidales	NA	NA	NA	8.82497	S26	Standard diet	SPF	Standard	D	0.945713	FatA	release	S	SD
439	K10782	S26_contig_20712	Bacteria	Bacteroidetes	Bacteroidia	Bacteroidales	Bacteroidaceae	Bacteroides	Bacteroides vulgatus	19.2763	S26	Standard diet	SPF	Standard	D	1.28502	FatA	release	S	SD
440	K10804	S26_contig_18946	Bacteria	Bacteroidetes	other	NA	NA	NA	NA	14.3541	S26	Standard diet	SPF	Standard	D	1.15698	TesA	release	S	SD
441	K10804	S26_contig_14446	Bacteria	Bacteroidetes	Bacteroidia	Bacteroidales	Bacteroidaceae	Bacteroides	Bacteroides vulgatus	23.7758	S26	Standard diet	SPF	Standard	D	1.37614	TesA	release	S	SD
442	K10782	S26_contig_11635	Bacteria	Bacteroidetes	Bacteroidia	Bacteroidales	Rikenellaceae	Alistipes	Alistipes shahii	6.99031	S26	Standard diet	SPF	Standard	D	0.844496	FatA	release	S	SD
443	K10804	S26_contig_23156	Bacteria	Verrucomicrobia	Verrucomicrobiae	Verrucomicrobiales	Akkermansiaceae	Akkermansia	Akkermansia muciniphila	20.49	S26	Standard diet	SPF	Standard	D	1.31154	TesA	release	S	SD
444	K10804	S26_contig_5557	Bacteria	Bacteroidetes	Bacteroidia	Bacteroidales	Bacteroidaceae	Bacteroides	Bacteroides vulgatus	21.6808	S26	Standard diet	SPF	Standard	D	1.33607	TesA	release	S	SD
445	K10804	S26_contig_123087	Bacteria	Bacteroidetes	Bacteroidia	Bacteroidales	Bacteroidaceae	Bacteroides	Bacteroides thetaiotaomicron	2.45536	S26	Standard diet	SPF	Standard	D	0.390115	TesA	release	S	SD
446	K10782	S26_contig_119731	Bacteria	Bacteroidetes	Bacteroidia	Bacteroidales	Bacteroidaceae	Bacteroides	Bacteroides ovatus	1.6083	S26	Standard diet	SPF	Standard	D	0.206367	FatA	release	S	SD
447	K10782	S26_contig_18646	Bacteria	Verrucomicrobia	Verrucomicrobiae	Verrucomicrobiales	Akkermansiaceae	Akkermansia	Akkermansia muciniphila	23.3835	S26	Standard diet	SPF	Standard	D	1.36891	FatA	release	S	SD
448	K10782	S26_contig_16238	Bacteria	Bacteroidetes	Bacteroidia	Bacteroidales	Muribaculaceae	Muribaculum	Muribaculum intestinale	9.49639	S26	Standard diet	SPF	Standard	D	0.977559	FatA	release	S	SD
449	K10804	S26_contig_542	Bacteria	Bacteroidetes	Bacteroidia	Bacteroidales	Rikenellaceae	Alistipes	Alistipes shahii	7.1165	S26	Standard diet	SPF	Standard	D	0.852266	TesA	release	S	SD
450	K10804	S26_contig_15862	Bacteria	Acidobacteria	other	Acidobacteriales	Acidobacteriaceae	NA	Acidobacteriaceae bacterium SBC82	9.27533	S26	Standard diet	SPF	Standard	D	0.967329	TesA	release	S	SD
451	K10804	S26_contig_9519	Bacteria	Firmicutes	Bacilli	Bacillales	Planococcaceae	Sporosarcina	Sporosarcina ureae	4.95335	S26	Standard diet	SPF	Standard	D	0.694899	TesA	release	S	SD
452	K10782	S26_contig_769	Bacteria	Bacteroidetes	Bacteroidia	Bacteroidales	Bacteroidaceae	Bacteroides	NA	30.7072	S26	Standard diet	SPF	Standard	D	1.48724	FatA	release	S	SD
453	K10782	S26_contig_81604	Bacteria	Bacteroidetes	Bacteroidia	Bacteroidales	Bacteroidaceae	Bacteroides	Bacteroides thetaiotaomicron	5.26577	S26	Standard diet	SPF	Standard	D	0.721462	FatA	release	S	SD
454	K10804	S26_contig_17994	Bacteria	Bacteroidetes	Bacteroidia	Bacteroidales	Tannerellaceae	Parabacteroides	NA	16.1003	S26	Standard diet	SPF	Standard	D	1.20684	TesA	release	S	SD
455	K10804	S26_contig_3999	Bacteria	Bacteroidetes	Bacteroidia	Bacteroidales	Bacteroidaceae	Bacteroides	NA	31.9704	S26	Standard diet	SPF	Standard	D	1.50475	TesA	release	S	SD
456	K10804	S26_contig_124727	Bacteria	Bacteroidetes	Bacteroidia	Bacteroidales	Muribaculaceae	Muribaculum	Muribaculum intestinale	10.9569	S26	Standard diet	SPF	Standard	D	1.03969	TesA	release	S	SD
457	K10804	S26_contig_21167	Bacteria	Proteobacteria	other	Rhizobiales	Phyllobacteriaceae	Hoeflea	Hoeflea phototrophica	9.5433	S26	Standard diet	SPF	Standard	D	0.979699	TesA	release	S	SD
458	K10804	S26_contig_81903	Bacteria	Bacteroidetes	Bacteroidia	Bacteroidales	Tannerellaceae	Parabacteroides	NA	18.0117	S26	Standard diet	SPF	Standard	D	1.25555	TesA	release	S	SD
459	K10804	S26_contig_1669	Bacteria	Verrucomicrobia	Verrucomicrobiae	Verrucomicrobiales	Akkermansiaceae	Akkermansia	Akkermansia muciniphila	24.7089	S26	Standard diet	SPF	Standard	D	1.39285	TesA	release	S	SD
460	K10804	S26_contig_1870	Bacteria	Bacteroidetes	Bacteroidia	Bacteroidales	Rikenellaceae	Alistipes	Alistipes shahii	5.63182	S26	Standard diet	SPF	Standard	D	0.750649	TesA	release	S	SD
461	K10782	S26_contig_22045	Bacteria	Bacteroidetes	Bacteroidia	Bacteroidales	Muribaculaceae	Muribaculum	Muribaculum intestinale	26.8727	S26	Standard diet	SPF	Standard	D	1.42931	FatA	release	S	SD
462	K10804	S26_contig_59062	Bacteria	Bacteroidetes	Bacteroidia	Bacteroidales	Rikenellaceae	Alistipes	Alistipes shahii	5.02187	S26	Standard diet	SPF	Standard	D	0.700865	TesA	release	S	SD
463	K10782	S26_contig_12002	Bacteria	Bacteroidetes	Bacteroidia	Bacteroidales	NA	NA	NA	33.2136	S26	Standard diet	SPF	Standard	D	1.52132	FatA	release	S	SD
464	K10782	S26_contig_88417	Bacteria	Bacteroidetes	Bacteroidia	Bacteroidales	Bacteroidaceae	Bacteroides	Bacteroides thetaiotaomicron	5.11324	S26	Standard diet	SPF	Standard	D	0.708696	FatA	release	S	SD
465	K10804	S26_contig_20445	Bacteria	Bacteroidetes	Bacteroidia	Bacteroidales	Bacteroidaceae	Bacteroides	NA	22.5575	S26	Standard diet	SPF	Standard	D	1.35329	TesA	release	S	SD
466	K10782	S26_contig_1660	Bacteria	Firmicutes	Bacilli	Bacillales	Bacillaceae	Bacillus	Bacillus coagulans	6.87861	S26	Standard diet	SPF	Standard	D	0.837501	FatA	release	S	SD
467	K10782	S26_contig_8213	Bacteria	Bacteroidetes	Bacteroidia	Bacteroidales	Prevotellaceae	Prevotella	Prevotella ruminicola	12.2773	S26	Standard diet	SPF	Standard	D	1.0891	FatA	release	S	SD
468	K10782	S26_contig_2213	Bacteria	Proteobacteria	other	NA	NA	NA	NA	15.4615	S26	Standard diet	SPF	Standard	D	1.18925	FatA	release	S	SD
469	K10782	S26_contig_16635	Bacteria	Bacteroidetes	other	NA	NA	NA	NA	47.8208	S26	Standard diet	SPF	Standard	D	1.67962	FatA	release	S	SD
470	K10804	S26_contig_10446	Bacteria	Bacteroidetes	Bacteroidia	Bacteroidales	Bacteroidaceae	Bacteroides	Bacteroides vulgatus	22.1549	S26	Standard diet	SPF	Standard	D	1.34547	TesA	release	S	SD
471	K10782	S26_contig_1181	Bacteria	Bacteroidetes	other	NA	NA	NA	NA	10.1432	S26	Standard diet	SPF	Standard	D	1.00618	FatA	release	S	SD
472	K10804	S26_contig_17409	Bacteria	Firmicutes	Bacilli	Bacillales	Paenibacillaceae	Paenibacillus	Paenibacillus riograndensis	5.65886	S26	Standard diet	SPF	Standard	D	0.752729	TesA	release	S	SD
473	K10804	S26_contig_102283	Bacteria	Bacteroidetes	Bacteroidia	Bacteroidales	Tannerellaceae	Parabacteroides	Parabacteroides sp. CT06	31.173	S26	Standard diet	SPF	Standard	D	1.49378	TesA	release	S	SD
474	K10804	S26_contig_58518	Bacteria	Bacteroidetes	Bacteroidia	Bacteroidales	Rikenellaceae	Alistipes	NA	6.05416	S26	Standard diet	SPF	Standard	D	0.782054	TesA	release	S	SD
475	K10782	S26_contig_8452	Bacteria	Bacteroidetes	Bacteroidia	Bacteroidales	Tannerellaceae	Parabacteroides	NA	21.4286	S26	Standard diet	SPF	Standard	D	1.33099	FatA	release	S	SD
476	K10782	S26_contig_56321	Bacteria	Bacteroidetes	Bacteroidia	Bacteroidales	Bacteroidaceae	Bacteroides	Bacteroides heparinolyticus	2.53271	S26	Standard diet	SPF	Standard	D	0.403585	FatA	release	S	SD
477	K10804	S26_contig_17156	Bacteria	Verrucomicrobia	Verrucomicrobiae	Verrucomicrobiales	Akkermansiaceae	Akkermansia	Akkermansia muciniphila	25.082	S26	Standard diet	SPF	Standard	D	1.39936	TesA	release	S	SD
478	K10782	1101092022_contig_30095	Bacteria	Bacteroidetes	Bacteroidia	Bacteroidales	Muribaculaceae	Muribaculum	Muribaculum intestinale	4.12642	11	Standard diet	SPF	Standard	C	0.615573	FatA	release	S	SC
479	K10804	1101092022_contig_569	Bacteria	Bacteroidetes	Bacteroidia	Bacteroidales	Tannerellaceae	Parabacteroides	Parabacteroides distasonis	10.941	11	Standard diet	SPF	Standard	C	1.03906	TesA	release	S	SC
480	K10804	1101092022_contig_39594	Bacteria	Bacteroidetes	Bacteroidia	Bacteroidales	Muribaculaceae	Muribaculum	Muribaculum intestinale	2.81046	11	Standard diet	SPF	Standard	C	0.448777	TesA	release	S	SC
481	K10782	1101092022_contig_176	Bacteria	Bacteroidetes	other	NA	NA	NA	NA	7.36312	11	Standard diet	SPF	Standard	C	0.867062	FatA	release	S	SC
482	K10804	1101092022_contig_20124	Bacteria	Bacteroidetes	Bacteroidia	Bacteroidales	Muribaculaceae	Muribaculum	Muribaculum intestinale	3.12664	11	Standard diet	SPF	Standard	C	0.495078	TesA	release	S	SC
483	K10804	1101092022_contig_2024	Bacteria	Bacteroidetes	Bacteroidia	Bacteroidales	Tannerellaceae	Parabacteroides	Parabacteroides sp. CT06	12.5932	11	Standard diet	SPF	Standard	C	1.10014	TesA	release	S	SC
484	K10804	1101092022_contig_1491	Bacteria	Bacteroidetes	Bacteroidia	Bacteroidales	Tannerellaceae	Parabacteroides	NA	12.0109	11	Standard diet	SPF	Standard	C	1.07958	TesA	release	S	SC
485	K10804	1101092022_contig_20824	Bacteria	Bacteroidetes	Bacteroidia	Bacteroidales	Muribaculaceae	Muribaculum	Muribaculum intestinale	4.41644	11	Standard diet	SPF	Standard	C	0.645072	TesA	release	S	SC
486	K10782	1101092022_contig_4257	Bacteria	Bacteroidetes	Bacteroidia	Bacteroidales	NA	NA	NA	11.1491	11	Standard diet	SPF	Standard	C	1.04724	FatA	release	S	SC
487	K10782	1101092022_contig_291	Bacteria	Bacteroidetes	Bacteroidia	Bacteroidales	Tannerellaceae	Parabacteroides	NA	13.026	11	Standard diet	SPF	Standard	C	1.11481	FatA	release	S	SC
488	K10804	1401092022_contig_12835	Bacteria	Firmicutes	Clostridia	Clostridiales	Ruminococcaceae	Faecalibacterium	Faecalibacterium prausnitzii	4.11594	14	Standard diet	SPF	Standard	C	0.614469	TesA	release	S	SC
489	K10804	1401092022_contig_8374	Bacteria	Proteobacteria	Gammaproteobacteria	Enterobacterales	Enterobacteriaceae	Escherichia	Escherichia albertii	6.45988	14	Standard diet	SPF	Standard	C	0.810224	TesA	release	S	SC
490	K10782	1401092022_contig_2020	Bacteria	Firmicutes	Clostridia	Clostridiales	Lachnospiraceae	Roseburia	Roseburia hominis	8.45807	14	Standard diet	SPF	Standard	C	0.927271	FatA	release	S	SC
491	K10804	1401092022_contig_4804	Bacteria	Firmicutes	Bacilli	Lactobacillales	Leuconostocaceae	Weissella	Weissella ceti	6.33114	14	Standard diet	SPF	Standard	C	0.801482	TesA	release	S	SC
492	K10804	1401092022_contig_47334	Bacteria	Bacteroidetes	Bacteroidia	Bacteroidales	Tannerellaceae	Parabacteroides	NA	9.94551	14	Standard diet	SPF	Standard	C	0.997627	TesA	release	S	SC
493	K10782	1401092022_contig_845	Bacteria	Bacteroidetes	Bacteroidia	Bacteroidales	Tannerellaceae	Parabacteroides	NA	7.37106	14	Standard diet	SPF	Standard	C	0.86753	FatA	release	S	SC
494	K10782	1401092022_contig_741	Bacteria	Firmicutes	Clostridia	Clostridiales	Peptostreptococcaceae	Clostridioides	Clostridioides difficile	4.0267	14	Standard diet	SPF	Standard	C	0.604949	FatA	release	S	SC
495	K10804	1401092022_contig_7819	Bacteria	Bacteroidetes	Bacteroidia	Bacteroidales	Tannerellaceae	Parabacteroides	Parabacteroides sp. CT06	5.4314	14	Standard diet	SPF	Standard	C	0.734912	TesA	release	S	SC
496	K10804	1401092022_contig_54091	Bacteria	Bacteroidetes	Bacteroidia	Bacteroidales	Muribaculaceae	Muribaculum	Muribaculum intestinale	5.49399	14	Standard diet	SPF	Standard	C	0.739888	TesA	release	S	SC
497	K10804	1401092022_contig_44076	Bacteria	Bacteroidetes	Bacteroidia	Bacteroidales	Muribaculaceae	Muribaculum	Muribaculum intestinale	5.22581	14	Standard diet	SPF	Standard	C	0.718154	TesA	release	S	SC
498	K10804	1401092022_contig_1045	Bacteria	Proteobacteria	other	Desulfuromonadales	Desulfuromonadaceae	Pelobacter	Pelobacter acetylenicus	5.60373	14	Standard diet	SPF	Standard	C	0.748477	TesA	release	S	SC
499	K10804	1401092022_contig_7756	Bacteria	Bacteroidetes	Bacteroidia	Bacteroidales	Tannerellaceae	Parabacteroides	NA	6.37964	14	Standard diet	SPF	Standard	C	0.804796	TesA	release	S	SC
500	K10804	1601092022_contig_16606	Bacteria	Firmicutes	other	NA	NA	NA	NA	10.4013	16	High-fat Low-carb diet	SPF	Ketogenic	C	1.01709	TesA	release	K	KC
501	K10804	1601092022_contig_18217	Bacteria	Firmicutes	Bacilli	Bacillales	Paenibacillaceae	Paenibacillus	Paenibacillus kribbensis	6.77811	16	High-fat Low-carb diet	SPF	Ketogenic	C	0.831109	TesA	release	K	KC
502	K10804	1601092022_contig_14806	Bacteria	Firmicutes	Clostridia	Clostridiales	NA	NA	NA	11.4338	16	High-fat Low-carb diet	SPF	Ketogenic	C	1.05819	TesA	release	K	KC
503	K10804	1601092022_contig_17796	Bacteria	Firmicutes	Clostridia	Clostridiales	Lachnospiraceae	Lachnoclostridium	Lachnoclostridium phocaeense	9.56547	16	High-fat Low-carb diet	SPF	Ketogenic	C	0.980706	TesA	release	K	KC
504	K10804	1601092022_contig_2503	Bacteria	Firmicutes	Clostridia	Clostridiales	Ruminococcaceae	Flavonifractor	Flavonifractor plautii	11.8107	16	High-fat Low-carb diet	SPF	Ketogenic	C	1.07228	TesA	release	K	KC
505	K10782	1601092022_contig_5958	Bacteria	Firmicutes	Bacilli	Lactobacillales	Lactobacillaceae	Lactobacillus	Lactobacillus kunkeei	8.20098	16	High-fat Low-carb diet	SPF	Ketogenic	C	0.913866	FatA	release	K	KC
506	K10804	1601092022_contig_107791	Bacteria	Proteobacteria	Gammaproteobacteria	Enterobacterales	Enterobacteriaceae	Escherichia	Escherichia albertii	5.00458	16	High-fat Low-carb diet	SPF	Ketogenic	C	0.699368	TesA	release	K	KC
507	K10804	1601092022_contig_2125	Bacteria	Firmicutes	Clostridia	Clostridiales	Lachnospiraceae	Lachnoclostridium	[Clostridium] bolteae	19.476	16	High-fat Low-carb diet	SPF	Ketogenic	C	1.2895	TesA	release	K	KC
508	K10804	1801092022_contig_48415	Bacteria	Verrucomicrobia	Verrucomicrobiae	Verrucomicrobiales	Akkermansiaceae	Akkermansia	Akkermansia muciniphila	3.84444	18	High-fat Low-carb diet	SPF	Ketogenic	C	0.584833	TesA	release	K	KC
509	K10804	1801092022_contig_4668	Bacteria	Firmicutes	other	NA	NA	NA	NA	27.065	18	High-fat Low-carb diet	SPF	Ketogenic	C	1.43241	TesA	release	K	KC
510	K10804	1801092022_contig_5524	Bacteria	Proteobacteria	Betaproteobacteria	Burkholderiales	Alcaligenaceae	Bordetella	Bordetella avium	4.75326	18	High-fat Low-carb diet	SPF	Ketogenic	C	0.676992	TesA	release	K	KC
511	K10804	1801092022_contig_34893	Bacteria	Firmicutes	Bacilli	Lactobacillales	Lactobacillaceae	Lactobacillus	Lactobacillus johnsonii	2.95166	18	High-fat Low-carb diet	SPF	Ketogenic	C	0.470066	TesA	release	K	KC
512	K10804	1801092022_contig_8849	Bacteria	Firmicutes	Bacilli	Lactobacillales	Lactobacillaceae	Lactobacillus	Lactobacillus murinus	3.51934	18	High-fat Low-carb diet	SPF	Ketogenic	C	0.546461	TesA	release	K	KC
513	K10804	1801092022_contig_2458	Bacteria	Firmicutes	Clostridia	Clostridiales	Lachnospiraceae	Lachnoclostridium	Lachnoclostridium sp. YL32	10.0622	18	High-fat Low-carb diet	SPF	Ketogenic	C	1.00269	TesA	release	K	KC
514	K10804	1801092022_contig_4112	Bacteria	Firmicutes	Clostridia	NA	NA	NA	NA	29.1036	18	High-fat Low-carb diet	SPF	Ketogenic	C	1.46395	TesA	release	K	KC
515	K10782	2001092022_contig_1024	Bacteria	Bacteroidetes	Bacteroidia	Bacteroidales	NA	NA	NA	13.8828	20	Standard diet	SPF	Standard	C	1.14248	FatA	release	S	SC
516	K10804	2001092022_contig_6266	Bacteria	Bacteroidetes	Bacteroidia	Bacteroidales	Tannerellaceae	Tannerella	Tannerella forsythia	9.49393	20	Standard diet	SPF	Standard	C	0.977446	TesA	release	S	SC
517	K10782	2001092022_contig_12367	Bacteria	Bacteroidetes	Bacteroidia	Bacteroidales	Rikenellaceae	Alistipes	Alistipes finegoldii	4.59423	20	Standard diet	SPF	Standard	C	0.662213	FatA	release	S	SC
518	K10804	2001092022_contig_2	Bacteria	Bacteroidetes	Bacteroidia	Bacteroidales	Tannerellaceae	Parabacteroides	Parabacteroides distasonis	24.1514	20	Standard diet	SPF	Standard	C	1.38294	TesA	release	S	SC
519	K10804	2001092022_contig_6280	Bacteria	Bacteroidetes	Bacteroidia	Bacteroidales	Tannerellaceae	Parabacteroides	NA	15.5783	20	Standard diet	SPF	Standard	C	1.19252	TesA	release	S	SC
520	K10804	2001092022_contig_1147	Bacteria	Bacteroidetes	Bacteroidia	Bacteroidales	Tannerellaceae	Parabacteroides	Parabacteroides sp. CT06	15.3293	20	Standard diet	SPF	Standard	C	1.18552	TesA	release	S	SC
521	K10804	2001092022_contig_2631	Bacteria	Bacteroidetes	Bacteroidia	Bacteroidales	Rikenellaceae	Alistipes	Alistipes finegoldii	7.4062	20	Standard diet	SPF	Standard	C	0.869595	TesA	release	S	SC
522	K10782	2001092022_contig_16725	Bacteria	Verrucomicrobia	Verrucomicrobiae	Verrucomicrobiales	Akkermansiaceae	Akkermansia	Akkermansia muciniphila	3.10603	20	Standard diet	SPF	Standard	C	0.492206	FatA	release	S	SC
523	K10782	2001092022_contig_2890	Bacteria	Bacteroidetes	Bacteroidia	Bacteroidales	Tannerellaceae	Parabacteroides	Parabacteroides sp. CT06	18.8583	20	Standard diet	SPF	Standard	C	1.2755	FatA	release	S	SC
524	K10804	2001092022_contig_24954	Bacteria	Verrucomicrobia	Verrucomicrobiae	Verrucomicrobiales	Akkermansiaceae	Akkermansia	Akkermansia muciniphila	3.46349	20	Standard diet	SPF	Standard	C	0.539514	TesA	release	S	SC
525	K10804	2001092022_contig_746	Bacteria	Bacteroidetes	Bacteroidia	Bacteroidales	Tannerellaceae	Parabacteroides	NA	14.274	20	Standard diet	SPF	Standard	C	1.15455	TesA	release	S	SC
526	K10782	2101092022_contig_78443	Bacteria	Verrucomicrobia	Verrucomicrobiae	Verrucomicrobiales	Akkermansiaceae	Akkermansia	Akkermansia muciniphila	3.8479	21	Standard diet	SPF	Standard	C	0.585224	FatA	release	S	SC
527	K10804	2101092022_contig_11138	Bacteria	Firmicutes	other	NA	NA	NA	NA	29.6674	21	Standard diet	SPF	Standard	C	1.47228	TesA	release	S	SC
528	K10804	2101092022_contig_12805	Bacteria	Bacteroidetes	Bacteroidia	Bacteroidales	Tannerellaceae	Parabacteroides	Parabacteroides sp. CT06	13.273	21	Standard diet	SPF	Standard	C	1.12297	TesA	release	S	SC
529	K10782	2101092022_contig_10661	Bacteria	Firmicutes	Clostridia	Clostridiales	NA	NA	NA	19.3597	21	Standard diet	SPF	Standard	C	1.2869	FatA	release	S	SC
530	K10804	2101092022_contig_10916	Bacteria	Firmicutes	other	NA	NA	NA	NA	39.9531	21	Standard diet	SPF	Standard	C	1.60155	TesA	release	S	SC
531	K10782	2101092022_contig_3118	Bacteria	Actinobacteria	other	Glycomycetales	Glycomycetaceae	Stackebrandtia	Stackebrandtia nassauensis	5.18968	21	Standard diet	SPF	Standard	C	0.715141	FatA	release	S	SC
532	K10804	2101092022_contig_658	Bacteria	Chloroflexi	other	Chloroflexales	Roseiflexaceae	Roseiflexus	NA	15.3008	21	Standard diet	SPF	Standard	C	1.18471	TesA	release	S	SC
533	K10782	2101092022_contig_10963	Bacteria	Proteobacteria	other	Desulfobacterales	Desulfobacteraceae	Desulfobacula	Desulfobacula toluolica	5.64929	21	Standard diet	SPF	Standard	C	0.751994	FatA	release	S	SC
534	K10804	2101092022_contig_7858	Bacteria	Bacteroidetes	Bacteroidia	Bacteroidales	Tannerellaceae	Parabacteroides	Parabacteroides sp. CT06	7.56373	21	Standard diet	SPF	Standard	C	0.878736	TesA	release	S	SC
535	K10804	2101092022_contig_11304	Bacteria	Firmicutes	other	NA	NA	NA	NA	22.5706	21	Standard diet	SPF	Standard	C	1.35354	TesA	release	S	SC
536	K10804	2101092022_contig_10376	Bacteria	Firmicutes	Clostridia	Clostridiales	Lachnospiraceae	NA	Lachnospiraceae bacterium GAM79	8.50091	21	Standard diet	SPF	Standard	C	0.929465	TesA	release	S	SC
537	K10804	2101092022_contig_16038	Bacteria	Bacteroidetes	Bacteroidia	Bacteroidales	Tannerellaceae	Parabacteroides	NA	9.78811	21	Standard diet	SPF	Standard	C	0.990699	TesA	release	S	SC
538	K10782	2101092022_contig_6398	Bacteria	Firmicutes	Clostridia	Clostridiales	Lachnospiraceae	Lachnoclostridium	Lachnoclostridium sp. YL32	6.34671	21	Standard diet	SPF	Standard	C	0.802549	FatA	release	S	SC
539	K10804	2101092022_contig_16989	Bacteria	Firmicutes	Bacilli	Bacillales	Bacillaceae	Bacillus	Bacillus cytotoxicus	4.99395	21	Standard diet	SPF	Standard	C	0.698444	TesA	release	S	SC
540	K10804	2101092022_contig_17726	Bacteria	Bacteroidetes	Bacteroidia	Bacteroidales	Tannerellaceae	Parabacteroides	NA	9.19315	21	Standard diet	SPF	Standard	C	0.963464	TesA	release	S	SC
541	K10804	2101092022_contig_71803	Bacteria	Firmicutes	Clostridia	Clostridiales	Ruminococcaceae	Faecalibacterium	Faecalibacterium prausnitzii	6.25373	21	Standard diet	SPF	Standard	C	0.796139	TesA	release	S	SC
542	K10804	2101092022_contig_15524	Bacteria	Proteobacteria	Gammaproteobacteria	Oceanospirillales	Halomonadaceae	Halomonas	NA	9.928	21	Standard diet	SPF	Standard	C	0.996862	TesA	release	S	SC
543	K10804	2101092022_contig_17800	Bacteria	Firmicutes	Clostridia	Clostridiales	NA	NA	NA	5.60755	21	Standard diet	SPF	Standard	C	0.748773	TesA	release	S	SC
544	K10782	2101092022_contig_736	Bacteria	Bacteroidetes	Bacteroidia	Bacteroidales	NA	NA	NA	8.25285	21	Standard diet	SPF	Standard	C	0.916604	FatA	release	S	SC
545	K10804	2101092022_contig_100590	Bacteria	Proteobacteria	Betaproteobacteria	Burkholderiales	NA	NA	Burkholderiales bacterium YL45	2.63697	21	Standard diet	SPF	Standard	C	0.421105	TesA	release	S	SC
546	K10804	2101092022_contig_10805	Bacteria	Firmicutes	Clostridia	NA	NA	NA	NA	28.9891	21	Standard diet	SPF	Standard	C	1.46223	TesA	release	S	SC
547	K10782	2101092022_contig_11228	Bacteria	Bacteroidetes	Bacteroidia	Bacteroidales	Tannerellaceae	Parabacteroides	NA	13.6428	21	Standard diet	SPF	Standard	C	1.1349	FatA	release	S	SC
548	K10782	2301092022_contig_17754	Bacteria	Firmicutes	Clostridia	Clostridiales	NA	NA	NA	6.70282	23	High-fat Low-carb diet	SPF	Ketogenic	C	0.826258	FatA	release	K	KC
549	K10804	2301092022_contig_20250	Bacteria	Firmicutes	Clostridia	Clostridiales	Oscillospiraceae	Oscillibacter	Oscillibacter sp. PEA192	8.37623	23	High-fat Low-carb diet	SPF	Ketogenic	C	0.923049	TesA	release	K	KC
550	K10804	2301092022_contig_13981	Bacteria	Firmicutes	Clostridia	Clostridiales	Ruminococcaceae	Flavonifractor	Flavonifractor plautii	9.59315	23	High-fat Low-carb diet	SPF	Ketogenic	C	0.981961	TesA	release	K	KC
551	K10804	2301092022_contig_13806	Bacteria	Proteobacteria	other	NA	NA	NA	NA	36.5192	23	High-fat Low-carb diet	SPF	Ketogenic	C	1.56252	TesA	release	K	KC
552	K10804	2301092022_contig_2225	Bacteria	Proteobacteria	other	NA	NA	NA	NA	36.64	23	High-fat Low-carb diet	SPF	Ketogenic	C	1.56396	TesA	release	K	KC
553	K10804	2301092022_contig_878	Bacteria	Firmicutes	Clostridia	Clostridiales	NA	NA	NA	8.45989	23	High-fat Low-carb diet	SPF	Ketogenic	C	0.927365	TesA	release	K	KC
554	K10804	2301092022_contig_19116	Bacteria	Proteobacteria	Betaproteobacteria	Burkholderiales	Burkholderiaceae	Pandoraea	Pandoraea pulmonicola	10.6328	23	High-fat Low-carb diet	SPF	Ketogenic	C	1.02665	TesA	release	K	KC
555	K10804	2301092022_contig_65053	Bacteria	Firmicutes	Clostridia	Clostridiales	Ruminococcaceae	Faecalibacterium	Faecalibacterium prausnitzii	3.90966	23	High-fat Low-carb diet	SPF	Ketogenic	C	0.592139	TesA	release	K	KC
556	K10782	2301092022_contig_90114	Bacteria	Firmicutes	Clostridia	Clostridiales	NA	NA	Clostridiales bacterium CCNA10	7.14953	23	High-fat Low-carb diet	SPF	Ketogenic	C	0.854277	FatA	release	K	KC
557	K10782	2301092022_contig_248	Bacteria	Proteobacteria	Gammaproteobacteria	Alteromonadales	Alteromonadaceae	Salinimonas	Salinimonas sp. HMF8227	8.53461	23	High-fat Low-carb diet	SPF	Ketogenic	C	0.931184	FatA	release	K	KC
558	K10782	2301092022_contig_12565	Bacteria	Actinobacteria	other	Corynebacteriales	Tsukamurellaceae	Tsukamurella	Tsukamurella paurometabola	6.43152	23	High-fat Low-carb diet	SPF	Ketogenic	C	0.808314	FatA	release	K	KC
559	K10782	2301092022_contig_13801	Bacteria	Bacteroidetes	Bacteroidia	Bacteroidales	Rikenellaceae	Alistipes	Alistipes finegoldii	7.69503	23	High-fat Low-carb diet	SPF	Ketogenic	C	0.88621	FatA	release	K	KC
560	K10804	2301092022_contig_12978	Bacteria	Actinobacteria	other	Eggerthellales	Eggerthellaceae	NA	NA	8.80362	23	High-fat Low-carb diet	SPF	Ketogenic	C	0.944661	TesA	release	K	KC
561	K10782	2801092022_contig_12053	Bacteria	Bacteroidetes	Bacteroidia	Bacteroidales	Odoribacteraceae	Odoribacter	Odoribacter splanchnicus	13.6792	28	High-fat Low-carb diet	SPF	Ketogenic	C	1.13606	FatA	release	K	KC
562	K10804	2801092022_contig_13561	Bacteria	Proteobacteria	other	Magnetococcales	Magnetococcaceae	Magnetococcus	Magnetococcus marinus	8.00752	28	High-fat Low-carb diet	SPF	Ketogenic	C	0.903498	TesA	release	K	KC
563	K10804	2801092022_contig_8599	Bacteria	Verrucomicrobia	Verrucomicrobiae	Verrucomicrobiales	Akkermansiaceae	Akkermansia	Akkermansia muciniphila	6.92923	28	High-fat Low-carb diet	SPF	Ketogenic	C	0.840685	TesA	release	K	KC
564	K10804	2801092022_contig_66052	Bacteria	Firmicutes	Bacilli	Lactobacillales	Lactobacillaceae	Lactobacillus	Lactobacillus murinus	3.21384	28	High-fat Low-carb diet	SPF	Ketogenic	C	0.507024	TesA	release	K	KC
565	K10804	2801092022_contig_11057	Bacteria	Proteobacteria	other	Desulfuromonadales	Desulfuromonadaceae	Pelobacter	Pelobacter acetylenicus	14.6978	28	High-fat Low-carb diet	SPF	Ketogenic	C	1.16725	TesA	release	K	KC
566	K10804	2801092022_contig_264	Bacteria	Verrucomicrobia	Verrucomicrobiae	Verrucomicrobiales	Akkermansiaceae	Akkermansia	Akkermansia muciniphila	8.04234	28	High-fat Low-carb diet	SPF	Ketogenic	C	0.905382	TesA	release	K	KC
567	K10782	2801092022_contig_7375	Bacteria	Firmicutes	other	NA	NA	NA	NA	19.1123	28	High-fat Low-carb diet	SPF	Ketogenic	C	1.28131	FatA	release	K	KC
568	K10804	2801092022_contig_12637	Bacteria	Firmicutes	Bacilli	Lactobacillales	Lactobacillaceae	Lactobacillus	Lactobacillus reuteri	4.47368	28	High-fat Low-carb diet	SPF	Ketogenic	C	0.650665	TesA	release	K	KC
569	K10804	2801092022_contig_10033	Bacteria	Verrucomicrobia	Verrucomicrobiae	Verrucomicrobiales	Akkermansiaceae	Akkermansia	Akkermansia muciniphila	8.37309	28	High-fat Low-carb diet	SPF	Ketogenic	C	0.922886	TesA	release	K	KC
570	K10804	2801092022_contig_2248	Bacteria	Firmicutes	Clostridia	Clostridiales	NA	NA	NA	13.0905	28	High-fat Low-carb diet	SPF	Ketogenic	C	1.11696	TesA	release	K	KC
571	K10804	2801092022_contig_2658	Bacteria	Bacteroidetes	Bacteroidia	Bacteroidales	Odoribacteraceae	Odoribacter	Odoribacter splanchnicus	12.2078	28	High-fat Low-carb diet	SPF	Ketogenic	C	1.08664	TesA	release	K	KC
572	K10804	2801092022_contig_2054	Bacteria	Verrucomicrobia	Verrucomicrobiae	Verrucomicrobiales	Akkermansiaceae	Akkermansia	Akkermansia muciniphila	6.02627	28	High-fat Low-carb diet	SPF	Ketogenic	C	0.780049	TesA	release	K	KC
573	K10804	2801092022_contig_72813	Bacteria	Firmicutes	Bacilli	Lactobacillales	Lactobacillaceae	Lactobacillus	Lactobacillus murinus	5.16026	28	High-fat Low-carb diet	SPF	Ketogenic	C	0.712672	TesA	release	K	KC
574	K10804	2801092022_contig_9564	Bacteria	Firmicutes	Clostridia	Clostridiales	Lachnospiraceae	Lachnoclostridium	[Clostridium] sphenoides	18.075	28	High-fat Low-carb diet	SPF	Ketogenic	C	1.25708	TesA	release	K	KC
575	K10782	2801092022_contig_10211	Bacteria	Verrucomicrobia	Verrucomicrobiae	Verrucomicrobiales	Akkermansiaceae	Akkermansia	Akkermansia muciniphila	8.7594	28	High-fat Low-carb diet	SPF	Ketogenic	C	0.942474	FatA	release	K	KC
576	K10804	2801092022_contig_59237	Bacteria	Firmicutes	Bacilli	Bacillales	Paenibacillaceae	Paenibacillus	NA	20.797	28	High-fat Low-carb diet	SPF	Ketogenic	C	1.318	TesA	release	K	KC
577	K10804	2801092022_contig_2805	Bacteria	Verrucomicrobia	Verrucomicrobiae	Verrucomicrobiales	Akkermansiaceae	Akkermansia	Akkermansia muciniphila	5.22393	28	High-fat Low-carb diet	SPF	Ketogenic	C	0.717997	TesA	release	K	KC
578	K10804	2801092022_contig_52343	Bacteria	Firmicutes	Bacilli	Lactobacillales	Lactobacillaceae	Lactobacillus	Lactobacillus johnsonii	5.44585	28	High-fat Low-carb diet	SPF	Ketogenic	C	0.736066	TesA	release	K	KC
579	K10804	2801092022_contig_10	Bacteria	Firmicutes	Bacilli	Lactobacillales	Lactobacillaceae	Lactobacillus	Lactobacillus johnsonii	4.79134	28	High-fat Low-carb diet	SPF	Ketogenic	C	0.680457	TesA	release	K	KC
580	K10782	2801092022_contig_1838	Bacteria	Firmicutes	Clostridia	Clostridiales	Oscillospiraceae	Oscillibacter	Oscillibacter valericigenes	29.3856	28	High-fat Low-carb diet	SPF	Ketogenic	C	1.46814	FatA	release	K	KC
581	K10782	3001092022_contig_4605	Bacteria	Bacteroidetes	other	NA	NA	NA	NA	75.8637	30	Standard diet	SPF	Standard	C	1.88003	FatA	release	S	SC
582	K10782	3001092022_contig_8138	Bacteria	Bacteroidetes	Bacteroidia	Bacteroidales	Rikenellaceae	Alistipes	NA	9.83491	30	Standard diet	SPF	Standard	C	0.99277	FatA	release	S	SC
583	K10804	3001092022_contig_5656	Bacteria	Bacteroidetes	Bacteroidia	Bacteroidales	Tannerellaceae	Parabacteroides	NA	7.97193	30	Standard diet	SPF	Standard	C	0.901563	TesA	release	S	SC
584	K10804	3001092022_contig_203	Bacteria	Firmicutes	Clostridia	Clostridiales	Clostridiaceae	Clostridium	Clostridium butyricum	11.9585	30	Standard diet	SPF	Standard	C	1.07768	TesA	release	S	SC
585	K10782	3001092022_contig_2559	Bacteria	Bacteroidetes	Bacteroidia	Bacteroidales	Rikenellaceae	Alistipes	NA	10.6018	30	Standard diet	SPF	Standard	C	1.02538	FatA	release	S	SC
586	K10782	3001092022_contig_758	Bacteria	Firmicutes	other	NA	NA	NA	NA	12.0336	30	Standard diet	SPF	Standard	C	1.0804	FatA	release	S	SC
587	K10804	3001092022_contig_9592	Bacteria	Bacteroidetes	Bacteroidia	Bacteroidales	Tannerellaceae	Parabacteroides	NA	5.27597	30	Standard diet	SPF	Standard	C	0.722302	TesA	release	S	SC
588	K10804	3001092022_contig_5561	Bacteria	Proteobacteria	other	NA	NA	NA	NA	13.6913	30	Standard diet	SPF	Standard	C	1.13645	TesA	release	S	SC
589	K10804	3001092022_contig_3180	Bacteria	Bacteroidetes	other	Flavobacteriales	Flavobacteriaceae	Chryseobacterium	Chryseobacterium sp. IHB B 17019	6.53682	30	Standard diet	SPF	Standard	C	0.815367	TesA	release	S	SC
590	K10782	3001092022_contig_5445	Bacteria	Bacteroidetes	Bacteroidia	Bacteroidales	Tannerellaceae	Parabacteroides	NA	8.76727	30	Standard diet	SPF	Standard	C	0.942864	FatA	release	S	SC
591	K10804	3001092022_contig_7007	Bacteria	Bacteroidetes	Bacteroidia	Bacteroidales	Rikenellaceae	Mucinivorans	Mucinivorans hirudinis	5.13505	30	Standard diet	SPF	Standard	C	0.710545	TesA	release	S	SC
592	K10782	3001092022_contig_12916	Bacteria	Bacteroidetes	other	Flavobacteriales	Flavobacteriaceae	Capnocytophaga	Capnocytophaga stomatis	7.5196	30	Standard diet	SPF	Standard	C	0.876195	FatA	release	S	SC
593	K10782	3001092022_contig_43684	Bacteria	Bacteroidetes	Bacteroidia	Bacteroidales	Muribaculaceae	Muribaculum	Muribaculum intestinale	4.61218	30	Standard diet	SPF	Standard	C	0.663906	FatA	release	S	SC
594	K10782	3001092022_contig_7694	Bacteria	Proteobacteria	other	Desulfobacterales	Desulfobacteraceae	Desulfobacula	Desulfobacula toluolica	10.69	30	Standard diet	SPF	Standard	C	1.02898	FatA	release	S	SC
595	K10804	3001092022_contig_11073	Bacteria	Bacteroidetes	Bacteroidia	Bacteroidales	Muribaculaceae	Muribaculum	Muribaculum intestinale	4.04156	30	Standard diet	SPF	Standard	C	0.606549	TesA	release	S	SC
596	K10782	3001092022_contig_5324	Bacteria	Firmicutes	Clostridia	Clostridiales	Peptostreptococcaceae	Clostridioides	Clostridioides difficile	11.5713	30	Standard diet	SPF	Standard	C	1.06338	FatA	release	S	SC
597	K10804	3001092022_contig_32345	Bacteria	Firmicutes	Bacilli	Lactobacillales	Lactobacillaceae	Lactobacillus	NA	2.38084	30	Standard diet	SPF	Standard	C	0.37673	TesA	release	S	SC
598	K10804	3001092022_contig_11449	Bacteria	Bacteroidetes	Bacteroidia	Bacteroidales	Tannerellaceae	Parabacteroides	Parabacteroides distasonis	8.24559	30	Standard diet	SPF	Standard	C	0.916222	TesA	release	S	SC
599	K10804	3201092022_contig_27108	Bacteria	Proteobacteria	Gammaproteobacteria	Oceanospirillales	Halomonadaceae	Halomonas	NA	6.0884	32	Standard diet	SPF	Standard	C	0.784503	TesA	release	S	SC
600	K10782	3201092022_contig_31094	Bacteria	Bacteroidetes	Bacteroidia	Bacteroidales	Muribaculaceae	Muribaculum	Muribaculum intestinale	9.7793	32	Standard diet	SPF	Standard	C	0.990308	FatA	release	S	SC
601	K10804	3201092022_contig_14113	Bacteria	Firmicutes	other	NA	NA	NA	NA	46.7983	32	Standard diet	SPF	Standard	C	1.67023	TesA	release	S	SC
602	K10804	3201092022_contig_2091	Bacteria	Bacteroidetes	other	NA	NA	NA	NA	11.426	32	Standard diet	SPF	Standard	C	1.05789	TesA	release	S	SC
603	K10782	3201092022_contig_28283	Bacteria	Firmicutes	Clostridia	Clostridiales	Peptostreptococcaceae	Clostridioides	Clostridioides difficile	6.18165	32	Standard diet	SPF	Standard	C	0.791104	FatA	release	S	SC
604	K10804	3201092022_contig_95306	Bacteria	Firmicutes	Clostridia	Clostridiales	NA	NA	NA	4.35855	32	Standard diet	SPF	Standard	C	0.639342	TesA	release	S	SC
605	K10804	3201092022_contig_31481	Bacteria	Firmicutes	other	NA	NA	NA	NA	14.4245	32	Standard diet	SPF	Standard	C	1.1591	TesA	release	S	SC
606	K10804	3201092022_contig_199961	Bacteria	Bacteroidetes	Bacteroidia	Bacteroidales	Tannerellaceae	Parabacteroides	NA	3.22741	32	Standard diet	SPF	Standard	C	0.508854	TesA	release	S	SC
607	K10782	3201092022_contig_137237	Bacteria	Actinobacteria	other	Streptomycetales	Streptomycetaceae	Streptomyces	Streptomyces lividans	7.13274	32	Standard diet	SPF	Standard	C	0.853256	FatA	release	S	SC
608	K10804	3201092022_contig_4114	Bacteria	Actinobacteria	other	Actinomycetales	Actinomycetaceae	Actinomyces	Actinomyces sp. Z16	19.1614	32	Standard diet	SPF	Standard	C	1.28243	TesA	release	S	SC
609	K10804	3201092022_contig_183756	Bacteria	Bacteroidetes	Bacteroidia	Bacteroidales	Tannerellaceae	Parabacteroides	NA	4.4741	32	Standard diet	SPF	Standard	C	0.650706	TesA	release	S	SC
610	K10804	3201092022_contig_146810	Bacteria	Firmicutes	Clostridia	Clostridiales	Ruminococcaceae	Faecalibacterium	Faecalibacterium prausnitzii	20.3008	32	Standard diet	SPF	Standard	C	1.30751	TesA	release	S	SC
611	K10804	3201092022_contig_26759	Bacteria	Firmicutes	Clostridia	Clostridiales	NA	NA	NA	15.9171	32	Standard diet	SPF	Standard	C	1.20186	TesA	release	S	SC
612	K10782	3201092022_contig_1036	Bacteria	Proteobacteria	other	NA	NA	NA	NA	27.8427	32	Standard diet	SPF	Standard	C	1.44471	FatA	release	S	SC
613	K10804	3201092022_contig_10002	Bacteria	Firmicutes	Clostridia	NA	NA	NA	NA	52.3129	32	Standard diet	SPF	Standard	C	1.71861	TesA	release	S	SC
614	K10804	3201092022_contig_14002	Bacteria	Firmicutes	other	NA	NA	NA	NA	50.3033	32	Standard diet	SPF	Standard	C	1.7016	TesA	release	S	SC
615	K10804	3201092022_contig_4780	Bacteria	Proteobacteria	Betaproteobacteria	Burkholderiales	Burkholderiaceae	Paraburkholderia	Paraburkholderia caribensis	96.3013	32	Standard diet	SPF	Standard	C	1.98363	TesA	release	S	SC
616	K10804	3401092022_contig_7702	Bacteria	Firmicutes	Bacilli	Lactobacillales	Lactobacillaceae	Lactobacillus	Lactobacillus murinus	5.03229	34	High-fat Low-carb diet	SPF	Ketogenic	C	0.701766	TesA	release	K	KC
617	K10804	3401092022_contig_16401	Bacteria	Firmicutes	Bacilli	Lactobacillales	Lactobacillaceae	Lactobacillus	NA	4.77604	34	High-fat Low-carb diet	SPF	Ketogenic	C	0.679068	TesA	release	K	KC
618	K10782	3401092022_contig_2223	Bacteria	Bacteroidetes	Bacteroidia	NA	NA	NA	NA	376.929	34	High-fat Low-carb diet	SPF	Ketogenic	C	2.57626	FatA	release	K	KC
619	K10782	3401092022_contig_3329	Bacteria	Bacteroidetes	Bacteroidia	Bacteroidales	Odoribacteraceae	Odoribacter	Odoribacter splanchnicus	10.1392	34	High-fat Low-carb diet	SPF	Ketogenic	C	1.006	FatA	release	K	KC
620	K10782	3401092022_contig_22880	Bacteria	Firmicutes	Clostridia	Clostridiales	NA	NA	NA	5.99176	34	High-fat Low-carb diet	SPF	Ketogenic	C	0.777554	FatA	release	K	KC
621	K10782	3401092022_contig_5411	Bacteria	Firmicutes	Bacilli	Lactobacillales	Lactobacillaceae	Lactobacillus	NA	4.61173	34	High-fat Low-carb diet	SPF	Ketogenic	C	0.663864	FatA	release	K	KC
622	K10804	3401092022_contig_1490	Bacteria	Firmicutes	Bacilli	Lactobacillales	Lactobacillaceae	Lactobacillus	NA	7.10168	34	High-fat Low-carb diet	SPF	Ketogenic	C	0.851361	TesA	release	K	KC
623	K10804	3501092022_contig_12140	Bacteria	Bacteroidetes	Bacteroidia	Bacteroidales	Tannerellaceae	Parabacteroides	Parabacteroides distasonis	11.8331	35	Standard diet	SPF	Standard	C	1.0731	TesA	release	S	SC
624	K10782	3501092022_contig_15869	Bacteria	Bacteroidetes	Bacteroidia	Bacteroidales	Muribaculaceae	Muribaculum	Muribaculum intestinale	9.5538	35	Standard diet	SPF	Standard	C	0.980176	FatA	release	S	SC
625	K10782	3501092022_contig_60360	Bacteria	Actinobacteria	other	Glycomycetales	Glycomycetaceae	Stackebrandtia	Stackebrandtia nassauensis	3.48159	35	Standard diet	SPF	Standard	C	0.541778	FatA	release	S	SC
626	K10804	3501092022_contig_14981	Bacteria	Bacteroidetes	Bacteroidia	Bacteroidales	Tannerellaceae	Parabacteroides	Parabacteroides sp. CT06	8.32284	35	Standard diet	SPF	Standard	C	0.920272	TesA	release	S	SC
627	K10782	3501092022_contig_15351	Bacteria	Firmicutes	other	NA	NA	NA	NA	8.74629	35	Standard diet	SPF	Standard	C	0.941824	FatA	release	S	SC
628	K10804	3501092022_contig_16083	Bacteria	Firmicutes	other	NA	NA	NA	NA	15.1243	35	Standard diet	SPF	Standard	C	1.17968	TesA	release	S	SC
629	K10804	3501092022_contig_14219	Bacteria	Bacteroidetes	Bacteroidia	Bacteroidales	Tannerellaceae	Parabacteroides	NA	10.6221	35	Standard diet	SPF	Standard	C	1.02621	TesA	release	S	SC
630	K10804	3501092022_contig_17317	Bacteria	Firmicutes	Clostridia	Clostridiales	NA	NA	NA	15.3429	35	Standard diet	SPF	Standard	C	1.18591	TesA	release	S	SC
631	K10804	3501092022_contig_4475	Bacteria	Firmicutes	Bacilli	Lactobacillales	Lactobacillaceae	Lactobacillus	NA	4.86039	35	Standard diet	SPF	Standard	C	0.686671	TesA	release	S	SC
632	K10804	3501092022_contig_34838	Bacteria	Firmicutes	Bacilli	Lactobacillales	Lactobacillaceae	Lactobacillus	Lactobacillus gasseri	3.4005	35	Standard diet	SPF	Standard	C	0.531543	TesA	release	S	SC
633	K10804	3501092022_contig_16862	Bacteria	Firmicutes	Clostridia	NA	NA	NA	NA	33.7892	35	Standard diet	SPF	Standard	C	1.52878	TesA	release	S	SC
634	K10804	3501092022_contig_12002	Bacteria	Firmicutes	other	NA	NA	NA	NA	21.3145	35	Standard diet	SPF	Standard	C	1.32868	TesA	release	S	SC
635	K10782	3501092022_contig_14328	Bacteria	Bacteroidetes	Bacteroidia	Bacteroidales	Tannerellaceae	Parabacteroides	NA	13.1312	35	Standard diet	SPF	Standard	C	1.1183	FatA	release	S	SC
636	K10782	3501092022_contig_12615	Bacteria	Bacteroidetes	Bacteroidia	Bacteroidales	Tannerellaceae	Tannerella	Tannerella sp. oral taxon HOT-286	8.08573	35	Standard diet	SPF	Standard	C	0.907719	FatA	release	S	SC
637	K10804	3501092022_contig_11336	Bacteria	Proteobacteria	Betaproteobacteria	Burkholderiales	Burkholderiaceae	Paraburkholderia	Paraburkholderia caribensis	48.5433	35	Standard diet	SPF	Standard	C	1.68613	TesA	release	S	SC
638	K10782	3501092022_contig_79334	Bacteria	Bacteroidetes	Bacteroidia	Bacteroidales	Rikenellaceae	Alistipes	NA	2.96344	35	Standard diet	SPF	Standard	C	0.471796	FatA	release	S	SC
639	K10782	3501092022_contig_161054	Bacteria	Firmicutes	Bacilli	Lactobacillales	Lactobacillaceae	Lactobacillus	Lactobacillus reuteri	3.59748	35	Standard diet	SPF	Standard	C	0.555998	FatA	release	S	SC
640	K10804	3501092022_contig_155357	Bacteria	Firmicutes	Clostridia	Clostridiales	Lachnospiraceae	Lachnoclostridium	Lachnoclostridium sp. YL32	2.54237	35	Standard diet	SPF	Standard	C	0.405239	TesA	release	S	SC
641	K10804	3501092022_contig_40718	Bacteria	Bacteroidetes	Bacteroidia	Bacteroidales	Muribaculaceae	Muribaculum	Muribaculum intestinale	6.59828	35	Standard diet	SPF	Standard	C	0.819431	TesA	release	S	SC
642	K10804	3501092022_contig_15789	Bacteria	Bacteroidetes	Bacteroidia	Bacteroidales	Tannerellaceae	Parabacteroides	NA	6.95535	35	Standard diet	SPF	Standard	C	0.842319	TesA	release	S	SC
643	K10804	3801092022_contig_23169	Bacteria	Firmicutes	Clostridia	Clostridiales	NA	NA	NA	10.9569	38	High-fat Low-carb diet	SPF	Ketogenic	C	1.03969	TesA	release	K	KC
644	K10804	3801092022_contig_6514	Bacteria	Proteobacteria	Gammaproteobacteria	Enterobacterales	Enterobacteriaceae	Escherichia	Escherichia albertii	36.2075	38	High-fat Low-carb diet	SPF	Ketogenic	C	1.5588	TesA	release	K	KC
645	K10804	3801092022_contig_28735	Bacteria	Proteobacteria	other	Caulobacterales	Caulobacteraceae	Caulobacter	Caulobacter vibrioides	13.4744	38	High-fat Low-carb diet	SPF	Ketogenic	C	1.12951	TesA	release	K	KC
646	K10782	3801092022_contig_25369	Bacteria	Firmicutes	Clostridia	Clostridiales	NA	NA	NA	19.743	38	High-fat Low-carb diet	SPF	Ketogenic	C	1.29541	FatA	release	K	KC
647	K10804	3801092022_contig_24580	Bacteria	Firmicutes	Clostridia	Clostridiales	Lachnospiraceae	NA	NA	11.1701	38	High-fat Low-carb diet	SPF	Ketogenic	C	1.04806	TesA	release	K	KC
648	K10782	3801092022_contig_20033	Bacteria	Firmicutes	Clostridia	Clostridiales	Lachnospiraceae	Lachnoclostridium	[Clostridium] saccharolyticum	38.7006	38	High-fat Low-carb diet	SPF	Ketogenic	C	1.58772	FatA	release	K	KC
649	K10804	3801092022_contig_24015	Bacteria	Firmicutes	Clostridia	Clostridiales	Ruminococcaceae	Flavonifractor	Flavonifractor plautii	12.1044	38	High-fat Low-carb diet	SPF	Ketogenic	C	1.08294	TesA	release	K	KC
650	K10782	3801092022_contig_1	Bacteria	Bacteroidetes	other	NA	NA	NA	NA	458.789	38	High-fat Low-carb diet	SPF	Ketogenic	C	2.66161	FatA	release	K	KC
651	K10804	3801092022_contig_7335	Bacteria	Firmicutes	Clostridia	NA	NA	NA	NA	34.1076	38	High-fat Low-carb diet	SPF	Ketogenic	C	1.53285	TesA	release	K	KC
652	K10804	3801092022_contig_147290	Bacteria	Proteobacteria	Gammaproteobacteria	Enterobacterales	Enterobacteriaceae	Pluralibacter	Pluralibacter gergoviae	4.0606	38	High-fat Low-carb diet	SPF	Ketogenic	C	0.60859	TesA	release	K	KC
653	K10804	3801092022_contig_24786	Bacteria	Firmicutes	Clostridia	Clostridiales	NA	NA	NA	7.9982	38	High-fat Low-carb diet	SPF	Ketogenic	C	0.902992	TesA	release	K	KC
654	K10804	3801092022_contig_14407	Bacteria	Firmicutes	Bacilli	Lactobacillales	Lactobacillaceae	Lactobacillus	NA	3.51814	38	High-fat Low-carb diet	SPF	Ketogenic	C	0.546313	TesA	release	K	KC
655	K10782	3801092022_contig_31213	Bacteria	Firmicutes	Clostridia	Clostridiales	NA	NA	NA	32.384	38	High-fat Low-carb diet	SPF	Ketogenic	C	1.51033	FatA	release	K	KC
656	K10804	3801092022_contig_1115	Bacteria	Firmicutes	Clostridia	Clostridiales	NA	NA	NA	24.2149	38	High-fat Low-carb diet	SPF	Ketogenic	C	1.38408	TesA	release	K	KC
657	K10804	3801092022_contig_8224	Bacteria	Firmicutes	other	NA	NA	NA	NA	28.6251	38	High-fat Low-carb diet	SPF	Ketogenic	C	1.45675	TesA	release	K	KC
658	K10804	3801092022_contig_1532	Bacteria	Firmicutes	Clostridia	Clostridiales	Ruminococcaceae	NA	NA	12.1223	38	High-fat Low-carb diet	SPF	Ketogenic	C	1.08359	TesA	release	K	KC
659	K10804	3801092022_contig_24227	Bacteria	Firmicutes	Clostridia	Clostridiales	Ruminococcaceae	Flavonifractor	Flavonifractor plautii	15.928	38	High-fat Low-carb diet	SPF	Ketogenic	C	1.20216	TesA	release	K	KC
660	K10804	3801092022_contig_30046	Bacteria	Firmicutes	other	NA	NA	NA	NA	29.5695	38	High-fat Low-carb diet	SPF	Ketogenic	C	1.47084	TesA	release	K	KC
661	K10804	3801092022_contig_30836	Bacteria	Firmicutes	Clostridia	Clostridiales	NA	Intestinimonas	Intestinimonas butyriciproducens	15.487	38	High-fat Low-carb diet	SPF	Ketogenic	C	1.18997	TesA	release	K	KC
662	K10782	3801092022_contig_1566	Bacteria	Firmicutes	other	NA	NA	NA	NA	7.32234	38	High-fat Low-carb diet	SPF	Ketogenic	C	0.86465	FatA	release	K	KC
663	K10804	4101092022_contig_32967	Bacteria	Proteobacteria	other	Rhodospirillales	Rhodospirillaceae	Magnetospira	Magnetospira sp. QH-2	8.8774	41	Standard diet	SPF	Standard	C	0.948286	TesA	release	S	SC
664	K10782	4101092022_contig_7441	Bacteria	Bacteroidetes	other	NA	NA	NA	NA	29.1612	41	Standard diet	SPF	Standard	C	1.46481	FatA	release	S	SC
665	K10782	4101092022_contig_7495	Bacteria	Firmicutes	Clostridia	Clostridiales	Lachnospiraceae	Roseburia	Roseburia hominis	8.44171	41	Standard diet	SPF	Standard	C	0.92643	FatA	release	S	SC
666	K10782	4101092022_contig_59	Bacteria	Bacteroidetes	Bacteroidia	Bacteroidales	Rikenellaceae	Alistipes	Alistipes finegoldii	8.19624	41	Standard diet	SPF	Standard	C	0.913615	FatA	release	S	SC
667	K10782	4101092022_contig_46720	Bacteria	Bacteroidetes	Bacteroidia	Bacteroidales	Tannerellaceae	Parabacteroides	NA	2.0426	41	Standard diet	SPF	Standard	C	0.310183	FatA	release	S	SC
668	K10804	4101092022_contig_7694	Bacteria	Bacteroidetes	other	Flavobacteriales	Flavobacteriaceae	Chryseobacterium	Chryseobacterium sp. IHB B 17019	4.61727	41	Standard diet	SPF	Standard	C	0.664385	TesA	release	S	SC
669	K10804	4101092022_contig_7279	Bacteria	Firmicutes	Clostridia	Clostridiales	Eubacteriaceae	Eubacterium	[Eubacterium] cellulosolvens	11.121	41	Standard diet	SPF	Standard	C	1.04614	TesA	release	S	SC
670	K10782	4101092022_contig_6923	Bacteria	Proteobacteria	Betaproteobacteria	Neisseriales	Neisseriaceae	Neisseria	NA	7.98154	41	Standard diet	SPF	Standard	C	0.902087	FatA	release	S	SC
671	K10804	4101092022_contig_12713	Bacteria	Firmicutes	Bacilli	Lactobacillales	Leuconostocaceae	Weissella	Weissella ceti	10.5941	41	Standard diet	SPF	Standard	C	1.02506	TesA	release	S	SC
672	K10804	4201092022_contig_17992	Bacteria	Firmicutes	Clostridia	Clostridiales	Lachnospiraceae	NA	Lachnospiraceae bacterium GAM79	8.1302	42	High-fat Low-carb diet	SPF	Ketogenic	C	0.910101	TesA	release	K	KC
673	K10804	4201092022_contig_53161	Bacteria	Firmicutes	Bacilli	Lactobacillales	Lactobacillaceae	Lactobacillus	Lactobacillus johnsonii	4.17391	42	High-fat Low-carb diet	SPF	Ketogenic	C	0.620543	TesA	release	K	KC
674	K10804	4201092022_contig_1091	Bacteria	Firmicutes	Clostridia	Clostridiales	Ruminococcaceae	Faecalibacterium	Faecalibacterium prausnitzii	17.7922	42	High-fat Low-carb diet	SPF	Ketogenic	C	1.25023	TesA	release	K	KC
675	K10804	4201092022_contig_7646	Bacteria	Firmicutes	Clostridia	Clostridiales	Lachnospiraceae	Lachnoclostridium	[Clostridium] bolteae	16.6187	42	High-fat Low-carb diet	SPF	Ketogenic	C	1.2206	TesA	release	K	KC
676	K10804	4201092022_contig_45547	Bacteria	Firmicutes	Bacilli	Lactobacillales	Lactobacillaceae	Lactobacillus	Lactobacillus reuteri	2.63537	42	High-fat Low-carb diet	SPF	Ketogenic	C	0.420842	TesA	release	K	KC
677	K10804	4201092022_contig_10093	Bacteria	Firmicutes	Clostridia	NA	NA	NA	NA	18.945	42	High-fat Low-carb diet	SPF	Ketogenic	C	1.2775	TesA	release	K	KC
678	K10804	4201092022_contig_90132	Bacteria	Firmicutes	Clostridia	Clostridiales	Lachnospiraceae	Lachnoclostridium	[Clostridium] saccharolyticum	4.23436	42	High-fat Low-carb diet	SPF	Ketogenic	C	0.626788	TesA	release	K	KC
679	K10782	4201092022_contig_115070	Bacteria	Firmicutes	Bacilli	Lactobacillales	Lactobacillaceae	Lactobacillus	Lactobacillus reuteri	3.34823	42	High-fat Low-carb diet	SPF	Ketogenic	C	0.524815	FatA	release	K	KC
680	K10804	4201092022_contig_113588	Bacteria	Firmicutes	Bacilli	Lactobacillales	Lactobacillaceae	Lactobacillus	Lactobacillus johnsonii	4.05357	42	High-fat Low-carb diet	SPF	Ketogenic	C	0.607838	TesA	release	K	KC
681	K10804	4201092022_contig_10026	Bacteria	Firmicutes	Clostridia	NA	NA	NA	NA	18.9842	42	High-fat Low-carb diet	SPF	Ketogenic	C	1.27839	TesA	release	K	KC
682	K10782	4201092022_contig_60932	Bacteria	Bacteroidetes	Bacteroidia	Bacteroidales	Odoribacteraceae	Odoribacter	Odoribacter splanchnicus	4.29713	42	High-fat Low-carb diet	SPF	Ketogenic	C	0.633178	FatA	release	K	KC
683	K10782	4201092022_contig_2196	Bacteria	Firmicutes	Clostridia	Clostridiales	Lachnospiraceae	Blautia	Blautia sp. N6H1-15	3.95034	42	High-fat Low-carb diet	SPF	Ketogenic	C	0.596634	FatA	release	K	KC
684	K10804	4201092022_contig_96766	Bacteria	Firmicutes	Clostridia	Clostridiales	Ruminococcaceae	Faecalibacterium	Faecalibacterium prausnitzii	7.09935	42	High-fat Low-carb diet	SPF	Ketogenic	C	0.851219	TesA	release	K	KC
685	K10782	4201092022_contig_15520	Bacteria	Firmicutes	Clostridia	Clostridiales	Lachnospiraceae	Lachnoclostridium	[Clostridium] saccharolyticum	8.53283	42	High-fat Low-carb diet	SPF	Ketogenic	C	0.931093	FatA	release	K	KC
686	K10804	4201092022_contig_9784	Bacteria	Firmicutes	Clostridia	Clostridiales	Ruminococcaceae	Flavonifractor	Flavonifractor plautii	18.13	42	High-fat Low-carb diet	SPF	Ketogenic	C	1.2584	TesA	release	K	KC
687	K10804	4201092022_contig_99346	Bacteria	Firmicutes	Clostridia	Clostridiales	Ruminococcaceae	Faecalibacterium	Faecalibacterium prausnitzii	7.16811	42	High-fat Low-carb diet	SPF	Ketogenic	C	0.855405	TesA	release	K	KC
688	K10804	4201092022_contig_1614	Bacteria	Proteobacteria	Gammaproteobacteria	Chromatiales	Chromatiaceae	Thioflavicoccus	Thioflavicoccus mobilis	7.23198	42	High-fat Low-carb diet	SPF	Ketogenic	C	0.859257	TesA	release	K	KC
689	K10804	4701092022_contig_2724	Bacteria	Firmicutes	Clostridia	Clostridiales	Lachnospiraceae	Lachnoclostridium	[Clostridium] sphenoides	10.4559	47	High-fat Low-carb diet	SPF	Ketogenic	C	1.01936	TesA	release	K	KC
690	K10804	4701092022_contig_4001	Bacteria	Bacteroidetes	Bacteroidia	Bacteroidales	Tannerellaceae	Parabacteroides	NA	35.6373	47	High-fat Low-carb diet	SPF	Ketogenic	C	1.5519	TesA	release	K	KC
691	K10804	4701092022_contig_2001	Bacteria	Bacteroidetes	Bacteroidia	Bacteroidales	Tannerellaceae	Parabacteroides	Parabacteroides sp. CT06	46.2286	47	High-fat Low-carb diet	SPF	Ketogenic	C	1.66491	TesA	release	K	KC
692	K10804	4701092022_contig_48617	Bacteria	Firmicutes	Bacilli	Lactobacillales	Lactobacillaceae	Lactobacillus	Lactobacillus gasseri	3.51506	47	High-fat Low-carb diet	SPF	Ketogenic	C	0.545933	TesA	release	K	KC
693	K10804	4701092022_contig_532	Bacteria	Firmicutes	Clostridia	Clostridiales	Lachnospiraceae	NA	NA	5.908	47	High-fat Low-carb diet	SPF	Ketogenic	C	0.77144	TesA	release	K	KC
694	K10804	4701092022_contig_1802	Bacteria	Proteobacteria	other	Desulfuromonadales	Desulfuromonadaceae	Pelobacter	Pelobacter acetylenicus	8.29254	47	High-fat Low-carb diet	SPF	Ketogenic	C	0.918688	TesA	release	K	KC
695	K10782	4701092022_contig_8889	Bacteria	Bacteroidetes	Bacteroidia	Bacteroidales	Tannerellaceae	Parabacteroides	NA	39.362	47	High-fat Low-carb diet	SPF	Ketogenic	C	1.59508	FatA	release	K	KC
696	K10782	4701092022_contig_835	Bacteria	Bacteroidetes	Bacteroidia	Bacteroidales	Rikenellaceae	Alistipes	NA	19.2871	47	High-fat Low-carb diet	SPF	Ketogenic	C	1.28527	FatA	release	K	KC
697	K10804	4701092022_contig_1110	Bacteria	Firmicutes	Clostridia	Clostridiales	Lachnospiraceae	Lachnoclostridium	[Clostridium] bolteae	5.93851	47	High-fat Low-carb diet	SPF	Ketogenic	C	0.773677	TesA	release	K	KC
698	K10804	4701092022_contig_1112	Bacteria	Bacteroidetes	Bacteroidia	Bacteroidales	Tannerellaceae	Parabacteroides	Parabacteroides distasonis	33.7154	47	High-fat Low-carb diet	SPF	Ketogenic	C	1.52783	TesA	release	K	KC
699	K10804	4701092022_contig_2	Bacteria	Bacteroidetes	Bacteroidia	Bacteroidales	Tannerellaceae	Parabacteroides	Parabacteroides distasonis	47.7745	47	High-fat Low-carb diet	SPF	Ketogenic	C	1.6792	TesA	release	K	KC

## Sheet: Fig5c
	sample	compound	log2	Compound	Kingdom	Superclass	Class	Subclass	media	grouped_taxonomy	taxonomy	kingdom	phylum	order	class	family	genus	species
1	14	m_c18p_0445	0.337442	STEARIC ACID	Organic compounds	Lipids and lipid-like molecules	Fatty Acyls	Fatty acids and conjugates	mm	Anaerostipes	Anaerostipes sp. 3_2_56FAA BEI HM-220 904a	Bacteria	Firmicutes	Clostridiales	Clostridia	Lachnospiraceae	Anaerostipes
2	15	m_c18p_0445	-0.0763845	STEARIC ACID	Organic compounds	Lipids and lipid-like molecules	Fatty Acyls	Fatty acids and conjugates	mm	Anaerostipes	Anaerostipes sp. 3_2_56FAA BEI HM-220 904a	Bacteria	Firmicutes	Clostridiales	Clostridia	Lachnospiraceae	Anaerostipes
3	16	m_c18p_0445	0.250948	STEARIC ACID	Organic compounds	Lipids and lipid-like molecules	Fatty Acyls	Fatty acids and conjugates	mm	Anaerostipes	Anaerostipes sp. 3_2_56FAA BEI HM-220 904a	Bacteria	Firmicutes	Clostridiales	Clostridia	Lachnospiraceae	Anaerostipes
4	17	m_c18p_0445	-0.11717	STEARIC ACID	Organic compounds	Lipids and lipid-like molecules	Fatty Acyls	Fatty acids and conjugates	mm	Anaerostipes	Anaerostipes sp. 3_2_56FAA BEI HM-220 904a	Bacteria	Firmicutes	Clostridiales	Clostridia	Lachnospiraceae	Anaerostipes
5	18	m_c18p_0445	0.12926	STEARIC ACID	Organic compounds	Lipids and lipid-like molecules	Fatty Acyls	Fatty acids and conjugates	mm	Anaerostipes	Anaerostipes sp. 3_2_56FAA BEI HM-220 904a	Bacteria	Firmicutes	Clostridiales	Clostridia	Lachnospiraceae	Anaerostipes
6	20	m_c18p_0445	0.8334	STEARIC ACID	Organic compounds	Lipids and lipid-like molecules	Fatty Acyls	Fatty acids and conjugates	mm	Bifidobacterium pseudocatenulatum	Bifidobacterium pseudocatenulatum DSMZ 20438	Bacteria	Actinobacteria	Bifidobacteriales	Actinobacteria	Bifidobacteriaceae	Bifidobacterium	pseudocatenulatum
7	21	m_c18p_0445	0.791548	STEARIC ACID	Organic compounds	Lipids and lipid-like molecules	Fatty Acyls	Fatty acids and conjugates	mm	Bifidobacterium pseudocatenulatum	Bifidobacterium pseudocatenulatum DSMZ 20438	Bacteria	Actinobacteria	Bifidobacteriales	Actinobacteria	Bifidobacteriaceae	Bifidobacterium	pseudocatenulatum
8	22	m_c18p_0445	0.676097	STEARIC ACID	Organic compounds	Lipids and lipid-like molecules	Fatty Acyls	Fatty acids and conjugates	mm	Bifidobacterium pseudocatenulatum	Bifidobacterium pseudocatenulatum DSMZ 20438	Bacteria	Actinobacteria	Bifidobacteriales	Actinobacteria	Bifidobacteriaceae	Bifidobacterium	pseudocatenulatum
9	24	m_c18p_0445	-0.813123	STEARIC ACID	Organic compounds	Lipids and lipid-like molecules	Fatty Acyls	Fatty acids and conjugates	mm	Bacteroides thetaiotaomicron	Bacteroides thetaiotaomicron 7853	Bacteria	Bacteroidetes	Bacteroidales	Bacteroidia	Bacteroidaceae	Bacteroides	thetaiotaomicron
10	25	m_c18p_0445	-1.0531	STEARIC ACID	Organic compounds	Lipids and lipid-like molecules	Fatty Acyls	Fatty acids and conjugates	mm	Bacteroides thetaiotaomicron	Bacteroides thetaiotaomicron 7853	Bacteria	Bacteroidetes	Bacteroidales	Bacteroidia	Bacteroidaceae	Bacteroides	thetaiotaomicron
11	26	m_c18p_0445	-1.55654	STEARIC ACID	Organic compounds	Lipids and lipid-like molecules	Fatty Acyls	Fatty acids and conjugates	mm	Bacteroides thetaiotaomicron	Bacteroides thetaiotaomicron 7853	Bacteria	Bacteroidetes	Bacteroidales	Bacteroidia	Bacteroidaceae	Bacteroides	thetaiotaomicron
12	30	m_c18p_0445	-0.509141	STEARIC ACID	Organic compounds	Lipids and lipid-like molecules	Fatty Acyls	Fatty acids and conjugates	mm	Clostridium leptum	Clostridium leptum DSMZ 753	Bacteria	Firmicutes	Clostridiales	Clostridia	Clostridaceae	Clostridium	leptum
13	31	m_c18p_0445	-0.0640512	STEARIC ACID	Organic compounds	Lipids and lipid-like molecules	Fatty Acyls	Fatty acids and conjugates	mm	Clostridium leptum	Clostridium leptum DSMZ 753	Bacteria	Firmicutes	Clostridiales	Clostridia	Clostridaceae	Clostridium	leptum
14	32	m_c18p_0445	0.452333	STEARIC ACID	Organic compounds	Lipids and lipid-like molecules	Fatty Acyls	Fatty acids and conjugates	mm	Clostridium leptum	Clostridium leptum DSMZ 753	Bacteria	Firmicutes	Clostridiales	Clostridia	Clostridaceae	Clostridium	leptum
15	33	m_c18p_0445	-1.23008	STEARIC ACID	Organic compounds	Lipids and lipid-like molecules	Fatty Acyls	Fatty acids and conjugates	mm	Anerociccus lactolyticus	Anaerococcus lactolyticus CC31C BEI HM-1034	Bacteria	Firmicutes	Tissierellales	Tissierellia	Peptoniphilaceae	Anerociccus	lactolyticus
16	34	m_c18p_0445	-1.30968	STEARIC ACID	Organic compounds	Lipids and lipid-like molecules	Fatty Acyls	Fatty acids and conjugates	mm	Anerociccus lactolyticus	Anaerococcus lactolyticus CC31C BEI HM-1034	Bacteria	Firmicutes	Tissierellales	Tissierellia	Peptoniphilaceae	Anerociccus	lactolyticus
17	35	m_c18p_0445	0.0816826	STEARIC ACID	Organic compounds	Lipids and lipid-like molecules	Fatty Acyls	Fatty acids and conjugates	mm	Anerociccus lactolyticus	Anaerococcus lactolyticus CC31C BEI HM-1034	Bacteria	Firmicutes	Tissierellales	Tissierellia	Peptoniphilaceae	Anerociccus	lactolyticus
18	40	m_c18p_0445	-0.848967	STEARIC ACID	Organic compounds	Lipids and lipid-like molecules	Fatty Acyls	Fatty acids and conjugates	mm	Desulfovibrio piger	Desulfovibrio piger ATCC 29098 M1	Bacteria	Proteobacteria	Desulfovibrionales	Deltaproteobacteria	Desulfovibrionaceae	Desulfovibrio	piger
19	41	m_c18p_0445	-0.08562	STEARIC ACID	Organic compounds	Lipids and lipid-like molecules	Fatty Acyls	Fatty acids and conjugates	mm	Desulfovibrio piger	Desulfovibrio piger ATCC 29098 M1	Bacteria	Proteobacteria	Desulfovibrionales	Deltaproteobacteria	Desulfovibrionaceae	Desulfovibrio	piger
20	42	m_c18p_0445	-0.247019	STEARIC ACID	Organic compounds	Lipids and lipid-like molecules	Fatty Acyls	Fatty acids and conjugates	mm	Desulfovibrio piger	Desulfovibrio piger ATCC 29098 M1	Bacteria	Proteobacteria	Desulfovibrionales	Deltaproteobacteria	Desulfovibrionaceae	Desulfovibrio	piger
21	48	m_c18p_0445	0.766604	STEARIC ACID	Organic compounds	Lipids and lipid-like molecules	Fatty Acyls	Fatty acids and conjugates	mm	Enterobacter cancerogenus	Enterobacter cancerogenus ATCC 35316	Bacteria	Proteobacteria	Enterobacteriales	Gammaproteobacteria	Enterobacteriaceae	Enterobacter	cancerogenus
22	49	m_c18p_0445	0.73533	STEARIC ACID	Organic compounds	Lipids and lipid-like molecules	Fatty Acyls	Fatty acids and conjugates	mm	Enterobacter cancerogenus	Enterobacter cancerogenus ATCC 35316	Bacteria	Proteobacteria	Enterobacteriales	Gammaproteobacteria	Enterobacteriaceae	Enterobacter	cancerogenus
23	50	m_c18p_0445	1.07183	STEARIC ACID	Organic compounds	Lipids and lipid-like molecules	Fatty Acyls	Fatty acids and conjugates	mm	Enterobacter cancerogenus	Enterobacter cancerogenus ATCC 35316	Bacteria	Proteobacteria	Enterobacteriales	Gammaproteobacteria	Enterobacteriaceae	Enterobacter	cancerogenus
24	52	m_c18p_0445	-0.739727	STEARIC ACID	Organic compounds	Lipids and lipid-like molecules	Fatty Acyls	Fatty acids and conjugates	mm	Bacteroides coprophilus	Bacteroides coprophilus DSMZ 18228	Bacteria	Bacteroidetes	Bacteroidales	Bacteroidia	Bacteroidaceae	Bacteroides	coprophilus
25	53	m_c18p_0445	-0.956438	STEARIC ACID	Organic compounds	Lipids and lipid-like molecules	Fatty Acyls	Fatty acids and conjugates	mm	Bacteroides coprophilus	Bacteroides coprophilus DSMZ 18228	Bacteria	Bacteroidetes	Bacteroidales	Bacteroidia	Bacteroidaceae	Bacteroides	coprophilus
26	54	m_c18p_0445	-0.659837	STEARIC ACID	Organic compounds	Lipids and lipid-like molecules	Fatty Acyls	Fatty acids and conjugates	mm	Bacteroides coprophilus	Bacteroides coprophilus DSMZ 18228	Bacteria	Bacteroidetes	Bacteroidales	Bacteroidia	Bacteroidaceae	Bacteroides	coprophilus
27	69	m_c18p_0445	-0.0866275	STEARIC ACID	Organic compounds	Lipids and lipid-like molecules	Fatty Acyls	Fatty acids and conjugates	mm	Tyzzerella nexilis	Tyzzerella nexilis DSM 1787	Bacteria	Firmicutes	Clostridiales	Clostridia	Clostridaceae	Tyzzerella	nexilis
28	70	m_c18p_0445	0.269913	STEARIC ACID	Organic compounds	Lipids and lipid-like molecules	Fatty Acyls	Fatty acids and conjugates	mm	Tyzzerella nexilis	Tyzzerella nexilis DSM 1787	Bacteria	Firmicutes	Clostridiales	Clostridia	Clostridaceae	Tyzzerella	nexilis
29	71	m_c18p_0445	-0.146347	STEARIC ACID	Organic compounds	Lipids and lipid-like molecules	Fatty Acyls	Fatty acids and conjugates	mm	Tyzzerella nexilis	Tyzzerella nexilis DSM 1787	Bacteria	Firmicutes	Clostridiales	Clostridia	Clostridaceae	Tyzzerella	nexilis
30	72	m_c18p_0445	0.239592	STEARIC ACID	Organic compounds	Lipids and lipid-like molecules	Fatty Acyls	Fatty acids and conjugates	mm	Tyzzerella nexilis	Tyzzerella nexilis DSM 1787	Bacteria	Firmicutes	Clostridiales	Clostridia	Clostridaceae	Tyzzerella	nexilis
31	73	m_c18p_0445	-0.0328414	STEARIC ACID	Organic compounds	Lipids and lipid-like molecules	Fatty Acyls	Fatty acids and conjugates	mm	Tyzzerella nexilis	Tyzzerella nexilis DSM 1787	Bacteria	Firmicutes	Clostridiales	Clostridia	Clostridaceae	Tyzzerella	nexilis
32	74	m_c18p_0445	0.0469153	STEARIC ACID	Organic compounds	Lipids and lipid-like molecules	Fatty Acyls	Fatty acids and conjugates	mm	Blautia producta	Blautia producta DMSZ 2950	Bacteria	Firmicutes	Clostridiales	Clostridia	Lachnospiraceae	Blautia	producta
33	75	m_c18p_0445	-0.0132738	STEARIC ACID	Organic compounds	Lipids and lipid-like molecules	Fatty Acyls	Fatty acids and conjugates	mm	Blautia producta	Blautia producta DMSZ 2950	Bacteria	Firmicutes	Clostridiales	Clostridia	Lachnospiraceae	Blautia	producta
34	76	m_c18p_0445	0.107868	STEARIC ACID	Organic compounds	Lipids and lipid-like molecules	Fatty Acyls	Fatty acids and conjugates	mm	Blautia producta	Blautia producta DMSZ 2950	Bacteria	Firmicutes	Clostridiales	Clostridia	Lachnospiraceae	Blautia	producta
35	78	m_c18p_0445	-0.0609132	STEARIC ACID	Organic compounds	Lipids and lipid-like molecules	Fatty Acyls	Fatty acids and conjugates	mm	Blautia producta	Blautia producta DMSZ 2950	Bacteria	Firmicutes	Clostridiales	Clostridia	Lachnospiraceae	Blautia	producta
36	83	m_c18p_0445	-1.30944	STEARIC ACID	Organic compounds	Lipids and lipid-like molecules	Fatty Acyls	Fatty acids and conjugates	mm	Bacteroides	Bacteroides sp. 2_1_16 BEI HM-58	Bacteria	Bacteroidetes	Bacteroidales	Bacteroidia	Bacteroidaceae	Bacteroides
37	84	m_c18p_0445	-0.983951	STEARIC ACID	Organic compounds	Lipids and lipid-like molecules	Fatty Acyls	Fatty acids and conjugates	mm	Bacteroides	Bacteroides sp. 2_1_16 BEI HM-58	Bacteria	Bacteroidetes	Bacteroidales	Bacteroidia	Bacteroidaceae	Bacteroides
38	85	m_c18p_0445	-1.02434	STEARIC ACID	Organic compounds	Lipids and lipid-like molecules	Fatty Acyls	Fatty acids and conjugates	mm	Bacteroides	Bacteroides sp. 2_1_16 BEI HM-58	Bacteria	Bacteroidetes	Bacteroidales	Bacteroidia	Bacteroidaceae	Bacteroides
39	87	m_c18p_0445	0.900861	STEARIC ACID	Organic compounds	Lipids and lipid-like molecules	Fatty Acyls	Fatty acids and conjugates	mm	Ruminococcus lactaris	Ruminococcus lactaris CC59_002D BEI HM-1057	Bacteria	Firmicutes	Clostridiales	Clostridia	Ruminococcaceae	Ruminococcus	lactaris
40	88	m_c18p_0445	0.834687	STEARIC ACID	Organic compounds	Lipids and lipid-like molecules	Fatty Acyls	Fatty acids and conjugates	mm	Ruminococcus lactaris	Ruminococcus lactaris CC59_002D BEI HM-1057	Bacteria	Firmicutes	Clostridiales	Clostridia	Ruminococcaceae	Ruminococcus	lactaris
41	89	m_c18p_0445	0.736025	STEARIC ACID	Organic compounds	Lipids and lipid-like molecules	Fatty Acyls	Fatty acids and conjugates	mm	Ruminococcus lactaris	Ruminococcus lactaris CC59_002D BEI HM-1057	Bacteria	Firmicutes	Clostridiales	Clostridia	Ruminococcaceae	Ruminococcus	lactaris
42	90	m_c18p_0445	-1.70795	STEARIC ACID	Organic compounds	Lipids and lipid-like molecules	Fatty Acyls	Fatty acids and conjugates	mm	Bacteroides thetaiotaomicron	Bacteroides thetaiotaomicron 633	Bacteria	Bacteroidetes	Bacteroidales	Bacteroidia	Bacteroidaceae	Bacteroides	thetaiotaomicron
43	91	m_c18p_0445	-1.04958	STEARIC ACID	Organic compounds	Lipids and lipid-like molecules	Fatty Acyls	Fatty acids and conjugates	mm	Bacteroides thetaiotaomicron	Bacteroides thetaiotaomicron 633	Bacteria	Bacteroidetes	Bacteroidales	Bacteroidia	Bacteroidaceae	Bacteroides	thetaiotaomicron
44	92	m_c18p_0445	-1.2289	STEARIC ACID	Organic compounds	Lipids and lipid-like molecules	Fatty Acyls	Fatty acids and conjugates	mm	Bacteroides thetaiotaomicron	Bacteroides thetaiotaomicron 633	Bacteria	Bacteroidetes	Bacteroidales	Bacteroidia	Bacteroidaceae	Bacteroides	thetaiotaomicron
45	94	m_c18p_0445	-0.170979	STEARIC ACID	Organic compounds	Lipids and lipid-like molecules	Fatty Acyls	Fatty acids and conjugates	mm	Bifidobacterium breve	Bifidobacterium breve UCC2003	Bacteria	Actinobacteria	Bifidobacteriales	Actinobacteria	Bifidobacteriaceae	Bifidobacterium	breve
46	95	m_c18p_0445	-0.614554	STEARIC ACID	Organic compounds	Lipids and lipid-like molecules	Fatty Acyls	Fatty acids and conjugates	mm	Bifidobacterium breve	Bifidobacterium breve UCC2003	Bacteria	Actinobacteria	Bifidobacteriales	Actinobacteria	Bifidobacteriaceae	Bifidobacterium	breve
47	96	m_c18p_0445	0.185186	STEARIC ACID	Organic compounds	Lipids and lipid-like molecules	Fatty Acyls	Fatty acids and conjugates	mm	Bifidobacterium breve	Bifidobacterium breve UCC2003	Bacteria	Actinobacteria	Bifidobacteriales	Actinobacteria	Bifidobacteriaceae	Bifidobacterium	breve
48	99	m_c18p_0445	0.621567	STEARIC ACID	Organic compounds	Lipids and lipid-like molecules	Fatty Acyls	Fatty acids and conjugates	mm	Bifidobacterium bifidum	Bifidobacterium bifidum DSMZ 20456	Bacteria	Actinobacteria	Bifidobacteriales	Actinobacteria	Bifidobacteriaceae	Bifidobacterium	bifidum
49	100	m_c18p_0445	0.739542	STEARIC ACID	Organic compounds	Lipids and lipid-like molecules	Fatty Acyls	Fatty acids and conjugates	mm	Bifidobacterium bifidum	Bifidobacterium bifidum DSMZ 20456	Bacteria	Actinobacteria	Bifidobacteriales	Actinobacteria	Bifidobacteriaceae	Bifidobacterium	bifidum
50	125	m_c18p_0445	-0.549357	STEARIC ACID	Organic compounds	Lipids and lipid-like molecules	Fatty Acyls	Fatty acids and conjugates	mm	Clostridium citroniae	Clostridium citroniae WAL-17108 BEI HM-315	Bacteria	Firmicutes	Clostridiales	Clostridia	Clostridaceae	Clostridium	citroniae
51	126	m_c18p_0445	-0.522104	STEARIC ACID	Organic compounds	Lipids and lipid-like molecules	Fatty Acyls	Fatty acids and conjugates	mm	Clostridium citroniae	Clostridium citroniae WAL-17108 BEI HM-315	Bacteria	Firmicutes	Clostridiales	Clostridia	Clostridaceae	Clostridium	citroniae
52	127	m_c18p_0445	-0.242053	STEARIC ACID	Organic compounds	Lipids and lipid-like molecules	Fatty Acyls	Fatty acids and conjugates	mm	Clostridium citroniae	Clostridium citroniae WAL-17108 BEI HM-315	Bacteria	Firmicutes	Clostridiales	Clostridia	Clostridaceae	Clostridium	citroniae
53	128	m_c18p_0445	-0.404373	STEARIC ACID	Organic compounds	Lipids and lipid-like molecules	Fatty Acyls	Fatty acids and conjugates	mm	Clostridium citroniae	Clostridium citroniae WAL-17108 BEI HM-315	Bacteria	Firmicutes	Clostridiales	Clostridia	Clostridaceae	Clostridium	citroniae
54	136	m_c18p_0445	-1.08607	STEARIC ACID	Organic compounds	Lipids and lipid-like molecules	Fatty Acyls	Fatty acids and conjugates	mm	Bacteroides thetaiotaomicron	Bacteroides thetaiotaomicron 8736	Bacteria	Bacteroidetes	Bacteroidales	Bacteroidia	Bacteroidaceae	Bacteroides	thetaiotaomicron
55	137	m_c18p_0445	-1.04849	STEARIC ACID	Organic compounds	Lipids and lipid-like molecules	Fatty Acyls	Fatty acids and conjugates	mm	Bacteroides thetaiotaomicron	Bacteroides thetaiotaomicron 8736	Bacteria	Bacteroidetes	Bacteroidales	Bacteroidia	Bacteroidaceae	Bacteroides	thetaiotaomicron
56	138	m_c18p_0445	-1.13921	STEARIC ACID	Organic compounds	Lipids and lipid-like molecules	Fatty Acyls	Fatty acids and conjugates	mm	Bacteroides thetaiotaomicron	Bacteroides thetaiotaomicron 8736	Bacteria	Bacteroidetes	Bacteroidales	Bacteroidia	Bacteroidaceae	Bacteroides	thetaiotaomicron
57	145	m_c18p_0445	-1.68104	STEARIC ACID	Organic compounds	Lipids and lipid-like molecules	Fatty Acyls	Fatty acids and conjugates	mm	Bacteroides	Bacteroides sp. 1_1_6 BEI HM-23	Bacteria	Bacteroidetes	Bacteroidales	Bacteroidia	Bacteroidaceae	Bacteroides
58	146	m_c18p_0445	-1.37364	STEARIC ACID	Organic compounds	Lipids and lipid-like molecules	Fatty Acyls	Fatty acids and conjugates	mm	Bacteroides	Bacteroides sp. 1_1_6 BEI HM-23	Bacteria	Bacteroidetes	Bacteroidales	Bacteroidia	Bacteroidaceae	Bacteroides
59	147	m_c18p_0445	-1.5669	STEARIC ACID	Organic compounds	Lipids and lipid-like molecules	Fatty Acyls	Fatty acids and conjugates	mm	Bacteroides	Bacteroides sp. 1_1_6 BEI HM-23	Bacteria	Bacteroidetes	Bacteroidales	Bacteroidia	Bacteroidaceae	Bacteroides
60	194	m_c18p_0445	-1.03421	STEARIC ACID	Organic compounds	Lipids and lipid-like molecules	Fatty Acyls	Fatty acids and conjugates	mm	Parabacteroides merdae	Parabacteroides merdae ATCC 43184	Bacteria	Bacteroidetes	Bacteroidales	Bacteroidia	Tannerellaceae	Parabacteroides	merdae
61	196	m_c18p_0445	-0.392244	STEARIC ACID	Organic compounds	Lipids and lipid-like molecules	Fatty Acyls	Fatty acids and conjugates	mm	Parabacteroides merdae	Parabacteroides merdae ATCC 43184	Bacteria	Bacteroidetes	Bacteroidales	Bacteroidia	Tannerellaceae	Parabacteroides	merdae
62	202	m_c18p_0445	-1.09296	STEARIC ACID	Organic compounds	Lipids and lipid-like molecules	Fatty Acyls	Fatty acids and conjugates	mm	Bacteroides thetaiotaomicron	Bacteroides thetaiotaomicron 7330	Bacteria	Bacteroidetes	Bacteroidales	Bacteroidia	Bacteroidaceae	Bacteroides	thetaiotaomicron
63	203	m_c18p_0445	-1.45047	STEARIC ACID	Organic compounds	Lipids and lipid-like molecules	Fatty Acyls	Fatty acids and conjugates	mm	Bacteroides thetaiotaomicron	Bacteroides thetaiotaomicron 7330	Bacteria	Bacteroidetes	Bacteroidales	Bacteroidia	Bacteroidaceae	Bacteroides	thetaiotaomicron
64	204	m_c18p_0445	-1.31871	STEARIC ACID	Organic compounds	Lipids and lipid-like molecules	Fatty Acyls	Fatty acids and conjugates	mm	Bacteroides thetaiotaomicron	Bacteroides thetaiotaomicron 7330	Bacteria	Bacteroidetes	Bacteroidales	Bacteroidia	Bacteroidaceae	Bacteroides	thetaiotaomicron
65	205	m_c18p_0445	-0.749361	STEARIC ACID	Organic compounds	Lipids and lipid-like molecules	Fatty Acyls	Fatty acids and conjugates	mm	Bacteroides dorei	Bacteroides dorei CL02T12C06 BEI HM-719	Bacteria	Bacteroidetes	Bacteroidales	Bacteroidia	Bacteroidaceae	Bacteroides	dorei
66	206	m_c18p_0445	-0.921393	STEARIC ACID	Organic compounds	Lipids and lipid-like molecules	Fatty Acyls	Fatty acids and conjugates	mm	Bacteroides dorei	Bacteroides dorei CL02T12C06 BEI HM-719	Bacteria	Bacteroidetes	Bacteroidales	Bacteroidia	Bacteroidaceae	Bacteroides	dorei
67	207	m_c18p_0445	-0.964119	STEARIC ACID	Organic compounds	Lipids and lipid-like molecules	Fatty Acyls	Fatty acids and conjugates	mm	Bacteroides dorei	Bacteroides dorei CL02T12C06 BEI HM-719	Bacteria	Bacteroidetes	Bacteroidales	Bacteroidia	Bacteroidaceae	Bacteroides	dorei
68	218	m_c18p_0445	-0.821598	STEARIC ACID	Organic compounds	Lipids and lipid-like molecules	Fatty Acyls	Fatty acids and conjugates	mm	Bacteroides dorei	Bacteroides dorei CL02T00C15 BEI HM-717	Bacteria	Bacteroidetes	Bacteroidales	Bacteroidia	Bacteroidaceae	Bacteroides	dorei
69	219	m_c18p_0445	-0.748182	STEARIC ACID	Organic compounds	Lipids and lipid-like molecules	Fatty Acyls	Fatty acids and conjugates	mm	Bacteroides dorei	Bacteroides dorei CL02T00C15 BEI HM-717	Bacteria	Bacteroidetes	Bacteroidales	Bacteroidia	Bacteroidaceae	Bacteroides	dorei
70	220	m_c18p_0445	-0.863799	STEARIC ACID	Organic compounds	Lipids and lipid-like molecules	Fatty Acyls	Fatty acids and conjugates	mm	Bacteroides dorei	Bacteroides dorei CL02T00C15 BEI HM-717	Bacteria	Bacteroidetes	Bacteroidales	Bacteroidia	Bacteroidaceae	Bacteroides	dorei
71	222	m_c18p_0445	-0.894824	STEARIC ACID	Organic compounds	Lipids and lipid-like molecules	Fatty Acyls	Fatty acids and conjugates	mm	Clostridium bolteae	Clostridium bolteae WAL-14578 BEI HM-318	Bacteria	Firmicutes	Clostridiales	Clostridia	Clostridaceae	Clostridium	bolteae
72	223	m_c18p_0445	-0.499593	STEARIC ACID	Organic compounds	Lipids and lipid-like molecules	Fatty Acyls	Fatty acids and conjugates	mm	Clostridium bolteae	Clostridium bolteae WAL-14578 BEI HM-318	Bacteria	Firmicutes	Clostridiales	Clostridia	Clostridaceae	Clostridium	bolteae
73	224	m_c18p_0445	-0.218682	STEARIC ACID	Organic compounds	Lipids and lipid-like molecules	Fatty Acyls	Fatty acids and conjugates	mm	Clostridium bolteae	Clostridium bolteae WAL-14578 BEI HM-318	Bacteria	Firmicutes	Clostridiales	Clostridia	Clostridaceae	Clostridium	bolteae
74	225	m_c18p_0445	-0.417231	STEARIC ACID	Organic compounds	Lipids and lipid-like molecules	Fatty Acyls	Fatty acids and conjugates	mm	Clostridium bolteae	Clostridium bolteae WAL-14578 BEI HM-318	Bacteria	Firmicutes	Clostridiales	Clostridia	Clostridaceae	Clostridium	bolteae
75	226	m_c18p_0445	-0.332059	STEARIC ACID	Organic compounds	Lipids and lipid-like molecules	Fatty Acyls	Fatty acids and conjugates	mm	Clostridium bolteae	Clostridium bolteae WAL-14578 BEI HM-318	Bacteria	Firmicutes	Clostridiales	Clostridia	Clostridaceae	Clostridium	bolteae
76	252	m_c18p_0445	-1.77181	STEARIC ACID	Organic compounds	Lipids and lipid-like molecules	Fatty Acyls	Fatty acids and conjugates	mm	Acidaminococcus fermentans	Acidaminococcus fermentans DSMZ 20731	Bacteria	Firmicutes	Acidaminococcales	Negativicutes	Acidaminococcaceae	Acidaminococcus	fermentans
77	253	m_c18p_0445	-1.16508	STEARIC ACID	Organic compounds	Lipids and lipid-like molecules	Fatty Acyls	Fatty acids and conjugates	mm	Acidaminococcus fermentans	Acidaminococcus fermentans DSMZ 20731	Bacteria	Firmicutes	Acidaminococcales	Negativicutes	Acidaminococcaceae	Acidaminococcus	fermentans
78	254	m_c18p_0445	-1.48912	STEARIC ACID	Organic compounds	Lipids and lipid-like molecules	Fatty Acyls	Fatty acids and conjugates	mm	Acidaminococcus fermentans	Acidaminococcus fermentans DSMZ 20731	Bacteria	Firmicutes	Acidaminococcales	Negativicutes	Acidaminococcaceae	Acidaminococcus	fermentans
79	255	m_c18p_0445	0.663266	STEARIC ACID	Organic compounds	Lipids and lipid-like molecules	Fatty Acyls	Fatty acids and conjugates	mm	Clostridiales	Clostridiales sp. 3_1_39B/D5 BEI HM-84	Bacteria	Firmicutes	Clostridiales	Clostridia	Clostridaceae	Clostridiales
80	257	m_c18p_0445	0.653027	STEARIC ACID	Organic compounds	Lipids and lipid-like molecules	Fatty Acyls	Fatty acids and conjugates	mm	Clostridiales	Clostridiales sp. 3_1_39B/D5 BEI HM-84	Bacteria	Firmicutes	Clostridiales	Clostridia	Clostridaceae	Clostridiales
81	258	m_c18p_0445	0.660846	STEARIC ACID	Organic compounds	Lipids and lipid-like molecules	Fatty Acyls	Fatty acids and conjugates	mm	Clostridiales	Clostridiales sp. 3_1_39B/D5 BEI HM-84	Bacteria	Firmicutes	Clostridiales	Clostridia	Clostridaceae	Clostridiales
82	259	m_c18p_0445	0.580645	STEARIC ACID	Organic compounds	Lipids and lipid-like molecules	Fatty Acyls	Fatty acids and conjugates	mm	Clostridiales	Clostridiales sp. 3_1_39B/D5 BEI HM-84	Bacteria	Firmicutes	Clostridiales	Clostridia	Clostridaceae	Clostridiales
83	263	m_c18p_0445	-0.417424	STEARIC ACID	Organic compounds	Lipids and lipid-like molecules	Fatty Acyls	Fatty acids and conjugates	mm	Marvinbryantia formatexigens	Marvinbryantia formatexigens DSMZ 14469	Bacteria	Firmicutes	Clostridiales	Clostridia	Lachnospiraceae	Marvinbryantia	formatexigens
84	264	m_c18p_0445	0.631218	STEARIC ACID	Organic compounds	Lipids and lipid-like molecules	Fatty Acyls	Fatty acids and conjugates	mm	Marvinbryantia formatexigens	Marvinbryantia formatexigens DSMZ 14469	Bacteria	Firmicutes	Clostridiales	Clostridia	Lachnospiraceae	Marvinbryantia	formatexigens
85	265	m_c18p_0445	0.774392	STEARIC ACID	Organic compounds	Lipids and lipid-like molecules	Fatty Acyls	Fatty acids and conjugates	mm	Marvinbryantia formatexigens	Marvinbryantia formatexigens DSMZ 14469	Bacteria	Firmicutes	Clostridiales	Clostridia	Lachnospiraceae	Marvinbryantia	formatexigens
86	266	m_c18p_0445	-0.98819	STEARIC ACID	Organic compounds	Lipids and lipid-like molecules	Fatty Acyls	Fatty acids and conjugates	mm	Bacteroides	Bacteroides sp. D20 BEI HM-189	Bacteria	Bacteroidetes	Bacteroidales	Bacteroidia	Bacteroidaceae	Bacteroides
87	267	m_c18p_0445	-1.12851	STEARIC ACID	Organic compounds	Lipids and lipid-like molecules	Fatty Acyls	Fatty acids and conjugates	mm	Bacteroides	Bacteroides sp. D20 BEI HM-189	Bacteria	Bacteroidetes	Bacteroidales	Bacteroidia	Bacteroidaceae	Bacteroides
88	268	m_c18p_0445	-1.12717	STEARIC ACID	Organic compounds	Lipids and lipid-like molecules	Fatty Acyls	Fatty acids and conjugates	mm	Bacteroides	Bacteroides sp. D20 BEI HM-189	Bacteria	Bacteroidetes	Bacteroidales	Bacteroidia	Bacteroidaceae	Bacteroides
89	273	m_c18p_0445	0.616495	STEARIC ACID	Organic compounds	Lipids and lipid-like molecules	Fatty Acyls	Fatty acids and conjugates	mm	Citrobacter portucalensis	Citrobacter portucalensis 4_7_47CFAA BEI HM-299	Bacteria	Proteobacteria	Enterobacteriales	Gammaproteobacteria	Enterobacteriaceae	Citrobacter	portucalensis
90	274	m_c18p_0445	0.80638	STEARIC ACID	Organic compounds	Lipids and lipid-like molecules	Fatty Acyls	Fatty acids and conjugates	mm	Citrobacter portucalensis	Citrobacter portucalensis 4_7_47CFAA BEI HM-299	Bacteria	Proteobacteria	Enterobacteriales	Gammaproteobacteria	Enterobacteriaceae	Citrobacter	portucalensis
91	275	m_c18p_0445	0.782408	STEARIC ACID	Organic compounds	Lipids and lipid-like molecules	Fatty Acyls	Fatty acids and conjugates	mm	Citrobacter portucalensis	Citrobacter portucalensis 4_7_47CFAA BEI HM-299	Bacteria	Proteobacteria	Enterobacteriales	Gammaproteobacteria	Enterobacteriaceae	Citrobacter	portucalensis
92	285	m_c18p_0445	0.859912	STEARIC ACID	Organic compounds	Lipids and lipid-like molecules	Fatty Acyls	Fatty acids and conjugates	mm	Ruminococcus gnavus	Ruminococcus gnavus ATCC 29149	Bacteria	Firmicutes	Clostridiales	Clostridia	Ruminococcaceae	Ruminococcus	gnavus
93	286	m_c18p_0445	0.540685	STEARIC ACID	Organic compounds	Lipids and lipid-like molecules	Fatty Acyls	Fatty acids and conjugates	mm	Ruminococcus gnavus	Ruminococcus gnavus ATCC 29149	Bacteria	Firmicutes	Clostridiales	Clostridia	Ruminococcaceae	Ruminococcus	gnavus
94	287	m_c18p_0445	0.44902	STEARIC ACID	Organic compounds	Lipids and lipid-like molecules	Fatty Acyls	Fatty acids and conjugates	mm	Ruminococcus gnavus	Ruminococcus gnavus ATCC 29149	Bacteria	Firmicutes	Clostridiales	Clostridia	Ruminococcaceae	Ruminococcus	gnavus
95	288	m_c18p_0445	-0.9427	STEARIC ACID	Organic compounds	Lipids and lipid-like molecules	Fatty Acyls	Fatty acids and conjugates	mm	Bacteroides thetaiotaomicron	Bacteroides thetaiotaomicron 940	Bacteria	Bacteroidetes	Bacteroidales	Bacteroidia	Bacteroidaceae	Bacteroides	thetaiotaomicron
96	289	m_c18p_0445	-1.00425	STEARIC ACID	Organic compounds	Lipids and lipid-like molecules	Fatty Acyls	Fatty acids and conjugates	mm	Bacteroides thetaiotaomicron	Bacteroides thetaiotaomicron 940	Bacteria	Bacteroidetes	Bacteroidales	Bacteroidia	Bacteroidaceae	Bacteroides	thetaiotaomicron
97	290	m_c18p_0445	-1.0778	STEARIC ACID	Organic compounds	Lipids and lipid-like molecules	Fatty Acyls	Fatty acids and conjugates	mm	Bacteroides thetaiotaomicron	Bacteroides thetaiotaomicron 940	Bacteria	Bacteroidetes	Bacteroidales	Bacteroidia	Bacteroidaceae	Bacteroides	thetaiotaomicron
98	293	m_c18p_0445	0.447958	STEARIC ACID	Organic compounds	Lipids and lipid-like molecules	Fatty Acyls	Fatty acids and conjugates	mm	Fusobacterium nucleatum	Fusobacterium nucleatum CTI-2 BEI HM-993	Bacteria	Fusobacteria	Fusobacteriales	Fusobacteriia	Fusobacteriaceae	Fusobacterium	nucleatum
99	294	m_c18p_0445	0.584525	STEARIC ACID	Organic compounds	Lipids and lipid-like molecules	Fatty Acyls	Fatty acids and conjugates	mm	Fusobacterium nucleatum	Fusobacterium nucleatum CTI-2 BEI HM-993	Bacteria	Fusobacteria	Fusobacteriales	Fusobacteriia	Fusobacteriaceae	Fusobacterium	nucleatum
100	295	m_c18p_0445	0.289183	STEARIC ACID	Organic compounds	Lipids and lipid-like molecules	Fatty Acyls	Fatty acids and conjugates	mm	Fusobacterium nucleatum	Fusobacterium nucleatum CTI-2 BEI HM-993	Bacteria	Fusobacteria	Fusobacteriales	Fusobacteriia	Fusobacteriaceae	Fusobacterium	nucleatum
101	301	m_c18p_0445	-0.86025	STEARIC ACID	Organic compounds	Lipids and lipid-like molecules	Fatty Acyls	Fatty acids and conjugates	mm	Bacteroides ovatus	Bacteroides ovatus 3_8_47FAA BEI HM-222	Bacteria	Bacteroidetes	Bacteroidales	Bacteroidia	Bacteroidaceae	Bacteroides	ovatus
102	302	m_c18p_0445	-1.04721	STEARIC ACID	Organic compounds	Lipids and lipid-like molecules	Fatty Acyls	Fatty acids and conjugates	mm	Bacteroides ovatus	Bacteroides ovatus 3_8_47FAA BEI HM-222	Bacteria	Bacteroidetes	Bacteroidales	Bacteroidia	Bacteroidaceae	Bacteroides	ovatus
103	303	m_c18p_0445	-1.23735	STEARIC ACID	Organic compounds	Lipids and lipid-like molecules	Fatty Acyls	Fatty acids and conjugates	mm	Bacteroides ovatus	Bacteroides ovatus 3_8_47FAA BEI HM-222	Bacteria	Bacteroidetes	Bacteroidales	Bacteroidia	Bacteroidaceae	Bacteroides	ovatus
104	304	m_c18p_0445	-0.938187	STEARIC ACID	Organic compounds	Lipids and lipid-like molecules	Fatty Acyls	Fatty acids and conjugates	mm	Bacteroides vulgatus	Bacteroides vulgatus CL09T03C04 BEI HM-720	Bacteria	Bacteroidetes	Bacteroidales	Bacteroidia	Bacteroidaceae	Bacteroides	vulgatus
105	305	m_c18p_0445	-0.615684	STEARIC ACID	Organic compounds	Lipids and lipid-like molecules	Fatty Acyls	Fatty acids and conjugates	mm	Bacteroides vulgatus	Bacteroides vulgatus CL09T03C04 BEI HM-720	Bacteria	Bacteroidetes	Bacteroidales	Bacteroidia	Bacteroidaceae	Bacteroides	vulgatus
106	306	m_c18p_0445	-0.813399	STEARIC ACID	Organic compounds	Lipids and lipid-like molecules	Fatty Acyls	Fatty acids and conjugates	mm	Bacteroides vulgatus	Bacteroides vulgatus CL09T03C04 BEI HM-720	Bacteria	Bacteroidetes	Bacteroidales	Bacteroidia	Bacteroidaceae	Bacteroides	vulgatus
107	311	m_c18p_0445	-0.889096	STEARIC ACID	Organic compounds	Lipids and lipid-like molecules	Fatty Acyls	Fatty acids and conjugates	mm	Bacteroides stercoris	Bacteroides stercoris CC31F BEI HM-1036	Bacteria	Bacteroidetes	Bacteroidales	Bacteroidia	Bacteroidaceae	Bacteroides	stercoris
108	312	m_c18p_0445	-0.941981	STEARIC ACID	Organic compounds	Lipids and lipid-like molecules	Fatty Acyls	Fatty acids and conjugates	mm	Bacteroides stercoris	Bacteroides stercoris CC31F BEI HM-1036	Bacteria	Bacteroidetes	Bacteroidales	Bacteroidia	Bacteroidaceae	Bacteroides	stercoris
109	313	m_c18p_0445	-0.848985	STEARIC ACID	Organic compounds	Lipids and lipid-like molecules	Fatty Acyls	Fatty acids and conjugates	mm	Bacteroides stercoris	Bacteroides stercoris CC31F BEI HM-1036	Bacteria	Bacteroidetes	Bacteroidales	Bacteroidia	Bacteroidaceae	Bacteroides	stercoris
110	325	m_c18p_0445	0.435065	STEARIC ACID	Organic compounds	Lipids and lipid-like molecules	Fatty Acyls	Fatty acids and conjugates	mm	Clostridium hylemonae	Clostridium hylemonae DSMZ 15053	Bacteria	Firmicutes	Clostridiales	Clostridia	Clostridaceae	Clostridium	hylemonae
111	326	m_c18p_0445	0.789895	STEARIC ACID	Organic compounds	Lipids and lipid-like molecules	Fatty Acyls	Fatty acids and conjugates	mm	Clostridium hylemonae	Clostridium hylemonae DSMZ 15053	Bacteria	Firmicutes	Clostridiales	Clostridia	Clostridaceae	Clostridium	hylemonae
112	327	m_c18p_0445	0.572991	STEARIC ACID	Organic compounds	Lipids and lipid-like molecules	Fatty Acyls	Fatty acids and conjugates	mm	Clostridium hylemonae	Clostridium hylemonae DSMZ 15053	Bacteria	Firmicutes	Clostridiales	Clostridia	Clostridaceae	Clostridium	hylemonae
113	329	m_c18p_0445	0.208178	STEARIC ACID	Organic compounds	Lipids and lipid-like molecules	Fatty Acyls	Fatty acids and conjugates	mm	Ruminococcus gnavus	Ruminococcus gnavus CC55_001C BEI HM-1056	Bacteria	Firmicutes	Clostridiales	Clostridia	Ruminococcaceae	Ruminococcus	gnavus
114	330	m_c18p_0445	0.239933	STEARIC ACID	Organic compounds	Lipids and lipid-like molecules	Fatty Acyls	Fatty acids and conjugates	mm	Ruminococcus gnavus	Ruminococcus gnavus CC55_001C BEI HM-1056	Bacteria	Firmicutes	Clostridiales	Clostridia	Ruminococcaceae	Ruminococcus	gnavus
115	331	m_c18p_0445	0.142524	STEARIC ACID	Organic compounds	Lipids and lipid-like molecules	Fatty Acyls	Fatty acids and conjugates	mm	Ruminococcus gnavus	Ruminococcus gnavus CC55_001C BEI HM-1056	Bacteria	Firmicutes	Clostridiales	Clostridia	Ruminococcaceae	Ruminococcus	gnavus
116	332	m_c18p_0445	-0.0778072	STEARIC ACID	Organic compounds	Lipids and lipid-like molecules	Fatty Acyls	Fatty acids and conjugates	mm	Ruminococcus gnavus	Ruminococcus gnavus CC55_001C BEI HM-1056	Bacteria	Firmicutes	Clostridiales	Clostridia	Ruminococcaceae	Ruminococcus	gnavus
117	333	m_c18p_0445	0.17403	STEARIC ACID	Organic compounds	Lipids and lipid-like molecules	Fatty Acyls	Fatty acids and conjugates	mm	Ruminococcus gnavus	Ruminococcus gnavus CC55_001C BEI HM-1056	Bacteria	Firmicutes	Clostridiales	Clostridia	Ruminococcaceae	Ruminococcus	gnavus
118	354	m_c18p_0445	-0.981136	STEARIC ACID	Organic compounds	Lipids and lipid-like molecules	Fatty Acyls	Fatty acids and conjugates	mm	Bacteroides	Bacteroides sp. 2_1_22 BEI HM-18	Bacteria	Bacteroidetes	Bacteroidales	Bacteroidia	Bacteroidaceae	Bacteroides
119	355	m_c18p_0445	-1.11971	STEARIC ACID	Organic compounds	Lipids and lipid-like molecules	Fatty Acyls	Fatty acids and conjugates	mm	Bacteroides	Bacteroides sp. 2_1_22 BEI HM-18	Bacteria	Bacteroidetes	Bacteroidales	Bacteroidia	Bacteroidaceae	Bacteroides
120	356	m_c18p_0445	-0.884281	STEARIC ACID	Organic compounds	Lipids and lipid-like molecules	Fatty Acyls	Fatty acids and conjugates	mm	Bacteroides	Bacteroides sp. 2_1_22 BEI HM-18	Bacteria	Bacteroidetes	Bacteroidales	Bacteroidia	Bacteroidaceae	Bacteroides
121	358	m_c18p_0445	0.658119	STEARIC ACID	Organic compounds	Lipids and lipid-like molecules	Fatty Acyls	Fatty acids and conjugates	mm	Fusobacterium ulcerans	Fusobacterium ulcerans 12-1B BEI HM-57	Bacteria	Fusobacteria	Fusobacteriales	Fusobacteriia	Fusobacteriaceae	Fusobacterium	ulcerans
122	359	m_c18p_0445	0.974032	STEARIC ACID	Organic compounds	Lipids and lipid-like molecules	Fatty Acyls	Fatty acids and conjugates	mm	Fusobacterium ulcerans	Fusobacterium ulcerans 12-1B BEI HM-57	Bacteria	Fusobacteria	Fusobacteriales	Fusobacteriia	Fusobacteriaceae	Fusobacterium	ulcerans
123	360	m_c18p_0445	0.854685	STEARIC ACID	Organic compounds	Lipids and lipid-like molecules	Fatty Acyls	Fatty acids and conjugates	mm	Fusobacterium ulcerans	Fusobacterium ulcerans 12-1B BEI HM-57	Bacteria	Fusobacteria	Fusobacteriales	Fusobacteriia	Fusobacteriaceae	Fusobacterium	ulcerans
124	368	m_c18p_0445	-0.855493	STEARIC ACID	Organic compounds	Lipids and lipid-like molecules	Fatty Acyls	Fatty acids and conjugates	mm	Bacteroides caccae	Bacteroides caccae ATCC 43185	Bacteria	Bacteroidetes	Bacteroidales	Bacteroidia	Bacteroidaceae	Bacteroides	caccae
125	369	m_c18p_0445	-0.97159	STEARIC ACID	Organic compounds	Lipids and lipid-like molecules	Fatty Acyls	Fatty acids and conjugates	mm	Bacteroides caccae	Bacteroides caccae ATCC 43185	Bacteria	Bacteroidetes	Bacteroidales	Bacteroidia	Bacteroidaceae	Bacteroides	caccae
126	370	m_c18p_0445	-1.08482	STEARIC ACID	Organic compounds	Lipids and lipid-like molecules	Fatty Acyls	Fatty acids and conjugates	mm	Bacteroides caccae	Bacteroides caccae ATCC 43185	Bacteria	Bacteroidetes	Bacteroidales	Bacteroidia	Bacteroidaceae	Bacteroides	caccae
127	375	m_c18p_0445	1.19357	STEARIC ACID	Organic compounds	Lipids and lipid-like molecules	Fatty Acyls	Fatty acids and conjugates	mm	Holdemania filiformis	Holdemania filiformis DSMZ 12042	Bacteria	Firmicutes	Erysipelotrichales	Erysipelotrichia	Erysipelotrichaceae	Holdemania	filiformis
128	376	m_c18p_0445	0.896283	STEARIC ACID	Organic compounds	Lipids and lipid-like molecules	Fatty Acyls	Fatty acids and conjugates	mm	Holdemania filiformis	Holdemania filiformis DSMZ 12042	Bacteria	Firmicutes	Erysipelotrichales	Erysipelotrichia	Erysipelotrichaceae	Holdemania	filiformis
129	377	m_c18p_0445	0.901197	STEARIC ACID	Organic compounds	Lipids and lipid-like molecules	Fatty Acyls	Fatty acids and conjugates	mm	Holdemania filiformis	Holdemania filiformis DSMZ 12042	Bacteria	Firmicutes	Erysipelotrichales	Erysipelotrichia	Erysipelotrichaceae	Holdemania	filiformis
130	390	m_c18p_0445	-0.807512	STEARIC ACID	Organic compounds	Lipids and lipid-like molecules	Fatty Acyls	Fatty acids and conjugates	mm	Clostridium perfringens	Clostridium perfringens WAL-14572 BEI HM-310	Bacteria	Firmicutes	Clostridiales	Clostridia	Clostridaceae	Clostridium	perfringens
131	391	m_c18p_0445	0.154847	STEARIC ACID	Organic compounds	Lipids and lipid-like molecules	Fatty Acyls	Fatty acids and conjugates	mm	Clostridium perfringens	Clostridium perfringens WAL-14572 BEI HM-310	Bacteria	Firmicutes	Clostridiales	Clostridia	Clostridaceae	Clostridium	perfringens
132	392	m_c18p_0445	-0.049319	STEARIC ACID	Organic compounds	Lipids and lipid-like molecules	Fatty Acyls	Fatty acids and conjugates	mm	Clostridium perfringens	Clostridium perfringens WAL-14572 BEI HM-310	Bacteria	Firmicutes	Clostridiales	Clostridia	Clostridaceae	Clostridium	perfringens
133	393	m_c18p_0445	-0.00161755	STEARIC ACID	Organic compounds	Lipids and lipid-like molecules	Fatty Acyls	Fatty acids and conjugates	mm	Clostridium perfringens	Clostridium perfringens WAL-14572 BEI HM-310	Bacteria	Firmicutes	Clostridiales	Clostridia	Clostridaceae	Clostridium	perfringens
134	394	m_c18p_0445	-0.0507301	STEARIC ACID	Organic compounds	Lipids and lipid-like molecules	Fatty Acyls	Fatty acids and conjugates	mm	Clostridium perfringens	Clostridium perfringens WAL-14572 BEI HM-310	Bacteria	Firmicutes	Clostridiales	Clostridia	Clostridaceae	Clostridium	perfringens
135	413	m_c18p_0445	-1.12876	STEARIC ACID	Organic compounds	Lipids and lipid-like molecules	Fatty Acyls	Fatty acids and conjugates	mm	Acidaminococcus intestini	Acidaminococcus intestini D21 BEI HM-81	Bacteria	Firmicutes	Acidaminococcales	Negativicutes	Acidaminococcaceae	Acidaminococcus	intestini
136	414	m_c18p_0445	0.313047	STEARIC ACID	Organic compounds	Lipids and lipid-like molecules	Fatty Acyls	Fatty acids and conjugates	mm	Acidaminococcus intestini	Acidaminococcus intestini D21 BEI HM-81	Bacteria	Firmicutes	Acidaminococcales	Negativicutes	Acidaminococcaceae	Acidaminococcus	intestini
137	415	m_c18p_0445	0.399534	STEARIC ACID	Organic compounds	Lipids and lipid-like molecules	Fatty Acyls	Fatty acids and conjugates	mm	Acidaminococcus intestini	Acidaminococcus intestini D21 BEI HM-81	Bacteria	Firmicutes	Acidaminococcales	Negativicutes	Acidaminococcaceae	Acidaminococcus	intestini
138	416	m_c18p_0445	0.46117	STEARIC ACID	Organic compounds	Lipids and lipid-like molecules	Fatty Acyls	Fatty acids and conjugates	mm	Acidaminococcus intestini	Acidaminococcus intestini D21 BEI HM-81	Bacteria	Firmicutes	Acidaminococcales	Negativicutes	Acidaminococcaceae	Acidaminococcus	intestini
139	417	m_c18p_0445	0.414418	STEARIC ACID	Organic compounds	Lipids and lipid-like molecules	Fatty Acyls	Fatty acids and conjugates	mm	Acidaminococcus intestini	Acidaminococcus intestini D21 BEI HM-81	Bacteria	Firmicutes	Acidaminococcales	Negativicutes	Acidaminococcaceae	Acidaminococcus	intestini
140	419	m_c18p_0445	0.452994	STEARIC ACID	Organic compounds	Lipids and lipid-like molecules	Fatty Acyls	Fatty acids and conjugates	mm	Eubacterium eligens	Eubacterium eligens DSMZ 3376	Bacteria	Firmicutes	Clostridiales	Clostridia	Eubacteriaceae	Eubacterium	eligens
141	420	m_c18p_0445	0.0109437	STEARIC ACID	Organic compounds	Lipids and lipid-like molecules	Fatty Acyls	Fatty acids and conjugates	mm	Eubacterium eligens	Eubacterium eligens DSMZ 3376	Bacteria	Firmicutes	Clostridiales	Clostridia	Eubacteriaceae	Eubacterium	eligens
142	421	m_c18p_0445	0.439185	STEARIC ACID	Organic compounds	Lipids and lipid-like molecules	Fatty Acyls	Fatty acids and conjugates	mm	Eubacterium eligens	Eubacterium eligens DSMZ 3376	Bacteria	Firmicutes	Clostridiales	Clostridia	Eubacteriaceae	Eubacterium	eligens
143	434	m_c18p_0445	-1.02207	STEARIC ACID	Organic compounds	Lipids and lipid-like molecules	Fatty Acyls	Fatty acids and conjugates	mm	Bifidobacterium gallicum	Bifidobacterium gallicum DSMZ 20093	Bacteria	Actinobacteria	Bifidobacteriales	Actinobacteria	Bifidobacteriaceae	Bifidobacterium	gallicum
144	435	m_c18p_0445	0.0943707	STEARIC ACID	Organic compounds	Lipids and lipid-like molecules	Fatty Acyls	Fatty acids and conjugates	mm	Bifidobacterium gallicum	Bifidobacterium gallicum DSMZ 20093	Bacteria	Actinobacteria	Bifidobacteriales	Actinobacteria	Bifidobacteriaceae	Bifidobacterium	gallicum
145	436	m_c18p_0445	0.318368	STEARIC ACID	Organic compounds	Lipids and lipid-like molecules	Fatty Acyls	Fatty acids and conjugates	mm	Bifidobacterium gallicum	Bifidobacterium gallicum DSMZ 20093	Bacteria	Actinobacteria	Bifidobacteriales	Actinobacteria	Bifidobacteriaceae	Bifidobacterium	gallicum
146	448	m_c18p_0445	0.928524	STEARIC ACID	Organic compounds	Lipids and lipid-like molecules	Fatty Acyls	Fatty acids and conjugates	mm	Bifidobacterium longum	Bifidobacterium longum NCC 2705	Bacteria	Actinobacteria	Bifidobacteriales	Actinobacteria	Bifidobacteriaceae	Bifidobacterium	longum
147	449	m_c18p_0445	0.723931	STEARIC ACID	Organic compounds	Lipids and lipid-like molecules	Fatty Acyls	Fatty acids and conjugates	mm	Bifidobacterium longum	Bifidobacterium longum NCC 2705	Bacteria	Actinobacteria	Bifidobacteriales	Actinobacteria	Bifidobacteriaceae	Bifidobacterium	longum
148	450	m_c18p_0445	0.704437	STEARIC ACID	Organic compounds	Lipids and lipid-like molecules	Fatty Acyls	Fatty acids and conjugates	mm	Bifidobacterium longum	Bifidobacterium longum NCC 2705	Bacteria	Actinobacteria	Bifidobacteriales	Actinobacteria	Bifidobacteriaceae	Bifidobacterium	longum
149	454	m_c18p_0445	-0.999053	STEARIC ACID	Organic compounds	Lipids and lipid-like molecules	Fatty Acyls	Fatty acids and conjugates	mm	Bacteroides fragilis	Bacteroides fragilis NCTC 9343	Bacteria	Bacteroidetes	Bacteroidales	Bacteroidia	Bacteroidaceae	Bacteroides	fragilis
150	455	m_c18p_0445	-0.830293	STEARIC ACID	Organic compounds	Lipids and lipid-like molecules	Fatty Acyls	Fatty acids and conjugates	mm	Bacteroides fragilis	Bacteroides fragilis NCTC 9343	Bacteria	Bacteroidetes	Bacteroidales	Bacteroidia	Bacteroidaceae	Bacteroides	fragilis
151	456	m_c18p_0445	-0.749296	STEARIC ACID	Organic compounds	Lipids and lipid-like molecules	Fatty Acyls	Fatty acids and conjugates	mm	Bacteroides fragilis	Bacteroides fragilis NCTC 9343	Bacteria	Bacteroidetes	Bacteroidales	Bacteroidia	Bacteroidaceae	Bacteroides	fragilis
152	457	m_c18p_0445	-0.643484	STEARIC ACID	Organic compounds	Lipids and lipid-like molecules	Fatty Acyls	Fatty acids and conjugates	mm	Anaerostipes	Anaerostipes sp. 3_2_56FAA BEI HM-220 904b	Bacteria	Firmicutes	Clostridiales	Clostridia	Lachnospiraceae	Anaerostipes
153	458	m_c18p_0445	0.165433	STEARIC ACID	Organic compounds	Lipids and lipid-like molecules	Fatty Acyls	Fatty acids and conjugates	mm	Anaerostipes	Anaerostipes sp. 3_2_56FAA BEI HM-220 904b	Bacteria	Firmicutes	Clostridiales	Clostridia	Lachnospiraceae	Anaerostipes
154	459	m_c18p_0445	0.202413	STEARIC ACID	Organic compounds	Lipids and lipid-like molecules	Fatty Acyls	Fatty acids and conjugates	mm	Anaerostipes	Anaerostipes sp. 3_2_56FAA BEI HM-220 904b	Bacteria	Firmicutes	Clostridiales	Clostridia	Lachnospiraceae	Anaerostipes
155	460	m_c18p_0445	0.055257	STEARIC ACID	Organic compounds	Lipids and lipid-like molecules	Fatty Acyls	Fatty acids and conjugates	mm	Anaerostipes	Anaerostipes sp. 3_2_56FAA BEI HM-220 904b	Bacteria	Firmicutes	Clostridiales	Clostridia	Lachnospiraceae	Anaerostipes
156	461	m_c18p_0445	-0.00332273	STEARIC ACID	Organic compounds	Lipids and lipid-like molecules	Fatty Acyls	Fatty acids and conjugates	mm	Anaerostipes	Anaerostipes sp. 3_2_56FAA BEI HM-220 904b	Bacteria	Firmicutes	Clostridiales	Clostridia	Lachnospiraceae	Anaerostipes
157	462	m_c18p_0445	-0.642731	STEARIC ACID	Organic compounds	Lipids and lipid-like molecules	Fatty Acyls	Fatty acids and conjugates	mm	Bacteroides fragilis	Bacteroides fragilis CL05T00C42 BEI HM-711	Bacteria	Bacteroidetes	Bacteroidales	Bacteroidia	Bacteroidaceae	Bacteroides	fragilis
158	463	m_c18p_0445	-0.891175	STEARIC ACID	Organic compounds	Lipids and lipid-like molecules	Fatty Acyls	Fatty acids and conjugates	mm	Bacteroides fragilis	Bacteroides fragilis CL05T00C42 BEI HM-711	Bacteria	Bacteroidetes	Bacteroidales	Bacteroidia	Bacteroidaceae	Bacteroides	fragilis
159	464	m_c18p_0445	-0.954489	STEARIC ACID	Organic compounds	Lipids and lipid-like molecules	Fatty Acyls	Fatty acids and conjugates	mm	Bacteroides fragilis	Bacteroides fragilis CL05T00C42 BEI HM-711	Bacteria	Bacteroidetes	Bacteroidales	Bacteroidia	Bacteroidaceae	Bacteroides	fragilis
160	465	m_c18p_0445	-0.835766	STEARIC ACID	Organic compounds	Lipids and lipid-like molecules	Fatty Acyls	Fatty acids and conjugates	mm	Bacteroides intestinalis	Bacteroides intestinalis DSMZ 17393	Bacteria	Bacteroidetes	Bacteroidales	Bacteroidia	Bacteroidaceae	Bacteroides	intestinalis
161	466	m_c18p_0445	-0.600988	STEARIC ACID	Organic compounds	Lipids and lipid-like molecules	Fatty Acyls	Fatty acids and conjugates	mm	Bacteroides intestinalis	Bacteroides intestinalis DSMZ 17393	Bacteria	Bacteroidetes	Bacteroidales	Bacteroidia	Bacteroidaceae	Bacteroides	intestinalis
162	467	m_c18p_0445	-0.570897	STEARIC ACID	Organic compounds	Lipids and lipid-like molecules	Fatty Acyls	Fatty acids and conjugates	mm	Bacteroides intestinalis	Bacteroides intestinalis DSMZ 17393	Bacteria	Bacteroidetes	Bacteroidales	Bacteroidia	Bacteroidaceae	Bacteroides	intestinalis
163	474	m_c18p_0445	-0.445027	STEARIC ACID	Organic compounds	Lipids and lipid-like molecules	Fatty Acyls	Fatty acids and conjugates	mm	Bifidobacterium catenulatum	Bifidobacterium catenulatum DSMZ 16992	Bacteria	Actinobacteria	Bifidobacteriales	Actinobacteria	Bifidobacteriaceae	Bifidobacterium	catenulatum
164	475	m_c18p_0445	-0.084478	STEARIC ACID	Organic compounds	Lipids and lipid-like molecules	Fatty Acyls	Fatty acids and conjugates	mm	Bifidobacterium catenulatum	Bifidobacterium catenulatum DSMZ 16992	Bacteria	Actinobacteria	Bifidobacteriales	Actinobacteria	Bifidobacteriaceae	Bifidobacterium	catenulatum
165	476	m_c18p_0445	-0.117731	STEARIC ACID	Organic compounds	Lipids and lipid-like molecules	Fatty Acyls	Fatty acids and conjugates	mm	Bifidobacterium catenulatum	Bifidobacterium catenulatum DSMZ 16992	Bacteria	Actinobacteria	Bifidobacteriales	Actinobacteria	Bifidobacteriaceae	Bifidobacterium	catenulatum
166	481	m_c18p_0445	-0.472105	STEARIC ACID	Organic compounds	Lipids and lipid-like molecules	Fatty Acyls	Fatty acids and conjugates	mm	Bacteroides caccae	Bacteroides caccae CL03T12C61 BEI HM-728	Bacteria	Bacteroidetes	Bacteroidales	Bacteroidia	Bacteroidaceae	Bacteroides	caccae
167	482	m_c18p_0445	-0.917944	STEARIC ACID	Organic compounds	Lipids and lipid-like molecules	Fatty Acyls	Fatty acids and conjugates	mm	Bacteroides caccae	Bacteroides caccae CL03T12C61 BEI HM-728	Bacteria	Bacteroidetes	Bacteroidales	Bacteroidia	Bacteroidaceae	Bacteroides	caccae
168	483	m_c18p_0445	-0.920557	STEARIC ACID	Organic compounds	Lipids and lipid-like molecules	Fatty Acyls	Fatty acids and conjugates	mm	Bacteroides caccae	Bacteroides caccae CL03T12C61 BEI HM-728	Bacteria	Bacteroidetes	Bacteroidales	Bacteroidia	Bacteroidaceae	Bacteroides	caccae
169	491	m_c18p_0445	0.61997	STEARIC ACID	Organic compounds	Lipids and lipid-like molecules	Fatty Acyls	Fatty acids and conjugates	mm	Bifidobacterium infantis	Bifidobacterium infantis ATCC 15697	Bacteria	Actinobacteria	Bifidobacteriales	Actinobacteria	Bifidobacteriaceae	Bifidobacterium	infantis
170	492	m_c18p_0445	1.02182	STEARIC ACID	Organic compounds	Lipids and lipid-like molecules	Fatty Acyls	Fatty acids and conjugates	mm	Bifidobacterium infantis	Bifidobacterium infantis ATCC 15697	Bacteria	Actinobacteria	Bifidobacteriales	Actinobacteria	Bifidobacteriaceae	Bifidobacterium	infantis
171	493	m_c18p_0445	0.932013	STEARIC ACID	Organic compounds	Lipids and lipid-like molecules	Fatty Acyls	Fatty acids and conjugates	mm	Bifidobacterium infantis	Bifidobacterium infantis ATCC 15697	Bacteria	Actinobacteria	Bifidobacteriales	Actinobacteria	Bifidobacteriaceae	Bifidobacterium	infantis
172	510	m_c18p_0445	1.1647	STEARIC ACID	Organic compounds	Lipids and lipid-like molecules	Fatty Acyls	Fatty acids and conjugates	mm	Lactococcus lactis	Lactococcus lactis DSMZ 20729	Bacteria	Firmicutes	Lactobacillales	Bacilli	Streptococcaceae	Lactococcus	lactis
173	511	m_c18p_0445	0.930385	STEARIC ACID	Organic compounds	Lipids and lipid-like molecules	Fatty Acyls	Fatty acids and conjugates	mm	Lactococcus lactis	Lactococcus lactis DSMZ 20729	Bacteria	Firmicutes	Lactobacillales	Bacilli	Streptococcaceae	Lactococcus	lactis
174	512	m_c18p_0445	0.350327	STEARIC ACID	Organic compounds	Lipids and lipid-like molecules	Fatty Acyls	Fatty acids and conjugates	mm	Lactococcus lactis	Lactococcus lactis DSMZ 20729	Bacteria	Firmicutes	Lactobacillales	Bacilli	Streptococcaceae	Lactococcus	lactis
175	517	m_c18p_0445	-0.777702	STEARIC ACID	Organic compounds	Lipids and lipid-like molecules	Fatty Acyls	Fatty acids and conjugates	mm	Acidaminococcus	Acidaminococcus sp. HPA0509 BEI HM-853	Bacteria	Firmicutes	Acidaminococcales	Negativicutes	Acidaminococcaceae	Acidaminococcus
176	518	m_c18p_0445	-0.35075	STEARIC ACID	Organic compounds	Lipids and lipid-like molecules	Fatty Acyls	Fatty acids and conjugates	mm	Acidaminococcus	Acidaminococcus sp. HPA0509 BEI HM-853	Bacteria	Firmicutes	Acidaminococcales	Negativicutes	Acidaminococcaceae	Acidaminococcus
177	519	m_c18p_0445	-1.10043	STEARIC ACID	Organic compounds	Lipids and lipid-like molecules	Fatty Acyls	Fatty acids and conjugates	mm	Acidaminococcus	Acidaminococcus sp. HPA0509 BEI HM-853	Bacteria	Firmicutes	Acidaminococcales	Negativicutes	Acidaminococcaceae	Acidaminococcus
178	520	m_c18p_0445	-0.82054	STEARIC ACID	Organic compounds	Lipids and lipid-like molecules	Fatty Acyls	Fatty acids and conjugates	mm	Acidaminococcus	Acidaminococcus sp. HPA0509 BEI HM-853	Bacteria	Firmicutes	Acidaminococcales	Negativicutes	Acidaminococcaceae	Acidaminococcus
179	521	m_c18p_0445	-0.346608	STEARIC ACID	Organic compounds	Lipids and lipid-like molecules	Fatty Acyls	Fatty acids and conjugates	mm	Acidaminococcus	Acidaminococcus sp. HPA0509 BEI HM-853	Bacteria	Firmicutes	Acidaminococcales	Negativicutes	Acidaminococcaceae	Acidaminococcus
180	525	m_c18p_0445	-1.10072	STEARIC ACID	Organic compounds	Lipids and lipid-like molecules	Fatty Acyls	Fatty acids and conjugates	mm	Bacteroides thetaiotaomicron	Bacteroides thetaiotaomicron 8702	Bacteria	Bacteroidetes	Bacteroidales	Bacteroidia	Bacteroidaceae	Bacteroides	thetaiotaomicron
181	526	m_c18p_0445	-1.0912	STEARIC ACID	Organic compounds	Lipids and lipid-like molecules	Fatty Acyls	Fatty acids and conjugates	mm	Bacteroides thetaiotaomicron	Bacteroides thetaiotaomicron 8702	Bacteria	Bacteroidetes	Bacteroidales	Bacteroidia	Bacteroidaceae	Bacteroides	thetaiotaomicron
182	527	m_c18p_0445	-1.0593	STEARIC ACID	Organic compounds	Lipids and lipid-like molecules	Fatty Acyls	Fatty acids and conjugates	mm	Bacteroides thetaiotaomicron	Bacteroides thetaiotaomicron 8702	Bacteria	Bacteroidetes	Bacteroidales	Bacteroidia	Bacteroidaceae	Bacteroides	thetaiotaomicron
183	528	m_c18p_0445	-0.872833	STEARIC ACID	Organic compounds	Lipids and lipid-like molecules	Fatty Acyls	Fatty acids and conjugates	mm	Bacteroides cellulosilyticus	Bacteroides cellulosilyticus CL02T12C19 BEI HM-726	Bacteria	Bacteroidetes	Bacteroidales	Bacteroidia	Bacteroidaceae	Bacteroides	cellulosilyticus
184	529	m_c18p_0445	-0.841308	STEARIC ACID	Organic compounds	Lipids and lipid-like molecules	Fatty Acyls	Fatty acids and conjugates	mm	Bacteroides cellulosilyticus	Bacteroides cellulosilyticus CL02T12C19 BEI HM-726	Bacteria	Bacteroidetes	Bacteroidales	Bacteroidia	Bacteroidaceae	Bacteroides	cellulosilyticus
185	530	m_c18p_0445	-0.933419	STEARIC ACID	Organic compounds	Lipids and lipid-like molecules	Fatty Acyls	Fatty acids and conjugates	mm	Bacteroides cellulosilyticus	Bacteroides cellulosilyticus CL02T12C19 BEI HM-726	Bacteria	Bacteroidetes	Bacteroidales	Bacteroidia	Bacteroidaceae	Bacteroides	cellulosilyticus
186	531	m_c18p_0445	0.763098	STEARIC ACID	Organic compounds	Lipids and lipid-like molecules	Fatty Acyls	Fatty acids and conjugates	mm	Proteus penneri	Proteus penneri ATCC 35198	Bacteria	Proteobacteria	Enterobacteriales	Gammaproteobacteria	Morganellaceae	Proteus	penneri
187	532	m_c18p_0445	0.707063	STEARIC ACID	Organic compounds	Lipids and lipid-like molecules	Fatty Acyls	Fatty acids and conjugates	mm	Proteus penneri	Proteus penneri ATCC 35198	Bacteria	Proteobacteria	Enterobacteriales	Gammaproteobacteria	Morganellaceae	Proteus	penneri
188	533	m_c18p_0445	0.630475	STEARIC ACID	Organic compounds	Lipids and lipid-like molecules	Fatty Acyls	Fatty acids and conjugates	mm	Proteus penneri	Proteus penneri ATCC 35198	Bacteria	Proteobacteria	Enterobacteriales	Gammaproteobacteria	Morganellaceae	Proteus	penneri
189	534	m_c18p_0445	-0.82105	STEARIC ACID	Organic compounds	Lipids and lipid-like molecules	Fatty Acyls	Fatty acids and conjugates	mm	Ruminococcus torques	Ruminococcus torques ATCC 27756	Bacteria	Firmicutes	Clostridiales	Clostridia	Ruminococcaceae	Ruminococcus	torques
190	535	m_c18p_0445	-0.655854	STEARIC ACID	Organic compounds	Lipids and lipid-like molecules	Fatty Acyls	Fatty acids and conjugates	mm	Ruminococcus torques	Ruminococcus torques ATCC 27756	Bacteria	Firmicutes	Clostridiales	Clostridia	Ruminococcaceae	Ruminococcus	torques
191	536	m_c18p_0445	-0.129178	STEARIC ACID	Organic compounds	Lipids and lipid-like molecules	Fatty Acyls	Fatty acids and conjugates	mm	Ruminococcus torques	Ruminococcus torques ATCC 27756	Bacteria	Firmicutes	Clostridiales	Clostridia	Ruminococcaceae	Ruminococcus	torques
192	542	m_c18p_0445	-0.838865	STEARIC ACID	Organic compounds	Lipids and lipid-like molecules	Fatty Acyls	Fatty acids and conjugates	mm	Bacteroides fragilis	Bacteroides fragilis CL03T12C07 BEI HM-714	Bacteria	Bacteroidetes	Bacteroidales	Bacteroidia	Bacteroidaceae	Bacteroides	fragilis
193	543	m_c18p_0445	-0.749859	STEARIC ACID	Organic compounds	Lipids and lipid-like molecules	Fatty Acyls	Fatty acids and conjugates	mm	Bacteroides fragilis	Bacteroides fragilis CL03T12C07 BEI HM-714	Bacteria	Bacteroidetes	Bacteroidales	Bacteroidia	Bacteroidaceae	Bacteroides	fragilis
194	544	m_c18p_0445	-0.796608	STEARIC ACID	Organic compounds	Lipids and lipid-like molecules	Fatty Acyls	Fatty acids and conjugates	mm	Bacteroides fragilis	Bacteroides fragilis CL03T12C07 BEI HM-714	Bacteria	Bacteroidetes	Bacteroidales	Bacteroidia	Bacteroidaceae	Bacteroides	fragilis
195	552	m_c18p_0445	-1.24934	STEARIC ACID	Organic compounds	Lipids and lipid-like molecules	Fatty Acyls	Fatty acids and conjugates	mm	Bifidobacterium breve	Bifidobacterium breve DSMZ 20213	Bacteria	Actinobacteria	Bifidobacteriales	Actinobacteria	Bifidobacteriaceae	Bifidobacterium	breve
196	553	m_c18p_0445	-0.646625	STEARIC ACID	Organic compounds	Lipids and lipid-like molecules	Fatty Acyls	Fatty acids and conjugates	mm	Bifidobacterium breve	Bifidobacterium breve DSMZ 20213	Bacteria	Actinobacteria	Bifidobacteriales	Actinobacteria	Bifidobacteriaceae	Bifidobacterium	breve
197	554	m_c18p_0445	-0.580867	STEARIC ACID	Organic compounds	Lipids and lipid-like molecules	Fatty Acyls	Fatty acids and conjugates	mm	Bifidobacterium breve	Bifidobacterium breve DSMZ 20213	Bacteria	Actinobacteria	Bifidobacteriales	Actinobacteria	Bifidobacteriaceae	Bifidobacterium	breve
198	558	m_c18p_0445	-0.329491	STEARIC ACID	Organic compounds	Lipids and lipid-like molecules	Fatty Acyls	Fatty acids and conjugates	mm	Clostridium clostridioforme	Clostridium clostridioforme WAL-7855 BEI HM-317	Bacteria	Firmicutes	Clostridiales	Clostridia	Clostridaceae	Clostridium	clostridioforme
199	559	m_c18p_0445	-0.272608	STEARIC ACID	Organic compounds	Lipids and lipid-like molecules	Fatty Acyls	Fatty acids and conjugates	mm	Clostridium clostridioforme	Clostridium clostridioforme WAL-7855 BEI HM-317	Bacteria	Firmicutes	Clostridiales	Clostridia	Clostridaceae	Clostridium	clostridioforme
200	560	m_c18p_0445	-0.37844	STEARIC ACID	Organic compounds	Lipids and lipid-like molecules	Fatty Acyls	Fatty acids and conjugates	mm	Clostridium clostridioforme	Clostridium clostridioforme WAL-7855 BEI HM-317	Bacteria	Firmicutes	Clostridiales	Clostridia	Clostridaceae	Clostridium	clostridioforme
201	561	m_c18p_0445	-0.547779	STEARIC ACID	Organic compounds	Lipids and lipid-like molecules	Fatty Acyls	Fatty acids and conjugates	mm	Clostridium clostridioforme	Clostridium clostridioforme WAL-7855 BEI HM-317	Bacteria	Firmicutes	Clostridiales	Clostridia	Clostridaceae	Clostridium	clostridioforme
202	562	m_c18p_0445	-0.289781	STEARIC ACID	Organic compounds	Lipids and lipid-like molecules	Fatty Acyls	Fatty acids and conjugates	mm	Clostridium clostridioforme	Clostridium clostridioforme WAL-7855 BEI HM-317	Bacteria	Firmicutes	Clostridiales	Clostridia	Clostridaceae	Clostridium	clostridioforme
203	574	m_c18p_0445	-0.74704	STEARIC ACID	Organic compounds	Lipids and lipid-like molecules	Fatty Acyls	Fatty acids and conjugates	mm	Bacteroides vulgatus	Bacteroides vulgatus ATCC 8482	Bacteria	Bacteroidetes	Bacteroidales	Bacteroidia	Bacteroidaceae	Bacteroides	vulgatus
204	575	m_c18p_0445	-0.653217	STEARIC ACID	Organic compounds	Lipids and lipid-like molecules	Fatty Acyls	Fatty acids and conjugates	mm	Bacteroides vulgatus	Bacteroides vulgatus ATCC 8482	Bacteria	Bacteroidetes	Bacteroidales	Bacteroidia	Bacteroidaceae	Bacteroides	vulgatus
205	576	m_c18p_0445	-0.947808	STEARIC ACID	Organic compounds	Lipids and lipid-like molecules	Fatty Acyls	Fatty acids and conjugates	mm	Bacteroides vulgatus	Bacteroides vulgatus ATCC 8482	Bacteria	Bacteroidetes	Bacteroidales	Bacteroidia	Bacteroidaceae	Bacteroides	vulgatus
206	601	m_c18p_0445	0.684232	STEARIC ACID	Organic compounds	Lipids and lipid-like molecules	Fatty Acyls	Fatty acids and conjugates	mm	Peptostreptococcus	Peptostreptococcus sp. CC14N BEI HM-1051	Bacteria	Firmicutes	Clostridiales	Clostridia	Peptostreptococcaceae	Peptostreptococcus
207	602	m_c18p_0445	0.864789	STEARIC ACID	Organic compounds	Lipids and lipid-like molecules	Fatty Acyls	Fatty acids and conjugates	mm	Peptostreptococcus	Peptostreptococcus sp. CC14N BEI HM-1051	Bacteria	Firmicutes	Clostridiales	Clostridia	Peptostreptococcaceae	Peptostreptococcus
208	603	m_c18p_0445	0.987999	STEARIC ACID	Organic compounds	Lipids and lipid-like molecules	Fatty Acyls	Fatty acids and conjugates	mm	Peptostreptococcus	Peptostreptococcus sp. CC14N BEI HM-1051	Bacteria	Firmicutes	Clostridiales	Clostridia	Peptostreptococcaceae	Peptostreptococcus
209	604	m_c18p_0445	-1.04366	STEARIC ACID	Organic compounds	Lipids and lipid-like molecules	Fatty Acyls	Fatty acids and conjugates	mm	Bacteroides	Bacteroides sp. 9_1_42FAA BEI HM-27	Bacteria	Bacteroidetes	Bacteroidales	Bacteroidia	Bacteroidaceae	Bacteroides
210	605	m_c18p_0445	-0.753578	STEARIC ACID	Organic compounds	Lipids and lipid-like molecules	Fatty Acyls	Fatty acids and conjugates	mm	Bacteroides	Bacteroides sp. 9_1_42FAA BEI HM-27	Bacteria	Bacteroidetes	Bacteroidales	Bacteroidia	Bacteroidaceae	Bacteroides
211	606	m_c18p_0445	-0.877933	STEARIC ACID	Organic compounds	Lipids and lipid-like molecules	Fatty Acyls	Fatty acids and conjugates	mm	Bacteroides	Bacteroides sp. 9_1_42FAA BEI HM-27	Bacteria	Bacteroidetes	Bacteroidales	Bacteroidia	Bacteroidaceae	Bacteroides
212	613	m_c18p_0445	-1.0606	STEARIC ACID	Organic compounds	Lipids and lipid-like molecules	Fatty Acyls	Fatty acids and conjugates	mm	Veillonella	Veillonella sp. HPA0037 BEI HM-850	Bacteria	Firmicutes	Veillonellales	Negativicutes	Veillonellaceae	Veillonella
213	614	m_c18p_0445	-0.124565	STEARIC ACID	Organic compounds	Lipids and lipid-like molecules	Fatty Acyls	Fatty acids and conjugates	mm	Veillonella	Veillonella sp. HPA0037 BEI HM-850	Bacteria	Firmicutes	Veillonellales	Negativicutes	Veillonellaceae	Veillonella
214	615	m_c18p_0445	-0.10511	STEARIC ACID	Organic compounds	Lipids and lipid-like molecules	Fatty Acyls	Fatty acids and conjugates	mm	Veillonella	Veillonella sp. HPA0037 BEI HM-850	Bacteria	Firmicutes	Veillonellales	Negativicutes	Veillonellaceae	Veillonella
215	645	m_c18p_0445	-0.894311	STEARIC ACID	Organic compounds	Lipids and lipid-like molecules	Fatty Acyls	Fatty acids and conjugates	mm	Bacteroides fragilis	Bacteroides fragilis CL07T12C05 BEI HM-710	Bacteria	Bacteroidetes	Bacteroidales	Bacteroidia	Bacteroidaceae	Bacteroides	fragilis
216	646	m_c18p_0445	-0.800516	STEARIC ACID	Organic compounds	Lipids and lipid-like molecules	Fatty Acyls	Fatty acids and conjugates	mm	Bacteroides fragilis	Bacteroides fragilis CL07T12C05 BEI HM-710	Bacteria	Bacteroidetes	Bacteroidales	Bacteroidia	Bacteroidaceae	Bacteroides	fragilis
217	647	m_c18p_0445	-0.862203	STEARIC ACID	Organic compounds	Lipids and lipid-like molecules	Fatty Acyls	Fatty acids and conjugates	mm	Bacteroides fragilis	Bacteroides fragilis CL07T12C05 BEI HM-710	Bacteria	Bacteroidetes	Bacteroidales	Bacteroidia	Bacteroidaceae	Bacteroides	fragilis
218	664	m_c18p_0445	-0.700574	STEARIC ACID	Organic compounds	Lipids and lipid-like molecules	Fatty Acyls	Fatty acids and conjugates	mm	Clostridium clostridioforme	Clostridium clostridioforme 2_1_49FAA BEI HM-306	Bacteria	Firmicutes	Clostridiales	Clostridia	Clostridaceae	Clostridium	clostridioforme
219	665	m_c18p_0445	0.0402413	STEARIC ACID	Organic compounds	Lipids and lipid-like molecules	Fatty Acyls	Fatty acids and conjugates	mm	Clostridium clostridioforme	Clostridium clostridioforme 2_1_49FAA BEI HM-306	Bacteria	Firmicutes	Clostridiales	Clostridia	Clostridaceae	Clostridium	clostridioforme
220	666	m_c18p_0445	0.00886001	STEARIC ACID	Organic compounds	Lipids and lipid-like molecules	Fatty Acyls	Fatty acids and conjugates	mm	Clostridium clostridioforme	Clostridium clostridioforme 2_1_49FAA BEI HM-306	Bacteria	Firmicutes	Clostridiales	Clostridia	Clostridaceae	Clostridium	clostridioforme
221	667	m_c18p_0445	-1.18789	STEARIC ACID	Organic compounds	Lipids and lipid-like molecules	Fatty Acyls	Fatty acids and conjugates	mm	Clostridium clostridioforme	Clostridium clostridioforme 2_1_49FAA BEI HM-306	Bacteria	Firmicutes	Clostridiales	Clostridia	Clostridaceae	Clostridium	clostridioforme
222	668	m_c18p_0445	-0.0405045	STEARIC ACID	Organic compounds	Lipids and lipid-like molecules	Fatty Acyls	Fatty acids and conjugates	mm	Clostridium clostridioforme	Clostridium clostridioforme 2_1_49FAA BEI HM-306	Bacteria	Firmicutes	Clostridiales	Clostridia	Clostridaceae	Clostridium	clostridioforme
223	670	m_c18p_0445	0.666976	STEARIC ACID	Organic compounds	Lipids and lipid-like molecules	Fatty Acyls	Fatty acids and conjugates	mm	Bifidobacterium longum	Bifidobacterium longum reuter ATCC 55813	Bacteria	Actinobacteria	Bifidobacteriales	Actinobacteria	Bifidobacteriaceae	Bifidobacterium	longum
224	671	m_c18p_0445	0.792112	STEARIC ACID	Organic compounds	Lipids and lipid-like molecules	Fatty Acyls	Fatty acids and conjugates	mm	Bifidobacterium longum	Bifidobacterium longum reuter ATCC 55813	Bacteria	Actinobacteria	Bifidobacteriales	Actinobacteria	Bifidobacteriaceae	Bifidobacterium	longum
225	683	m_c18p_0445	-0.898903	STEARIC ACID	Organic compounds	Lipids and lipid-like molecules	Fatty Acyls	Fatty acids and conjugates	mm	Bacteroides	Bacteroides sp. 1_1_30 BEI HM-22	Bacteria	Bacteroidetes	Bacteroidales	Bacteroidia	Bacteroidaceae	Bacteroides
226	684	m_c18p_0445	-2.02299	STEARIC ACID	Organic compounds	Lipids and lipid-like molecules	Fatty Acyls	Fatty acids and conjugates	mm	Bacteroides	Bacteroides sp. 1_1_30 BEI HM-22	Bacteria	Bacteroidetes	Bacteroidales	Bacteroidia	Bacteroidaceae	Bacteroides
227	685	m_c18p_0445	-2.03474	STEARIC ACID	Organic compounds	Lipids and lipid-like molecules	Fatty Acyls	Fatty acids and conjugates	mm	Bacteroides	Bacteroides sp. 1_1_30 BEI HM-22	Bacteria	Bacteroidetes	Bacteroidales	Bacteroidia	Bacteroidaceae	Bacteroides
228	690	m_c18p_0445	-1.03628	STEARIC ACID	Organic compounds	Lipids and lipid-like molecules	Fatty Acyls	Fatty acids and conjugates	mm	Bacteroides thetaiotaomicron	Bacteroides thetaiotaomicron 3730	Bacteria	Bacteroidetes	Bacteroidales	Bacteroidia	Bacteroidaceae	Bacteroides	thetaiotaomicron
229	691	m_c18p_0445	-1.06695	STEARIC ACID	Organic compounds	Lipids and lipid-like molecules	Fatty Acyls	Fatty acids and conjugates	mm	Bacteroides thetaiotaomicron	Bacteroides thetaiotaomicron 3730	Bacteria	Bacteroidetes	Bacteroidales	Bacteroidia	Bacteroidaceae	Bacteroides	thetaiotaomicron
230	692	m_c18p_0445	-1.54399	STEARIC ACID	Organic compounds	Lipids and lipid-like molecules	Fatty Acyls	Fatty acids and conjugates	mm	Bacteroides thetaiotaomicron	Bacteroides thetaiotaomicron 3730	Bacteria	Bacteroidetes	Bacteroidales	Bacteroidia	Bacteroidaceae	Bacteroides	thetaiotaomicron
231	700	m_c18p_0445	0.944502	STEARIC ACID	Organic compounds	Lipids and lipid-like molecules	Fatty Acyls	Fatty acids and conjugates	mm	Bifidobacterium adolescentis	Bifidobacterium adolescentis L2-32	Bacteria	Actinobacteria	Bifidobacteriales	Actinobacteria	Bifidobacteriaceae	Bifidobacterium	adolescentis
232	701	m_c18p_0445	0.821207	STEARIC ACID	Organic compounds	Lipids and lipid-like molecules	Fatty Acyls	Fatty acids and conjugates	mm	Bifidobacterium adolescentis	Bifidobacterium adolescentis L2-32	Bacteria	Actinobacteria	Bifidobacteriales	Actinobacteria	Bifidobacteriaceae	Bifidobacterium	adolescentis
233	702	m_c18p_0445	0.656759	STEARIC ACID	Organic compounds	Lipids and lipid-like molecules	Fatty Acyls	Fatty acids and conjugates	mm	Bifidobacterium adolescentis	Bifidobacterium adolescentis L2-32	Bacteria	Actinobacteria	Bifidobacteriales	Actinobacteria	Bifidobacteriaceae	Bifidobacterium	adolescentis
234	706	m_c18p_0445	-0.985352	STEARIC ACID	Organic compounds	Lipids and lipid-like molecules	Fatty Acyls	Fatty acids and conjugates	mm	Providencia rustigianii	Providencia rustigianii DSM 4541	Bacteria	Proteobacteria	Enterobacteriales	Gammaproteobacteria	Morganellaceae	Providencia	rustigianii
235	707	m_c18p_0445	-0.825539	STEARIC ACID	Organic compounds	Lipids and lipid-like molecules	Fatty Acyls	Fatty acids and conjugates	mm	Providencia rustigianii	Providencia rustigianii DSM 4541	Bacteria	Proteobacteria	Enterobacteriales	Gammaproteobacteria	Morganellaceae	Providencia	rustigianii
236	708	m_c18p_0445	-1.27904	STEARIC ACID	Organic compounds	Lipids and lipid-like molecules	Fatty Acyls	Fatty acids and conjugates	mm	Providencia rustigianii	Providencia rustigianii DSM 4541	Bacteria	Proteobacteria	Enterobacteriales	Gammaproteobacteria	Morganellaceae	Providencia	rustigianii
237	715	m_c18p_0445	0.574441	STEARIC ACID	Organic compounds	Lipids and lipid-like molecules	Fatty Acyls	Fatty acids and conjugates	mm	Providencia stuartii	Providencia stuartii ATCC 25827	Bacteria	Proteobacteria	Enterobacteriales	Gammaproteobacteria	Morganellaceae	Providencia	stuartii
238	716	m_c18p_0445	0.610747	STEARIC ACID	Organic compounds	Lipids and lipid-like molecules	Fatty Acyls	Fatty acids and conjugates	mm	Providencia stuartii	Providencia stuartii ATCC 25827	Bacteria	Proteobacteria	Enterobacteriales	Gammaproteobacteria	Morganellaceae	Providencia	stuartii
239	717	m_c18p_0445	0.842173	STEARIC ACID	Organic compounds	Lipids and lipid-like molecules	Fatty Acyls	Fatty acids and conjugates	mm	Providencia stuartii	Providencia stuartii ATCC 25827	Bacteria	Proteobacteria	Enterobacteriales	Gammaproteobacteria	Morganellaceae	Providencia	stuartii
240	739	m_c18p_0445	-1.28992	STEARIC ACID	Organic compounds	Lipids and lipid-like molecules	Fatty Acyls	Fatty acids and conjugates	mm	Parabacteroides merdae	Parabacteroides merdae CL09T00C40 BEI HM-729	Bacteria	Bacteroidetes	Bacteroidales	Bacteroidia	Tannerellaceae	Parabacteroides	merdae
241	740	m_c18p_0445	-0.87377	STEARIC ACID	Organic compounds	Lipids and lipid-like molecules	Fatty Acyls	Fatty acids and conjugates	mm	Parabacteroides merdae	Parabacteroides merdae CL09T00C40 BEI HM-729	Bacteria	Bacteroidetes	Bacteroidales	Bacteroidia	Tannerellaceae	Parabacteroides	merdae
242	741	m_c18p_0445	-0.343797	STEARIC ACID	Organic compounds	Lipids and lipid-like molecules	Fatty Acyls	Fatty acids and conjugates	mm	Parabacteroides merdae	Parabacteroides merdae CL09T00C40 BEI HM-729	Bacteria	Bacteroidetes	Bacteroidales	Bacteroidia	Tannerellaceae	Parabacteroides	merdae
243	752	m_c18p_0445	-1.19205	STEARIC ACID	Organic compounds	Lipids and lipid-like molecules	Fatty Acyls	Fatty acids and conjugates	mm	Bacteroides thetaiotaomicron	Bacteroides thetaiotaomicron 8713	Bacteria	Bacteroidetes	Bacteroidales	Bacteroidia	Bacteroidaceae	Bacteroides	thetaiotaomicron
244	753	m_c18p_0445	-1.18702	STEARIC ACID	Organic compounds	Lipids and lipid-like molecules	Fatty Acyls	Fatty acids and conjugates	mm	Bacteroides thetaiotaomicron	Bacteroides thetaiotaomicron 8713	Bacteria	Bacteroidetes	Bacteroidales	Bacteroidia	Bacteroidaceae	Bacteroides	thetaiotaomicron
245	754	m_c18p_0445	-1.18568	STEARIC ACID	Organic compounds	Lipids and lipid-like molecules	Fatty Acyls	Fatty acids and conjugates	mm	Bacteroides thetaiotaomicron	Bacteroides thetaiotaomicron 8713	Bacteria	Bacteroidetes	Bacteroidales	Bacteroidia	Bacteroidaceae	Bacteroides	thetaiotaomicron
246	755	m_c18p_0445	-0.118847	STEARIC ACID	Organic compounds	Lipids and lipid-like molecules	Fatty Acyls	Fatty acids and conjugates	mm	Desulfovibrio piger	Desulfovibrio piger ATCC 29098 M2	Bacteria	Proteobacteria	Desulfovibrionales	Deltaproteobacteria	Desulfovibrionaceae	Desulfovibrio	piger
247	756	m_c18p_0445	-0.110819	STEARIC ACID	Organic compounds	Lipids and lipid-like molecules	Fatty Acyls	Fatty acids and conjugates	mm	Desulfovibrio piger	Desulfovibrio piger ATCC 29098 M2	Bacteria	Proteobacteria	Desulfovibrionales	Deltaproteobacteria	Desulfovibrionaceae	Desulfovibrio	piger
248	757	m_c18p_0445	-0.0566894	STEARIC ACID	Organic compounds	Lipids and lipid-like molecules	Fatty Acyls	Fatty acids and conjugates	mm	Desulfovibrio piger	Desulfovibrio piger ATCC 29098 M2	Bacteria	Proteobacteria	Desulfovibrionales	Deltaproteobacteria	Desulfovibrionaceae	Desulfovibrio	piger
249	760	m_c18p_0445	-1.01413	STEARIC ACID	Organic compounds	Lipids and lipid-like molecules	Fatty Acyls	Fatty acids and conjugates	mm	Lactobacillus ruminis	Lactobacillus ruminis ATCC 25644	Bacteria	Firmicutes	Lactobacillales	Bacilli	Lactobacillaceae	Lactobacillus	ruminis
250	761	m_c18p_0445	-0.0414577	STEARIC ACID	Organic compounds	Lipids and lipid-like molecules	Fatty Acyls	Fatty acids and conjugates	mm	Lactobacillus ruminis	Lactobacillus ruminis ATCC 25644	Bacteria	Firmicutes	Lactobacillales	Bacilli	Lactobacillaceae	Lactobacillus	ruminis
251	762	m_c18p_0445	0.58943	STEARIC ACID	Organic compounds	Lipids and lipid-like molecules	Fatty Acyls	Fatty acids and conjugates	mm	Lactobacillus ruminis	Lactobacillus ruminis ATCC 25644	Bacteria	Firmicutes	Lactobacillales	Bacilli	Lactobacillaceae	Lactobacillus	ruminis
252	763	m_c18p_0445	0.593399	STEARIC ACID	Organic compounds	Lipids and lipid-like molecules	Fatty Acyls	Fatty acids and conjugates	mm	Ruminococcus gnavus	Ruminococcus gnavus CC55_001C BEI HM-1056	Bacteria	Firmicutes	Clostridiales	Clostridia	Ruminococcaceae	Ruminococcus	gnavus
253	764	m_c18p_0445	0.558657	STEARIC ACID	Organic compounds	Lipids and lipid-like molecules	Fatty Acyls	Fatty acids and conjugates	mm	Ruminococcus gnavus	Ruminococcus gnavus CC55_001C BEI HM-1056	Bacteria	Firmicutes	Clostridiales	Clostridia	Ruminococcaceae	Ruminococcus	gnavus
254	765	m_c18p_0445	0.603187	STEARIC ACID	Organic compounds	Lipids and lipid-like molecules	Fatty Acyls	Fatty acids and conjugates	mm	Ruminococcus gnavus	Ruminococcus gnavus CC55_001C BEI HM-1056	Bacteria	Firmicutes	Clostridiales	Clostridia	Ruminococcaceae	Ruminococcus	gnavus
255	766	m_c18p_0445	-1.46333	STEARIC ACID	Organic compounds	Lipids and lipid-like molecules	Fatty Acyls	Fatty acids and conjugates	mm	Bacteroides xylanoisolvens	Bacteroides xylanoisolvens XB1A DSMZ 18836	Bacteria	Bacteroidetes	Bacteroidales	Bacteroidia	Bacteroidaceae	Bacteroides	xylanoisolvens
256	767	m_c18p_0445	-1.73655	STEARIC ACID	Organic compounds	Lipids and lipid-like molecules	Fatty Acyls	Fatty acids and conjugates	mm	Bacteroides xylanoisolvens	Bacteroides xylanoisolvens XB1A DSMZ 18836	Bacteria	Bacteroidetes	Bacteroidales	Bacteroidia	Bacteroidaceae	Bacteroides	xylanoisolvens
257	768	m_c18p_0445	-1.54651	STEARIC ACID	Organic compounds	Lipids and lipid-like molecules	Fatty Acyls	Fatty acids and conjugates	mm	Bacteroides xylanoisolvens	Bacteroides xylanoisolvens XB1A DSMZ 18836	Bacteria	Bacteroidetes	Bacteroidales	Bacteroidia	Bacteroidaceae	Bacteroides	xylanoisolvens
258	783	m_c18p_0445	-0.498427	STEARIC ACID	Organic compounds	Lipids and lipid-like molecules	Fatty Acyls	Fatty acids and conjugates	mm	Bacteroides eggerthii	Bacteroides eggerthii ATCC 27754	Bacteria	Bacteroidetes	Bacteroidales	Bacteroidia	Bacteroidaceae	Bacteroides	eggerthii
259	784	m_c18p_0445	-0.908102	STEARIC ACID	Organic compounds	Lipids and lipid-like molecules	Fatty Acyls	Fatty acids and conjugates	mm	Bacteroides eggerthii	Bacteroides eggerthii ATCC 27754	Bacteria	Bacteroidetes	Bacteroidales	Bacteroidia	Bacteroidaceae	Bacteroides	eggerthii
260	785	m_c18p_0445	-1.04655	STEARIC ACID	Organic compounds	Lipids and lipid-like molecules	Fatty Acyls	Fatty acids and conjugates	mm	Bacteroides eggerthii	Bacteroides eggerthii ATCC 27754	Bacteria	Bacteroidetes	Bacteroidales	Bacteroidia	Bacteroidaceae	Bacteroides	eggerthii
261	791	m_c18p_0445	1.23819	STEARIC ACID	Organic compounds	Lipids and lipid-like molecules	Fatty Acyls	Fatty acids and conjugates	mm	Collinsella aerofaciens	Collinsella aerofaciens ATCC 25986	Bacteria	Actinobacteria	Coriobacteriales	Coriobacteriia	Coriobacteriaceae	Collinsella	aerofaciens
262	792	m_c18p_0445	1.13155	STEARIC ACID	Organic compounds	Lipids and lipid-like molecules	Fatty Acyls	Fatty acids and conjugates	mm	Collinsella aerofaciens	Collinsella aerofaciens ATCC 25986	Bacteria	Actinobacteria	Coriobacteriales	Coriobacteriia	Coriobacteriaceae	Collinsella	aerofaciens
263	793	m_c18p_0445	1.21355	STEARIC ACID	Organic compounds	Lipids and lipid-like molecules	Fatty Acyls	Fatty acids and conjugates	mm	Collinsella aerofaciens	Collinsella aerofaciens ATCC 25986	Bacteria	Actinobacteria	Coriobacteriales	Coriobacteriia	Coriobacteriaceae	Collinsella	aerofaciens
264	798	m_c18p_0445	-1.6095	STEARIC ACID	Organic compounds	Lipids and lipid-like molecules	Fatty Acyls	Fatty acids and conjugates	mm	Parabacteroides goldsteinii	Parabacteroides goldsteinii CC87F BEI HM-1050	Bacteria	Bacteroidetes	Bacteroidales	Bacteroidia	Tannerellaceae	Parabacteroides	goldsteinii
265	799	m_c18p_0445	-1.73833	STEARIC ACID	Organic compounds	Lipids and lipid-like molecules	Fatty Acyls	Fatty acids and conjugates	mm	Parabacteroides goldsteinii	Parabacteroides goldsteinii CC87F BEI HM-1050	Bacteria	Bacteroidetes	Bacteroidales	Bacteroidia	Tannerellaceae	Parabacteroides	goldsteinii
266	800	m_c18p_0445	-2.19183	STEARIC ACID	Organic compounds	Lipids and lipid-like molecules	Fatty Acyls	Fatty acids and conjugates	mm	Parabacteroides goldsteinii	Parabacteroides goldsteinii CC87F BEI HM-1050	Bacteria	Bacteroidetes	Bacteroidales	Bacteroidia	Tannerellaceae	Parabacteroides	goldsteinii
267	802	m_c18p_0445	0.680958	STEARIC ACID	Organic compounds	Lipids and lipid-like molecules	Fatty Acyls	Fatty acids and conjugates	mm	Citrobacter portucalensis	Citrobacter portucalensis 30_2 BEI HM-34	Bacteria	Proteobacteria	Enterobacteriales	Gammaproteobacteria	Enterobacteriaceae	Citrobacter	portucalensis
268	803	m_c18p_0445	-0.597899	STEARIC ACID	Organic compounds	Lipids and lipid-like molecules	Fatty Acyls	Fatty acids and conjugates	mm	Citrobacter portucalensis	Citrobacter portucalensis 30_2 BEI HM-34	Bacteria	Proteobacteria	Enterobacteriales	Gammaproteobacteria	Enterobacteriaceae	Citrobacter	portucalensis
269	804	m_c18p_0445	0.782182	STEARIC ACID	Organic compounds	Lipids and lipid-like molecules	Fatty Acyls	Fatty acids and conjugates	mm	Citrobacter portucalensis	Citrobacter portucalensis 30_2 BEI HM-34	Bacteria	Proteobacteria	Enterobacteriales	Gammaproteobacteria	Enterobacteriaceae	Citrobacter	portucalensis
270	831	m_c18p_0445	-0.947938	STEARIC ACID	Organic compounds	Lipids and lipid-like molecules	Fatty Acyls	Fatty acids and conjugates	mm	Bacteroides dorei	Bacteroides dorei 5_1_36/D4 BEI HM-29	Bacteria	Bacteroidetes	Bacteroidales	Bacteroidia	Bacteroidaceae	Bacteroides	dorei
271	834	m_c18p_0445	-0.761094	STEARIC ACID	Organic compounds	Lipids and lipid-like molecules	Fatty Acyls	Fatty acids and conjugates	mm	Bacteroides dorei	Bacteroides dorei CL03T12C01 BEI HM-718	Bacteria	Bacteroidetes	Bacteroidales	Bacteroidia	Bacteroidaceae	Bacteroides	dorei
272	835	m_c18p_0445	-0.748988	STEARIC ACID	Organic compounds	Lipids and lipid-like molecules	Fatty Acyls	Fatty acids and conjugates	mm	Bacteroides dorei	Bacteroides dorei CL03T12C01 BEI HM-718	Bacteria	Bacteroidetes	Bacteroidales	Bacteroidia	Bacteroidaceae	Bacteroides	dorei
273	843	m_c18p_0445	0.33008	STEARIC ACID	Organic compounds	Lipids and lipid-like molecules	Fatty Acyls	Fatty acids and conjugates	mm	Subdoligranulum variabile	Subdoligranulum variabile DSMZ 15176	Bacteria	Firmicutes	Clostridiales	Clostridia	Ruminococcaceae	Subdoligranulum	variabile
274	844	m_c18p_0445	0.728875	STEARIC ACID	Organic compounds	Lipids and lipid-like molecules	Fatty Acyls	Fatty acids and conjugates	mm	Subdoligranulum variabile	Subdoligranulum variabile DSMZ 15176	Bacteria	Firmicutes	Clostridiales	Clostridia	Ruminococcaceae	Subdoligranulum	variabile
275	845	m_c18p_0445	0.968611	STEARIC ACID	Organic compounds	Lipids and lipid-like molecules	Fatty Acyls	Fatty acids and conjugates	mm	Subdoligranulum variabile	Subdoligranulum variabile DSMZ 15176	Bacteria	Firmicutes	Clostridiales	Clostridia	Ruminococcaceae	Subdoligranulum	variabile
276	848	m_c18p_0445	-1.09641	STEARIC ACID	Organic compounds	Lipids and lipid-like molecules	Fatty Acyls	Fatty acids and conjugates	mm	Bacteroides plebeius	Bacteroides plebeius DSMZ 17135	Bacteria	Bacteroidetes	Bacteroidales	Bacteroidia	Bacteroidaceae	Bacteroides	plebeius
277	849	m_c18p_0445	-0.638174	STEARIC ACID	Organic compounds	Lipids and lipid-like molecules	Fatty Acyls	Fatty acids and conjugates	mm	Bacteroides plebeius	Bacteroides plebeius DSMZ 17135	Bacteria	Bacteroidetes	Bacteroidales	Bacteroidia	Bacteroidaceae	Bacteroides	plebeius
278	850	m_c18p_0445	-0.518758	STEARIC ACID	Organic compounds	Lipids and lipid-like molecules	Fatty Acyls	Fatty acids and conjugates	mm	Bacteroides plebeius	Bacteroides plebeius DSMZ 17135	Bacteria	Bacteroidetes	Bacteroidales	Bacteroidia	Bacteroidaceae	Bacteroides	plebeius
279	851	m_c18p_0445	-1.29814	STEARIC ACID	Organic compounds	Lipids and lipid-like molecules	Fatty Acyls	Fatty acids and conjugates	mm	Bacteroides salyersiae	Bacteroides salyersiae CL02T12C01 BEI HM-725	Bacteria	Bacteroidetes	Bacteroidales	Bacteroidia	Bacteroidaceae	Bacteroides	salyersiae
280	852	m_c18p_0445	-1.19852	STEARIC ACID	Organic compounds	Lipids and lipid-like molecules	Fatty Acyls	Fatty acids and conjugates	mm	Bacteroides salyersiae	Bacteroides salyersiae CL02T12C01 BEI HM-725	Bacteria	Bacteroidetes	Bacteroidales	Bacteroidia	Bacteroidaceae	Bacteroides	salyersiae
281	853	m_c18p_0445	-1.98601	STEARIC ACID	Organic compounds	Lipids and lipid-like molecules	Fatty Acyls	Fatty acids and conjugates	mm	Bacteroides salyersiae	Bacteroides salyersiae CL02T12C01 BEI HM-725	Bacteria	Bacteroidetes	Bacteroidales	Bacteroidia	Bacteroidaceae	Bacteroides	salyersiae
282	864	m_c18p_0445	-0.837863	STEARIC ACID	Organic compounds	Lipids and lipid-like molecules	Fatty Acyls	Fatty acids and conjugates	mm	Bacteroides eggerthii	Bacteroides eggerthii ATCC 27754	Bacteria	Bacteroidetes	Bacteroidales	Bacteroidia	Bacteroidaceae	Bacteroides	eggerthii
283	865	m_c18p_0445	-0.794272	STEARIC ACID	Organic compounds	Lipids and lipid-like molecules	Fatty Acyls	Fatty acids and conjugates	mm	Bacteroides eggerthii	Bacteroides eggerthii ATCC 27754	Bacteria	Bacteroidetes	Bacteroidales	Bacteroidia	Bacteroidaceae	Bacteroides	eggerthii
284	866	m_c18p_0445	-0.760898	STEARIC ACID	Organic compounds	Lipids and lipid-like molecules	Fatty Acyls	Fatty acids and conjugates	mm	Bacteroides eggerthii	Bacteroides eggerthii ATCC 27754	Bacteria	Bacteroidetes	Bacteroidales	Bacteroidia	Bacteroidaceae	Bacteroides	eggerthii
285	867	m_c18p_0445	-1.16124	STEARIC ACID	Organic compounds	Lipids and lipid-like molecules	Fatty Acyls	Fatty acids and conjugates	mm	Parabacteroides distasonis	Parabacteroides distasonis ATCC 8503	Bacteria	Bacteroidetes	Bacteroidales	Bacteroidia	Tannerellaceae	Parabacteroides	distasonis
286	868	m_c18p_0445	-0.963554	STEARIC ACID	Organic compounds	Lipids and lipid-like molecules	Fatty Acyls	Fatty acids and conjugates	mm	Parabacteroides distasonis	Parabacteroides distasonis ATCC 8503	Bacteria	Bacteroidetes	Bacteroidales	Bacteroidia	Tannerellaceae	Parabacteroides	distasonis
287	869	m_c18p_0445	-0.646058	STEARIC ACID	Organic compounds	Lipids and lipid-like molecules	Fatty Acyls	Fatty acids and conjugates	mm	Parabacteroides distasonis	Parabacteroides distasonis ATCC 8503	Bacteria	Bacteroidetes	Bacteroidales	Bacteroidia	Tannerellaceae	Parabacteroides	distasonis
288	876	m_c18p_0445	-0.814577	STEARIC ACID	Organic compounds	Lipids and lipid-like molecules	Fatty Acyls	Fatty acids and conjugates	mm	Bacteroides fragilis	Bacteroides fragilis 3_1_12 BEI HM-20	Bacteria	Bacteroidetes	Bacteroidales	Bacteroidia	Bacteroidaceae	Bacteroides	fragilis
289	877	m_c18p_0445	-0.866656	STEARIC ACID	Organic compounds	Lipids and lipid-like molecules	Fatty Acyls	Fatty acids and conjugates	mm	Bacteroides fragilis	Bacteroides fragilis 3_1_12 BEI HM-20	Bacteria	Bacteroidetes	Bacteroidales	Bacteroidia	Bacteroidaceae	Bacteroides	fragilis
290	878	m_c18p_0445	-0.875089	STEARIC ACID	Organic compounds	Lipids and lipid-like molecules	Fatty Acyls	Fatty acids and conjugates	mm	Bacteroides fragilis	Bacteroides fragilis 3_1_12 BEI HM-20	Bacteria	Bacteroidetes	Bacteroidales	Bacteroidia	Bacteroidaceae	Bacteroides	fragilis
291	881	m_c18p_0445	0.787506	STEARIC ACID	Organic compounds	Lipids and lipid-like molecules	Fatty Acyls	Fatty acids and conjugates	mm	Dorea formicigenerans	Dorea formicigenerans ATCC 27755	Bacteria	Firmicutes	Clostridiales	Clostridia	Lachnospiraceae	Dorea	formicigenerans
292	882	m_c18p_0445	0.540959	STEARIC ACID	Organic compounds	Lipids and lipid-like molecules	Fatty Acyls	Fatty acids and conjugates	mm	Dorea formicigenerans	Dorea formicigenerans ATCC 27755	Bacteria	Firmicutes	Clostridiales	Clostridia	Lachnospiraceae	Dorea	formicigenerans
293	883	m_c18p_0445	0.397202	STEARIC ACID	Organic compounds	Lipids and lipid-like molecules	Fatty Acyls	Fatty acids and conjugates	mm	Dorea formicigenerans	Dorea formicigenerans ATCC 27755	Bacteria	Firmicutes	Clostridiales	Clostridia	Lachnospiraceae	Dorea	formicigenerans
294	901	m_c18p_0445	0.470926	STEARIC ACID	Organic compounds	Lipids and lipid-like molecules	Fatty Acyls	Fatty acids and conjugates	mm	Anaerostipes	Anaerostipes sp. 3_2_56FAA BEI HM-220 904b	Bacteria	Firmicutes	Clostridiales	Clostridia	Lachnospiraceae	Anaerostipes
295	902	m_c18p_0445	0.117403	STEARIC ACID	Organic compounds	Lipids and lipid-like molecules	Fatty Acyls	Fatty acids and conjugates	mm	Anaerostipes	Anaerostipes sp. 3_2_56FAA BEI HM-220 904b	Bacteria	Firmicutes	Clostridiales	Clostridia	Lachnospiraceae	Anaerostipes
296	903	m_c18p_0445	0.203146	STEARIC ACID	Organic compounds	Lipids and lipid-like molecules	Fatty Acyls	Fatty acids and conjugates	mm	Anaerostipes	Anaerostipes sp. 3_2_56FAA BEI HM-220 904b	Bacteria	Firmicutes	Clostridiales	Clostridia	Lachnospiraceae	Anaerostipes
297	904	m_c18p_0445	-1.13986	STEARIC ACID	Organic compounds	Lipids and lipid-like molecules	Fatty Acyls	Fatty acids and conjugates	mm	Bacteroides thetaiotaomicron	Bacteroides thetaiotaomicron 3731	Bacteria	Bacteroidetes	Bacteroidales	Bacteroidia	Bacteroidaceae	Bacteroides	thetaiotaomicron
298	905	m_c18p_0445	-2.05654	STEARIC ACID	Organic compounds	Lipids and lipid-like molecules	Fatty Acyls	Fatty acids and conjugates	mm	Bacteroides thetaiotaomicron	Bacteroides thetaiotaomicron 3731	Bacteria	Bacteroidetes	Bacteroidales	Bacteroidia	Bacteroidaceae	Bacteroides	thetaiotaomicron
299	906	m_c18p_0445	-1.51984	STEARIC ACID	Organic compounds	Lipids and lipid-like molecules	Fatty Acyls	Fatty acids and conjugates	mm	Bacteroides thetaiotaomicron	Bacteroides thetaiotaomicron 3731	Bacteria	Bacteroidetes	Bacteroidales	Bacteroidia	Bacteroidaceae	Bacteroides	thetaiotaomicron
300	907	m_c18p_0445	-1.54723	STEARIC ACID	Organic compounds	Lipids and lipid-like molecules	Fatty Acyls	Fatty acids and conjugates	mm	Bacteroides ovatus	Bacteroides ovatus ATCC 8483	Bacteria	Bacteroidetes	Bacteroidales	Bacteroidia	Bacteroidaceae	Bacteroides	ovatus
301	908	m_c18p_0445	-2.15248	STEARIC ACID	Organic compounds	Lipids and lipid-like molecules	Fatty Acyls	Fatty acids and conjugates	mm	Bacteroides ovatus	Bacteroides ovatus ATCC 8483	Bacteria	Bacteroidetes	Bacteroidales	Bacteroidia	Bacteroidaceae	Bacteroides	ovatus
302	909	m_c18p_0445	-1.88585	STEARIC ACID	Organic compounds	Lipids and lipid-like molecules	Fatty Acyls	Fatty acids and conjugates	mm	Bacteroides ovatus	Bacteroides ovatus ATCC 8483	Bacteria	Bacteroidetes	Bacteroidales	Bacteroidia	Bacteroidaceae	Bacteroides	ovatus
303	913	m_c18p_0445	-0.963047	STEARIC ACID	Organic compounds	Lipids and lipid-like molecules	Fatty Acyls	Fatty acids and conjugates	mm	Bacteroides stercoris	Bacteroides stercoris ATCC 43183	Bacteria	Bacteroidetes	Bacteroidales	Bacteroidia	Bacteroidaceae	Bacteroides	stercoris
304	914	m_c18p_0445	-0.962716	STEARIC ACID	Organic compounds	Lipids and lipid-like molecules	Fatty Acyls	Fatty acids and conjugates	mm	Bacteroides stercoris	Bacteroides stercoris ATCC 43183	Bacteria	Bacteroidetes	Bacteroidales	Bacteroidia	Bacteroidaceae	Bacteroides	stercoris
305	915	m_c18p_0445	-1.07042	STEARIC ACID	Organic compounds	Lipids and lipid-like molecules	Fatty Acyls	Fatty acids and conjugates	mm	Bacteroides stercoris	Bacteroides stercoris ATCC 43183	Bacteria	Bacteroidetes	Bacteroidales	Bacteroidia	Bacteroidaceae	Bacteroides	stercoris
306	924	m_c18p_0445	0.627621	STEARIC ACID	Organic compounds	Lipids and lipid-like molecules	Fatty Acyls	Fatty acids and conjugates	mm	Fusobacterium nucleatum	Fusobacterium nucleatum subsp. animalis D11 BEI HM-75	Bacteria	Fusobacteria	Fusobacteriales	Fusobacteriia	Fusobacteriaceae	Fusobacterium	nucleatum
307	925	m_c18p_0445	0.843795	STEARIC ACID	Organic compounds	Lipids and lipid-like molecules	Fatty Acyls	Fatty acids and conjugates	mm	Fusobacterium nucleatum	Fusobacterium nucleatum subsp. animalis D11 BEI HM-75	Bacteria	Fusobacteria	Fusobacteriales	Fusobacteriia	Fusobacteriaceae	Fusobacterium	nucleatum
308	926	m_c18p_0445	-0.59971	STEARIC ACID	Organic compounds	Lipids and lipid-like molecules	Fatty Acyls	Fatty acids and conjugates	mm	Clostridium symbiosum	Clostridium symbiosum WAL 14673 BEI HM-319	Bacteria	Firmicutes	Clostridiales	Clostridia	Clostridaceae	Clostridium	symbiosum
309	927	m_c18p_0445	-0.360837	STEARIC ACID	Organic compounds	Lipids and lipid-like molecules	Fatty Acyls	Fatty acids and conjugates	mm	Clostridium symbiosum	Clostridium symbiosum WAL 14673 BEI HM-319	Bacteria	Firmicutes	Clostridiales	Clostridia	Clostridaceae	Clostridium	symbiosum
310	928	m_c18p_0445	-0.477207	STEARIC ACID	Organic compounds	Lipids and lipid-like molecules	Fatty Acyls	Fatty acids and conjugates	mm	Clostridium symbiosum	Clostridium symbiosum WAL 14673 BEI HM-319	Bacteria	Firmicutes	Clostridiales	Clostridia	Clostridaceae	Clostridium	symbiosum
311	929	m_c18p_0445	-1.04028	STEARIC ACID	Organic compounds	Lipids and lipid-like molecules	Fatty Acyls	Fatty acids and conjugates	mm	Clostridium symbiosum	Clostridium symbiosum WAL 14673 BEI HM-319	Bacteria	Firmicutes	Clostridiales	Clostridia	Clostridaceae	Clostridium	symbiosum
312	930	m_c18p_0445	-0.5016	STEARIC ACID	Organic compounds	Lipids and lipid-like molecules	Fatty Acyls	Fatty acids and conjugates	mm	Clostridium symbiosum	Clostridium symbiosum WAL 14673 BEI HM-319	Bacteria	Firmicutes	Clostridiales	Clostridia	Clostridaceae	Clostridium	symbiosum
313	948	m_c18p_0445	-0.961705	STEARIC ACID	Organic compounds	Lipids and lipid-like molecules	Fatty Acyls	Fatty acids and conjugates	mm	Eubacterium eligens	Eubacterium eligens DSMZ 3376	Bacteria	Firmicutes	Clostridiales	Clostridia	Eubacteriaceae	Eubacterium	eligens
314	949	m_c18p_0445	-1.06631	STEARIC ACID	Organic compounds	Lipids and lipid-like molecules	Fatty Acyls	Fatty acids and conjugates	mm	Eubacterium eligens	Eubacterium eligens DSMZ 3376	Bacteria	Firmicutes	Clostridiales	Clostridia	Eubacteriaceae	Eubacterium	eligens
315	950	m_c18p_0445	-1.15319	STEARIC ACID	Organic compounds	Lipids and lipid-like molecules	Fatty Acyls	Fatty acids and conjugates	mm	Eubacterium eligens	Eubacterium eligens DSMZ 3376	Bacteria	Firmicutes	Clostridiales	Clostridia	Eubacteriaceae	Eubacterium	eligens
316	957	m_c18p_0445	0.779027	STEARIC ACID	Organic compounds	Lipids and lipid-like molecules	Fatty Acyls	Fatty acids and conjugates	mm	Clostridium hathewayi	Clostridium hathewayi WAL-18680 BEI HM-308	Bacteria	Firmicutes	Clostridiales	Clostridia	Clostridaceae	Clostridium	hathewayi
317	958	m_c18p_0445	0.60003	STEARIC ACID	Organic compounds	Lipids and lipid-like molecules	Fatty Acyls	Fatty acids and conjugates	mm	Clostridium hathewayi	Clostridium hathewayi WAL-18680 BEI HM-308	Bacteria	Firmicutes	Clostridiales	Clostridia	Clostridaceae	Clostridium	hathewayi
318	959	m_c18p_0445	0.68851	STEARIC ACID	Organic compounds	Lipids and lipid-like molecules	Fatty Acyls	Fatty acids and conjugates	mm	Clostridium hathewayi	Clostridium hathewayi WAL-18680 BEI HM-308	Bacteria	Firmicutes	Clostridiales	Clostridia	Clostridaceae	Clostridium	hathewayi
319	966	m_c18p_0445	0.305206	STEARIC ACID	Organic compounds	Lipids and lipid-like molecules	Fatty Acyls	Fatty acids and conjugates	mm	Citrobacter youngae	Citrobacter youngae ATCC 29220	Bacteria	Proteobacteria	Enterobacteriales	Gammaproteobacteria	Enterobacteriaceae	Citrobacter	youngae
320	967	m_c18p_0445	0.216728	STEARIC ACID	Organic compounds	Lipids and lipid-like molecules	Fatty Acyls	Fatty acids and conjugates	mm	Citrobacter youngae	Citrobacter youngae ATCC 29220	Bacteria	Proteobacteria	Enterobacteriales	Gammaproteobacteria	Enterobacteriaceae	Citrobacter	youngae
321	968	m_c18p_0445	0.287442	STEARIC ACID	Organic compounds	Lipids and lipid-like molecules	Fatty Acyls	Fatty acids and conjugates	mm	Citrobacter youngae	Citrobacter youngae ATCC 29220	Bacteria	Proteobacteria	Enterobacteriales	Gammaproteobacteria	Enterobacteriaceae	Citrobacter	youngae
322	976	m_c18p_0445	-0.175764	STEARIC ACID	Organic compounds	Lipids and lipid-like molecules	Fatty Acyls	Fatty acids and conjugates	mm	Ruminococcus bromii	Ruminococcus bromii ATCC 27255	Bacteria	Firmicutes	Clostridiales	Clostridia	Ruminococcaceae	Ruminococcus	bromii
323	977	m_c18p_0445	-0.147708	STEARIC ACID	Organic compounds	Lipids and lipid-like molecules	Fatty Acyls	Fatty acids and conjugates	mm	Ruminococcus bromii	Ruminococcus bromii ATCC 27255	Bacteria	Firmicutes	Clostridiales	Clostridia	Ruminococcaceae	Ruminococcus	bromii
324	978	m_c18p_0445	-0.13851	STEARIC ACID	Organic compounds	Lipids and lipid-like molecules	Fatty Acyls	Fatty acids and conjugates	mm	Ruminococcus bromii	Ruminococcus bromii ATCC 27255	Bacteria	Firmicutes	Clostridiales	Clostridia	Ruminococcaceae	Ruminococcus	bromii
325	979	m_c18p_0445	-0.0297613	STEARIC ACID	Organic compounds	Lipids and lipid-like molecules	Fatty Acyls	Fatty acids and conjugates	mm	Bifidobacterium dentium	Bifidobacterium dentium ATCC 27678	Bacteria	Actinobacteria	Bifidobacteriales	Actinobacteria	Bifidobacteriaceae	Bifidobacterium	dentium
326	980	m_c18p_0445	0.295254	STEARIC ACID	Organic compounds	Lipids and lipid-like molecules	Fatty Acyls	Fatty acids and conjugates	mm	Bifidobacterium dentium	Bifidobacterium dentium ATCC 27678	Bacteria	Actinobacteria	Bifidobacteriales	Actinobacteria	Bifidobacteriaceae	Bifidobacterium	dentium
327	982	m_c18p_0445	-0.93598	STEARIC ACID	Organic compounds	Lipids and lipid-like molecules	Fatty Acyls	Fatty acids and conjugates	mm	Bacteroides	Bacteroides sp. 4_1_36 BEI HM-258	Bacteria	Bacteroidetes	Bacteroidales	Bacteroidia	Bacteroidaceae	Bacteroides
328	983	m_c18p_0445	-0.930026	STEARIC ACID	Organic compounds	Lipids and lipid-like molecules	Fatty Acyls	Fatty acids and conjugates	mm	Bacteroides	Bacteroides sp. 4_1_36 BEI HM-258	Bacteria	Bacteroidetes	Bacteroidales	Bacteroidia	Bacteroidaceae	Bacteroides
329	984	m_c18p_0445	-1.00186	STEARIC ACID	Organic compounds	Lipids and lipid-like molecules	Fatty Acyls	Fatty acids and conjugates	mm	Bacteroides	Bacteroides sp. 4_1_36 BEI HM-258	Bacteria	Bacteroidetes	Bacteroidales	Bacteroidia	Bacteroidaceae	Bacteroides
330	988	m_c18p_0445	-0.796796	STEARIC ACID	Organic compounds	Lipids and lipid-like molecules	Fatty Acyls	Fatty acids and conjugates	mm	Clostridium cadaveris	Clostridium cadaveris CC40_001C BEI HM-1039	Bacteria	Firmicutes	Clostridiales	Clostridia	Clostridaceae	Clostridium	cadaveris
331	989	m_c18p_0445	0.427716	STEARIC ACID	Organic compounds	Lipids and lipid-like molecules	Fatty Acyls	Fatty acids and conjugates	mm	Clostridium cadaveris	Clostridium cadaveris CC40_001C BEI HM-1039	Bacteria	Firmicutes	Clostridiales	Clostridia	Clostridaceae	Clostridium	cadaveris
332	990	m_c18p_0445	0.489537	STEARIC ACID	Organic compounds	Lipids and lipid-like molecules	Fatty Acyls	Fatty acids and conjugates	mm	Clostridium cadaveris	Clostridium cadaveris CC40_001C BEI HM-1039	Bacteria	Firmicutes	Clostridiales	Clostridia	Clostridaceae	Clostridium	cadaveris
333	991	m_c18p_0445	0.18963	STEARIC ACID	Organic compounds	Lipids and lipid-like molecules	Fatty Acyls	Fatty acids and conjugates	mm	Clostridium cadaveris	Clostridium cadaveris CC40_001C BEI HM-1039	Bacteria	Firmicutes	Clostridiales	Clostridia	Clostridaceae	Clostridium	cadaveris
334	992	m_c18p_0445	0.577145	STEARIC ACID	Organic compounds	Lipids and lipid-like molecules	Fatty Acyls	Fatty acids and conjugates	mm	Clostridium cadaveris	Clostridium cadaveris CC40_001C BEI HM-1039	Bacteria	Firmicutes	Clostridiales	Clostridia	Clostridaceae	Clostridium	cadaveris
335	996	m_c18p_0445	-0.518215	STEARIC ACID	Organic compounds	Lipids and lipid-like molecules	Fatty Acyls	Fatty acids and conjugates	mm	Lactobacillus reuteri	Lactobacillus reuteri CF48-3A BEI HM-102	Bacteria	Firmicutes	Lactobacillales	Bacilli	Lactobacillaceae	Lactobacillus	reuteri
336	997	m_c18p_0445	0.207979	STEARIC ACID	Organic compounds	Lipids and lipid-like molecules	Fatty Acyls	Fatty acids and conjugates	mm	Lactobacillus reuteri	Lactobacillus reuteri CF48-3A BEI HM-102	Bacteria	Firmicutes	Lactobacillales	Bacilli	Lactobacillaceae	Lactobacillus	reuteri
337	998	m_c18p_0445	0.370456	STEARIC ACID	Organic compounds	Lipids and lipid-like molecules	Fatty Acyls	Fatty acids and conjugates	mm	Lactobacillus reuteri	Lactobacillus reuteri CF48-3A BEI HM-102	Bacteria	Firmicutes	Lactobacillales	Bacilli	Lactobacillaceae	Lactobacillus	reuteri
338	999	m_c18p_0445	0.279229	STEARIC ACID	Organic compounds	Lipids and lipid-like molecules	Fatty Acyls	Fatty acids and conjugates	mm	Lactobacillus reuteri	Lactobacillus reuteri CF48-3A BEI HM-102	Bacteria	Firmicutes	Lactobacillales	Bacilli	Lactobacillaceae	Lactobacillus	reuteri
339	1000	m_c18p_0445	0.278259	STEARIC ACID	Organic compounds	Lipids and lipid-like molecules	Fatty Acyls	Fatty acids and conjugates	mm	Lactobacillus reuteri	Lactobacillus reuteri CF48-3A BEI HM-102	Bacteria	Firmicutes	Lactobacillales	Bacilli	Lactobacillaceae	Lactobacillus	reuteri
340	1009	m_c18p_0445	0.18028	STEARIC ACID	Organic compounds	Lipids and lipid-like molecules	Fatty Acyls	Fatty acids and conjugates	mm	Streptococcus parasanguinis	Streptococcus parasanguinis CC87K BEI HM-1060	Bacteria	Firmicutes	Lactobacillales	Bacilli	Streptococcaceae	Streptococcus	parasanguinis
341	1010	m_c18p_0445	-0.168974	STEARIC ACID	Organic compounds	Lipids and lipid-like molecules	Fatty Acyls	Fatty acids and conjugates	mm	Streptococcus parasanguinis	Streptococcus parasanguinis CC87K BEI HM-1060	Bacteria	Firmicutes	Lactobacillales	Bacilli	Streptococcaceae	Streptococcus	parasanguinis
342	1011	m_c18p_0445	-0.331858	STEARIC ACID	Organic compounds	Lipids and lipid-like molecules	Fatty Acyls	Fatty acids and conjugates	mm	Streptococcus parasanguinis	Streptococcus parasanguinis CC87K BEI HM-1060	Bacteria	Firmicutes	Lactobacillales	Bacilli	Streptococcaceae	Streptococcus	parasanguinis
343	1012	m_c18p_0445	-0.325512	STEARIC ACID	Organic compounds	Lipids and lipid-like molecules	Fatty Acyls	Fatty acids and conjugates	mm	Streptococcus parasanguinis	Streptococcus parasanguinis CC87K BEI HM-1060	Bacteria	Firmicutes	Lactobacillales	Bacilli	Streptococcaceae	Streptococcus	parasanguinis
344	1013	m_c18p_0445	-0.956079	STEARIC ACID	Organic compounds	Lipids and lipid-like molecules	Fatty Acyls	Fatty acids and conjugates	mm	Streptococcus parasanguinis	Streptococcus parasanguinis CC87K BEI HM-1060	Bacteria	Firmicutes	Lactobacillales	Bacilli	Streptococcaceae	Streptococcus	parasanguinis
345	1014	m_c18p_0445	0.0975463	STEARIC ACID	Organic compounds	Lipids and lipid-like molecules	Fatty Acyls	Fatty acids and conjugates	mm	Clostridium cadaveris	Clostridium cadaveris CC44_001G BEI HM-1040	Bacteria	Firmicutes	Clostridiales	Clostridia	Clostridaceae	Clostridium	cadaveris
346	1015	m_c18p_0445	0.196191	STEARIC ACID	Organic compounds	Lipids and lipid-like molecules	Fatty Acyls	Fatty acids and conjugates	mm	Clostridium cadaveris	Clostridium cadaveris CC44_001G BEI HM-1040	Bacteria	Firmicutes	Clostridiales	Clostridia	Clostridaceae	Clostridium	cadaveris
347	1016	m_c18p_0445	0.133661	STEARIC ACID	Organic compounds	Lipids and lipid-like molecules	Fatty Acyls	Fatty acids and conjugates	mm	Clostridium cadaveris	Clostridium cadaveris CC44_001G BEI HM-1040	Bacteria	Firmicutes	Clostridiales	Clostridia	Clostridaceae	Clostridium	cadaveris
348	1017	m_c18p_0445	0.00247052	STEARIC ACID	Organic compounds	Lipids and lipid-like molecules	Fatty Acyls	Fatty acids and conjugates	mm	Clostridium cadaveris	Clostridium cadaveris CC44_001G BEI HM-1040	Bacteria	Firmicutes	Clostridiales	Clostridia	Clostridaceae	Clostridium	cadaveris
349	1018	m_c18p_0445	0.046185	STEARIC ACID	Organic compounds	Lipids and lipid-like molecules	Fatty Acyls	Fatty acids and conjugates	mm	Clostridium cadaveris	Clostridium cadaveris CC44_001G BEI HM-1040	Bacteria	Firmicutes	Clostridiales	Clostridia	Clostridaceae	Clostridium	cadaveris
350	1019	m_c18p_0445	-1.11121	STEARIC ACID	Organic compounds	Lipids and lipid-like molecules	Fatty Acyls	Fatty acids and conjugates	mm	Peptostreptococcus	Peptostreptococcus sp. CC14N BEI HM-1051	Bacteria	Firmicutes	Clostridiales	Clostridia	Peptostreptococcaceae	Peptostreptococcus
351	1020	m_c18p_0445	-0.333148	STEARIC ACID	Organic compounds	Lipids and lipid-like molecules	Fatty Acyls	Fatty acids and conjugates	mm	Peptostreptococcus	Peptostreptococcus sp. CC14N BEI HM-1051	Bacteria	Firmicutes	Clostridiales	Clostridia	Peptostreptococcaceae	Peptostreptococcus
352	1021	m_c18p_0445	-0.00413213	STEARIC ACID	Organic compounds	Lipids and lipid-like molecules	Fatty Acyls	Fatty acids and conjugates	mm	Peptostreptococcus	Peptostreptococcus sp. CC14N BEI HM-1051	Bacteria	Firmicutes	Clostridiales	Clostridia	Peptostreptococcaceae	Peptostreptococcus
353	1022	m_c18p_0445	-0.320696	STEARIC ACID	Organic compounds	Lipids and lipid-like molecules	Fatty Acyls	Fatty acids and conjugates	mm	Peptostreptococcus	Peptostreptococcus sp. CC14N BEI HM-1051	Bacteria	Firmicutes	Clostridiales	Clostridia	Peptostreptococcaceae	Peptostreptococcus
354	1023	m_c18p_0445	-0.276953	STEARIC ACID	Organic compounds	Lipids and lipid-like molecules	Fatty Acyls	Fatty acids and conjugates	mm	Peptostreptococcus	Peptostreptococcus sp. CC14N BEI HM-1051	Bacteria	Firmicutes	Clostridiales	Clostridia	Peptostreptococcaceae	Peptostreptococcus
355	1028	m_c18p_0445	-0.217133	STEARIC ACID	Organic compounds	Lipids and lipid-like molecules	Fatty Acyls	Fatty acids and conjugates	mm	Clostridium symbiosum	Clostridium symbiosum WAL 14673 BEI HM-319	Bacteria	Firmicutes	Clostridiales	Clostridia	Clostridaceae	Clostridium	symbiosum
356	1038	m_c18p_0445	0.216752	STEARIC ACID	Organic compounds	Lipids and lipid-like molecules	Fatty Acyls	Fatty acids and conjugates	mm	Anerociccus lactolyticus	Anaerococcus lactolyticus CC31C BEI HM-1034	Bacteria	Firmicutes	Tissierellales	Tissierellia	Peptoniphilaceae	Anerociccus	lactolyticus
357	1092	m_c18p_0445	-0.20868	STEARIC ACID	Organic compounds	Lipids and lipid-like molecules	Fatty Acyls	Fatty acids and conjugates	mm	Bacteroides plebeius	Bacteroides plebeius DSMZ 17135	Bacteria	Bacteroidetes	Bacteroidales	Bacteroidia	Bacteroidaceae	Bacteroides	plebeius
358	1093	m_c18p_0445	-0.42139	STEARIC ACID	Organic compounds	Lipids and lipid-like molecules	Fatty Acyls	Fatty acids and conjugates	mm	Bacteroides plebeius	Bacteroides plebeius DSMZ 17135	Bacteria	Bacteroidetes	Bacteroidales	Bacteroidia	Bacteroidaceae	Bacteroides	plebeius
359	1094	m_c18p_0445	-0.514545	STEARIC ACID	Organic compounds	Lipids and lipid-like molecules	Fatty Acyls	Fatty acids and conjugates	mm	Bacteroides plebeius	Bacteroides plebeius DSMZ 17135	Bacteria	Bacteroidetes	Bacteroidales	Bacteroidia	Bacteroidaceae	Bacteroides	plebeius
360	1095	m_c18p_0445	-0.688032	STEARIC ACID	Organic compounds	Lipids and lipid-like molecules	Fatty Acyls	Fatty acids and conjugates	mm	Bacteroides plebeius	Bacteroides plebeius DSMZ 17135	Bacteria	Bacteroidetes	Bacteroidales	Bacteroidia	Bacteroidaceae	Bacteroides	plebeius
361	1108	m_c18p_0445	-0.328427	STEARIC ACID	Organic compounds	Lipids and lipid-like molecules	Fatty Acyls	Fatty acids and conjugates	mm	Lactobacillus rhamnosus	Lactobacillus rhamnosus GG ATCC 53103	Bacteria	Firmicutes	Lactobacillales	Bacilli	Lactobacillaceae	Lactobacillus	rhamnosus
362	1109	m_c18p_0445	-0.331821	STEARIC ACID	Organic compounds	Lipids and lipid-like molecules	Fatty Acyls	Fatty acids and conjugates	mm	Lactobacillus rhamnosus	Lactobacillus rhamnosus GG ATCC 53103	Bacteria	Firmicutes	Lactobacillales	Bacilli	Lactobacillaceae	Lactobacillus	rhamnosus
363	1110	m_c18p_0445	-0.229829	STEARIC ACID	Organic compounds	Lipids and lipid-like molecules	Fatty Acyls	Fatty acids and conjugates	mm	Lactobacillus rhamnosus	Lactobacillus rhamnosus GG ATCC 53103	Bacteria	Firmicutes	Lactobacillales	Bacilli	Lactobacillaceae	Lactobacillus	rhamnosus
364	1111	m_c18p_0445	-0.42218	STEARIC ACID	Organic compounds	Lipids and lipid-like molecules	Fatty Acyls	Fatty acids and conjugates	mm	Lactobacillus rhamnosus	Lactobacillus rhamnosus GG ATCC 53103	Bacteria	Firmicutes	Lactobacillales	Bacilli	Lactobacillaceae	Lactobacillus	rhamnosus

## Sheet: Fig5d
	sample	diet	timepoint	Experiment	f	clr	td
1	S10	K	D	SPF	Lachnospiraceae	5.92779	KD
2	S10	K	D	SPF	Ruminococcaceae	5.23697	KD
3	S10	K	D	SPF	Bacteroidaceae	6.42039	KD
4	S10	K	D	SPF	Muribaculaceae	4.94924	KD
5	S10	K	D	SPF	Tannerellaceae	4.94055	KD
6	S11	K	D	SPF	Lachnospiraceae	5.93961	KD
7	S11	K	D	SPF	Ruminococcaceae	5.27627	KD
8	S11	K	D	SPF	Bacteroidaceae	6.14181	KD
9	S11	K	D	SPF	Muribaculaceae	5.20324	KD
10	S11	K	D	SPF	Tannerellaceae	4.86807	KD
11	S12	K	D	SPF	Lachnospiraceae	5.92032	KD
12	S12	K	D	SPF	Ruminococcaceae	5.21849	KD
13	S12	K	D	SPF	Bacteroidaceae	6.59472	KD
14	S12	K	D	SPF	Muribaculaceae	5.53531	KD
15	S12	K	D	SPF	Tannerellaceae	4.90494	KD
16	S19	K	D	SPF	Lachnospiraceae	6.16202	KD
17	S19	K	D	SPF	Ruminococcaceae	5.1202	KD
18	S19	K	D	SPF	Bacteroidaceae	6.06466	KD
19	S19	K	D	SPF	Muribaculaceae	4.82261	KD
20	S19	K	D	SPF	Tannerellaceae	5.93762	KD
21	S1	K	D	SPF	Lachnospiraceae	5.73284	KD
22	S1	K	D	SPF	Ruminococcaceae	5.3578	KD
23	S1	K	D	SPF	Bacteroidaceae	7.22479	KD
24	S1	K	D	SPF	Muribaculaceae	5.75102	KD
25	S1	K	D	SPF	Tannerellaceae	5.65746	KD
26	S20	K	D	SPF	Lachnospiraceae	6.02667	KD
27	S20	K	D	SPF	Ruminococcaceae	5.23233	KD
28	S20	K	D	SPF	Bacteroidaceae	6.26155	KD
29	S20	K	D	SPF	Muribaculaceae	4.97751	KD
30	S20	K	D	SPF	Tannerellaceae	5.52663	KD
31	S24	S	D	SPF	Lachnospiraceae	4.88831	SD
32	S24	S	D	SPF	Ruminococcaceae	3.90619	SD
33	S24	S	D	SPF	Bacteroidaceae	8.02288	SD
34	S24	S	D	SPF	Muribaculaceae	8.15719	SD
35	S24	S	D	SPF	Tannerellaceae	5.59826	SD
36	S25	S	D	SPF	Lachnospiraceae	3.76082	SD
37	S25	S	D	SPF	Ruminococcaceae	3.58944	SD
38	S25	S	D	SPF	Bacteroidaceae	8.95434	SD
39	S25	S	D	SPF	Muribaculaceae	6.49819	SD
40	S25	S	D	SPF	Tannerellaceae	8.5974	SD
41	S26	S	D	SPF	Lachnospiraceae	4.24165	SD
42	S26	S	D	SPF	Ruminococcaceae	3.69327	SD
43	S26	S	D	SPF	Bacteroidaceae	8.34468	SD
44	S26	S	D	SPF	Muribaculaceae	7.12082	SD
45	S26	S	D	SPF	Tannerellaceae	7.43523	SD
46	S2	K	D	SPF	Lachnospiraceae	6.5089	KD
47	S2	K	D	SPF	Ruminococcaceae	5.8919	KD
48	S2	K	D	SPF	Bacteroidaceae	5.48613	KD
49	S2	K	D	SPF	Muribaculaceae	3.13331	KD
50	S2	K	D	SPF	Tannerellaceae	4.8033	KD
51	S3	K	D	SPF	Lachnospiraceae	5.96449	KD
52	S3	K	D	SPF	Ruminococcaceae	5.37572	KD
53	S3	K	D	SPF	Bacteroidaceae	7.09266	KD
54	S3	K	D	SPF	Muribaculaceae	5.15491	KD
55	S3	K	D	SPF	Tannerellaceae	4.74916	KD
56	S4	S	D	SPF	Lachnospiraceae	5.79367	SD
57	S4	S	D	SPF	Ruminococcaceae	4.44139	SD
58	S4	S	D	SPF	Bacteroidaceae	7.03512	SD
59	S4	S	D	SPF	Muribaculaceae	6.86607	SD
60	S4	S	D	SPF	Tannerellaceae	6.63815	SD
61	S5	S	D	SPF	Lachnospiraceae	6.1899	SD
62	S5	S	D	SPF	Ruminococcaceae	4.65618	SD
63	S5	S	D	SPF	Bacteroidaceae	6.9531	SD
64	S5	S	D	SPF	Muribaculaceae	6.83869	SD
65	S5	S	D	SPF	Tannerellaceae	6.6052	SD
66	S6	S	D	SPF	Lachnospiraceae	6.36005	SD
67	S6	S	D	SPF	Ruminococcaceae	4.7442	SD
68	S6	S	D	SPF	Bacteroidaceae	7.29065	SD
69	S6	S	D	SPF	Muribaculaceae	5.93496	SD
70	S6	S	D	SPF	Tannerellaceae	6.66478	SD
71	S7	S	D	SPF	Lachnospiraceae	5.66406	SD
72	S7	S	D	SPF	Ruminococcaceae	4.19416	SD
73	S7	S	D	SPF	Bacteroidaceae	7.24335	SD
74	S7	S	D	SPF	Muribaculaceae	6.75995	SD
75	S7	S	D	SPF	Tannerellaceae	7.61519	SD
76	S8	S	D	SPF	Lachnospiraceae	4.27437	SD
77	S8	S	D	SPF	Ruminococcaceae	3.41001	SD
78	S8	S	D	SPF	Bacteroidaceae	7.35465	SD
79	S8	S	D	SPF	Muribaculaceae	7.71118	SD
80	S8	S	D	SPF	Tannerellaceae	6.31177	SD
81	S9	S	D	SPF	Lachnospiraceae	5.94361	SD
82	S9	S	D	SPF	Ruminococcaceae	4.61763	SD
83	S9	S	D	SPF	Bacteroidaceae	6.64306	SD
84	S9	S	D	SPF	Muribaculaceae	6.92749	SD
85	S9	S	D	SPF	Tannerellaceae	5.28192	SD
86	11	S	C	SPF	Lachnospiraceae	4.79886	SC
87	11	S	C	SPF	Ruminococcaceae	3.89883	SC
88	11	S	C	SPF	Bacteroidaceae	6.17561	SC
89	11	S	C	SPF	Muribaculaceae	6.97857	SC
90	11	S	C	SPF	Tannerellaceae	8.28955	SC
91	14	S	C	SPF	Lachnospiraceae	6.11644	SC
92	14	S	C	SPF	Ruminococcaceae	4.96786	SC
93	14	S	C	SPF	Bacteroidaceae	5.36381	SC
94	14	S	C	SPF	Muribaculaceae	6.51793	SC
95	14	S	C	SPF	Tannerellaceae	7.5211	SC
96	16	K	C	SPF	Lachnospiraceae	6.71826	KC
97	16	K	C	SPF	Ruminococcaceae	6.1035	KC
98	16	K	C	SPF	Bacteroidaceae	2.35945	KC
99	16	K	C	SPF	Muribaculaceae	0.336412	KC
100	16	K	C	SPF	Tannerellaceae	1.56586	KC
101	18	K	C	SPF	Lachnospiraceae	6.57638	KC
102	18	K	C	SPF	Ruminococcaceae	5.10544	KC
103	18	K	C	SPF	Bacteroidaceae	3.96046	KC
104	18	K	C	SPF	Muribaculaceae	2.22477	KC
105	18	K	C	SPF	Tannerellaceae	2.95012	KC
106	20	S	C	SPF	Lachnospiraceae	4.55517	SC
107	20	S	C	SPF	Ruminococcaceae	3.4497	SC
108	20	S	C	SPF	Bacteroidaceae	6.14249	SC
109	20	S	C	SPF	Muribaculaceae	5.94002	SC
110	20	S	C	SPF	Tannerellaceae	8.51012	SC
111	21	S	C	SPF	Lachnospiraceae	5.83621	SC
112	21	S	C	SPF	Ruminococcaceae	4.31101	SC
113	21	S	C	SPF	Bacteroidaceae	5.49414	SC
114	21	S	C	SPF	Muribaculaceae	5.05552	SC
115	21	S	C	SPF	Tannerellaceae	6.58017	SC
116	23	K	C	SPF	Lachnospiraceae	7.06217	KC
117	23	K	C	SPF	Ruminococcaceae	5.48814	KC
118	23	K	C	SPF	Bacteroidaceae	2.57897	KC
119	23	K	C	SPF	Muribaculaceae	0.662045	KC
120	23	K	C	SPF	Tannerellaceae	1.66835	KC
121	28	K	C	SPF	Lachnospiraceae	5.98022	KC
122	28	K	C	SPF	Ruminococcaceae	4.53963	KC
123	28	K	C	SPF	Bacteroidaceae	5.23035	KC
124	28	K	C	SPF	Muribaculaceae	3.19566	KC
125	28	K	C	SPF	Tannerellaceae	4.15428	KC
126	30	S	C	SPF	Lachnospiraceae	5.56764	SC
127	30	S	C	SPF	Ruminococcaceae	4.07472	SC
128	30	S	C	SPF	Bacteroidaceae	6.70023	SC
129	30	S	C	SPF	Muribaculaceae	6.49431	SC
130	30	S	C	SPF	Tannerellaceae	7.31032	SC
131	32	S	C	SPF	Lachnospiraceae	6.61789	SC
132	32	S	C	SPF	Ruminococcaceae	5.30272	SC
133	32	S	C	SPF	Bacteroidaceae	5.18609	SC
134	32	S	C	SPF	Muribaculaceae	6.32856	SC
135	32	S	C	SPF	Tannerellaceae	4.46698	SC
136	34	K	C	SPF	Lachnospiraceae	6.29147	KC
137	34	K	C	SPF	Ruminococcaceae	4.63265	KC
138	34	K	C	SPF	Bacteroidaceae	5.40225	KC
139	34	K	C	SPF	Muribaculaceae	3.29594	KC
140	34	K	C	SPF	Tannerellaceae	4.30692	KC
141	35	S	C	SPF	Lachnospiraceae	6.51544	SC
142	35	S	C	SPF	Ruminococcaceae	4.55005	SC
143	35	S	C	SPF	Bacteroidaceae	5.52291	SC
144	35	S	C	SPF	Muribaculaceae	6.03537	SC
145	35	S	C	SPF	Tannerellaceae	6.54465	SC
146	38	K	C	SPF	Lachnospiraceae	6.54309	KC
147	38	K	C	SPF	Ruminococcaceae	5.39841	KC
148	38	K	C	SPF	Bacteroidaceae	3.03265	KC
149	38	K	C	SPF	Muribaculaceae	1.41914	KC
150	38	K	C	SPF	Tannerellaceae	2.38625	KC
151	41	S	C	SPF	Lachnospiraceae	5.76188	SC
152	41	S	C	SPF	Ruminococcaceae	4.66575	SC
153	41	S	C	SPF	Bacteroidaceae	5.54376	SC
154	41	S	C	SPF	Muribaculaceae	5.16801	SC
155	41	S	C	SPF	Tannerellaceae	5.21586	SC
156	42	K	C	SPF	Lachnospiraceae	5.89928	KC
157	42	K	C	SPF	Ruminococcaceae	4.79519	KC
158	42	K	C	SPF	Bacteroidaceae	4.71703	KC
159	42	K	C	SPF	Muribaculaceae	2.91093	KC
160	42	K	C	SPF	Tannerellaceae	3.93064	KC
161	47	K	C	SPF	Lachnospiraceae	5.5921	KC
162	47	K	C	SPF	Ruminococcaceae	4.21139	KC
163	47	K	C	SPF	Bacteroidaceae	5.85683	KC
164	47	K	C	SPF	Muribaculaceae	3.05777	KC
165	47	K	C	SPF	Tannerellaceae	8.80933	KC

## Sheet: Fig5d_pvalues
	f	.y.	group1	group2	padj	y.position
1	Lachnospiraceae	clr	SD	KD	0.19	9
2	Lachnospiraceae	clr	SC	KC	0.16	9
3	Ruminococcaceae	clr	SD	KD	0.001	8
4	Ruminococcaceae	clr	SC	KC	0.16	8
5	Bacteroidaceae	clr	SD	KD	0.009	11
6	Bacteroidaceae	clr	SC	KC	0.04	11
7	Muribaculaceae	clr	SD	KD	0.001	8
8	Muribaculaceae	clr	SC	KC	0.004	8
9	Tannerellaceae	clr	SD	KD	0.007	11
10	Tannerellaceae	clr	SC	KC	0.04	11
