# Supplementary material for: Ketogenic diet suppresses colorectal cancer through the gut microbiome long chain fatty acid stearate
Source: Nat Commun. 2025 Feb 20;16:1792. doi: 10.1038/s41467-025-56678-0 (PMC11842570; doi:10.1038/s41467-025-56678-0)
Supplement: Supplementary file 16 — Source data [file 41467_2025_56678_MOESM16_ESM.zip › Tsenkova_et_al._Source_Data/Tsenkova_et_al._Source_Data_Figure_6.xlsx]

## Sheet: Fig6b
	Control diet	Stearate-supplemented diet
Protein	19	40
Fat	13	19
Carbohydrates	68	41

## Sheet: Fig6c
Mouse ID	Condition	Concentration [µg/µl]
461	Control diet	0.182668
462	Control diet	0.195341
467	Control diet	0.180001
468	Control diet	0.178997
475	Control diet	0.190143
476	Control diet	0.183024
477	Stearate-supplemented diet	0.263624
485	Stearate-supplemented diet	0.296501
487	Stearate-supplemented diet	0.292676
472	Stearate-supplemented diet	0.306269
473	Stearate-supplemented diet	0.288944

## Sheet: Fig6d
Compound Name	Condition	Concentration [µg/mg]
462	Control diet	0.0115073
484	Control diet	0.0085556
483	Control diet	0.0127459
467	Control diet	0.00772282
476	Control diet	0.00783846
461	Control diet	0.0105798
468	Control diet	0.00617114
475	Control diet	0.00706452
487	Stearate-supplemented diet	0.862663
486	Stearate-supplemented diet	0.861131
472	Stearate-supplemented diet	1.26736
477	Stearate-supplemented diet	0.787999
488	Stearate-supplemented diet	0.963578
473	Stearate-supplemented diet	1.13983
478	Stearate-supplemented diet	0.826609
485	Stearate-supplemented diet	0.767987
	Condition
	Control diet
	Control diet
	Control diet
	Control diet
	Control diet
	Control diet
	Control diet
	Control diet
	Stearate-supplemented diet
	Stearate-supplemented diet
	Stearate-supplemented diet
	Stearate-supplemented diet
	Stearate-supplemented diet
	Stearate-supplemented diet
	Stearate-supplemented diet
	Stearate-supplemented diet
	Condition
	Control diet
	Control diet
	Control diet
	Control diet
	Control diet
	Control diet
	Control diet
	Control diet
	Stearate-supplemented diet
	Stearate-supplemented diet
	Stearate-supplemented diet
	Stearate-supplemented diet
	Stearate-supplemented diet
	Stearate-supplemented diet
	Stearate-supplemented diet
	Stearate-supplemented diet
	Condition
	Control diet
	Control diet
	Control diet
	Control diet
	Control diet
	Control diet
	Control diet
	Control diet
	Stearate-supplemented diet
	Stearate-supplemented diet
	Stearate-supplemented diet
	Stearate-supplemented diet
	Stearate-supplemented diet
	Stearate-supplemented diet
	Stearate-supplemented diet
	Stearate-supplemented diet
	Condition
	Control diet
	Control diet
	Control diet
	Control diet
	Control diet
	Control diet
	Control diet
	Control diet
	Stearate-supplemented diet
	Stearate-supplemented diet
	Stearate-supplemented diet
	Stearate-supplemented diet
	Stearate-supplemented diet
	Stearate-supplemented diet
	Stearate-supplemented diet
	Stearate-supplemented diet
	Condition
	Control diet
	Control diet
	Control diet
	Control diet
	Control diet
	Control diet
	Control diet
	Control diet
	Stearate-supplemented diet
	Stearate-supplemented diet
	Stearate-supplemented diet
	Stearate-supplemented diet
	Stearate-supplemented diet
	Stearate-supplemented diet
	Stearate-supplemented diet
	Stearate-supplemented diet
	Condition
	Control diet
	Control diet
	Control diet
	Control diet
	Control diet
	Control diet
	Control diet
	Control diet
	Stearate-supplemented diet
	Stearate-supplemented diet
	Stearate-supplemented diet
	Stearate-supplemented diet
	Stearate-supplemented diet
	Stearate-supplemented diet
	Stearate-supplemented diet
	Stearate-supplemented diet
	Condition
	Control diet
	Control diet
	Control diet
	Control diet
	Control diet
	Control diet
	Control diet
	Control diet
	Stearate-supplemented diet
	Stearate-supplemented diet
	Stearate-supplemented diet
	Stearate-supplemented diet
	Stearate-supplemented diet
	Stearate-supplemented diet
	Stearate-supplemented diet
	Stearate-supplemented diet
	Condition
	Control diet
	Control diet
	Control diet
	Control diet
	Control diet
	Control diet
	Control diet
	Control diet
	Stearate-supplemented diet
	Stearate-supplemented diet
	Stearate-supplemented diet
	Stearate-supplemented diet
	Stearate-supplemented diet
	Stearate-supplemented diet
	Stearate-supplemented diet
	Stearate-supplemented diet
	Condition
	Control diet
	Control diet
	Control diet
	Control diet
	Control diet
	Control diet
	Control diet
	Control diet
	Stearate-supplemented diet
	Stearate-supplemented diet
	Stearate-supplemented diet
	Stearate-supplemented diet
	Stearate-supplemented diet
	Stearate-supplemented diet
	Stearate-supplemented diet
	Stearate-supplemented diet
	Condition
	Control diet
	Control diet
	Control diet
	Control diet
	Control diet
	Control diet
	Control diet
	Control diet
	Stearate-supplemented diet
	Stearate-supplemented diet
	Stearate-supplemented diet
	Stearate-supplemented diet
	Stearate-supplemented diet
	Stearate-supplemented diet
	Stearate-supplemented diet
	Stearate-supplemented diet
	Condition
	Control diet
	Control diet
	Control diet
	Control diet
	Control diet
	Control diet
	Control diet
	Control diet
	Stearate-supplemented diet
	Stearate-supplemented diet
	Stearate-supplemented diet
	Stearate-supplemented diet
	Stearate-supplemented diet
	Stearate-supplemented diet
	Stearate-supplemented diet
	Stearate-supplemented diet
	Condition
	Control diet
	Control diet
	Control diet
	Control diet
	Control diet
	Control diet
	Control diet
	Control diet
	Stearate-supplemented diet
	Stearate-supplemented diet
	Stearate-supplemented diet
	Stearate-supplemented diet
	Stearate-supplemented diet
	Stearate-supplemented diet
	Stearate-supplemented diet
	Stearate-supplemented diet
	Condition
	Control diet
	Control diet
	Control diet
	Control diet
	Control diet
	Control diet
	Control diet
	Control diet
	Stearate-supplemented diet
	Stearate-supplemented diet
	Stearate-supplemented diet
	Stearate-supplemented diet
	Stearate-supplemented diet
	Stearate-supplemented diet
	Stearate-supplemented diet
	Stearate-supplemented diet
	Condition
	Control diet
	Control diet
	Control diet
	Control diet
	Control diet
	Control diet
	Control diet
	Control diet
	Stearate-supplemented diet
	Stearate-supplemented diet
	Stearate-supplemented diet
	Stearate-supplemented diet
	Stearate-supplemented diet
	Stearate-supplemented diet
	Stearate-supplemented diet
	Stearate-supplemented diet
	Condition
	Control diet
	Control diet
	Control diet
	Control diet
	Control diet
	Control diet
	Control diet
	Control diet
	Stearate-supplemented diet
	Stearate-supplemented diet
	Stearate-supplemented diet
	Stearate-supplemented diet
	Stearate-supplemented diet
	Stearate-supplemented diet
	Stearate-supplemented diet
	Stearate-supplemented diet
	Condition
	Control diet
	Control diet
	Control diet
	Control diet
	Control diet
	Control diet
	Control diet
	Control diet
	Stearate-supplemented diet
	Stearate-supplemented diet
	Stearate-supplemented diet
	Stearate-supplemented diet
	Stearate-supplemented diet
	Stearate-supplemented diet
	Stearate-supplemented diet
	Stearate-supplemented diet
	Condition
	Control diet
	Control diet
	Control diet
	Control diet
	Control diet
	Control diet
	Control diet
	Control diet
	Stearate-supplemented diet
	Stearate-supplemented diet
	Stearate-supplemented diet
	Stearate-supplemented diet
	Stearate-supplemented diet
	Stearate-supplemented diet
	Stearate-supplemented diet
	Stearate-supplemented diet
	Condition
	Control diet
	Control diet
	Control diet
	Control diet
	Control diet
	Control diet
	Control diet
	Control diet
	Stearate-supplemented diet
	Stearate-supplemented diet
	Stearate-supplemented diet
	Stearate-supplemented diet
	Stearate-supplemented diet
	Stearate-supplemented diet
	Stearate-supplemented diet
	Stearate-supplemented diet
	Condition
	Control diet
	Control diet
	Control diet
	Control diet
	Control diet
	Control diet
	Control diet
	Control diet
	Stearate-supplemented diet
	Stearate-supplemented diet
	Stearate-supplemented diet
	Stearate-supplemented diet
	Stearate-supplemented diet
	Stearate-supplemented diet
	Stearate-supplemented diet
	Stearate-supplemented diet
	Condition
	Control diet
	Control diet
	Control diet
	Control diet
	Control diet
	Control diet
	Control diet
	Control diet
	Stearate-supplemented diet
	Stearate-supplemented diet
	Stearate-supplemented diet
	Stearate-supplemented diet
	Stearate-supplemented diet
	Stearate-supplemented diet
	Stearate-supplemented diet
	Stearate-supplemented diet
	Condition
	Control diet
	Control diet
	Control diet
	Control diet
	Control diet
	Control diet
	Control diet
	Control diet
	Stearate-supplemented diet
	Stearate-supplemented diet
	Stearate-supplemented diet
	Stearate-supplemented diet
	Stearate-supplemented diet
	Stearate-supplemented diet
	Stearate-supplemented diet
	Stearate-supplemented diet
	Condition
	Control diet
	Control diet
	Control diet
	Control diet
	Control diet
	Control diet
	Control diet
	Control diet
	Stearate-supplemented diet
	Stearate-supplemented diet
	Stearate-supplemented diet
	Stearate-supplemented diet
	Stearate-supplemented diet
	Stearate-supplemented diet
	Stearate-supplemented diet
	Stearate-supplemented diet
	Condition
	Control diet
	Control diet
	Control diet
	Control diet
	Control diet
	Control diet
	Control diet
	Control diet
	Stearate-supplemented diet
	Stearate-supplemented diet
	Stearate-supplemented diet
	Stearate-supplemented diet
	Stearate-supplemented diet
	Stearate-supplemented diet
	Stearate-supplemented diet
	Stearate-supplemented diet
	Condition
	Control diet
	Control diet
	Control diet
	Control diet
	Control diet
	Control diet
	Control diet
	Control diet
	Stearate-supplemented diet
	Stearate-supplemented diet
	Stearate-supplemented diet
	Stearate-supplemented diet
	Stearate-supplemented diet
	Stearate-supplemented diet
	Stearate-supplemented diet
	Stearate-supplemented diet
	Condition
	Control diet
	Control diet
	Control diet
	Control diet
	Control diet
	Control diet
	Control diet
	Control diet
	Stearate-supplemented diet
	Stearate-supplemented diet
	Stearate-supplemented diet
	Stearate-supplemented diet
	Stearate-supplemented diet
	Stearate-supplemented diet
	Stearate-supplemented diet
	Stearate-supplemented diet
	Condition
	Control diet
	Control diet
	Control diet
	Control diet
	Control diet
	Control diet
	Control diet
	Control diet
	Stearate-supplemented diet
	Stearate-supplemented diet
	Stearate-supplemented diet
	Stearate-supplemented diet
	Stearate-supplemented diet
	Stearate-supplemented diet
	Stearate-supplemented diet
	Stearate-supplemented diet
	Condition
	Control diet
	Control diet
	Control diet
	Control diet
	Control diet
	Control diet
	Control diet
	Control diet
	Stearate-supplemented diet
	Stearate-supplemented diet
	Stearate-supplemented diet
	Stearate-supplemented diet
	Stearate-supplemented diet
	Stearate-supplemented diet
	Stearate-supplemented diet
	Stearate-supplemented diet
	Condition
	Control diet
	Control diet
	Control diet
	Control diet
	Control diet
	Control diet
	Control diet
	Control diet
	Stearate-supplemented diet
	Stearate-supplemented diet
	Stearate-supplemented diet
	Stearate-supplemented diet
	Stearate-supplemented diet
	Stearate-supplemented diet
	Stearate-supplemented diet
	Stearate-supplemented diet
	Condition
	Control diet
	Control diet
	Control diet
	Control diet
	Control diet
	Control diet
	Control diet
	Control diet
	Stearate-supplemented diet
	Stearate-supplemented diet
	Stearate-supplemented diet
	Stearate-supplemented diet
	Stearate-supplemented diet
	Stearate-supplemented diet
	Stearate-supplemented diet
	Stearate-supplemented diet
	Condition
	Control diet
	Control diet
	Control diet
	Control diet
	Control diet
	Control diet
	Control diet
	Control diet
	Stearate-supplemented diet
	Stearate-supplemented diet
	Stearate-supplemented diet
	Stearate-supplemented diet
	Stearate-supplemented diet
	Stearate-supplemented diet
	Stearate-supplemented diet
	Stearate-supplemented diet
	Condition
	Control diet
	Control diet
	Control diet
	Control diet
	Control diet
	Control diet
	Control diet
	Control diet
	Stearate-supplemented diet
	Stearate-supplemented diet
	Stearate-supplemented diet
	Stearate-supplemented diet
	Stearate-supplemented diet
	Stearate-supplemented diet
	Stearate-supplemented diet
	Stearate-supplemented diet
	Condition
	Control diet
	Control diet
	Control diet
	Control diet
	Control diet
	Control diet
	Control diet
	Control diet
	Stearate-supplemented diet
	Stearate-supplemented diet
	Stearate-supplemented diet
	Stearate-supplemented diet
	Stearate-supplemented diet
	Stearate-supplemented diet
	Stearate-supplemented diet
	Stearate-supplemented diet
	Condition
	Control diet
	Control diet
	Control diet
	Control diet
	Control diet
	Control diet
	Control diet
	Control diet
	Stearate-supplemented diet
	Stearate-supplemented diet
	Stearate-supplemented diet
	Stearate-supplemented diet
	Stearate-supplemented diet
	Stearate-supplemented diet
	Stearate-supplemented diet
	Stearate-supplemented diet
	Condition
	Control diet
	Control diet
	Control diet
	Control diet
	Control diet
	Control diet
	Control diet
	Control diet
	Stearate-supplemented diet
	Stearate-supplemented diet
	Stearate-supplemented diet
	Stearate-supplemented diet
	Stearate-supplemented diet
	Stearate-supplemented diet
	Stearate-supplemented diet
	Stearate-supplemented diet
	Condition
	Control diet
	Control diet
	Control diet
	Control diet
	Control diet
	Control diet
	Control diet
	Control diet
	Stearate-supplemented diet
	Stearate-supplemented diet
	Stearate-supplemented diet
	Stearate-supplemented diet
	Stearate-supplemented diet
	Stearate-supplemented diet
	Stearate-supplemented diet
	Stearate-supplemented diet
	Condition
	Control diet
	Control diet
	Control diet
	Control diet
	Control diet
	Control diet
	Control diet
	Control diet
	Stearate-supplemented diet
	Stearate-supplemented diet
	Stearate-supplemented diet
	Stearate-supplemented diet
	Stearate-supplemented diet
	Stearate-supplemented diet
	Stearate-supplemented diet
	Stearate-supplemented diet
	Condition
	Control diet
	Control diet
	Control diet
	Control diet
	Control diet
	Control diet
	Control diet
	Control diet
	Stearate-supplemented diet
	Stearate-supplemented diet
	Stearate-supplemented diet
	Stearate-supplemented diet
	Stearate-supplemented diet
	Stearate-supplemented diet
	Stearate-supplemented diet
	Stearate-supplemented diet
	Condition
	Control diet
	Control diet
	Control diet
	Control diet
	Control diet
	Control diet
	Control diet
	Control diet
	Stearate-supplemented diet
	Stearate-supplemented diet
	Stearate-supplemented diet
	Stearate-supplemented diet
	Stearate-supplemented diet
	Stearate-supplemented diet
	Stearate-supplemented diet
	Stearate-supplemented diet
	Condition
	Control diet
	Control diet
	Control diet
	Control diet
	Control diet
	Control diet
	Control diet
	Control diet
	Stearate-supplemented diet
	Stearate-supplemented diet
	Stearate-supplemented diet
	Stearate-supplemented diet
	Stearate-supplemented diet
	Stearate-supplemented diet
	Stearate-supplemented diet
	Stearate-supplemented diet
	Condition
	Control diet
	Control diet
	Control diet
	Control diet
	Control diet
	Control diet
	Control diet
	Control diet
	Stearate-supplemented diet
	Stearate-supplemented diet
	Stearate-supplemented diet
	Stearate-supplemented diet
	Stearate-supplemented diet
	Stearate-supplemented diet
	Stearate-supplemented diet
	Stearate-supplemented diet
	Condition
	Control diet
	Control diet
	Control diet
	Control diet
	Control diet
	Control diet
	Control diet
	Control diet
	Stearate-supplemented diet
	Stearate-supplemented diet
	Stearate-supplemented diet
	Stearate-supplemented diet
	Stearate-supplemented diet
	Stearate-supplemented diet
	Stearate-supplemented diet
	Stearate-supplemented diet
	Condition
	Control diet
	Control diet
	Control diet
	Control diet
	Control diet
	Control diet
	Control diet
	Control diet
	Stearate-supplemented diet
	Stearate-supplemented diet
	Stearate-supplemented diet
	Stearate-supplemented diet
	Stearate-supplemented diet
	Stearate-supplemented diet
	Stearate-supplemented diet
	Stearate-supplemented diet
	Condition
	Control diet
	Control diet
	Control diet
	Control diet
	Control diet
	Control diet
	Control diet
	Control diet
	Stearate-supplemented diet
	Stearate-supplemented diet
	Stearate-supplemented diet
	Stearate-supplemented diet
	Stearate-supplemented diet
	Stearate-supplemented diet
	Stearate-supplemented diet
	Stearate-supplemented diet
	Condition
	Control diet
	Control diet
	Control diet
	Control diet
	Control diet
	Control diet
	Control diet
	Control diet
	Stearate-supplemented diet
	Stearate-supplemented diet
	Stearate-supplemented diet
	Stearate-supplemented diet
	Stearate-supplemented diet
	Stearate-supplemented diet
	Stearate-supplemented diet
	Stearate-supplemented diet
	Condition
	Control diet
	Control diet
	Control diet
	Control diet
	Control diet
	Control diet
	Control diet
	Control diet
	Stearate-supplemented diet
	Stearate-supplemented diet
	Stearate-supplemented diet
	Stearate-supplemented diet
	Stearate-supplemented diet
	Stearate-supplemented diet
	Stearate-supplemented diet
	Stearate-supplemented diet
	Condition
	Control diet
	Control diet
	Control diet
	Control diet
	Control diet
	Control diet
	Control diet
	Control diet
	Stearate-supplemented diet
	Stearate-supplemented diet
	Stearate-supplemented diet
	Stearate-supplemented diet
	Stearate-supplemented diet
	Stearate-supplemented diet
	Stearate-supplemented diet
	Stearate-supplemented diet
	Condition
	Control diet
	Control diet
	Control diet
	Control diet
	Control diet
	Control diet
	Control diet
	Control diet
	Stearate-supplemented diet
	Stearate-supplemented diet
	Stearate-supplemented diet
	Stearate-supplemented diet
	Stearate-supplemented diet
	Stearate-supplemented diet
	Stearate-supplemented diet
	Stearate-supplemented diet
	Condition
	Control diet
	Control diet
	Control diet
	Control diet
	Control diet
	Control diet
	Control diet
	Control diet
	Stearate-supplemented diet
	Stearate-supplemented diet
	Stearate-supplemented diet
	Stearate-supplemented diet
	Stearate-supplemented diet
	Stearate-supplemented diet
	Stearate-supplemented diet
	Stearate-supplemented diet
	Condition
	Control diet
	Control diet
	Control diet
	Control diet
	Control diet
	Control diet
	Control diet
	Control diet
	Stearate-supplemented diet
	Stearate-supplemented diet
	Stearate-supplemented diet
	Stearate-supplemented diet
	Stearate-supplemented diet
	Stearate-supplemented diet
	Stearate-supplemented diet
	Stearate-supplemented diet
	Condition
	Control diet
	Control diet
	Control diet
	Control diet
	Control diet
	Control diet
	Control diet
	Control diet
	Stearate-supplemented diet
	Stearate-supplemented diet
	Stearate-supplemented diet
	Stearate-supplemented diet
	Stearate-supplemented diet
	Stearate-supplemented diet
	Stearate-supplemented diet
	Stearate-supplemented diet
	Condition
	Control diet
	Control diet
	Control diet
	Control diet
	Control diet
	Control diet
	Control diet
	Control diet
	Stearate-supplemented diet
	Stearate-supplemented diet
	Stearate-supplemented diet
	Stearate-supplemented diet
	Stearate-supplemented diet
	Stearate-supplemented diet
	Stearate-supplemented diet
	Stearate-supplemented diet
	Condition
	Control diet
	Control diet
	Control diet
	Control diet
	Control diet
	Control diet
	Control diet
	Control diet
	Stearate-supplemented diet
	Stearate-supplemented diet
	Stearate-supplemented diet
	Stearate-supplemented diet
	Stearate-supplemented diet
	Stearate-supplemented diet
	Stearate-supplemented diet
	Stearate-supplemented diet
	Condition
	Control diet
	Control diet
	Control diet
	Control diet
	Control diet
	Control diet
	Control diet
	Control diet
	Stearate-supplemented diet
	Stearate-supplemented diet
	Stearate-supplemented diet
	Stearate-supplemented diet
	Stearate-supplemented diet
	Stearate-supplemented diet
	Stearate-supplemented diet
	Stearate-supplemented diet
	Condition
	Control diet
	Control diet
	Control diet
	Control diet
	Control diet
	Control diet
	Control diet
	Control diet
	Stearate-supplemented diet
	Stearate-supplemented diet
	Stearate-supplemented diet
	Stearate-supplemented diet
	Stearate-supplemented diet
	Stearate-supplemented diet
	Stearate-supplemented diet
	Stearate-supplemented diet
	Condition
	Control diet
	Control diet
	Control diet
	Control diet
	Control diet
	Control diet
	Control diet
	Control diet
	Stearate-supplemented diet
	Stearate-supplemented diet
	Stearate-supplemented diet
	Stearate-supplemented diet
	Stearate-supplemented diet
	Stearate-supplemented diet
	Stearate-supplemented diet
	Stearate-supplemented diet
	Condition
	Control diet
	Control diet
	Control diet
	Control diet
	Control diet
	Control diet
	Control diet
	Control diet
	Stearate-supplemented diet
	Stearate-supplemented diet
	Stearate-supplemented diet
	Stearate-supplemented diet
	Stearate-supplemented diet
	Stearate-supplemented diet
	Stearate-supplemented diet
	Stearate-supplemented diet
	Condition
	Control diet
	Control diet
	Control diet
	Control diet
	Control diet
	Control diet
	Control diet
	Control diet
	Stearate-supplemented diet
	Stearate-supplemented diet
	Stearate-supplemented diet
	Stearate-supplemented diet
	Stearate-supplemented diet
	Stearate-supplemented diet
	Stearate-supplemented diet
	Stearate-supplemented diet
	Condition
	Control diet
	Control diet
	Control diet
	Control diet
	Control diet
	Control diet
	Control diet
	Control diet
	Stearate-supplemented diet
	Stearate-supplemented diet
	Stearate-supplemented diet
	Stearate-supplemented diet
	Stearate-supplemented diet
	Stearate-supplemented diet
	Stearate-supplemented diet
	Stearate-supplemented diet
	Condition
	Control diet
	Control diet
	Control diet
	Control diet
	Control diet
	Control diet
	Control diet
	Control diet
	Stearate-supplemented diet
	Stearate-supplemented diet
	Stearate-supplemented diet
	Stearate-supplemented diet
	Stearate-supplemented diet
	Stearate-supplemented diet
	Stearate-supplemented diet
	Stearate-supplemented diet
	Condition
	Control diet
	Control diet
	Control diet
	Control diet
	Control diet
	Control diet
	Control diet
	Control diet
	Stearate-supplemented diet
	Stearate-supplemented diet
	Stearate-supplemented diet
	Stearate-supplemented diet
	Stearate-supplemented diet
	Stearate-supplemented diet
	Stearate-supplemented diet
	Stearate-supplemented diet
	Condition
	Control diet
	Control diet
	Control diet
	Control diet
	Control diet
	Control diet
	Control diet
	Control diet
	Stearate-supplemented diet
	Stearate-supplemented diet
	Stearate-supplemented diet
	Stearate-supplemented diet
	Stearate-supplemented diet
	Stearate-supplemented diet
	Stearate-supplemented diet
	Stearate-supplemented diet
	Condition
	Control diet
	Control diet
	Control diet
	Control diet
	Control diet
	Control diet
	Control diet
	Control diet
	Stearate-supplemented diet
	Stearate-supplemented diet
	Stearate-supplemented diet
	Stearate-supplemented diet
	Stearate-supplemented diet
	Stearate-supplemented diet
	Stearate-supplemented diet
	Stearate-supplemented diet
	Condition
	Control diet
	Control diet
	Control diet
	Control diet
	Control diet
	Control diet
	Control diet
	Control diet
	Stearate-supplemented diet
	Stearate-supplemented diet
	Stearate-supplemented diet
	Stearate-supplemented diet
	Stearate-supplemented diet
	Stearate-supplemented diet
	Stearate-supplemented diet
	Stearate-supplemented diet

## Sheet: Fig6e
Mouse ID	Condition	Colonic tumor burden	Sex
472	Stearate-supplemented diet	10	Male
473	Stearate-supplemented diet	11	Male
483	Control diet	15	Male
484	Control diet	5	Male
485	Stearate-supplemented diet	4	Male
486	Stearate-supplemented diet	8	Male
461	Control diet	16	Male
462	Control diet	8	Male
477	Stearate-supplemented diet	11	Female
478	Stearate-supplemented diet	9	Female
467	Control diet	23	Female
468	Control diet	15	Female
487	Stearate-supplemented diet	15	Female
488	Stearate-supplemented diet	8	Female
475	Control diet	21	Female
476	Control diet	14	Female

## Sheet: Fig6g
Elapsed time (hours)	Stearate (100μM)			Control (100μM)			Stearate (150μM)			Control (150μM)			Stearate (200μM)			Control (200μM)			Stearate (250μM)			Control (250μM)			Stearate (300μM)			Control (300μM)
	Mean experiment 1	Mean experiment 2	Mean experiment 3	Mean experiment 1	Mean experiment 2	Mean experiment 3	Mean experiment 1	Mean experiment 2	Mean experiment 3	Mean experiment 1	Mean experiment 2	Mean experiment 3	Mean experiment 1	Mean experiment 2	Mean experiment 3	Mean experiment 1	Mean experiment 2	Mean experiment 3	Mean experiment 1	Mean experiment 2	Mean experiment 3	Mean experiment 1	Mean experiment 2	Mean experiment 3	Mean experiment 1	Mean experiment 2	Mean experiment 3	Mean experiment 1	Mean experiment 2	Mean experiment 3
0	5.28952	10.2153	12.7935	10.4397	16.9456	10.9235	5.3246	12.5398	14.7503	13.884	19.8503	11.0102	5.30975	12.1537	17.2706	22.323	15.5814	11.4691	5.02179	10.2224	18.5802	28.6976	15.3329	10.5515	4.72437	9.77146	15.8984	33.4233	14.2846	8.73449
6	6.15329	12.2826	16.0515	11.402	17.5274	14.0236	5.91093	14.2734	17.0631	14.6582	17.3452	14.2479	5.87968	13.0663	17.1451	31.3426	15.7269	13.6274	5.64646	10.7517	16.5707	26.402	18.363	12.8402	5.41261	10.2056	14.3302	21.4424	16.5543	11.1849
12	6.82548	15.1697	18.645	9.91071	20.23	17.9345	6.60914	17.3024	18.7081	10.9237	19.4353	17.2893	6.59959	14.772	17.4372	13.3704	19.5188	17.6999	6.08705	11.7525	17.6291	9.98167	23.1753	17.146	5.68445	10.6687	15.6119	11.4614	21.6759	14.9846
18	7.62774	18.5353	22.3799	10.0176	23.6782	23.3197	7.49219	20.8073	21.5293	10.8834	23.0809	22.4335	7.28832	16.8332	19.4787	9.27279	23.817	23.1934	6.38989	13.281	18.667	8.27877	27.7498	22.859	6.07915	12.0535	17.0213	10.1643	26.2462	20.0212
24	8.44031	24.0527	27.501	10.9357	29.8897	30.472	8.20946	25.8337	25.1337	11.3179	29.3401	28.9316	7.96395	19.6575	21.9194	9.28717	30.9586	30.3165	6.78055	15.2951	20.8858	9.03382	33.6492	29.2404	6.28781	13.0598	18.75	10.6782	32.7478	25.5707
30	11.1271	30.4567	34.5433	12.0133	37.1861	40.5498	9.46083	32.6685	30.052	12.7591	36.5022	38.2627	8.82971	23.2577	25.5497	10.0269	37.8819	39.4148	7.20943	18.0747	22.6572	10.2378	40.1582	37.7551	6.6992	14.4247	20.5554	11.4515	39.6159	33.1402
36	12.2996	38.9004	44.8821	13.5677	45.5981	51.855	10.5142	40.1988	38.0411	14.0883	45.1983	50.0709	9.88467	27.1134	30.1571	11.2089	46.9097	51.1562	7.42846	20.5155	25.5241	11.5137	48.605	48.6516	6.86922	15.7045	22.6313	12.4836	47.7192	42.6897
42	14.0073	48.5472	56.3729	15.6081	55.7706	64.8439	11.8191	50.0498	46.263	15.9456	55.5894	63.0104	11.0506	32.6083	34.5233	12.4239	57.2074	64.516	8.15328	23.3308	28.0978	13.0358	57.9024	60.0151	7.27877	16.5299	24.4523	14.2293	56.6274	52.9135
48	15.8572	59.5016	70.2311	17.4948	67.2149	78.5314	13.3498	61.5173	57.3901	18.3468	67.0969	77.431	12.4055	38.0707	40.127	14.2068	67.3725	79.0429	8.55963	26.4014	30.3502	14.97	68.1287	74.7371	7.72421	18.1099	25.9172	16.1356	66.5146	66.539
54	17.3265	71.6873	83.0441	19.9466	79.1722	89.3792	15.6544	74.0149	70.887	21.1108	79.1762	89.5196	13.739	45.1831	47.2653	16.1688	80.2961	90.3843	9.06682	29.5009	33.1277	17.2208	79.4748	86.2754	8.15444	19.0454	28.1492	18.3198	77.9416	78.9463
60	20.0271	81.5247	91.753	22.7266	87.4416	96.2221	17.6868	83.9472	81.6007	23.9811	88.5697	96.7674	15.4179	52.5874	55.2388	18.4426	89.0466	96.7696	9.87727	33.4936	35.4837	19.6817	88.3834	94.3263	8.596	20.3928	30.4075	20.6354	86.7469	88.5911
66	23.1416	89.6857	97.0001	25.7696	94.0002	98.7929	20.2249	92.0379	90.8713	27.3722	95.3436	99.3987	17.7774	61.6015	64.1657	21.4666	95.3424	99.4373	10.5976	37.9336	39.2858	22.8272	94.2861	98.4398	8.93809	21.9757	33.145	23.7027	93.4432	94.877
72	26.5662	95.0549	98.9252	29.4456	97.4379	99.6969	23.372	96.6008	95.6232	31.8	98.4302	99.9214	20.2928	71.1573	72.6175	24.6979	98.4507	99.9656	11.4294	43.1495	42.2275	25.985	98.0389	99.702	9.43858	23.656	35.5981	26.6892	97.3327	97.5743
78	31.6373	97.8439	99.6246	33.896	99.0087	99.9342	26.9266	99.1503	98.5883	35.653	99.6296	99.9909	22.7653	79.1428	80.2019	28.1119	99.6583	99.9959	12.2331	48.8952	46.4588	29.7057	99.2738	99.9795	9.78962	25.7795	38.4566	30.4761	99.1949	99.2128
84	34.75	99.3978	99.9129	38.1847	99.6393	99.9901	30.7648	99.8559	99.6386	40.6134	99.9483	99.9977	25.8034	86.467	86.9516	32.1487	99.9604	99.9966	13.1152	55.2313	51.9676	34.0152	99.6717	99.9998	10.1508	27.866	42.9094	34.1525	99.9225	99.7726
90	39.5383	99.8968	99.9561	43.2278	99.835	99.9982	35.4137	99.9983	99.9255	46.0874	99.9962	99.9998	29.5137	92.2934	92.523	36.8386	99.9897	99.9992	14.0606	62.5373	57.6026	39.0224	99.8978	99.999	10.7614	31.2409	46.8925	38.9557	99.9926	99.9499

## Sheet: Fig6h
cell_line	experiment	concentration	condition	size_unscaled	size_scaled
HT29	1	100	Stearic	26.5662	1.05018
HT29	1	100	Ctrl	29.4456	1.16401
HT29	1	150	Stearic	23.372	0.923912
HT29	1	150	Ctrl	31.8	1.25708
HT29	1	200	Stearic	20.2928	0.802189
HT29	1	200	Ctrl	24.6979	0.976329
HT29	1	250	Stearic	11.4294	0.451812
HT29	1	250	Ctrl	25.985	1.02721
HT29	1	300	Stearic	9.43858	0.373114
HT29	1	300	Ctrl	26.6892	1.05504
HT29	2	100	Stearic	95.0549	1.04962
HT29	2	100	Ctrl	97.4379	1.07593
HT29	2	150	Stearic	96.6008	1.06669
HT29	2	150	Ctrl	98.4302	1.08689
HT29	2	200	Stearic	71.1573	0.785735
HT29	2	200	Ctrl	98.4507	1.08711
HT29	2	250	Stearic	43.1495	0.476467
HT29	2	250	Ctrl	98.0389	1.08257
HT29	2	300	Stearic	23.656	0.261215
HT29	2	300	Ctrl	97.3327	1.07477
HT29	3	100	Stearic	98.9252	1.07207
HT29	3	100	Ctrl	99.6969	1.08043
HT29	3	150	Stearic	95.6232	1.03629
HT29	3	150	Ctrl	99.9214	1.08287
HT29	3	200	Stearic	72.6175	0.78697
HT29	3	200	Ctrl	99.9656	1.08335
HT29	3	250	Stearic	42.2275	0.457627
HT29	3	250	Ctrl	99.702	1.08049
HT29	3	300	Stearic	35.5981	0.385783
HT29	3	300	Ctrl	97.5743	1.05743

## Sheet: Fig6i_raw
	Control								Oleate (200μM)								Stearate (200μM)								Dodecanoate (200μM)
Experiment 1	1852874	1862024	1831557	1789669	1823341	1916314	1985319	1938782	1770067	1875909	1869092	1948597	1938082	1959416	2027200	2092426	433967	413529	402047	399665	461510	377396	411192	393760	1557074	1524613	1504052	1531537	1542371	1556091	1585045	1490661
Experiment 2	1353396	1248766	1277164	1278386	1030537	1162009	1184105	1103595	1545968	1389063	1418530	1399821	1375654	1396560	1383383	1324768	46531	49930	52032	49428	50530	46593	51072	56736	1251415	1290132	1272372	1269727	1273042	1256030	1274080	1231118
Experiment 3	1375305	1381000	1260022	1300781	1313639	1561951	1400973	1387298	1248229	1354006	1361267	1347248	1366964	1348097	1368529	1374689	45610	43856	45928	45196	50465	53818	65467	124123	1200938	1230149	1223125	1239907	1252304	1208808	1236223	1278248

## Sheet: Fig6i_means
	Control	Oleate (200μM)	Stearate (200μM)	Dodecanoate (200μM)
Mean experiment 1	1874985	1935099	411633	1536431
Mean experiment 2	1204745	1404218	50356.5	1264740
Mean experiment 3	1372621	1346129	59307.9	1233713

## Sheet: Fig6j_top500
ensgid	ctrl_1	ctrl_2	ctrl_3	oleate_200uM_1	oleate_200uM_2	oleate_200uM_3	stearate_200uM_1	stearate_200uM_2	stearate_200uM_3	dodecanoate_200uM_1	dodecanoate_200uM_2	dodecanoate_200uM_3
ENSG00000187134	10.2889	10.2281	10.2635	9.94522	9.86178	9.85286	12.1603	12.4783	12.3696	11.0657	11.0596	11.1301
ENSG00000151632	9.74726	9.62876	9.73405	9.51007	9.52053	9.43346	11.4333	11.6908	11.6148	10.3569	10.3693	10.4029
ENSG00000196139	11.3849	11.2926	11.2851	11.1904	11.1826	11.1421	12.5338	12.8796	12.7567	11.7778	11.6595	11.8294
ENSG00000111335	9.70482	9.77002	9.62234	9.56938	9.48708	9.50798	9.68214	9.65065	9.55145	10.7726	10.916	11.2292
ENSG00000157601	9.90043	9.89057	9.70782	9.70418	9.53537	9.70751	9.82768	9.9224	9.7998	10.9314	11.1384	11.3153
ENSG00000161011	13.261	13.2251	13.2644	13.2646	13.1525	12.9763	14.4485	14.6886	14.744	13.7846	13.8181	13.888
ENSG00000185745	9.81236	9.7476	9.61149	9.61544	9.63088	9.49461	9.57557	9.61852	9.67366	10.7681	10.8728	11.1631
ENSG00000198074	12.4742	12.3299	12.3352	12.0265	12.0572	12.0703	13.383	13.6311	13.6208	12.5752	12.5603	12.5491
ENSG00000070081	10.0242	9.99177	9.85442	9.88617	9.86612	9.80582	11.0127	11.2071	11.321	10.1	10.073	10.1918
ENSG00000168209	10.2221	10.5877	10.6695	12.3111	10.7906	10.4384	10.5929	11.1352	11.1859	10.2656	10.6818	10.708
ENSG00000140961	9.4823	9.5146	9.44694	9.38249	9.34364	9.36496	10.5574	10.7693	10.761	9.66452	9.55693	9.62802
ENSG00000044574	13.5295	13.4521	13.3601	13.1441	13.2215	13.0715	14.3467	14.5603	14.741	13.711	13.6173	13.6674
ENSG00000138496	10.6682	10.7118	10.5581	10.4555	10.4564	10.5169	10.7901	10.7469	10.6774	11.6634	11.7515	11.9334
ENSG00000149428	12.73	12.6868	12.58	12.5278	12.5368	12.404	13.6204	13.8365	13.9663	12.9991	12.9347	13.0389
ENSG00000126709	10.0964	10.0454	9.97902	9.90747	9.78775	9.80382	10.1993	10.2492	10.0647	10.8575	11.1342	11.3975
ENSG00000175197	9.19125	9.35006	9.36041	10.2803	9.2992	9.07144	9.866	10.4899	10.573	9.27097	9.49279	9.53571
ENSG00000198431	13.1179	13.0513	13.0043	12.8575	12.9858	12.8714	14.0981	14.1224	14.3049	13.331	13.3479	13.3274
ENSG00000128965	9.03759	9.17438	9.2241	10.8498	9.52352	9.04408	9.08966	9.59931	9.57708	8.91979	9.21289	9.32883
ENSG00000111331	11.4905	11.549	11.3663	11.456	11.3772	11.371	11.4509	11.4588	11.3831	12.3727	12.4885	12.7623
ENSG00000171903	8.92121	8.96617	8.90888	8.84809	8.84177	8.75656	9.98711	10.0715	10.1176	9.29539	9.19451	9.33483
ENSG00000130513	10.636	10.6978	10.7603	11.4176	10.8996	10.5879	11.5463	12.0015	12.0131	11.0395	11.2539	11.4144
ENSG00000089127	10.7435	10.7645	10.6535	10.6207	10.602	10.6204	10.9206	10.8674	10.8664	11.6814	11.8333	11.9409
ENSG00000168003	11.8721	11.913	11.8345	12.388	11.9156	11.8669	12.6968	13.1843	13.2044	12.0548	12.1722	12.2688
ENSG00000137965	9.67639	9.69023	9.59777	9.59011	9.50243	9.47832	9.74922	9.78669	9.72983	10.5114	10.6372	10.8688
ENSG00000162344	11.2244	11.1571	11.1804	11.0842	11.0752	10.9555	11.5775	11.7413	11.6778	12.135	12.1472	12.3183
ENSG00000151012	11.6575	11.9783	11.8492	12.8414	12.1623	11.855	12.6662	12.8762	13.1219	12.0894	12.4248	12.5368
ENSG00000167996	15.8123	15.6757	15.7284	15.6394	15.5767	15.5388	16.5476	16.8955	16.7694	16.0374	16.0031	16.1189
ENSG00000001084	11.3073	11.2448	11.2318	11.1897	11.2318	11.1142	12.1914	12.3036	12.4276	11.5805	11.5916	11.6068
ENSG00000165949	10.9176	10.8965	10.727	10.6802	10.5507	10.6792	11.0263	11.1287	10.9966	11.6267	11.7871	11.9629
ENSG00000130589	11.1414	11.2271	11.0464	11.1768	10.9924	11.1279	11.2212	11.4017	11.1852	12.0491	12.0419	12.3286
ENSG00000148346	11.6717	11.6179	11.5616	11.562	11.5421	11.5242	12.44	12.7257	12.6807	12.0486	11.9522	12.074
ENSG00000160211	12.7282	12.6475	12.6805	12.4555	12.4518	12.4653	13.4917	13.7024	13.5994	12.9619	12.9443	12.9986
ENSG00000101255	11.2618	11.4527	11.4537	12.2051	11.384	11.2264	11.8419	12.4964	12.4592	11.4475	11.6585	11.8007
ENSG00000134193	11.5147	11.6379	11.799	11.466	11.456	11.5204	10.8337	10.8355	10.735	10.7275	10.7078	10.5972
ENSG00000023909	10.6971	10.5754	10.5708	10.4406	10.641	10.4348	11.5162	11.518	11.6509	10.8194	10.8141	10.9194
ENSG00000180535	9.65478	9.55803	9.49813	9.34682	9.43298	9.3462	10.2924	10.482	10.6087	9.8265	9.75537	9.81394
ENSG00000087086	15.4101	15.2429	15.2563	15.1176	15.0542	15.1039	15.9901	16.3419	16.1843	15.4355	15.4281	15.5273
ENSG00000131747	12.8363	12.9475	13.1129	13.1373	13.2604	13.211	12.348	12.1394	12.1591	12.3695	12.46	12.32
ENSG00000105388	9.6404	9.79127	9.74132	9.76893	9.62819	9.592	10.5308	10.6578	10.6529	10.363	10.2812	10.4007
ENSG00000205413	10.5244	10.6627	10.5116	10.5833	10.5631	10.4264	10.6523	10.5145	10.6352	11.3503	11.4508	11.648
ENSG00000248323	8.73698	8.73572	8.69955	8.58475	8.5819	8.48077	9.58917	9.56264	9.68513	8.99027	9.04698	9.0642
ENSG00000125775	9.45604	9.45219	9.35923	9.35341	9.28772	9.35875	10.1914	10.3794	10.4633	9.87036	9.84623	9.8158
ENSG00000115415	11.8905	11.9628	11.8576	11.755	11.8029	11.7342	11.9817	11.8409	11.8777	12.6397	12.7629	12.9053
ENSG00000166598	14.0858	14.042	13.9968	13.8524	13.9541	13.8275	14.7567	14.8851	15.0772	14.1811	14.1079	14.0778
ENSG00000173193	11.5384	11.5819	11.3932	11.3788	11.4554	11.4621	11.6007	11.5425	11.5602	12.3404	12.3667	12.5388
ENSG00000137959	8.93551	8.92534	8.80771	8.77499	8.74233	8.84892	8.86178	8.81138	8.79189	9.6142	9.76357	9.86661
ENSG00000162772	9.2239	9.36679	9.34735	10.2107	9.49017	9.25993	9.79696	10.2508	10.2967	9.27509	9.41264	9.53571
ENSG00000204616	11.6869	11.7074	11.7479	11.7343	11.7226	11.657	12.2574	12.2908	12.2763	12.5666	12.6222	12.6612
ENSG00000087074	10.5236	10.5986	10.5374	10.8571	10.5875	10.4455	11.2453	11.5223	11.6332	10.6761	10.7258	10.8153
ENSG00000183486	9.03415	9.02875	8.95728	8.9694	8.93109	8.86798	8.98047	8.95655	8.92768	9.65905	9.79181	10.0162
ENSG00000187608	10.4135	10.3336	10.264	10.2255	10.1929	10.1735	10.4317	10.5285	10.4668	11.035	11.1543	11.3228
ENSG00000276168	9.37591	9.31445	8.96331	9.11151	9.1072	9.06695	9.30938	9.17733	8.82069	8.85492	9.34377	10.3275
ENSG00000107201	9.86768	9.90182	9.74933	9.76241	9.71092	9.69651	9.832	9.80971	9.8302	10.4896	10.6098	10.7967
ENSG00000108602	10.4157	10.2535	10.2977	10.1972	10.3136	10.2735	11.0457	11.3067	11.1368	10.4379	10.3394	10.4839
ENSG00000130766	9.75876	9.91426	9.98618	11.1409	10.1077	9.90356	9.93899	10.3894	10.3473	9.68614	9.98378	10.0531
ENSG00000086548	10.3541	10.5209	10.4328	10.4468	10.3749	10.3056	11.1702	11.3096	11.3343	10.8822	10.7173	10.876
ENSG00000198959	11.9378	11.9681	11.9314	11.8761	11.8669	11.8614	11.9363	12.0176	11.9149	12.7118	12.7008	12.8514
ENSG00000138642	9.52517	9.5407	9.45336	9.52112	9.41312	9.45053	9.45954	9.49429	9.43296	10.1618	10.2944	10.4491
ENSG00000078081	8.79335	8.82634	8.70636	8.66717	8.7034	8.60378	9.53078	9.52459	9.61436	9.1976	9.14852	9.33183
ENSG00000188313	10.9213	10.9763	10.8534	10.8507	10.8407	10.8096	10.8957	10.8142	10.8725	11.5548	11.6842	11.7912
ENSG00000137628	9.63699	9.64882	9.53899	9.55621	9.53537	9.54449	9.52215	9.45022	9.47596	10.1951	10.3607	10.4677
ENSG00000142089	10.3236	10.3299	10.1866	10.2047	10.1407	10.2364	10.2687	10.3152	10.147	10.874	10.9666	11.2067
ENSG00000128590	9.85934	9.81284	9.71773	9.72243	9.7452	9.5993	10.3955	10.5273	10.761	9.98664	9.97192	10.0256
ENSG00000051108	10.8494	10.9723	10.9681	11.3675	10.996	10.7759	11.432	11.6815	11.9166	10.9265	11.064	11.0248
ENSG00000166562	9.981	9.89654	9.80387	9.71562	9.75956	9.72272	10.4784	10.6659	10.6985	10.0348	9.9905	10.1021
ENSG00000071537	10.8317	10.8779	10.7514	10.8752	10.9082	10.7526	11.5883	11.451	11.825	11.0441	11.1578	11.1025
ENSG00000163993	12.2744	12.2883	12.1564	12.3583	12.0402	12.0478	12.6235	12.9487	12.8467	12.6625	12.7719	12.9943
ENSG00000233041	10.7173	10.6185	10.7977	10.5642	10.6375	10.6653	9.97383	10.214	9.98523	10.0774	9.92149	9.97008
ENSG00000119917	9.98914	9.99542	9.91253	9.98897	9.93742	9.91088	9.97574	10.0118	9.89624	10.5526	10.6403	10.9007
ENSG00000166851	11.5119	11.276	11.4957	11.437	11.6014	11.6118	10.9352	11.0559	11.0197	10.7978	10.829	10.6542
ENSG00000135842	10.4459	10.5121	10.2681	10.6175	10.4644	10.3239	11.0836	11.0865	11.3813	10.5733	10.7408	10.8591
ENSG00000150687	10.041	9.94829	9.90212	9.8342	9.94755	9.82369	10.5812	10.6908	10.8124	10.1258	10.0808	10.1561
ENSG00000106541	14.0525	13.9435	13.9314	13.8503	13.804	13.7712	14.2957	14.5318	14.595	13.6012	13.6381	13.6138
ENSG00000100292	9.29291	9.30146	9.21155	9.17513	9.25632	9.26342	10.0077	10.0308	10.0382	9.67808	9.60307	9.70668
ENSG00000132530	8.84597	8.85689	8.76588	8.75888	8.72334	8.77203	8.85478	8.84226	8.75314	9.42221	9.48747	9.6818
ENSG00000135046	11.5699	11.4552	11.4703	11.4766	11.456	11.3351	12.0764	12.2468	12.3654	11.724	11.8032	11.7891
ENSG00000055332	11.6401	11.7659	11.5912	11.5652	11.6622	11.6333	11.7187	11.5143	11.5899	12.2532	12.3291	12.4664
ENSG00000204386	10.9194	10.9228	10.9361	10.7725	10.7864	10.6921	11.5168	11.6577	11.6241	11.0773	11.0101	11.1261
ENSG00000152778	9.55059	9.58392	9.4394	9.5045	9.49632	9.38937	9.62109	9.55399	9.73202	10.1404	10.2395	10.3622
ENSG00000185507	10.1246	10.1552	10.1106	10.2972	10.0536	10.0742	10.1689	10.3992	10.2845	10.777	10.849	11.0126
ENSG00000215182	11.4633	11.4734	11.7059	11.6211	11.3497	11.7184	10.7971	11.2645	10.7543	11.7539	11.5585	11.5192
ENSG00000196352	10.6111	10.6901	10.6846	10.8267	10.5369	10.4384	11.1354	11.3773	11.3512	11.0395	11.1377	11.2647
ENSG00000107731	9.00234	9.09216	9.02245	9.25992	8.97984	8.98063	9.5783	9.89947	9.8302	9.43945	9.35613	9.54533
ENSG00000109814	11.6559	11.6374	11.6086	11.3925	11.509	11.4593	12.2121	12.2717	12.3479	11.694	11.6294	11.6355
ENSG00000108448	9.49713	9.50033	9.49813	9.5746	9.35797	9.41899	10.0603	10.2926	10.294	9.66179	9.74918	9.69638
ENSG00000140105	11.3621	11.411	11.3647	11.62	11.4015	11.2554	11.9121	12.1374	12.173	11.7691	11.8354	11.9841
ENSG00000175063	11.5194	11.3459	11.4907	11.3801	11.533	11.596	10.8976	10.9282	10.8152	10.8386	10.9111	10.8295
ENSG00000196517	8.91914	8.9586	8.89555	9.55355	8.97984	8.93815	9.40567	9.65591	9.76431	9.09628	9.42411	9.45254
ENSG00000101347	10.4144	10.3994	10.3087	10.2576	10.2633	10.2708	10.3315	10.3622	10.3473	10.9481	11.004	11.1154
ENSG00000112972	12.7833	12.7154	12.732	12.3182	12.538	12.4882	12.9183	12.8364	12.9216	12.1028	12.1301	12.0828
ENSG00000134326	9.0727	9.00798	8.98686	9.04664	8.95595	9.01556	8.82574	8.98045	8.88617	9.57924	9.66081	9.74096
ENSG00000115295	8.96313	8.909	8.9283	8.8998	8.88482	8.8617	9.53933	9.66895	9.70994	9.21547	9.23795	9.19879
ENSG00000117724	11.6747	11.6327	11.7953	11.7965	11.96	11.9064	11.2308	11.2002	11.2197	11.2537	11.2597	11.1308
ENSG00000115267	9.97344	10.0153	9.9249	9.90555	9.91275	9.80382	10.0691	10.0213	10.1129	10.5486	10.6108	10.7465
ENSG00000134057	11.7148	11.5382	11.5994	11.406	11.7872	11.7226	11.3961	11.2966	11.4149	10.9761	10.9784	10.8736
ENSG00000088325	12.4087	12.3878	12.5203	12.6114	12.6303	12.5984	12.0282	12.0241	12.1166	11.8856	11.9823	11.7891
ENSG00000138778	10.6236	10.6841	10.7164	10.8617	10.9431	10.8548	10.3764	10.3257	10.5318	10.1794	10.1635	10.0115
ENSG00000181577	9.78216	9.88657	9.94792	9.96182	9.8175	9.64671	10.4304	10.5648	10.5464	10.1671	10.1518	10.2704
ENSG00000139112	9.54219	9.56074	9.57636	9.54017	9.55867	9.48105	10.1558	10.214	10.3473	9.90605	9.86318	9.80835
ENSG00000101384	10.2741	10.3538	10.2691	10.3872	10.2237	10.1735	10.8665	10.9663	11.0708	10.4591	10.5305	10.5793
ENSG00000070540	9.71121	9.71151	9.58292	9.69493	9.58705	9.52118	10.1525	10.3077	10.4549	9.71777	9.76152	9.84149
ENSG00000135114	9.87389	9.8839	9.75173	9.81564	9.77609	9.77744	9.66971	9.64801	9.69196	10.277	10.407	10.5137
ENSG00000143819	11.6437	11.5452	11.5922	11.4719	11.5128	11.4783	12.0836	12.3135	12.2604	11.7702	11.7049	11.7442
ENSG00000134240	10.5317	10.6296	10.705	10.6551	10.7611	10.7978	10.1623	10.0137	9.90563	10.3073	10.3544	10.3528
ENSG00000011426	11.7161	11.7992	11.8378	11.6742	11.956	11.9031	11.3967	11.1007	11.2245	11.3386	11.3853	11.2816
ENSG00000117632	12.0828	12.0382	12.2097	12.1409	12.2273	12.2461	11.613	11.5808	11.5294	11.6387	11.7224	11.5858
ENSG00000066279	11.2706	11.3207	11.3242	11.3675	11.5921	11.5042	11.0473	10.8018	10.9918	10.8044	10.8686	10.7701
ENSG00000119729	9.95176	9.98688	10.022	9.96912	9.94956	9.84322	10.5894	10.6393	10.6247	10.264	10.2666	10.3516
ENSG00000112984	10.4993	10.4885	10.5696	10.6272	10.731	10.6693	10.2275	10.1249	10.2595	9.96596	10.0397	9.89465
ENSG00000196924	13.2329	13.2474	13.0724	13.1144	13.0048	13.0959	13.5936	13.8858	13.8009	13.2348	13.1447	13.3119
ENSG00000153132	8.87148	8.86817	8.82086	8.75888	8.82658	8.82236	9.45646	9.45664	9.48155	9.24582	9.21652	9.27601
ENSG00000167755	11.8099	11.7647	11.827	11.79	11.7485	11.7268	12.0468	12.2669	12.0752	12.3921	12.352	12.5053
ENSG00000123989	11.0581	11.0163	10.9271	10.902	10.888	10.8993	11.4263	11.6638	11.6439	11.3043	11.2254	11.3257
ENSG00000163840	11.4225	11.483	11.3581	11.3694	11.4062	11.3147	11.4897	11.3581	11.4622	11.8896	12.0186	12.1374
ENSG00000104537	12.8052	12.8564	12.9783	13.0051	12.9287	13.0294	12.551	12.6294	12.4748	12.3092	12.3517	12.2836
ENSG00000164104	12.0862	12.0079	12.061	12.1434	12.1921	12.1659	11.5826	11.6278	11.6554	11.5048	11.5795	11.5253
ENSG00000102580	11.3896	11.3978	11.3199	11.2581	11.3344	11.2277	11.8871	11.8609	12.1159	11.4509	11.4729	11.4139
ENSG00000124882	10.5142	10.7561	10.6185	11.2451	10.8071	10.6204	11.054	10.9926	11.3598	10.4478	10.772	10.7296
ENSG00000086619	8.56155	8.55905	8.50635	8.52346	8.53253	8.45822	9.15398	9.13179	9.22607	8.58865	8.64576	8.64768
ENSG00000106080	9.58081	9.58127	9.53801	9.59267	9.61466	9.45895	10.0315	10.1197	10.3972	9.73068	9.68743	9.6477
ENSG00000198786	14.3752	14.8563	14.8696	15.1501	15.3682	15.1258	15.1285	14.4745	14.9589	14.9197	14.9735	14.7652
ENSG00000142945	11.0479	11.0423	11.1264	11.0896	11.1981	11.2442	10.5894	10.5954	10.562	10.6653	10.6423	10.55
ENSG00000112715	11.0758	11.3382	11.3916	12.0555	11.5821	11.3733	11.6563	11.793	11.9805	11.5561	11.7533	11.6749
ENSG00000101447	10.8665	10.7514	10.86	10.5482	10.8447	10.9244	10.4707	10.3122	10.2817	10.2607	10.3356	10.1891
ENSG00000128165	9.23318	9.26498	9.28411	10.0517	9.49325	9.23871	9.48986	9.84999	9.87336	9.29939	9.48747	9.60797
ENSG00000204983	9.15573	9.19632	9.25665	9.2887	9.18969	9.08032	9.70173	9.88889	9.76854	9.60267	9.52922	9.67549
ENSG00000171658	8.57663	8.50085	8.57146	8.46167	8.5819	8.48077	9.16707	9.16844	9.18018	8.71316	8.77551	8.72658
ENSG00000155660	13.3594	13.237	13.2452	13.116	13.1691	13.0934	13.6493	13.8162	13.9502	13.3215	13.3378	13.2637
ENSG00000181381	9.53655	9.51366	9.45016	9.46458	9.5085	9.4973	9.58917	9.51258	9.5198	9.98664	10.1206	10.2133
ENSG00000072571	10.7194	10.7073	10.7949	10.7667	10.8967	10.8159	10.401	10.3507	10.3871	10.1934	10.2035	10.1603
ENSG00000087586	11.5673	11.4393	11.4743	11.3906	11.5703	11.6433	11.2175	11.2541	11.3381	10.9597	10.9674	10.7779
ENSG00000131871	10.7735	10.695	10.6615	10.5709	10.5306	10.455	11.0515	11.2578	11.3198	10.7148	10.7352	10.7848
ENSG00000185624	14.0674	14.0069	14.0112	13.9416	13.8958	13.8772	14.4184	14.6548	14.6677	14.1205	14.1053	14.104
ENSG00000068489	10.9054	10.8983	10.9599	11.0537	11.1794	11.099	10.67	10.571	10.6331	10.4177	10.4793	10.4346
ENSG00000148773	12.8655	12.8966	13.0177	12.9995	13.1017	13.1025	12.5037	12.5313	12.4302	12.5472	12.4915	12.4669
ENSG00000212907	12.6779	13.1773	13.1121	13.5366	13.6202	13.4206	13.36	12.8137	13.1989	13.2853	13.347	13.2641
ENSG00000145386	11.6319	11.5687	11.5797	11.3681	11.6738	11.6378	11.1549	11.0619	11.1324	11.0914	11.0493	11.0038
ENSG00000125826	11.8217	11.8162	11.7838	11.9493	11.7448	11.7563	12.1508	12.4264	12.3371	12.2361	12.283	12.395
ENSG00000226564	9.62668	9.68863	9.61964	9.71106	9.58424	9.58218	10.2041	10.3271	10.2313	9.77593	9.7818	9.94878
ENSG00000235899	8.59999	8.54315	8.54416	8.55606	8.4681	8.45822	9.0751	9.18174	9.17624	8.78952	8.85065	8.85598
ENSG00000053747	10.0386	10.0957	10.0029	10.0568	9.98134	9.9817	10.5999	10.6193	10.7291	10.2392	10.3009	10.3055
ENSG00000232187	9.44884	9.56434	9.46185	9.56676	9.5085	9.51592	10.0987	10.1388	10.1592	9.69148	9.61722	9.72496
ENSG00000135069	11.743	11.8694	11.8106	12.6623	12.0308	11.8978	11.8395	12.1611	12.2077	11.8589	12.2011	12.3073
ENSG00000260916	9.85375	9.89455	9.80387	9.97999	9.88967	9.81181	10.3901	10.4447	10.6045	10.025	10.087	10.1251
ENSG00000136810	12.7939	12.6314	12.6852	12.6049	12.6455	12.6603	13.1266	13.3347	13.2035	12.5786	12.5991	12.6592
ENSG00000158402	9.89976	9.81639	9.99652	10.0466	9.96357	10.0695	9.51345	9.52459	9.49263	9.40818	9.57905	9.35846
ENSG00000130303	11.1545	11.0788	11.0441	10.909	10.8928	10.9302	11.199	11.3024	11.1711	11.4936	11.577	11.704
ENSG00000109321	10.5984	10.7922	10.857	11.2838	10.7569	10.6266	10.9496	11.2518	11.3038	10.5836	10.7389	10.7215
ENSG00000138166	9.3075	9.33301	9.35568	9.33684	9.28772	9.13553	9.76993	9.89947	9.85981	9.67808	9.62655	9.79709
ENSG00000183856	10.8884	11.0212	11.0957	11.273	11.2081	11.2754	10.6908	10.6193	10.6611	10.682	10.7602	10.5823
ENSG00000173821	11.7519	11.7785	11.618	11.7526	11.5862	11.676	11.8922	12.1674	11.9963	12.1989	12.1557	12.4048
ENSG00000170312	11.6708	11.6222	11.6772	11.4934	11.7215	11.7599	11.2042	11.0789	11.0601	11.2308	11.2837	11.2085
ENSG00000010292	12.0392	12.1038	12.1906	12.2799	12.3037	12.2913	11.691	11.6804	11.6529	11.767	11.7849	11.7368
ENSG00000119922	9.58171	9.67013	9.51728	9.67856	9.57011	9.4673	9.52215	9.49429	9.64798	10.017	10.1176	10.2486
ENSG00000065833	11.6304	11.5948	11.5756	11.4519	11.5084	11.4024	12.07	12.0977	12.1982	11.7484	11.7914	11.8209
ENSG00000167165	10.0757	10.1758	10.103	10.0085	9.97741	10.0404	10.6788	10.5893	10.7115	10.1636	10.2258	10.1351
ENSG00000156510	10.7296	10.8566	10.766	11.0338	10.6946	10.726	11.1672	11.4183	11.4466	10.7869	10.855	10.8943
ENSG00000107159	12.3518	12.4545	12.6197	12.6078	12.6377	12.6884	12.0964	12.037	11.8457	12.336	12.3705	12.3334
ENSG00000196878	11.2389	11.3154	11.2498	11.5685	11.2829	11.3221	11.6509	11.9753	11.9947	11.4151	11.4159	11.428
ENSG00000223361	9.1744	9.21106	9.22824	9.35996	9.21111	9.31404	9.81023	9.97881	9.64562	9.29137	9.27246	9.42585
ENSG00000167995	8.64944	8.9755	8.8842	9.23011	8.59644	8.53508	9.26845	9.15944	9.25168	8.75304	8.88141	8.99762
ENSG00000162063	10.7752	10.6749	10.8223	10.6593	10.8174	10.9094	10.3085	10.2508	10.2198	10.369	10.4507	10.2512
ENSG00000111665	10.3293	10.2461	10.421	10.2846	10.4658	10.3862	9.96233	9.85657	9.92788	9.8498	9.92504	9.76648
ENSG00000198826	11.8721	11.8706	11.8863	11.8535	12.0576	12.0063	11.5521	11.3602	11.5634	11.4255	11.5081	11.3453
ENSG00000136108	11.5454	11.5462	11.5709	11.5219	11.7274	11.6516	11.2124	11.055	11.1796	11.0808	11.1272	11.0569
ENSG00000160179	9.86421	9.93748	9.97379	10.1728	10.0935	9.96264	9.92714	9.85657	9.85981	10.3478	10.504	10.5873
ENSG00000124762	9.88758	9.99542	9.91529	10.1417	9.86612	9.84901	10.3129	10.4886	10.5204	9.79304	9.86318	9.93715
ENSG00000259974	10.3912	10.5036	10.4896	10.4431	10.4947	10.5203	10.1038	10.0194	10.1269	9.97013	9.95995	9.85052
ENSG00000156587	9.03759	9.02362	8.90888	8.92981	8.91825	8.98063	9.1271	8.99206	9.05625	9.36104	9.58873	9.63681
ENSG00000104419	11.1206	11.6252	11.5418	11.7162	11.5548	11.6264	12.0545	11.9605	12.0313	11.7928	11.6274	11.5882
ENSG00000067064	12.4032	12.3294	12.3643	12.0336	12.1529	12.1812	12.2816	12.2965	12.3137	11.7462	11.7813	11.7018
ENSG00000145050	10.7732	10.6971	10.6909	10.5274	10.5419	10.5403	11.0606	11.2548	11.2197	10.7055	10.671	10.7107
ENSG00000089685	11.3711	11.1633	11.2356	11.1947	11.3139	11.3333	10.7574	10.8986	10.7995	10.7581	10.7847	10.7984
ENSG00000024526	10.3638	10.3849	10.4615	10.4823	10.5532	10.56	10.1509	10.0402	10.1113	9.92348	10.0055	9.86305
ENSG00000138160	11.4121	11.3936	11.459	11.4489	11.5862	11.5598	11.0339	10.9543	10.9351	11.0119	11.0663	11.047
ENSG00000161800	11.2343	11.1683	11.2108	11.0749	11.3039	11.3084	10.8278	10.7383	10.7742	10.7378	10.7611	10.6804
ENSG00000166750	10.0529	10.1085	9.99909	10.1065	10.0443	9.96961	10.472	10.4201	10.5829	10.4307	10.5553	10.6061
ENSG00000226608	9.579	9.63213	9.54967	9.70418	9.59818	9.69429	10.1124	10.3197	10.1254	9.77593	9.67863	9.85591
ENSG00000134294	12.0771	12.3027	12.4278	13.0642	12.6039	12.2904	12.3821	12.4513	12.6386	12.2049	12.5159	12.4454
ENSG00000178685	10.015	10.0003	9.94792	9.95078	9.97545	9.97998	9.94682	9.99056	9.9443	10.4786	10.4861	10.5982
ENSG00000059378	10.5232	10.5089	10.4378	10.525	10.399	10.396	10.5197	10.7109	10.632	10.9442	10.9815	11.1467
ENSG00000170540	12.026	11.9599	12.0248	11.9283	12.1242	12.0769	11.6346	11.534	11.6169	11.5217	11.5891	11.4917
ENSG00000114346	12.4318	12.4439	12.5254	12.4599	12.6337	12.5209	12.1137	11.9118	12.0966	12.0406	12.152	12.0025
ENSG00000126787	10.5129	10.4173	10.5281	10.5109	10.6293	10.6451	10.2383	10.1977	10.2539	10.0029	10.0855	9.91695
ENSG00000237973	10.0728	10.3994	10.4007	10.8644	10.9542	10.8355	10.7502	10.5311	10.5261	10.5656	10.4166	10.5346
ENSG00000104549	14.0078	13.9131	13.9285	13.5534	13.721	13.6743	13.9648	13.9787	14.0124	13.4054	13.4252	13.4225
ENSG00000084636	10.2293	10.2421	10.18	10.2547	10.1024	10.1453	10.6229	10.782	10.8013	10.4436	10.5173	10.5231
ENSG00000219507	9.29291	9.42769	9.29179	9.45286	9.35084	9.3525	9.832	9.99833	9.83817	9.48287	9.28919	9.61021
ENSG00000167767	10.3647	10.3782	10.3067	10.4231	10.2757	10.3069	10.7533	10.8831	10.9958	10.3432	10.4343	10.374
ENSG00000118193	10.2451	10.2789	10.3216	10.2944	10.5631	10.4467	10.1409	9.90995	10.1455	9.90824	9.91078	9.76064
ENSG00000228253	12.9138	13.2907	13.3174	13.6029	13.7077	13.5084	13.3896	12.902	13.24	13.4035	13.5128	13.3676
ENSG00000171848	12.9525	12.9218	12.9483	12.656	12.9098	12.9603	12.4918	12.3283	12.3702	12.5498	12.6043	12.4813
ENSG00000198727	14.4122	14.7579	14.8656	15.2542	15.2915	15.1531	15.0491	14.7632	14.9792	14.9875	15.0107	14.8177
ENSG00000077232	12.1368	12.1871	12.1089	12.1669	12.1529	12.0193	12.6164	12.5979	12.7703	12.372	12.4499	12.4898
ENSG00000175592	9.96074	9.86841	9.88171	9.72243	9.80387	9.72918	10.1769	10.4104	10.427	9.93425	9.81155	9.85949
ENSG00000088340	11.5883	11.7004	11.8	11.7454	11.7897	11.9284	11.4237	11.3922	11.391	12.0955	12.067	11.7995
ENSG00000169679	11.118	11.0666	11.1699	11.0842	11.3017	11.213	10.7981	10.6874	10.7504	10.6879	10.7229	10.6466
ENSG00000073150	9.13359	9.14605	9.07837	9.07518	9.07245	9.06244	9.5783	9.65065	9.72764	9.3346	9.2925	9.32278
ENSG00000150961	10.7358	10.7997	10.6381	10.5988	10.6092	10.5632	11.1456	11.0949	11.328	10.7869	10.8264	10.822
ENSG00000186480	12.5159	12.4642	12.4892	12.1844	12.387	12.2778	12.5132	12.5328	12.5746	11.9993	11.9273	11.9721
ENSG00000198804	15.8065	16.1494	16.2561	16.5191	16.6349	16.5123	16.3768	15.9851	16.2867	16.4218	16.4706	16.1838
ENSG00000185633	9.40448	9.65213	9.9385	10.012	10.0424	9.92539	9.69443	9.62665	9.2408	9.83119	9.68304	9.75673
ENSG00000137807	11.2923	11.3089	11.3681	11.3024	11.465	11.4233	10.9361	10.8506	10.9748	10.9665	10.9635	10.8187
ENSG00000198899	14.7122	15.0486	15.1704	15.4045	15.569	15.3933	15.2355	14.8498	15.0898	15.2858	15.2916	15.1057
ENSG00000103257	12.7957	12.8442	12.8345	13.4709	12.9725	12.9024	13.0274	13.3977	13.3621	12.8959	13.125	13.2246
ENSG00000173546	11.8009	12.0161	12.1855	12.0166	11.8803	11.9569	11.5275	11.5467	11.3474	11.7478	11.7511	11.6973
ENSG00000181019	13.7704	13.6348	13.6876	13.4664	13.5247	13.4906	14.0221	14.1879	14.1375	13.7577	13.7776	13.8094
ENSG00000157456	11.2736	11.1997	11.293	11.3103	11.4215	11.3763	11.049	11.1106	11.0608	10.7781	10.7666	10.7666
ENSG00000134690	10.8983	10.7967	10.8792	10.7832	10.987	11.0001	10.543	10.4688	10.438	10.4032	10.4656	10.4052
ENSG00000182481	12.5771	12.3783	12.5094	12.0474	12.5122	12.551	12.1462	12.1213	12.0696	12.1413	12.0338	11.9079
ENSG00000156802	13.6651	13.776	13.7812	13.713	13.8633	13.7494	13.3608	13.0743	13.2684	13.4796	13.6101	13.534
ENSG00000090889	10.9399	10.934	10.9811	11.0153	11.0853	11.0568	10.6103	10.6038	10.632	10.506	10.5272	10.4796
ENSG00000172216	11.1657	11.189	11.3138	11.7454	11.237	11.1491	11.3902	11.7986	11.7333	11.2746	11.4968	11.504
ENSG00000173210	10.2918	10.3313	10.3739	10.4193	10.3792	10.1347	10.7048	10.8395	10.9518	10.5669	10.5173	10.6031
ENSG00000149503	11.1981	11.2876	11.3097	11.1832	11.4035	11.3941	10.9692	10.7448	10.836	10.9166	10.9355	10.8345
ENSG00000140525	12.3064	12.2875	12.3521	12.314	12.4155	12.4225	11.8419	11.7813	11.8726	12.0428	12.1176	11.9514
ENSG00000137812	10.6762	10.7741	10.7539	10.7589	10.9588	10.89	10.4643	10.3197	10.3641	10.3929	10.3343	10.3752
ENSG00000101104	10.4451	10.5956	10.5704	10.7141	10.7201	10.7712	10.8219	10.7252	10.936	11.2068	11.205	10.9456
ENSG00000102760	9.39031	9.30502	9.35093	9.23767	9.23197	9.23871	9.6647	9.91411	9.78947	9.64524	9.57905	9.63462
ENSG00000237649	11.118	10.9849	11.1469	10.9142	11.1291	11.1561	10.6984	10.6497	10.5763	10.6557	10.7106	10.6022
ENSG00000067066	10.7745	10.7594	10.7028	10.7599	10.7201	10.6633	10.8239	10.8496	10.8288	11.1261	11.2494	11.3892
ENSG00000052802	11.3098	11.3214	11.2577	10.9791	11.1111	11.1092	11.4295	11.3532	11.4167	10.8162	10.8273	10.832
ENSG00000176890	12.0935	11.9689	12.1069	11.9363	12.0118	12.067	11.5363	11.5333	11.4673	11.6923	11.8345	11.7124
ENSG00000101224	11.3903	11.3161	11.4522	11.3807	11.5463	11.5434	11.2079	11.2503	11.2204	10.9761	10.9363	10.8345
ENSG00000146859	8.74296	8.85231	8.81037	8.90593	8.61026	8.72383	9.1271	9.15944	9.11442	9.17931	9.25192	9.30747
ENSG00000151914	11.1756	11.2319	11.1245	11.3168	11.2866	11.2231	11.5521	11.6985	11.7721	11.1474	11.0684	11.1663
ENSG00000140526	13.329	13.4162	13.3272	13.467	13.5151	13.4263	13.9103	13.8803	14.0207	13.6328	13.6273	13.6657
ENSG00000135899	9.69597	9.71929	9.68434	9.61544	9.61466	9.61614	9.65713	9.66115	9.59713	10.1	10.1221	10.2396
ENSG00000058262	13.435	13.3806	13.3206	13.2249	13.2287	13.2323	13.7038	13.8643	13.8904	13.4737	13.4732	13.4995
ENSG00000100889	10.3555	10.5149	10.436	10.9932	10.4724	10.492	10.4961	10.8213	10.7369	10.7468	10.8762	11.0363
ENSG00000253227	8.50276	8.52605	8.53229	8.54035	8.53253	8.50063	9.0347	9.08326	9.0609	8.66871	8.60124	8.62742
ENSG00000131018	8.78264	8.82392	8.71636	8.82016	8.76049	8.71523	9.17139	9.30008	9.36292	8.86252	8.72861	8.89064
ENSG00000091972	9.67886	9.7076	9.74613	9.68795	9.72328	9.79375	9.313	9.26117	9.23714	9.30337	9.33438	9.26309
ENSG00000186529	8.88046	8.93532	8.83113	8.90593	8.81881	8.87418	9.34497	9.42409	9.44171	9.11667	9.0605	9.15533
ENSG00000184164	10.1754	10.0325	9.99394	9.93963	9.90441	9.90356	10.226	10.5462	10.6066	10.0925	10.0762	10.0562
ENSG00000178999	10.3798	10.3267	10.4396	10.2747	10.3962	10.5556	10.0224	9.9729	9.89246	10.0289	10.0824	9.90156
ENSG00000172137	11.0907	10.9812	11.0401	10.9522	10.9394	10.8729	11.3364	11.526	11.4355	11.3013	11.333	11.4296
ENSG00000109805	11.2161	11.1601	11.2732	11.2472	11.2705	11.2735	10.7647	10.7956	10.7761	10.8184	10.8963	10.8044
ENSG00000090520	10.9756	10.9317	10.8822	10.8526	10.7906	10.746	11.219	11.3848	11.4798	10.9393	10.9808	10.981
ENSG00000232368	9.34642	9.32841	9.27375	9.26357	9.30299	9.37419	9.81023	9.94083	9.72324	9.42914	9.33438	9.50877
ENSG00000184205	9.91779	9.86705	9.87316	9.84032	9.8175	9.74621	10.1802	10.3936	10.4692	9.99685	9.95478	9.94878
ENSG00000135476	10.4197	10.3928	10.5009	10.6021	10.5407	10.6881	10.1443	10.2285	10.1832	10.0981	10.1533	9.96193
ENSG00000183091	10.3766	10.4603	10.3763	10.4895	10.4253	10.5125	10.0674	10.1388	10.1176	9.95969	9.92681	9.94878
ENSG00000162298	11.1645	11.2441	11.2562	11.2931	11.2385	11.2429	11.6847	11.792	11.8094	11.4004	11.3588	11.3234
ENSG00000155304	9.90714	9.99603	9.92559	10.1636	9.98915	9.8813	10.3846	10.2555	10.6341	9.93853	10.1851	10.0302
ENSG00000177410	11.4451	11.4018	11.3537	11.4766	11.3601	11.3333	11.6921	11.8845	11.9364	11.7173	11.7941	11.8151
ENSG00000160712	9.20638	9.23073	9.14255	9.26721	9.09745	9.16755	9.59724	9.69709	9.79361	9.26683	9.35919	9.32581
ENSG00000150403	11.1951	11.2273	11.1364	11.1782	11.1716	11.0538	11.5849	11.614	11.7858	11.1979	11.2287	11.2708
ENSG00000113742	9.61715	9.70446	9.55256	9.67856	9.70092	9.55468	10.1038	9.96894	10.3048	9.76355	9.7938	9.8232
ENSG00000122952	11.5087	11.4403	11.5229	11.4435	11.4872	11.5344	11.0049	10.9736	10.9918	11.1414	11.2806	11.1368
ENSG00000234975	9.33246	9.35902	9.3353	9.40758	9.35797	9.33027	9.76536	9.99251	9.80185	9.515	9.36529	9.59665
ENSG00000134285	10.093	10.0302	9.9933	9.95631	9.88967	9.95564	10.3172	10.5323	10.5926	10.1476	10.1591	10.0712
ENSG00000132471	10.9698	11.0115	11.0762	11.0624	11.0539	10.9827	11.467	11.6117	11.5511	11.2108	11.123	11.1837
ENSG00000221926	9.40448	9.39721	9.38023	9.36968	9.37208	9.3525	9.74922	9.95697	9.94972	9.54916	9.41839	9.47079
ENSG00000229807	12.1737	12.4336	12.3172	12.4438	12.6773	12.6067	12.3665	12.0001	12.3805	12.759	12.7192	12.5365
ENSG00000108106	11.8873	11.7096	11.8022	11.7655	11.8194	11.8677	11.4958	11.7596	11.623	11.3386	11.2912	11.2935
ENSG00000140451	9.71836	9.70525	9.75412	9.7426	9.90022	9.94328	9.62631	9.53054	9.67135	9.3831	9.38631	9.17009
ENSG00000245532	11.9062	12.0969	11.98	12.419	12.3027	12.301	12.3147	12.294	12.7292	12.3606	12.3899	12.0481
ENSG00000105835	10.8684	10.9124	10.8464	10.752	10.8194	10.696	11.2874	11.2578	11.4095	10.9383	10.9266	10.9787
ENSG00000198938	15.0724	15.3274	15.5128	15.7486	15.8269	15.7363	15.5126	15.2395	15.3722	15.5441	15.606	15.3637
ENSG00000123485	10.8937	10.8575	10.9264	10.8887	10.9524	11.044	10.6103	10.6121	10.585	10.4605	10.5051	10.381
ENSG00000130707	11.4128	11.3906	11.4288	11.37	11.2829	11.2449	11.6069	11.7627	11.6856	11.7593	11.8114	11.8878
ENSG00000231683	8.55631	8.59264	8.58653	8.58475	8.53253	8.48077	9.0751	9.00347	9.08369	8.80671	8.88141	8.84389
ENSG00000137825	9.49614	9.47213	9.40525	9.42898	9.3217	9.34304	9.75847	9.94083	9.88104	9.69413	9.72617	9.84511
ENSG00000117650	10.3966	10.3665	10.4002	10.4406	10.5544	10.5761	10.1021	10.0605	10.0842	10.025	10.0557	9.97978
ENSG00000076864	12.4201	12.3466	12.3717	12.3453	12.2751	12.3581	12.6686	12.8817	12.8274	12.2685	12.304	12.2496
ENSG00000227376	9.21855	9.22292	9.22962	9.26721	9.30299	9.27379	9.70173	9.84338	9.70771	9.39393	9.26225	9.40393
ENSG00000242960	9.12455	9.19632	9.08672	9.19916	9.29156	9.17146	9.60791	9.67927	9.64798	9.29939	9.05602	9.36137
ENSG00000110921	10.5414	10.4687	10.5838	10.4218	10.5544	10.4806	10.4435	10.5361	10.5067	10.0831	10.0104	9.99894
ENSG00000100439	9.57357	9.5535	9.56691	9.50729	9.61193	9.54705	10.0744	10.0439	10.068	9.63686	9.62655	9.65847
ENSG00000101188	12.1506	12.1476	12.1181	12.0877	12.066	12.0359	12.4851	12.6479	12.5189	12.4018	12.3602	12.5471
ENSG00000106803	10.8643	10.7477	10.7161	10.6781	10.6777	10.6471	11.0754	11.2762	11.2488	10.7803	10.7982	10.884
ENSG00000198888	13.6885	13.9889	14.1134	14.4305	14.4896	14.3353	14.286	14.0313	14.2383	14.2479	14.2584	14.07
ENSG00000075218	10.2395	10.1653	10.2572	10.2402	10.3314	10.3548	9.89289	9.93063	9.97469	9.85669	9.86691	9.71484
ENSG00000188486	12.1158	11.9563	12.1177	11.968	12.1178	12.1765	11.681	11.793	11.5533	11.702	11.6913	11.7119
ENSG00000229344	9.64549	9.92399	9.87958	10.3544	10.3519	10.2195	10.2135	10.1845	10.0858	10.0582	9.8174	10.0904
ENSG00000112742	10.5546	10.4803	10.5915	10.5086	10.6421	10.6643	10.285	10.1284	10.15	10.1093	10.2812	10.1393
ENSG00000133106	8.82162	8.84536	8.76295	8.83432	8.72334	8.73226	8.71662	8.76091	8.71052	9.1316	9.18703	9.34967
ENSG00000167004	13.9434	13.8943	13.881	13.7572	13.7876	13.7595	14.2254	14.3354	14.3973	13.9606	13.9782	13.9542
ENSG00000168961	10.2592	10.2079	10.2779	10.3083	10.2157	10.188	10.1542	10.3122	10.0858	10.5578	10.618	10.8086
ENSG00000121621	10.2532	10.2366	10.284	10.3768	10.4644	10.2721	10.0709	9.9388	10.1362	9.80511	9.91615	9.85591
ENSG00000023839	8.68903	8.64607	8.67833	8.65663	8.62346	8.56484	9.0347	9.16395	9.19963	8.86252	8.85695	8.81883
ENSG00000198363	13.471	13.5418	13.4169	13.4663	13.5245	13.3679	13.9111	13.8511	14.0659	13.6027	13.6309	13.6952
ENSG00000265972	12.2722	12.6303	12.5572	13.1693	12.7593	12.7117	12.4397	12.5539	12.6439	12.5129	12.5646	12.5925
ENSG00000076382	10.9984	10.9037	10.9985	10.953	11.0761	11.0591	10.6264	10.7512	10.7771	10.6176	10.5521	10.4479
ENSG00000129451	11.1571	11.0756	11.1825	11.0466	11.1144	11.0523	11.2271	11.333	11.1683	11.553	11.5445	11.6635
ENSG00000271303	9.14548	9.07962	9.09496	9.0981	9.12634	9.09344	9.55062	9.59931	9.64562	9.17001	9.23087	9.20231
ENSG00000142657	12.6622	12.6038	12.6494	12.5644	12.5036	12.4931	12.9304	13.117	13.106	12.6497	12.6896	12.6644
ENSG00000198886	15.6253	15.974	16.0849	16.3291	16.4154	16.2691	16.2138	15.9	16.089	16.2248	16.2288	16.0709
ENSG00000213949	11.4754	11.634	11.5625	11.6631	11.6661	11.7672	11.311	11.1123	11.2101	11.2615	11.3871	11.2678
ENSG00000182704	11.3801	11.3881	11.334	11.3337	11.2468	11.3115	11.6894	11.9043	11.8422	11.493	11.4553	11.5065
ENSG00000080031	11.3667	11.4704	11.4077	11.5482	11.3901	11.3589	11.7443	11.9179	11.9405	11.7111	11.6899	11.7647
ENSG00000146918	11.802	11.8223	11.8693	11.8049	11.9815	11.8837	11.5018	11.3309	11.4506	11.5028	11.5734	11.506
ENSG00000196684	9.20638	9.17438	9.0562	9.06105	9.01956	9.15967	9.06022	9.15944	9.17624	9.5613	9.5839	9.56664
ENSG00000115738	10.7285	10.8177	10.8831	10.7322	10.7515	10.7154	10.3846	10.3565	10.3959	10.3973	10.3938	10.3239
ENSG00000122966	10.4122	10.457	10.5407	10.7332	10.6743	10.6602	10.1834	10.1845	10.2227	10.2173	10.2878	10.1796
ENSG00000169435	9.56077	9.55713	9.53997	9.56676	9.6037	9.50266	9.94487	10.0458	10.13	9.75856	9.68743	9.73499
ENSG00000175216	12.2286	12.3662	12.4079	12.5348	12.5204	12.4517	12.0606	11.9762	12.0217	12.0339	12.0941	12.0726
ENSG00000221963	10.1593	10.3401	10.1452	10.6229	10.4031	10.2378	10.3598	10.2773	10.4208	10.4464	10.6413	10.8639
ENSG00000181104	11.264	11.4125	11.4112	11.3453	11.4015	11.3547	11.0373	10.8295	10.9038	11.3186	11.4216	11.3953
ENSG00000167615	12.1687	12.3291	12.3358	12.3868	12.5485	12.6755	12.2363	12.0854	12.3045	12.7286	12.6651	12.267
ENSG00000120738	9.73486	9.98933	9.92559	10.4847	9.95358	9.76713	9.72811	9.94286	9.96938	9.69148	9.79776	9.96845
ENSG00000172183	9.3848	9.3679	9.33893	9.4558	9.34003	9.29415	9.61847	9.86744	9.85199	9.68346	9.65178	9.75477
ENSG00000178607	9.63271	9.82347	9.77772	10.1433	9.71835	9.74621	10.0169	10.2555	10.2845	9.87263	9.93386	9.94215
ENSG00000156970	11.3775	11.3303	11.4371	11.2744	11.5171	11.4525	11.0656	10.9206	11.0283	11.0594	11.1039	10.9547
ENSG00000167325	12.4444	12.4247	12.4626	12.3791	12.4629	12.5067	12.0398	11.9505	12.0018	12.0989	12.2219	12.0899
ENSG00000163817	9.90781	10.0355	10.0163	10.0346	9.85961	10.0055	10.3143	10.4187	10.4464	9.96805	9.96681	9.8232
ENSG00000237264	9.19541	9.21239	9.17119	9.33349	9.30676	9.32381	9.69931	9.80056	9.62649	9.29137	9.24146	9.42314
ENSG00000111206	11.8115	11.7916	11.8954	11.8761	11.9541	11.975	11.5322	11.5075	11.4984	11.4817	11.5393	11.4253
ENSG00000120437	11.4839	11.3516	11.4932	11.243	11.2873	11.2677	11.2525	11.3231	11.2245	10.8491	10.9444	10.9233
ENSG00000134321	8.78264	8.75876	8.73248	8.69705	8.77793	8.63805	8.76184	8.79516	8.82763	9.17467	9.14852	9.26958
ENSG00000099834	10.3716	10.5069	10.3658	10.5145	10.2492	10.3611	10.4656	10.582	10.562	10.7659	10.8524	10.9225
ENSG00000230204	8.95145	9.04057	9.00209	9.0319	9.03587	8.99584	9.49581	9.5186	9.43002	9.13651	9.00953	9.18815
ENSG00000186806	10.8897	10.8535	10.8701	10.7059	10.7472	10.6653	11.0221	11.1625	11.1324	11.2116	11.1467	11.2489
ENSG00000101057	12.6469	12.5176	12.6777	12.5298	12.6062	12.6625	12.1359	12.2419	12.1231	12.3125	12.3535	12.258
ENSG00000077150	9.93555	9.95208	9.95993	9.96365	9.90022	9.84515	10.3143	10.402	10.4392	10.1724	10.2035	10.2199
ENSG00000105939	11.2358	11.2149	11.0966	11.0322	11.1356	11.1343	11.1832	11.1947	11.1512	11.5384	11.5288	11.6951
ENSG00000185567	9.28798	9.30384	9.21296	9.26357	9.19833	9.22425	9.60791	9.78203	9.70548	9.50547	9.42696	9.59893
ENSG00000068079	9.94206	9.8718	9.86239	9.76241	9.75001	9.85094	9.92515	10.0213	9.81611	10.2122	10.2693	10.3787
ENSG00000113369	9.59158	9.71619	9.53115	9.60791	9.62819	9.50266	9.98333	9.86961	10.1238	9.51183	9.4848	9.58981
ENSG00000166794	13.6055	13.4369	13.4946	13.3015	13.3034	13.3046	13.6714	13.9456	13.8596	13.5495	13.5533	13.5828
ENSG00000134109	10.464	10.5221	10.4589	10.525	10.5557	10.3712	10.9234	10.8436	11.0524	10.6051	10.6542	10.7125
ENSG00000080986	10.7292	10.6688	10.7877	10.7481	10.8061	10.7591	10.3584	10.3865	10.4513	10.3569	10.3986	10.264
ENSG00000197355	9.56352	9.53331	9.58665	9.432	9.55867	9.46174	9.95266	9.98666	10.0265	9.68346	9.60545	9.61021
ENSG00000054793	12.5544	12.7404	12.5397	12.6689	12.6594	12.6107	13.0319	12.9449	13.1543	12.9252	12.9232	12.9709
ENSG00000117399	11.2999	11.1262	11.2557	11.0474	11.2565	11.2882	11.0389	11.1295	11.1053	10.8365	10.8044	10.6711
ENSG00000139211	10.4507	10.4599	10.4615	10.6142	10.4947	10.3239	10.7708	10.9063	11.0252	10.595	10.6661	10.7116
ENSG00000136840	10.5276	10.3791	10.3596	10.3013	10.2365	10.2789	10.5405	10.8733	10.7724	10.6114	10.6016	10.6795
ENSG00000124201	11.39	11.4939	11.3452	11.3344	11.3267	11.3419	11.4781	11.4646	11.4414	11.7724	11.7721	11.9353
ENSG00000170412	10.6206	10.565	10.5863	10.547	10.4921	10.5113	10.9068	11.1007	10.987	10.7902	10.7982	10.8663
ENSG00000243566	10.6337	10.5349	10.5947	10.5607	10.579	10.5911	10.0866	10.1927	10.105	10.5181	10.5553	10.5803
ENSG00000110619	11.1796	11.219	11.2945	11.8481	11.3725	11.3071	11.3193	11.6683	11.6256	11.299	11.5102	11.5278
ENSG00000113161	12.1166	12.1166	12.1409	12.0138	12.1068	12.0482	12.0844	12.0633	12.1072	11.6321	11.6537	11.6443
ENSG00000104687	11.3079	11.2603	11.2255	11.0965	11.181	11.1512	11.6324	11.6515	11.6944	11.2584	11.29	11.3124
ENSG00000167900	11.9269	11.8123	11.9285	11.8472	11.8841	11.9773	11.4434	11.5437	11.3867	11.5879	11.6503	11.603
ENSG00000157514	10.044	10.1434	10.2562	10.8061	10.3121	10.1851	10.037	10.3608	10.3499	10.259	10.4082	10.3903
ENSG00000131746	12.6397	12.6407	12.8416	12.5447	12.6062	12.5547	12.2446	12.2545	12.1292	12.3896	12.4158	12.3866
ENSG00000120742	12.6334	12.61	12.5228	12.4968	12.5556	12.486	12.9051	13.0164	13.1007	12.7096	12.6658	12.7357
ENSG00000203697	10.8539	10.9877	10.9666	11.0577	11.065	11.19	10.7871	10.5966	10.7976	11.1979	11.3233	10.9987
ENSG00000106105	12.4235	12.5108	12.5652	13.0859	12.611	12.5363	12.6358	12.9319	12.9044	12.4935	12.7224	12.7553
ENSG00000108771	9.36468	9.34441	9.27765	9.34682	9.30299	9.31404	9.36225	9.45022	9.36608	9.69943	9.73249	9.89638
ENSG00000162496	10.7613	10.8317	10.8053	10.9564	10.7622	10.8195	10.9762	11.1409	11.0094	11.1995	11.243	11.3493
ENSG00000268621	9.16152	9.17993	9.31196	9.13332	9.11203	9.06244	9.49284	9.67154	9.61436	9.37214	9.25192	9.17374
ENSG00000138678	9.60312	9.66525	9.57164	9.68795	9.54709	9.48378	9.95654	10.0513	10.0777	9.57924	9.6219	9.76259
ENSG00000196154	12.1225	11.9169	12.2379	12.0559	12.0639	12.004	11.5544	11.7725	11.5993	11.9303	11.9854	11.9064
ENSG00000111885	10.579	10.7245	10.5975	10.7687	10.7024	10.6121	11.0836	10.998	11.1984	10.8543	10.9201	10.9593
ENSG00000166801	11.4476	11.4652	11.5294	11.3574	11.6341	11.6113	11.1922	10.9863	11.0692	11.3698	11.3894	11.2623
ENSG00000182158	9.83253	9.96463	9.77382	9.8301	9.84868	9.79172	10.2414	10.1845	10.4221	10.0029	9.93034	9.99099
ENSG00000121957	10.6747	10.5693	10.6902	10.6561	10.8184	10.7535	10.386	10.4701	10.4751	10.3199	10.2626	10.2012
ENSG00000150527	10.57	10.6005	10.5729	10.6476	10.5705	10.3936	10.8531	10.9953	11.12	10.6689	10.6651	10.7438
ENSG00000106258	11.0532	11.2259	11.3507	11.3446	11.4739	11.3333	11.1587	10.9385	11.1222	11.5736	11.582	11.3908
ENSG00000090861	12.0228	12.1205	12.1443	12.4857	12.1635	12.1104	12.3579	12.6048	12.6079	12.3258	12.4232	12.4423
ENSG00000185885	8.70568	8.75876	8.69609	8.73352	8.68236	8.62705	8.75318	8.63641	8.76117	9.06994	9.14852	9.19172
ENSG00000134531	9.62496	9.62453	9.58851	9.55885	9.57296	9.45615	9.95847	10.0289	10.0826	9.72295	9.69833	9.81208
ENSG00000117984	12.3395	12.2553	12.3769	12.2826	12.2758	12.2603	12.6649	12.8534	12.7418	12.4332	12.4377	12.4402
ENSG00000106070	10.4515	10.4947	10.5021	10.8571	10.6456	10.4538	10.7779	10.9329	11.07	10.6411	10.7556	10.783
ENSG00000008394	12.2497	12.1797	12.1559	11.9885	12.0756	12.0827	12.5013	12.5907	12.5574	12.1425	12.1356	12.1825
ENSG00000173702	13.1488	13.2409	13.2394	13.066	13.1263	13.0911	13.5959	13.5662	13.5948	13.1788	13.1582	13.1667
ENSG00000001626	12.3026	12.4615	12.4568	12.4199	12.4447	12.4906	12.1188	11.9668	11.9745	12.0899	12.1615	12.1137
ENSG00000079616	11.0452	10.9373	11.0991	11.0306	11.1388	11.1128	10.6799	10.6964	10.6055	10.7043	10.7657	10.7233
ENSG00000164611	10.7466	10.6504	10.7321	10.6833	10.8909	10.7997	10.5812	10.5845	10.5475	10.3105	10.2799	10.3226
ENSG00000007952	11.339	11.4035	11.4836	11.3083	11.2916	11.3376	11.0672	10.9608	10.9046	10.953	11.0989	11.032
ENSG00000189334	10.9571	11.0168	10.9751	10.8869	10.7483	10.8078	10.9876	11.1164	10.9894	11.2615	11.2962	11.4101
ENSG00000129116	9.52422	9.50511	9.46396	9.57199	9.48087	9.54705	9.8406	9.94893	10.0549	9.54916	9.61722	9.50379
ENSG00000187244	12.0599	12.163	12.2277	12.0551	12.1077	12.1863	11.7569	11.6936	11.6117	12.0052	12.0149	11.9488
ENSG00000074842	10.8884	10.7635	10.7396	10.6466	10.6163	10.643	11.028	11.1932	11.1928	10.7581	10.8464	10.8402
ENSG00000184840	11.8899	11.7765	11.7372	11.7118	11.6968	11.7277	12.0385	12.2865	12.2373	11.8533	11.8413	11.8963
ENSG00000134222	10.2781	10.1658	10.283	10.1896	10.3534	10.3724	9.98522	10.0118	10.081	9.9321	9.92681	9.72496
ENSG00000138180	10.899	10.8665	10.942	10.8136	10.9969	10.9302	10.7667	10.6497	10.8078	10.4937	10.5348	10.3775
ENSG00000144867	11.0223	10.8659	10.8384	10.6508	10.8123	10.7346	11.1085	11.2667	11.2986	10.9462	10.8762	10.9517
ENSG00000136155	9.10301	9.11359	9.04924	9.12901	9.07245	9.06695	9.44402	9.5394	9.61436	9.14623	9.13658	9.16274
ENSG00000171621	9.503	9.48292	9.46185	9.41681	9.37208	9.45615	9.82334	9.92652	9.93338	9.67538	9.70266	9.63243
ENSG00000167106	10.7779	10.8466	10.8117	11.0647	10.9034	10.8363	11.1626	11.2814	11.406	11.0404	11.1053	11.0833
ENSG00000165304	10.6992	10.6894	10.798	10.7569	10.7611	10.7241	10.3071	10.3137	10.2497	10.4647	10.5337	10.5273
ENSG00000177156	13.1047	12.9406	13.0087	12.9002	12.9417	12.974	13.2825	13.5086	13.4096	13.0232	13.0278	13.027
ENSG00000114850	12.334	12.2613	12.1871	12.0809	12.2172	12.1228	12.551	12.5942	12.7369	12.3429	12.3351	12.3597
ENSG00000188229	13.9177	13.757	13.875	13.6275	13.7666	13.8551	13.5074	13.6091	13.4729	13.4109	13.4372	13.3639
ENSG00000138182	10.9999	11.0314	11.0971	10.9556	11.2272	11.0858	10.7881	10.6145	10.7065	10.7648	10.7305	10.7134
ENSG00000182628	10.8878	10.8834	10.9339	10.9394	10.9662	10.9457	10.5418	10.5081	10.4916	10.5578	10.6463	10.6323
ENSG00000163931	13.6738	13.6611	13.7642	13.6631	13.6097	13.6234	13.9828	14.2	14.0881	13.9338	13.8896	13.8845
ENSG00000160710	12.6542	12.6997	12.5829	12.6671	12.6204	12.6371	12.7262	12.7449	12.7192	12.9834	13.0682	13.1906
ENSG00000182492	12.4572	12.4816	12.6533	12.4611	12.5586	12.4958	12.1355	12.1489	11.9876	12.446	12.4099	12.4567
ENSG00000116133	13.9384	13.929	13.9568	13.8069	13.8872	13.9039	13.8256	13.8698	13.8282	13.4715	13.4626	13.4577
ENSG00000090339	9.32776	9.33759	9.37908	9.36968	9.37208	9.25643	9.72574	9.75365	9.8302	9.59977	9.61017	9.59893
ENSG00000132846	10.1571	10.3047	10.2921	10.8571	10.4538	10.4083	10.2596	10.3182	10.3972	10.0582	10.3035	10.278
ENSG00000127022	14.2626	14.3227	14.266	14.1673	14.2164	14.0994	14.6136	14.5831	14.7551	14.3664	14.3909	14.3903
ENSG00000248527	11.3933	11.6285	11.7194	11.9787	12.0614	11.9812	11.7932	11.5825	11.6866	11.9148	11.9029	11.7765
ENSG00000087842	9.78216	9.6942	9.72102	9.61794	9.64685	9.65364	10.1004	10.1894	10.0713	9.72553	9.77171	9.83603
ENSG00000137868	9.36468	9.38213	9.43398	9.46166	9.59263	9.46452	9.38589	9.36246	9.3274	9.84517	9.7471	9.85949
ENSG00000102158	11.5762	11.6128	11.5422	11.557	11.5403	11.4457	11.883	11.9239	12.0992	11.5897	11.6206	11.6116
ENSG00000124766	11.3742	11.3967	11.4878	11.6666	11.6638	11.6098	11.2979	11.2792	11.2863	11.1123	11.195	11.148
ENSG00000152253	10.0003	9.98933	10.0506	9.94522	10.0443	10.1056	9.6132	9.60483	9.61923	9.8003	9.78381	9.64553
ENSG00000134278	10.2216	10.216	10.231	10.2475	10.257	10.1025	10.5393	10.6428	10.7282	10.4393	10.4058	10.4666
ENSG00000198712	15.7381	16.0002	16.0753	16.4331	16.4371	16.3049	16.2185	16.0298	16.1706	16.1785	16.2183	16.1306
ENSG00000197747	13.4508	13.3788	13.4595	13.3233	13.3194	13.4072	13.15	13.2819	13.1624	12.9458	12.9897	12.941
ENSG00000113924	10.7173	10.7218	10.611	10.5866	10.5532	10.6079	10.9806	11.043	11.0585	10.5526	10.5985	10.638
ENSG00000029993	11.2953	11.1556	11.25	11.1018	11.2712	11.3034	10.9701	11.0299	10.9797	10.8396	10.8386	10.7658
ENSG00000115163	9.88962	9.80856	9.85369	9.94708	9.92721	9.86622	9.6747	9.74402	9.81409	9.4117	9.49279	9.43662
ENSG00000102575	8.87823	8.93532	8.84861	8.85483	8.77793	8.84892	9.26462	9.28473	9.28347	8.86252	8.84428	8.91258
ENSG00000113810	12.2013	12.2394	12.2908	12.1616	12.3685	12.2869	11.9552	11.7705	11.9576	11.9802	12.0178	11.8615
ENSG00000136542	9.13956	9.19362	9.17415	9.2816	9.16766	9.18308	9.54217	9.55688	9.68056	9.16531	9.2273	9.13263
ENSG00000142102	11.0172	11.1618	11.2134	11.218	11.3231	11.3468	11.1779	11.0628	11.1956	11.647	11.5957	11.3618
ENSG00000213362	9.04272	9.12407	9.08172	9.12901	9.10234	9.1396	9.54781	9.61033	9.40919	9.22426	9.09955	9.30438
ENSG00000165678	12.6014	12.5052	12.5449	12.4544	12.4578	12.4153	12.8277	12.9571	12.9801	12.6309	12.6996	12.6779
ENSG00000122035	10.1467	10.1919	10.2814	10.0635	10.1578	10.1271	9.81462	9.72451	9.70771	9.9148	9.93562	9.89292
ENSG00000169607	10.1423	10.1668	10.1778	10.182	10.257	10.2053	9.98144	9.84559	9.97645	9.7409	9.82902	9.7469
ENSG00000106785	11.2375	11.3292	11.2283	11.2904	11.2219	11.2449	11.0697	10.989	11.0149	11.3997	11.5502	11.6044
ENSG00000178381	9.11846	9.18543	9.12073	9.25625	9.13104	9.09344	9.49878	9.56837	9.6337	9.16058	9.17186	9.23664
ENSG00000266014	8.36322	8.668	8.70972	8.31228	8.31228	8.39656	8.51007	8.31228	8.6626	8.79819	8.76044	8.3938
ENSG00000130487	8.52215	8.47945	8.44956	8.39856	8.31228	8.43145	8.82574	8.8922	8.84123	8.60355	8.62431	8.69358
ENSG00000120802	12.8898	12.8995	12.8858	12.7114	12.955	12.9368	12.5716	12.3787	12.503	12.6477	12.6957	12.6046
ENSG00000135862	10.6479	10.6996	10.611	10.708	10.7046	10.6297	11.0498	11.0848	11.1141	10.8689	10.8592	11.0016
ENSG00000173418	11.3027	11.1611	11.1196	10.9256	11.0582	11.1157	11.4402	11.5382	11.5446	11.2451	11.252	11.2217
ENSG00000228716	11.1243	11.1478	11.2195	11.1911	11.2996	11.2117	10.8882	10.782	10.7742	10.848	10.9119	10.9318
ENSG00000105143	8.36322	8.96992	8.31228	8.31228	8.31228	8.31228	8.31228	8.31228	8.31228	8.31228	8.31228	8.31228
ENSG00000008517	8.68903	8.668	8.6008	8.62281	8.63611	8.62705	8.99169	9.02569	9.17624	8.83936	8.86317	8.81883
ENSG00000275896	8.88489	8.92332	8.8726	8.90593	8.77793	8.78697	9.20507	9.31517	9.27651	9.0806	9.0605	9.17374
ENSG00000078114	9.39688	9.49649	9.36041	9.432	9.34725	9.38029	9.76536	9.83895	9.85981	9.6142	9.54694	9.67126
ENSG00000005700	11.4847	11.5242	11.4106	11.4237	11.4707	11.3757	11.8409	11.7497	11.9872	11.5798	11.6643	11.6443
ENSG00000124783	12.2002	12.1739	12.0837	11.9692	12.104	12.0162	12.4394	12.4902	12.5715	12.2299	12.1659	12.264
ENSG00000065911	12.138	12.24	12.2807	12.8193	12.378	12.2538	12.19	12.3611	12.3826	12.1463	12.4468	12.4839
ENSG00000113368	12.3134	12.2532	12.3094	12.1504	12.2927	12.2784	11.9031	11.8512	11.8475	11.9586	12.0275	11.9896
ENSG00000147383	11.3748	11.1483	11.2543	10.7975	11.0912	11.1264	11.3124	11.3379	11.2279	10.9501	10.9492	10.9116
ENSG00000114455	10.4051	10.4354	10.5332	10.4518	10.5494	10.4977	10.1607	10.0715	10.1129	10.1583	10.1908	10.1021
ENSG00000186185	10.3826	10.3692	10.4761	10.458	10.6056	10.5458	10.1946	10.1109	10.116	10.1349	10.162	10.1065
ENSG00000179348	10.7452	10.7159	10.7197	10.5999	10.6811	10.6307	10.4898	10.4977	10.4416	10.9156	10.9315	11.0399
ENSG00000035499	10.1313	10.0248	10.1367	10.1178	10.1846	10.2025	9.832	9.81199	9.86951	9.7409	9.85567	9.6776
ENSG00000168159	11.293	11.2649	11.2651	11.1861	11.1927	11.1421	11.5439	11.705	11.6241	11.4488	11.3998	11.5313
ENSG00000138073	10.9462	10.8687	10.8831	10.7382	10.7547	10.8033	11.1213	11.3372	11.2467	10.9884	10.9275	10.9494
ENSG00000184445	10.9258	11.0647	11.0147	11.135	11.1226	11.1811	10.7881	10.5685	10.7203	10.8375	11.0109	10.8574
ENSG00000123416	14.0629	13.9627	14.0594	13.8866	13.9828	14.0493	13.6605	13.7999	13.6638	13.6567	13.6267	13.5982
ENSG00000105011	11.4468	11.3356	11.4637	11.2622	11.3718	11.4699	11.0118	11.0907	10.9351	11.1448	11.1509	11.0833
ENSG00000168646	10.4767	10.4498	10.4922	10.4919	10.6293	10.5102	10.7698	10.888	10.9958	10.6151	10.4736	10.4435
ENSG00000221968	9.76939	9.77666	9.80691	9.82393	9.7476	9.78358	10.0953	10.246	10.2355	10.0544	10.043	9.97978
ENSG00000137193	9.5681	9.61603	9.63752	9.63527	9.61193	9.49998	9.97192	9.99833	9.99914	9.84286	9.83861	9.92709
ENSG00000140464	10.2165	10.2667	10.2855	10.2999	10.2397	10.2447	10.1866	10.2172	10.13	10.5733	10.617	10.686
ENSG00000058085	9.51656	9.5795	9.52325	9.63281	9.51754	9.56477	9.89901	10.0099	10.0248	9.70207	9.6918	9.70051
ENSG00000135241	10.3063	10.3094	10.3107	10.3356	10.3061	10.242	10.6126	10.6659	10.8397	10.375	10.4214	10.3178
ENSG00000119969	10.9231	10.9198	10.976	10.8155	10.9487	10.949	10.5646	10.5106	10.4704	10.8883	10.8971	10.8816
ENSG00000101294	12.5142	12.4436	12.4989	12.462	12.4402	12.3982	12.7493	12.927	12.9301	12.527	12.548	12.5293
ENSG00000113811	9.73017	9.63884	9.59869	9.61042	9.57296	9.6374	9.91316	10.0383	10.1191	9.63124	9.71981	9.6236
ENSG00000247627	10.1582	10.4943	10.4996	10.8443	10.7968	10.7498	10.7574	10.5119	10.5531	10.5669	10.5734	10.5763
ENSG00000105486	11.6676	11.5428	11.6703	11.5071	11.5985	11.7009	11.1869	11.2923	11.159	11.4563	11.4696	11.3758
ENSG00000224511	8.75467	8.82392	8.78588	9.27443	8.91825	8.87418	8.96325	9.22034	9.29038	8.91979	8.97995	9.0069
ENSG00000168394	9.74572	9.69023	9.5913	9.61544	9.60094	9.58464	9.83416	9.90786	9.9443	9.94066	10.0121	10.1093
ENSG00000106003	11.1891	11.0983	11.1095	11.0957	11.1731	11.2462	10.7605	10.8335	10.7976	10.8269	10.8472	10.801
ENSG00000132432	10.6449	10.5592	10.5171	10.4641	10.4658	10.5259	10.8111	10.9926	10.9748	10.5874	10.5828	10.5793
ENSG00000166016	10.5236	10.5491	10.5302	10.525	10.4777	10.4144	10.8502	10.946	10.946	10.6641	10.67	10.7535
ENSG00000068912	11.1573	11.0618	11.0109	11.0112	11.0862	10.9835	11.335	11.4282	11.5783	11.1253	11.1467	11.1506
ENSG00000169429	8.72164	8.73867	8.69609	8.62281	8.59644	8.56484	8.99722	9.09323	9.09261	8.79819	8.703	8.79915
ENSG00000128944	10.7099	10.6314	10.7547	10.7755	10.7875	10.8096	10.4885	10.5808	10.5598	10.3539	10.3974	10.2793
ENSG00000129195	10.012	9.87382	9.9933	9.9415	10.1077	10.063	9.75385	9.80743	9.82418	9.64245	9.63349	9.54053
ENSG00000086544	9.85934	9.81284	9.83978	9.85045	9.79238	9.75462	10.097	10.2586	10.2994	9.87036	9.89452	9.86483
ENSG00000108176	9.20638	9.15751	9.18585	9.25257	9.20687	9.13143	9.50761	9.61852	9.67597	9.31129	9.37135	9.35554
ENSG00000166340	11.4518	11.6123	11.5844	11.5365	11.5506	11.5339	11.9705	11.9276	11.9442	11.6001	11.5544	11.5853
ENSG00000143515	8.8315	8.81656	8.76295	8.83432	8.73294	8.69742	9.05519	9.19048	9.24807	8.76245	8.79008	8.84389
ENSG00000085831	10.3406	10.4203	10.349	10.3833	10.3061	10.2856	10.6854	10.7945	10.7902	10.4407	10.4022	10.5032
ENSG00000116285	10.9002	11.0421	11.0447	11.5088	11.1226	10.9684	10.9989	11.1673	11.2902	10.8343	11.0101	11.0096
ENSG00000198830	12.7816	12.7102	12.6673	12.6767	12.7086	12.7738	12.4672	12.5473	12.539	12.2773	12.3363	12.3191
ENSG00000146670	11.7084	11.6204	11.74	11.5487	11.6627	11.6866	11.2611	11.3138	11.2501	11.4303	11.4397	11.3612
ENSG00000180879	12.089	12.0221	12.0007	12.0265	11.9286	11.989	12.1929	12.5137	12.4569	12.1375	12.0931	12.1117
ENSG00000121060	11.877	11.9169	11.7488	11.7507	11.7563	11.749	11.9945	11.9359	12.0328	12.089	12.1968	12.2744
ENSG00000121152	10.8888	10.7833	10.9224	10.8295	10.8437	10.8764	10.4237	10.4715	10.4997	10.6374	10.7491	10.548
ENSG00000198563	10.6468	10.877	10.8148	10.9299	11.0505	11.0961	10.8091	10.6026	10.8468	11.1823	11.1089	10.8655
ENSG00000139734	10.3583	10.4242	10.4012	10.4294	10.4947	10.4898	10.1525	10.1525	10.1378	10.0831	10.0219	10.0622
ENSG00000137699	11.8972	11.8389	11.9803	11.9422	11.997	11.9944	11.6186	11.676	11.622	11.5885	11.624	11.5398
ENSG00000142798	13.0747	13.1312	13.147	13.2329	13.0011	13.2367	12.8755	13.2212	12.7699	13.2982	13.1996	13.4115
ENSG00000100526	9.88554	9.78472	9.88455	9.8342	9.90651	9.92539	9.58103	9.77029	9.74505	9.57329	9.48213	9.38996
ENSG00000135074	9.81381	9.89322	9.83831	9.85848	9.81297	9.78766	9.97764	9.93267	9.94067	10.1707	10.2354	10.3251
ENSG00000115758	12.9089	12.8171	12.7489	12.6455	12.6696	12.7106	12.9208	12.9229	12.9661	12.3942	12.5621	12.5417
ENSG00000197081	11.6086	11.6752	11.5961	11.7353	11.6026	11.6497	11.9657	12.0796	11.9959	11.841	11.887	12.0033
ENSG00000146733	10.858	10.9091	10.9593	11.459	11.0323	10.9953	10.7626	10.9926	10.9435	10.7525	10.9839	11.0118
ENSG00000182580	10.7466	10.6569	10.7212	10.5676	10.6743	10.8221	10.463	10.5106	10.3871	10.3523	10.3644	10.2767
ENSG00000031698	11.7607	11.8043	11.823	12.1369	11.8184	11.7631	11.9648	12.1833	12.192	11.9732	12.1489	12.1697
ENSG00000130813	9.7434	9.7611	9.78393	9.73368	9.69589	9.75881	9.74922	9.79134	9.70771	10.1185	10.1518	10.1436
ENSG00000088298	10.2903	10.3042	10.285	10.246	10.2397	10.242	10.5111	10.7208	10.734	10.4336	10.3022	10.3092
ENSG00000160285	11.7415	11.7364	11.7692	11.659	11.6233	11.6477	11.7109	11.8792	11.8013	11.382	11.3487	11.368
ENSG00000128272	12.5326	12.5248	12.7143	13.1286	12.777	12.642	12.5306	12.9155	12.7974	12.5792	12.6781	12.7231
ENSG00000111981	8.66069	8.79894	8.76295	9.35341	8.9374	8.82913	8.87553	8.96261	9.09702	8.80671	8.92175	8.93371
ENSG00000111252	9.51173	9.64384	9.66551	10.1495	9.66258	9.56477	9.6132	9.89101	9.81206	9.62842	9.76561	9.88945
ENSG00000183696	9.2239	9.2474	9.19738	9.17513	9.20261	9.24228	9.55062	9.64801	9.6644	9.44286	9.33123	9.34377
ENSG00000094755	10.3988	10.4536	10.5424	10.6043	10.6386	10.7327	10.2924	10.2059	10.1424	10.3599	10.432	10.3129
ENSG00000123384	11.8325	11.9865	11.9174	12.0805	11.8659	11.9975	11.9376	12.2282	11.9044	12.2784	12.1187	12.3983
ENSG00000117410	11.2974	11.1369	11.1514	11.0942	11.0718	11.1442	11.3751	11.6391	11.5559	11.2419	11.2648	11.2581
ENSG00000215895	8.77443	8.81902	8.79143	8.87457	8.7693	8.77956	9.16707	9.28085	9.14802	8.899	8.83782	8.99762
ENSG00000165480	10.7661	10.6062	10.7849	10.6021	10.7558	10.7145	10.4064	10.4159	10.3156	10.3554	10.4261	10.3938
ENSG00000251562	11.6539	11.6008	11.6529	11.6268	11.8524	11.8702	11.8069	11.7853	11.986	12.1379	12.0877	11.7845
ENSG00000213347	9.5987	9.59966	9.62593	9.73144	9.78543	9.80782	9.50467	9.38347	9.42412	9.29539	9.40103	9.32581
ENSG00000121966	11.3205	11.4007	11.5019	11.406	11.4149	11.3686	11.068	11.0316	10.9675	11.1261	11.1626	11.1683
ENSG00000132646	12.864	12.6831	12.7439	12.3172	12.5565	12.6037	12.373	12.3894	12.302	12.6024	12.6349	12.6103
ENSG00000136868	11.206	11.2658	11.1731	11.4441	11.3103	11.2056	11.4805	11.5754	11.746	11.2084	11.28	11.303
ENSG00000125740	8.94552	8.99733	8.91107	9.0705	8.95595	9.01069	9.25693	9.38692	9.46468	9.15583	9.09105	9.09722
ENSG00000134107	9.68948	9.73545	9.73162	9.72243	9.72819	9.5871	10.0132	10.0733	10.1772	9.8003	9.73878	9.78761
ENSG00000213453	9.03587	9.06037	9.04573	9.18322	9.15414	9.06244	9.46262	9.5156	9.42115	9.09109	9.06936	9.25656
ENSG00000069275	13.1205	13.185	13.1584	13.1603	13.2611	13.2008	12.8674	12.6949	12.8279	12.9228	13.0323	12.9891
ENSG00000163808	10.1919	10.2017	10.2814	10.2122	10.271	10.333	9.99651	9.87392	9.94067	9.92348	10.0333	9.83421
ENSG00000184979	9.0393	9.03215	8.95322	8.93563	8.92471	9.01556	9.04502	9.07314	8.96104	9.30337	9.33438	9.45517
ENSG00000137135	10.3264	10.3955	10.4292	10.395	10.4816	10.5414	10.1208	10.0495	10.0248	10.2071	10.195	10.1294
ENSG00000086598	13.0602	13.0149	12.9912	12.8931	12.9298	12.8864	13.2719	13.2975	13.4293	12.9551	13.0403	12.9735
ENSG00000108828	11.3825	11.3656	11.3979	11.2844	11.3118	11.3071	11.6335	11.7291	11.6983	11.6599	11.6445	11.6447

## Sheet: Fig6j_PCA
treatment	replicate	PC1 (60.6%)	PC2 (27.3%)	PC3 (6.7%)	PC4 (2.4%)	PC5 (0.9%)	PC6 (0.8%)	PC7 (0.5%)	PC8 (0.4%)	PC9 (0.3%)	PC10 (0.1%)	PC11 (0.0%)	PC12 (0.0%)
Control	1	-3.48046	-0.772455	2.61932	-1.48991	-0.374429	0.220416	-0.510076	0.062979	0.0195751	0.380617	-0.00208219	1.1653e-14
Control	2	-3.37323	-0.459135	0.936073	-0.380274	-0.66382	-0.16215	0.7138	0.547048	-0.134618	-0.293607	-0.10306	1.17146e-14
Control	3	-4.41635	-1.12603	0.869785	-0.386063	0.259989	0.283131	0.601434	-0.783493	-0.00211215	-0.164712	0.111353	1.16617e-14
Dodecanoate (200 µM)	1	1.7409	4.52616	0.7008	0.923985	0.738904	0.594923	0.302033	0.262654	-0.481802	0.231468	0.0125866	1.14769e-14
Dodecanoate (200 µM)	2	1.73865	4.911	-0.448836	0.313195	-0.315473	0.655493	-0.0981018	-0.266401	0.606498	-0.0650592	-0.116135	1.15012e-14
Dodecanoate (200 µM)	3	3.19279	5.93592	-0.548935	-0.84673	-0.273085	-0.953182	-0.267716	-0.0417892	-0.1527	-0.153909	0.101812	1.12341e-14
Oleate (200 µM)	1	-3.57137	-1.30009	-4.20526	-0.804412	0.021867	0.071283	0.244661	0.141204	0.0403107	0.282859	0.0108503	1.19418e-14
Oleate (200 µM)	2	-5.19924	-1.36138	-0.690865	1.21676	-0.174701	-0.287872	-0.617381	-0.396174	-0.454278	-0.0716223	-0.111119	1.21604e-14
Oleate (200 µM)	3	-5.8279	-0.954603	0.359984	0.918333	0.690506	-0.150016	-0.390879	0.502292	0.439927	-0.173677	0.0977028	1.17215e-14
Stearate (200 µM)	1	4.88126	-2.41449	0.842094	1.26343	-0.247758	-0.894749	0.424102	-0.128569	0.268241	0.335979	-0.00208131	1.14023e-14
Stearate (200 µM)	2	7.01225	-3.19959	0.0835284	-1.14961	1.11936	-0.144783	-0.133101	-0.0377576	-0.00518653	-0.157628	-0.107208	1.08351e-14
Stearate (200 µM)	3	7.3027	-3.78531	-0.517684	0.421293	-0.781364	0.767504	-0.268775	0.138006	-0.143856	-0.15071	0.10738	1.14197e-14

[truncated: 5 more sheets: Fig6k, Fig 6l_HT29, Fig6l_TCGA, Fig6m, Fig6n]
