# Supplementary material for: Ketogenic diet suppresses colorectal cancer through the gut microbiome long chain fatty acid stearate
Source: Nat Commun. 2025 Feb 20;16:1792. doi: 10.1038/s41467-025-56678-0 (PMC11842570; doi:10.1038/s41467-025-56678-0)
Supplement: Supplementary file 16 — Source data [file 41467_2025_56678_MOESM16_ESM.zip › Tsenkova_et_al._Source_Data/Tsenkova_et_al._Source_Data_Supplementary_Figure_1.xlsx]

## Sheet: EDF 1b
taxa	1	2	3	4	5	5HD mix
Ruminococcaceae	2.57911	4.70061	2.14755	2.0553	2.53903	2.57471
Bacteroidaceae	4.22826	4.18637	3.09845	3.37857	3.52585	2.79757
Rikenellaceae	3.3336	1.78121	0.374272	2.23063	1.73056	1.44846
Lachnospiraceae	2.86025	2.82752	2.47839	1.72426	2.47734	2.23446
Prevotellaceae	-1.25991	-2.83245	2.23455	-0.53623	-1.50993	-0.73693
Enterobacteriaceae	-1.76859	-2.78188	-1.21892	2.15664	-0.42029	1.10515
Akkermansiaceae	0.831917	0.732432	-4.09713	1.03654	-0.366701	0.82591
Odoribacteraceae	0.351315	-0.682249	0.745943	0.302686	0.976301	-0.10415
Streptomycetaceae	-0.935926	-0.726612	0.80451	-0.92347	-0.47864	-0.241479
Xanthomonadaceae	-1.07595	-0.752856	0.802361	-1.18695	-0.546285	-0.405322
Tannerellaceae	1.3497	1.49761	-0.126539	0.586837	0.295996	-0.137553
Pseudomonadaceae	-1.11792	-0.956829	0.68052	-1.08238	-0.701408	-0.463469
Clostridiaceae	-0.111733	0.86317	0.416742	-0.826257	-0.277934	-0.272528
Oscillospiraceae	0.024439	0.337104	-0.622876	-0.159044	0.114351	-0.0500685
Acidaminococcaceae	-3.36883	0.68222	-3.59106	-2.10132	-1.7052	-0.863971
Flavobacteriaceae	-1.47958	-2.14186	-0.200453	-1.41384	-1.43983	-1.78829
Erysipelotrichaceae	-0.078622	0.010622	-0.838701	-0.900983	-0.286621	-0.816531
Muribaculaceae	-1.94105	-2.20912	-0.35052	-1.83207	-1.955	-2.29595
Barnesiellaceae	-1.45488	-3.59231	-1.78283	-0.779886	-1.02579	-1.52631
Peptostreptococcaceae	-0.965613	-0.9427	-0.95426	-1.72903	-0.945791	-1.28372

## Sheet: EDF 1c
taxa	1	2	3	4	5	5HD mix
Ruminococcus	0.366146	4.36426	-0.0390204	1.36132	0.461267	1.37107
Bacteroides	4.03537	3.89078	3.14194	3.26947	3.42266	2.43721
Alistipes	3.14029	1.48446	0.392755	2.12057	1.62619	1.087
Prevotella	-2.08083	-3.5533	2.21575	-1.03741	-2.29077	-1.34723
Faecalibacterium	2.16312	0.249795	2.03171	0.973026	1.97685	1.43119
Klebsiella	-4.69794	-5.59603	-3.18532	2.01093	-4.51856	0.649849
Roseburia	1.97892	-0.507808	1.12808	-0.0385992	0.445031	0.34808
Anaerobutyricum	0.6714	0.624843	1.5111	0.360701	1.30416	0.731271
Enterocloster	-1.17676	1.87528	-0.461163	-1.66769	-1.02817	-0.455245
Akkermansia	0.639028	0.436845	-4.05364	0.927437	-0.469887	0.465542
Lachnospira	0.502538	0.870245	0.302054	0.017399	0.926372	0.0975154
Odoribacter	-0.0986213	-1.23188	0.330054	-0.00525757	0.686739	-0.681017
Streptomyces	-1.14292	-1.02918	0.845388	-1.04195	-0.589373	-0.606533
Parabacteroides	1.14855	1.19819	-0.211381	0.438799	0.162659	-0.539551
Xanthomonas	-1.36647	-1.08085	0.822104	-1.42035	-0.704622	-0.803081
Ruthenibacterium	-0.829548	0.215289	-2.18705	-1.39289	0.578627	-0.419897
Pseudomonas	-1.32145	-1.25969	0.7199	-1.20342	-0.81199	-0.828576
Blautia	0.481808	-1.08533	-0.031219	-0.423745	-0.00823304	-0.737519
Candidatus Arthromitus	-0.942321	0.496868	-1.65575	-1.45444	-0.888212	-1.10544
Flavonifractor	-1.47032	-0.362785	-1.6163	-1.7939	-0.280729	-1.09464

## Sheet: EDF 1d
taxa	1	2	3	4	5	5HD mix
Ruminococcus bicirculans	-0.695131	4.20627	0.0208305	0.72394	0.00169121	1.19472
Bacteroides cellulosilyticus	1.05029	3.08682	-0.963396	-0.569239	-0.0854821	-0.33674
Alistipes onderdonkii	1.73829	-1.01533	-2.71426	0.689852	-1.31601	-0.0809746
Bacteroides fragilis	0.0117606	-0.255774	0.726098	-0.0101964	1.75588	0.0885929
Bacteroides vulgatus	0.488711	1.30917	2.51886	1.17343	1.33368	0.544099
Faecalibacterium prausnitzii	1.23317	0.0939137	2.33192	0.375394	1.67655	1.2872
Bacteroides uniformis	1.52774	-1.63995	1.25474	0.544444	0.734596	0.120537
Klebsiella pneumoniae	-6.8889	-6.80589	-3.563	1.37389	-5.82551	0.465253
Bacteroides caccae	0.912069	0.669314	-0.220648	-2.33193	1.57493	0.139212
Bacteroides dorei	1.3838	-0.195414	1.05551	1.03502	0.620894	0.340903
Roseburia intestinalis	0.935961	-1.1853	1.02901	-1.40495	-0.332832	-0.417619
Bacteroides thetaiotaomicron	-0.404548	1.77549	1.14133	0.206055	-0.757833	-0.826424
Bacteroides ovatus	0.735851	1.07454	-0.0414558	0.588251	-0.294458	-0.127456
Anaerobutyricum Lachnospiraceae bacterium GAM79	-1.16367	0.322564	1.44282	-0.655328	0.709489	0.336333
Akkermansia muciniphila	-0.291552	0.274994	-3.85545	0.329081	-0.772263	0.319789
Lachnospira eligens	-0.42741	0.714364	0.602263	-0.580233	0.626068	-0.0464787
Bacteroides sp. A1C1	0.406598	-2.8374	0.0892593	-0.648572	-0.224447	-0.954327
Alistipes shahii	0.283043	0.783201	-1.55016	-0.0423283	0.367994	-0.500533
Odoribacter splanchnicus	-1.02857	-1.38776	0.630263	-0.60289	0.386435	-0.825011
Parabacteroides distasonis	0.192491	1.01218	0.0654637	-0.193697	-0.179368	-0.721079

## Sheet: EDF 1e
Healthy Donor Sample	Succinic acid	Niacin	Histidine	D-pantothenic acid	2-Oxobutyric acid	Betaine	alpha-Ketoglutaric acid	Serine	Choline	Pyridoxine	N-Acetylaspartic acid	Arginine	Tryptophan	Indole-3-acrylic acid	Lactic Acid	Phenylalanine	Proline	Malic Acid	Carnitine	Adenine	Fumaric acid	Cytosine	Citrulline	Isoleucine	Valine	Guanine	Creatine	2-Hydroxybutyric acid	Tyrosine	Lysine	Uracil	Asparagine	Methionine	Glutamic acid	Kynurenic acid	Threonine	Creatinine	2-Hydroxyglutaric acid	Taurine	Glutamine
1	1.61453e+08	6.30862e+07	5.57826e+07	5.84056e+07	1.30269e+07	5.54119e+08	3.52883e+07	2.1624e+07	4.43704e+08	1.86697e+07	1.0461e+08	3.23534e+08	1.70912e+07	1.57762e+07	1.56198e+08	3.04613e+08	4.01964e+08	4.12011e+07	1.14039e+08	2.69828e+07	9.44311e+06	4.67351e+07	1.64454e+08	7.76504e+08	1.85432e+08	2.60724e+07	1.51259e+08	2.02433e+07	9.5678e+07	8.67623e+07	1.84312e+08	5.59897e+06	1.51115e+08	5.01076e+08	6.74688e+06	3.81639e+07	2.36267e+09	8.75063e+07	5.88022e+07	1.28757e+08
2	2.50645e+08	3.17727e+07	1.09108e+08	3.80275e+07	2.01761e+07	1.54424e+09	4.76783e+07	3.82221e+07	5.26154e+08	3.2578e+07	5.48159e+07	2.87685e+08	3.38175e+07	3.03787e+07	8.21223e+07	5.65283e+08	5.56229e+08	1.51124e+08	5.5632e+07	1.33817e+07	3.53742e+07	1.04389e+07	2.06308e+08	1.44311e+09	3.43904e+08	6.70877e+06	1.7718e+07	8.03126e+06	1.42851e+08	1.22423e+08	1.19407e+08	6.01653e+06	2.20013e+08	4.02223e+08	8.46136e+06	8.24095e+07	4.34606e+07	6.33284e+07	784906	3.18042e+08
3	2.34073e+08	3.44573e+07	5.54252e+07	2.71253e+07	1.41608e+07	3.46268e+08	3.6494e+07	2.17835e+07	2.61527e+09	1.44776e+07	3.60275e+07	1.62985e+07	1.81965e+07	1.63921e+07	2.75344e+08	2.38304e+08	2.90181e+08	1.14877e+08	1.24505e+08	2.71502e+07	2.38397e+07	2.51332e+07	2.67389e+08	6.85643e+08	2.77533e+08	8.64251e+06	3.48187e+08	3.6675e+07	6.91762e+07	2.33313e+07	2.1911e+08	1.48273e+06	7.87634e+07	2.19527e+08	7.38739e+06	3.84374e+07	4.59222e+08	3.83552e+07	5.13919e+07	1.88565e+08
4	1.94442e+08	2.12642e+07	4.3496e+07	1.52939e+07	1.33346e+07	2.82104e+09	3.1531e+07	1.86478e+07	1.8798e+09	1.75917e+07	4.2855e+07	1.40465e+08	1.4889e+07	1.28865e+07	9.66923e+07	2.40744e+08	2.59169e+08	8.02815e+07	6.1089e+07	1.57628e+08	1.41587e+07	6.51911e+06	1.18268e+08	6.37959e+08	1.45203e+08	5.27632e+06	1.81244e+07	3.67815e+06	6.26405e+07	2.79139e+07	6.27103e+07	6.06442e+06	6.57092e+07	2.34711e+08	6.70417e+06	3.58093e+07	2.32823e+08	3.33775e+07	1.0186e+06	1.81209e+08
5	3.33558e+08	5.18729e+07	6.14513e+07	3.28685e+07	1.96824e+07	1.51721e+09	4.78205e+07	2.61298e+07	8.83452e+08	3.22829e+07	1.27062e+08	1.01743e+08	1.83035e+07	1.56284e+07	2.54227e+08	3.4298e+08	3.94689e+08	1.41993e+08	1.99249e+08	9.53049e+07	2.31885e+07	2.17276e+07	2.53067e+08	9.98372e+08	3.15097e+08	1.00294e+07	1.0224e+07	1.51856e+07	8.59143e+07	8.30316e+07	1.51007e+08	8.24129e+06	1.46365e+08	8.44545e+08	2.64938e+06	5.65844e+07	2.28317e+07	1.32603e+08	1.73793e+06	1.07651e+08
