# Supplementary material for: Ketogenic diet suppresses colorectal cancer through the gut microbiome long chain fatty acid stearate
Source: Nat Commun. 2025 Feb 20;16:1792. doi: 10.1038/s41467-025-56678-0 (PMC11842570; doi:10.1038/s41467-025-56678-0)
Supplement: Supplementary file 16 — Source data [file 41467_2025_56678_MOESM16_ESM.zip › Tsenkova_et_al._Source_Data/Tsenkova_et_al._Source_Data_Supplementary_Figure_2.xlsx]

## Sheet: EDF2a
Time (weeks)	Standard diet				Ketogenic diet
Mouse ID	243	244	246	247	241	240	261	245	265	266
0	24.5	23.8	23	22	28	30	20.9	23.5	22	23
1	23.3	22.4	22.2	21.4	27.3	28.5	20.1	22	20.7	21.4
2	22.3	22.5	22.1	21.4	28.4	29.5	21.5	22.7	21.3	22
3	24.1	22.7	22.3	21.6	29.5	30.6	21.9	21.8	22.1	22.3
4	23.3	23.2	23.2	23.5	30.4	31.3	22.6	22.5	23.8	23.6
5	23.3	24.4	24.1	24.1	32.6	33.1	23	23.7	24.2	24.8
10	24.6	24.7	24.4	24.6	37.2	38.2	23	22.5	23.8	23
12	26	25	24	23	41	43	24	22	27	29
14	27.5	25.9	25.9	24.6	43.5	46.2	26.7	25	29.2	30.8

## Sheet: EDF2b
Time (days)	Standard diet									Ketogenic diet
Mouse ID	1	2	3	4	16	17	18	19	20	11	12	13	21	22	23	24	25
0	29.6	27.7	28.8	25.1	21.5	21.1	23	22.1	23.3	20.2	29.1	27.3	21.5	22.1	24.8	20.3	24.7
3	24.6	24.4	25	22.5	17.4	17.7	18.7	17.8	18.7	16.7	25	24	18.5	19	20	16.7	19.9
5	23.2	23.1	23.3	21.9	21.7	22.9	23.9	21.6	22.7	20	24.5	23	22.3	23.1	24.1	20.5	23.2
7	22.7	23	23.2	21.5	23.3	23.8	24	22.8	22.9	20.7	25.3	23.6	22.8	24.3	24	22.2	23.6
11	28.4	27.7	28.2	25.5	23.1	23.2	23.3	21.8	23	21.6	29.7	27	22.6	23.9	23	22.1	22.9
14	30.1	28.6	29.3	26.9	21.6	22.2	22.4	20.8	22.1	20.8	29.9	27.7	21.5	22.8	23.1	21.2	22.8
17	28.6	27.5	27.9	25.1	22.2	21.9	22.1	21.2	22.9	20.3	28.8	28.1	21.5	23	23.6	21.1	22.2
20	29.9	26.1	29	25	22.3	22	23.5	20.8	23.7	20.9	29.8	27.9	22	24	24.2	21.9	22.7
23	29.5	26.7	28.8	25.4	22.9	22.2	22.9	21.4	23.6	21.1	30	27.6	21.8	23.8	23.9	21.2	22.5
26	28.8	27.1	29	25.1	23.3	22.5	23.2	21.6	23.5	22.2	29.6	27.8	21.9	23.4	23.6	21.9	22.2
29	30	26.3	26.9	26.2	22.4	22.9	23.3	20.9	22.8	21.7	28.9	26.5	22	23.2	23.2	21.4	22
32	30.6	26.5	27	25.9	23.2	22.9	24.9	21.6	23.4	22.2	29.6	26.1	22.9	24.4	23.6	22.4	22.6
35	30.6	27.9	29.4	25.4	23.5	22.8	24	21.6	23.7	21.7	29.9	27.7	23.4	24.5	24.1	22.3	22.4
38	32	28.7	31.2	27.2	23.5	22.9	24.1	21.7	23.8	22	31.5	28.4	23.8	24.8	25	22.4	21.9
41	32.7	28.8	31.7	27.5	23.3	22.4	23.8	21.1	23	21.6	31.5	28.9	22	23.9	24.9	22.2	23.7
44	32.8	28.9	31.9	27	23.1	20.3	22.3	21.2	24.1	20.5	30.5	27.8	20.3	22.5	24.3	20.6	23.8
47	31.5	27.5	28.5	26.3	23.6	21.1	20.5	21.2	24.4	20.9	30.7	28.4	21.8	21	24.3	20.9	23.3
50	30.4	25.5	28.8	23.9	23.1	22.4	22.4	21.8	23.9	21.5	28	26.7	23	22.1	25.1	21.7	23.4
53	26.2	26.4	28.9	24.5	25.8	22.9	24.1	23.4	23.8	21.8	25	25.8	22	23.4	26.7	21.8	23.9
56	30.8	28.2	25.2	24.6	25.1	22.8	23.9	22	24.5	22.2	27.8	26.9	20.4	25	26.5	22.2	24.7
59	31.1	28.1	26.6	24.6	25.7	23.6	23.4	22.7	24.3	22.5	28	26.2	22.3	24.7	24.5	22.7	25.5
62	32	28.8	29	26	24.4	22.5	24.7	22.1	24.2	22.4	29.5	27.5	22.8	23.8	24.3	23.5	24.7
65	32.2	28.4	28.5	26.4	23.8	22.4	25.2	22.8	23.4	21.4	29.5	27.6	21.8	23	23.6	22.9	23.5
68	31.5	28.4	29.2	26.6	22.2	23.1	25.2	21.5	24	22.4	29.9	27.9	22.9	24.9	24.5	22.1	25.7
71	29.8	28	28.3	26	24.1	23	25.8	22.4	24.3	23.4	29.1	27.3	25.5	26.7	25.6	21.9	27.2
74	28.5	28.2	28	26.2	26.2	23.2	27.2	23.3	24.9	23.3	30	26.5	26.4	27.3	26.4	22	25.2
77	27.8	28.4	28.9	26.3	25.8	23.2	27.8	22.9	25.1	23.3	30.5	26.1	23.5	27.9	25.9	22.8	24.6
80	29.2	28.8	29.2	26	26.9	24	25	23.3	26.1	23.8	32	27.3	24.1	24.1	26.1	19.5	24.4
83	32.1	30.2	30.3	26.6	24.6	23.8	25.3	23.9	26.1	24.8	33.6	28	25.8	24.5		23.4	24.2
86	33.3	30.4	32	27.3	25.2	24	27.3	25.1	24.4	24.7	34.5	28.4	25.5	27.3	26	23.7	25.8
89	32.1	30	31.8	27.4	25.8	24.6	26.7	23.1	24.8	24.7	35.4	29.2	25.2	27.5	26.3	23.8	24.5
92	33	30.6	31.5	27.8	27.4	24.4	28	22.6	24.8	25.6	37	29.9	25.7	29.3	26.9	23.7	24.8
95	32.5	29.6	31.4	27.5							37.8	30.1
98	34.5	30.5	31.6								38	30.2
102	33.3	30.2	27.6	27.6							38.4	31.4
105	33.6	30.7	29.3	27.7							38.4	30.5

## Sheet: EDF2c
Mouse ID	Condition	Colon length (cm)
243	Standard diet	7.9
244	Standard diet	7
246	Standard diet	6.9
247	Standard diet	5.9
240	Ketogenic diet	6.5
241	Ketogenic diet	5.8
245	Ketogenic diet	7
261	Ketogenic diet	6.5
265	Ketogenic diet	6.5
266	Ketogenic diet	7.5

## Sheet: EDF2d_counts
cell_group	cell_order	cell_type	tissue	treatment	group	mouse_id	count
1	1	Macrophages	MLN	KD	2	245	525
1	1	Macrophages	MLN	KD	2	261	496.6
1	1	Macrophages	MLN	KD	2	265	1788.8
1	1	Macrophages	MLN	KD	2	266	2983.5
1	1	Macrophages	MLN	SD	1	243	440.68
1	1	Macrophages	MLN	SD	1	244	718.3
1	1	Macrophages	MLN	SD	1	246	2675.2
1	1	Macrophages	MLN	SD	1	247	3438.6
1	1	Macrophages	Spleen	KD	1	240	30706
1	1	Macrophages	Spleen	KD	1	241	43934.8
1	1	Macrophages	Spleen	KD	2	245	20709
1	1	Macrophages	Spleen	KD	2	261	7678.8
1	1	Macrophages	Spleen	KD	2	265	19023.9
1	1	Macrophages	Spleen	KD	2	266	3082.5
1	1	Macrophages	Spleen	SD	1	243	23563.8
1	1	Macrophages	Spleen	SD	1	244	80491.1
1	1	Macrophages	Spleen	SD	1	246	46409.4
1	1	Macrophages	Spleen	SD	1	247	60599.5
1	2	Dendritic cells	LP	KD	1	240	9779
1	2	Dendritic cells	LP	KD	1	241	5394.6
1	2	Dendritic cells	LP	KD	2	245	2586.02
1	2	Dendritic cells	LP	KD	2	261	5760
1	2	Dendritic cells	LP	KD	2	265	3998.4
1	2	Dendritic cells	LP	SD	1	243	15387
1	2	Dendritic cells	LP	SD	1	244	26826.3
1	2	Dendritic cells	LP	SD	1	246	31565.7
1	2	Dendritic cells	LP	SD	1	247	18578
1	2	Dendritic cells	MLN	KD	2	245	3975
1	2	Dendritic cells	MLN	KD	2	261	5882.8
1	2	Dendritic cells	MLN	KD	2	265	7017.6
1	2	Dendritic cells	MLN	KD	2	266	10718.5
1	2	Dendritic cells	MLN	SD	1	243	2969.8
1	2	Dendritic cells	MLN	SD	1	244	3852.7
1	2	Dendritic cells	MLN	SD	1	246	3404.8
1	2	Dendritic cells	MLN	SD	1	247	5001.6
1	2	Dendritic cells	Spleen	KD	1	240	46767.6
1	2	Dendritic cells	Spleen	KD	1	241	122759
1	2	Dendritic cells	Spleen	KD	2	245	278421
1	2	Dendritic cells	Spleen	KD	2	261	91719
1	2	Dendritic cells	Spleen	KD	2	265	216510
1	2	Dendritic cells	Spleen	KD	2	266	37359.9
1	2	Dendritic cells	Spleen	SD	1	243	56019.6
1	2	Dendritic cells	Spleen	SD	1	246	103403
1	2	Dendritic cells	Spleen	SD	1	247	96959.2
1	3	NK cells	LP	KD	1	240	506.73
1	3	NK cells	LP	KD	1	241	44.0316
1	3	NK cells	LP	KD	2	245	292.28
1	3	NK cells	LP	KD	2	261	312
1	3	NK cells	LP	KD	2	265	399.84
1	3	NK cells	LP	KD	2	266	208.627
1	3	NK cells	LP	SD	1	243	735.9
1	3	NK cells	LP	SD	1	244	785.16
1	3	NK cells	LP	SD	1	246	1247.04
1	3	NK cells	LP	SD	1	247	636.96
1	3	NK cells	MLN	KD	2	245	142.5
1	3	NK cells	MLN	KD	2	261	206.28
1	3	NK cells	MLN	KD	2	265	165.12
1	3	NK cells	MLN	KD	2	266	221
1	3	NK cells	MLN	SD	1	243	215.55
1	3	NK cells	MLN	SD	1	244	319.97
1	3	NK cells	MLN	SD	1	246	279.68
1	3	NK cells	MLN	SD	1	247	422.01
1	3	NK cells	Spleen	KD	1	240	4015.4
1	3	NK cells	Spleen	KD	1	241	3876.6
1	3	NK cells	Spleen	KD	2	245	10239.5
1	3	NK cells	Spleen	KD	2	261	4010.04
1	3	NK cells	Spleen	KD	2	265	4257.73
1	3	NK cells	Spleen	KD	2	266	1085.04
1	3	NK cells	Spleen	SD	1	243	1333.8
1	3	NK cells	Spleen	SD	1	244	12149.6
1	3	NK cells	Spleen	SD	1	246	3012.54
1	3	NK cells	Spleen	SD	1	247	5034.42
1	4	NKT cells	LP	KD	1	240	88.9
1	4	NKT cells	LP	KD	1	241	0
1	4	NKT cells	LP	KD	2	245	146.14
1	4	NKT cells	LP	KD	2	261	100.2
1	4	NKT cells	LP	KD	2	265	67.9728
1	4	NKT cells	LP	KD	2	266	496.73
1	4	NKT cells	LP	SD	1	243	136.922
1	4	NKT cells	LP	SD	1	244	0
1	4	NKT cells	LP	SD	1	246	72.0945
1	4	NKT cells	LP	SD	1	247	61.5728
1	4	NKT cells	MLN	KD	2	245	311.25
1	4	NKT cells	MLN	KD	2	261	336.16
1	4	NKT cells	MLN	KD	2	265	213.28
1	4	NKT cells	MLN	KD	2	266	475.15
1	4	NKT cells	MLN	SD	1	243	215.55
1	4	NKT cells	MLN	SD	1	244	222.02
1	4	NKT cells	MLN	SD	1	246	145.92
1	4	NKT cells	MLN	SD	1	247	265.71
1	4	NKT cells	Spleen	KD	1	240	566.88
1	4	NKT cells	Spleen	KD	1	241	440.64
1	4	NKT cells	Spleen	KD	2	245	5982.6
1	4	NKT cells	Spleen	KD	2	261	1535.76
1	4	NKT cells	Spleen	KD	2	265	2627.11
1	4	NKT cells	Spleen	KD	2	266	665.82
1	4	NKT cells	Spleen	SD	1	243	397.028
1	4	NKT cells	Spleen	SD	1	244	1518.7
1	4	NKT cells	Spleen	SD	1	246	375.346
1	4	NKT cells	Spleen	SD	1	247	633.964
2	5	CD8+ T cells	LP	KD	1	240	24980.9
2	5	CD8+ T cells	LP	KD	1	241	7144.2
2	5	CD8+ T cells	LP	KD	2	261	19200
2	5	CD8+ T cells	LP	KD	2	265	12376
2	5	CD8+ T cells	LP	SD	1	243	63555
2	5	CD8+ T cells	LP	SD	1	244	38385.6
2	5	CD8+ T cells	LP	SD	1	246	81837
2	5	CD8+ T cells	LP	SD	1	247	47772
2	5	CD8+ T cells	MLN	KD	2	245	72000
2	5	CD8+ T cells	MLN	KD	2	261	178776
2	5	CD8+ T cells	MLN	KD	2	265	116960
2	5	CD8+ T cells	MLN	KD	2	266	218790
2	5	CD8+ T cells	MLN	SD	1	243	98674
2	5	CD8+ T cells	MLN	SD	1	244	124070
2	5	CD8+ T cells	MLN	SD	1	246	272384
2	5	CD8+ T cells	MLN	SD	1	247	248517
2	5	CD8+ T cells	Spleen	KD	1	241	483929
2	5	CD8+ T cells	Spleen	KD	2	245	939958
2	5	CD8+ T cells	Spleen	KD	2	261	366023
2	5	CD8+ T cells	Spleen	KD	2	265	751897
2	5	CD8+ T cells	Spleen	KD	2	266	117628
2	5	CD8+ T cells	Spleen	SD	1	243	240973
2	5	CD8+ T cells	Spleen	SD	1	244	706196
2	5	CD8+ T cells	Spleen	SD	1	246	525159
2	5	CD8+ T cells	Spleen	SD	1	247	471744
2	6	INFγ+ CD8+ T cells	LP	KD	1	240	6223
2	6	INFγ+ CD8+ T cells	LP	KD	1	241	1798.2
2	6	INFγ+ CD8+ T cells	LP	KD	2	261	2352
2	6	INFγ+ CD8+ T cells	LP	KD	2	265	1694.56
2	6	INFγ+ CD8+ T cells	LP	SD	1	243	25422
2	6	INFγ+ CD8+ T cells	LP	SD	1	244	11341.2
2	6	INFγ+ CD8+ T cells	LP	SD	1	246	28837.8
2	6	INFγ+ CD8+ T cells	LP	SD	1	247	11677.6
2	6	INFγ+ CD8+ T cells	MLN	KD	2	245	1350
2	6	INFγ+ CD8+ T cells	MLN	KD	2	261	1558.56
2	6	INFγ+ CD8+ T cells	MLN	KD	2	265	1183.36
2	6	INFγ+ CD8+ T cells	MLN	KD	2	266	3315
2	6	INFγ+ CD8+ T cells	MLN	SD	1	243	25961.8
2	6	INFγ+ CD8+ T cells	MLN	SD	1	244	44469.3
2	6	INFγ+ CD8+ T cells	MLN	SD	1	246	58489.6
2	6	INFγ+ CD8+ T cells	MLN	SD	1	247	57987.3
2	6	INFγ+ CD8+ T cells	Spleen	KD	1	241	166758
2	6	INFγ+ CD8+ T cells	Spleen	KD	2	245	42108.3
2	6	INFγ+ CD8+ T cells	Spleen	KD	2	261	13224.6
2	6	INFγ+ CD8+ T cells	Spleen	KD	2	265	36236
2	6	INFγ+ CD8+ T cells	Spleen	KD	2	266	10357.2
2	6	INFγ+ CD8+ T cells	Spleen	SD	1	243	102258
2	6	INFγ+ CD8+ T cells	Spleen	SD	1	244	146858
2	6	INFγ+ CD8+ T cells	Spleen	SD	1	246	153070
2	6	INFγ+ CD8+ T cells	Spleen	SD	1	247	143574
2	7	TNFα+ CD8+ T cells	LP	KD	1	240	6756.4
2	7	TNFα+ CD8+ T cells	LP	KD	1	241	2187
2	7	TNFα+ CD8+ T cells	LP	KD	2	261	7320
2	7	TNFα+ CD8+ T cells	LP	KD	2	265	3731.84
2	7	TNFα+ CD8+ T cells	LP	SD	1	243	23415
2	7	TNFα+ CD8+ T cells	LP	SD	1	244	12867.9
2	7	TNFα+ CD8+ T cells	LP	SD	1	246	45205.2
2	7	TNFα+ CD8+ T cells	LP	SD	1	247	14331.6
2	7	TNFα+ CD8+ T cells	MLN	KD	2	245	3600
2	7	TNFα+ CD8+ T cells	MLN	KD	2	261	3743.6
2	7	TNFα+ CD8+ T cells	MLN	KD	2	265	2538.72
2	7	TNFα+ CD8+ T cells	MLN	KD	2	266	5083
2	7	TNFα+ CD8+ T cells	MLN	SD	1	243	3927.8
2	7	TNFα+ CD8+ T cells	MLN	SD	1	244	6072.9
2	7	TNFα+ CD8+ T cells	MLN	SD	1	246	5228.8
2	7	TNFα+ CD8+ T cells	MLN	SD	1	247	4532.7
2	7	TNFα+ CD8+ T cells	Spleen	KD	1	241	9949.94
2	7	TNFα+ CD8+ T cells	Spleen	KD	2	245	201338
2	7	TNFα+ CD8+ T cells	Spleen	KD	2	261	31141.8
2	7	TNFα+ CD8+ T cells	Spleen	KD	2	265	82436.9
2	7	TNFα+ CD8+ T cells	Spleen	KD	2	266	18248.4
2	7	TNFα+ CD8+ T cells	Spleen	SD	1	243	14227.2
2	7	TNFα+ CD8+ T cells	Spleen	SD	1	244	29918.4
2	7	TNFα+ CD8+ T cells	Spleen	SD	1	246	26868.6
2	7	TNFα+ CD8+ T cells	Spleen	SD	1	247	21442.9
3	8	Th1 (IFNγ+ CD4+) cells	LP	KD	1	240	3022.6
3	8	Th1 (IFNγ+ CD4+) cells	LP	KD	1	241	1798.2
3	8	Th1 (IFNγ+ CD4+) cells	LP	KD	2	245	4510.5
3	8	Th1 (IFNγ+ CD4+) cells	LP	KD	2	261	3720
3	8	Th1 (IFNγ+ CD4+) cells	LP	KD	2	265	4188.8
3	8	Th1 (IFNγ+ CD4+) cells	LP	KD	2	266	57697.1
3	8	Th1 (IFNγ+ CD4+) cells	LP	SD	1	243	2899
3	8	Th1 (IFNγ+ CD4+) cells	LP	SD	1	244	5452.5
3	8	Th1 (IFNγ+ CD4+) cells	LP	SD	1	246	9742.5
3	8	Th1 (IFNγ+ CD4+) cells	LP	SD	1	247	3981
3	8	Th1 (IFNγ+ CD4+) cells	MLN	KD	2	245	363.75
3	8	Th1 (IFNγ+ CD4+) cells	MLN	KD	2	261	710.52
3	8	Th1 (IFNγ+ CD4+) cells	MLN	KD	2	265	626.08
3	8	Th1 (IFNγ+ CD4+) cells	MLN	KD	2	266	1436.5
3	8	Th1 (IFNγ+ CD4+) cells	MLN	SD	1	243	11352.3
3	8	Th1 (IFNγ+ CD4+) cells	MLN	SD	1	244	23703.9
3	8	Th1 (IFNγ+ CD4+) cells	MLN	SD	1	246	24806.4
3	8	Th1 (IFNγ+ CD4+) cells	MLN	SD	1	247	33291.9
3	8	Th1 (IFNγ+ CD4+) cells	Spleen	KD	1	240	159199
3	8	Th1 (IFNγ+ CD4+) cells	Spleen	KD	1	241	240349
3	8	Th1 (IFNγ+ CD4+) cells	Spleen	KD	2	245	69030
3	8	Th1 (IFNγ+ CD4+) cells	Spleen	KD	2	261	40100.4
3	8	Th1 (IFNγ+ CD4+) cells	Spleen	KD	2	265	73377.9
3	8	Th1 (IFNγ+ CD4+) cells	Spleen	KD	2	266	9987.3
3	8	Th1 (IFNγ+ CD4+) cells	Spleen	SD	1	243	202738
3	8	Th1 (IFNγ+ CD4+) cells	Spleen	SD	1	244	437386
3	8	Th1 (IFNγ+ CD4+) cells	Spleen	SD	1	246	284156
3	8	Th1 (IFNγ+ CD4+) cells	Spleen	SD	1	247	234940
3	9	Th1 (Tbet+ CD4+) cells	LP	KD	1	240	8890
3	9	Th1 (Tbet+ CD4+) cells	LP	KD	1	241	3110.4
3	9	Th1 (Tbet+ CD4+) cells	LP	KD	2	245	10825.2
3	9	Th1 (Tbet+ CD4+) cells	LP	KD	2	261	10680
3	9	Th1 (Tbet+ CD4+) cells	LP	KD	2	265	8758.4
3	9	Th1 (Tbet+ CD4+) cells	LP	KD	2	266	16430.3
3	9	Th1 (Tbet+ CD4+) cells	LP	SD	1	243	35903
3	9	Th1 (Tbet+ CD4+) cells	LP	SD	1	244	31188.3
3	9	Th1 (Tbet+ CD4+) cells	LP	SD	1	246	75991.5
3	9	Th1 (Tbet+ CD4+) cells	LP	SD	1	247	35032.8
3	9	Th1 (Tbet+ CD4+) cells	MLN	KD	2	245	375
3	9	Th1 (Tbet+ CD4+) cells	MLN	KD	2	261	840.4
3	9	Th1 (Tbet+ CD4+) cells	MLN	KD	2	265	963.2
3	9	Th1 (Tbet+ CD4+) cells	MLN	KD	2	266	1768
3	9	Th1 (Tbet+ CD4+) cells	MLN	SD	1	243	296.98
3	9	Th1 (Tbet+ CD4+) cells	MLN	SD	1	244	391.8
3	9	Th1 (Tbet+ CD4+) cells	MLN	SD	1	246	291.84
3	9	Th1 (Tbet+ CD4+) cells	MLN	SD	1	247	500.16
3	9	Th1 (Tbet+ CD4+) cells	Spleen	KD	1	240	14644.4
3	9	Th1 (Tbet+ CD4+) cells	Spleen	KD	1	241	25844
3	9	Th1 (Tbet+ CD4+) cells	Spleen	KD	2	245	121953
3	9	Th1 (Tbet+ CD4+) cells	Spleen	KD	2	261	47779.2
3	9	Th1 (Tbet+ CD4+) cells	Spleen	KD	2	265	155815
3	9	Th1 (Tbet+ CD4+) cells	Spleen	KD	2	266	31071.6
3	9	Th1 (Tbet+ CD4+) cells	Spleen	SD	1	243	37791
3	9	Th1 (Tbet+ CD4+) cells	Spleen	SD	1	244	164020
3	9	Th1 (Tbet+ CD4+) cells	Spleen	SD	1	246	75720.6
3	9	Th1 (Tbet+ CD4+) cells	Spleen	SD	1	247	45682.7
3	10	Th2 (IL4+ CD4+) cells	LP	KD	1	240	22936.2
3	10	Th2 (IL4+ CD4+) cells	LP	KD	1	241	11518.2
3	10	Th2 (IL4+ CD4+) cells	LP	KD	2	245	3909.1
3	10	Th2 (IL4+ CD4+) cells	LP	KD	2	261	3720
3	10	Th2 (IL4+ CD4+) cells	LP	KD	2	265	4569.6
3	10	Th2 (IL4+ CD4+) cells	LP	KD	2	266	2712.91
3	10	Th2 (IL4+ CD4+) cells	LP	SD	1	243	79611
3	10	Th2 (IL4+ CD4+) cells	LP	SD	1	244	102725
3	10	Th2 (IL4+ CD4+) cells	LP	SD	1	246	128211
3	10	Th2 (IL4+ CD4+) cells	LP	SD	1	247	87316.6
3	10	Th2 (IL4+ CD4+) cells	MLN	KD	2	245	221.25
3	10	Th2 (IL4+ CD4+) cells	MLN	KD	2	261	397.28
3	10	Th2 (IL4+ CD4+) cells	MLN	KD	2	265	426.56
3	10	Th2 (IL4+ CD4+) cells	MLN	KD	2	266	994.5
3	10	Th2 (IL4+ CD4+) cells	MLN	SD	1	243	3784.1
3	10	Th2 (IL4+ CD4+) cells	MLN	SD	1	244	6791.2
3	10	Th2 (IL4+ CD4+) cells	MLN	SD	1	246	2796.8
3	10	Th2 (IL4+ CD4+) cells	MLN	SD	1	247	3438.6
3	10	Th2 (IL4+ CD4+) cells	Spleen	KD	1	240	32123.2
3	10	Th2 (IL4+ CD4+) cells	Spleen	KD	1	241	64610
3	10	Th2 (IL4+ CD4+) cells	Spleen	KD	2	245	110448
3	10	Th2 (IL4+ CD4+) cells	Spleen	KD	2	261	64843.2
3	10	Th2 (IL4+ CD4+) cells	Spleen	KD	2	265	105084
3	10	Th2 (IL4+ CD4+) cells	Spleen	KD	2	266	14672.7
3	10	Th2 (IL4+ CD4+) cells	Spleen	SD	1	243	69357.6
3	10	Th2 (IL4+ CD4+) cells	Spleen	SD	1	244	188319
3	10	Th2 (IL4+ CD4+) cells	Spleen	SD	1	246	78977.4
3	10	Th2 (IL4+ CD4+) cells	Spleen	SD	1	247	55005.7
3	11	Th2 (GATA3+ CD4+) cells	LP	KD	1	240	7823.2
3	11	Th2 (GATA3+ CD4+) cells	LP	KD	1	241	3402
3	11	Th2 (GATA3+ CD4+) cells	LP	KD	2	245	8720.3
3	11	Th2 (GATA3+ CD4+) cells	LP	KD	2	261	9240
3	11	Th2 (GATA3+ CD4+) cells	LP	KD	2	265	6283.2
3	11	Th2 (GATA3+ CD4+) cells	LP	KD	2	266	13755.6
3	11	Th2 (GATA3+ CD4+) cells	LP	SD	1	243	31220
3	11	Th2 (GATA3+ CD4+) cells	LP	SD	1	244	25517.7
3	11	Th2 (GATA3+ CD4+) cells	LP	SD	1	246	58065.3
3	11	Th2 (GATA3+ CD4+) cells	LP	SD	1	247	27070.8
3	11	Th2 (GATA3+ CD4+) cells	MLN	KD	2	245	525
3	11	Th2 (GATA3+ CD4+) cells	MLN	KD	2	261	993.2
3	11	Th2 (GATA3+ CD4+) cells	MLN	KD	2	265	1307.2
3	11	Th2 (GATA3+ CD4+) cells	MLN	KD	2	266	2099.5
3	11	Th2 (GATA3+ CD4+) cells	MLN	SD	1	243	1293.3
3	11	Th2 (GATA3+ CD4+) cells	MLN	SD	1	244	1436.6
3	11	Th2 (GATA3+ CD4+) cells	MLN	SD	1	246	1337.6
3	11	Th2 (GATA3+ CD4+) cells	MLN	SD	1	247	4063.8
3	11	Th2 (GATA3+ CD4+) cells	Spleen	KD	1	240	49129.6
3	11	Th2 (GATA3+ CD4+) cells	Spleen	KD	1	241	108545
3	11	Th2 (GATA3+ CD4+) cells	Spleen	KD	2	245	93190.5
3	11	Th2 (GATA3+ CD4+) cells	Spleen	KD	2	261	47352.6
3	11	Th2 (GATA3+ CD4+) cells	Spleen	KD	2	265	104178
3	11	Th2 (GATA3+ CD4+) cells	Spleen	KD	2	266	17385.3
3	11	Th2 (GATA3+ CD4+) cells	Spleen	SD	1	243	129823
3	11	Th2 (GATA3+ CD4+) cells	Spleen	SD	1	244	674303
3	11	Th2 (GATA3+ CD4+) cells	Spleen	SD	1	246	331379
3	11	Th2 (GATA3+ CD4+) cells	Spleen	SD	1	247	309524
3	12	IL-17 producers	LP	KD	1	240	4445
3	12	IL-17 producers	LP	KD	1	241	2235.6
3	12	IL-17 producers	LP	KD	2	261	5400
3	12	IL-17 producers	LP	KD	2	265	2856
3	12	IL-17 producers	LP	SD	1	243	12488
3	12	IL-17 producers	LP	SD	1	244	14830.8
3	12	IL-17 producers	LP	SD	1	246	7794
3	12	IL-17 producers	LP	SD	1	247	13270
3	12	IL-17 producers	MLN	KD	2	245	2550
3	12	IL-17 producers	MLN	KD	2	261	2062.8
3	12	IL-17 producers	MLN	KD	2	265	1788.8
3	12	IL-17 producers	MLN	KD	2	266	5193.5
3	12	IL-17 producers	MLN	SD	1	243	718.5
3	12	IL-17 producers	MLN	SD	1	244	718.3
3	12	IL-17 producers	MLN	SD	1	246	1702.4
3	12	IL-17 producers	MLN	SD	1	247	1875.6
3	12	IL-17 producers	Spleen	KD	1	240	4629.52
3	12	IL-17 producers	Spleen	KD	1	241	9045.4
3	12	IL-17 producers	Spleen	KD	2	245	82836
3	12	IL-17 producers	Spleen	KD	2	261	35834.4
3	12	IL-17 producers	Spleen	KD	2	265	51636.3
3	12	IL-17 producers	Spleen	KD	2	266	15905.7
3	12	IL-17 producers	Spleen	SD	1	243	12004.2
3	12	IL-17 producers	Spleen	SD	1	244	30374
3	12	IL-17 producers	Spleen	SD	1	246	22797.6
3	12	IL-17 producers	Spleen	SD	1	247	21442.9
3	13	Tregs	LP	KD	1	240	25069.8
3	13	Tregs	LP	KD	1	241	14239.8
3	13	Tregs	LP	KD	2	245	29167.9
3	13	Tregs	LP	KD	2	261	62280
3	13	Tregs	LP	KD	2	265	56358.4
3	13	Tregs	LP	KD	2	266	11463
3	13	Tregs	LP	SD	1	243	70468
3	13	Tregs	LP	SD	1	244	129115
3	13	Tregs	LP	SD	1	246	171078
3	13	Tregs	LP	SD	1	247	149951
3	13	Tregs	MLN	KD	2	245	13950
3	13	Tregs	MLN	KD	2	261	28879.2
3	13	Tregs	MLN	KD	2	265	19195.2
3	13	Tregs	MLN	KD	2	266	40553.5
3	13	Tregs	MLN	SD	1	243	6418.6
3	13	Tregs	MLN	SD	1	244	7248.3
3	13	Tregs	MLN	SD	1	246	21280
3	13	Tregs	MLN	SD	1	247	19850.1
3	13	Tregs	Spleen	KD	1	240	28344
3	13	Tregs	Spleen	KD	1	241	56210.7
3	13	Tregs	Spleen	KD	2	245	652334
3	13	Tregs	Spleen	KD	2	261	164241
3	13	Tregs	Spleen	KD	2	265	575246
3	13	Tregs	Spleen	KD	2	266	111956
3	13	Tregs	Spleen	SD	1	243	80917.2
3	13	Tregs	Spleen	SD	1	244	501171
3	13	Tregs	Spleen	SD	1	246	185638
3	13	Tregs	Spleen	SD	1	247	211632
4	14	ILC1 (Tbet+)	LP	KD	1	240	5.16509
4	14	ILC1 (Tbet+)	LP	KD	1	241	0
4	14	ILC1 (Tbet+)	LP	KD	2	245	24.3567
4	14	ILC1 (Tbet+)	LP	KD	2	261	55.68
4	14	ILC1 (Tbet+)	LP	KD	2	265	158.603
4	14	ILC1 (Tbet+)	LP	KD	2	266	81.7694
4	14	ILC1 (Tbet+)	LP	SD	1	243	6.8461
4	14	ILC1 (Tbet+)	LP	SD	1	244	18.3858
4	14	ILC1 (Tbet+)	LP	SD	1	246	10.2881
4	14	ILC1 (Tbet+)	LP	SD	1	247	12.3146
4	14	ILC1 (Tbet+)	MLN	KD	2	245	2.14125
4	14	ILC1 (Tbet+)	MLN	KD	2	261	8.404
4	14	ILC1 (Tbet+)	MLN	KD	2	265	25.5248
4	14	ILC1 (Tbet+)	MLN	KD	2	266	41.6585
4	14	ILC1 (Tbet+)	MLN	SD	1	243	0
4	14	ILC1 (Tbet+)	MLN	SD	1	244	0
4	14	ILC1 (Tbet+)	MLN	SD	1	246	0
4	14	ILC1 (Tbet+)	MLN	SD	1	247	0
4	14	ILC1 (Tbet+)	Spleen	KD	1	240	0
4	14	ILC1 (Tbet+)	Spleen	KD	1	241	0
4	14	ILC1 (Tbet+)	Spleen	KD	2	245	111.023
4	14	ILC1 (Tbet+)	Spleen	KD	2	261	40.1431
4	14	ILC1 (Tbet+)	Spleen	KD	2	265	36.236
4	14	ILC1 (Tbet+)	Spleen	KD	2	266	19.728
4	14	ILC1 (Tbet+)	Spleen	SD	1	243	29.6548
4	14	ILC1 (Tbet+)	Spleen	SD	1	244	0
4	14	ILC1 (Tbet+)	Spleen	SD	1	246	0
4	14	ILC1 (Tbet+)	Spleen	SD	1	247	9.323
4	15	ILC1 (IFNγ+)	LP	KD	1	240	8.21436
4	15	ILC1 (IFNγ+)	LP	KD	1	241	8.6022
4	15	ILC1 (IFNγ+)	LP	KD	2	245	0
4	15	ILC1 (IFNγ+)	LP	KD	2	261	7.152
4	15	ILC1 (IFNγ+)	LP	KD	2	265	0
4	15	ILC1 (IFNγ+)	LP	KD	2	266	0
4	15	ILC1 (IFNγ+)	LP	SD	1	243	25.199
4	15	ILC1 (IFNγ+)	LP	SD	1	244	25.2996
4	15	ILC1 (IFNγ+)	LP	SD	1	246	21.3945
4	15	ILC1 (IFNγ+)	LP	SD	1	247	20.5685
4	15	ILC1 (IFNγ+)	MLN	KD	2	245	3.975
4	15	ILC1 (IFNγ+)	MLN	KD	2	261	6.25716
4	15	ILC1 (IFNγ+)	MLN	KD	2	265	4.72656
4	15	ILC1 (IFNγ+)	MLN	KD	2	266	0
4	15	ILC1 (IFNγ+)	MLN	SD	1	243	9.9632
4	15	ILC1 (IFNγ+)	MLN	SD	1	244	12.2764
4	15	ILC1 (IFNγ+)	MLN	SD	1	246	17.632
4	15	ILC1 (IFNγ+)	MLN	SD	1	247	37.512
4	15	ILC1 (IFNγ+)	Spleen	KD	1	240	38.2644
4	15	ILC1 (IFNγ+)	Spleen	KD	1	241	103.376
4	15	ILC1 (IFNγ+)	Spleen	KD	2	245	43.604
4	15	ILC1 (IFNγ+)	Spleen	KD	2	261	0
4	15	ILC1 (IFNγ+)	Spleen	KD	2	265	19.2957
4	15	ILC1 (IFNγ+)	Spleen	KD	2	266	19.3581
4	15	ILC1 (IFNγ+)	Spleen	SD	1	243	65.3562
4	15	ILC1 (IFNγ+)	Spleen	SD	1	244	288.553
4	15	ILC1 (IFNγ+)	Spleen	SD	1	246	108.289
4	15	ILC1 (IFNγ+)	Spleen	SD	1	247	111.876
4	16	ILC1 (TNFα+)	LP	KD	1	240	177.8
4	16	ILC1 (TNFα+)	LP	KD	1	241	34.3116
4	16	ILC1 (TNFα+)	LP	KD	2	245	15.456
4	16	ILC1 (TNFα+)	LP	KD	2	261	28.68
4	16	ILC1 (TNFα+)	LP	KD	2	265	0
4	16	ILC1 (TNFα+)	LP	KD	2	266	12.0361
4	16	ILC1 (TNFα+)	LP	SD	1	243	31.443
4	16	ILC1 (TNFα+)	LP	SD	1	244	44.4924
4	16	ILC1 (TNFα+)	LP	SD	1	246	213.945
4	16	ILC1 (TNFα+)	LP	SD	1	247	61.8382
4	16	ILC1 (TNFα+)	MLN	KD	2	245	3.975
4	16	ILC1 (TNFα+)	MLN	KD	2	261	0
4	16	ILC1 (TNFα+)	MLN	KD	2	265	0
4	16	ILC1 (TNFα+)	MLN	KD	2	266	0
4	16	ILC1 (TNFα+)	MLN	SD	1	243	0
4	16	ILC1 (TNFα+)	MLN	SD	1	244	4.10084
4	16	ILC1 (TNFα+)	MLN	SD	1	246	3.51424
4	16	ILC1 (TNFα+)	MLN	SD	1	247	6.252
4	16	ILC1 (TNFα+)	Spleen	KD	1	240	25.5096
4	16	ILC1 (TNFα+)	Spleen	KD	1	241	8.59313
4	16	ILC1 (TNFα+)	Spleen	KD	2	245	151.866
4	16	ILC1 (TNFα+)	Spleen	KD	2	261	0
4	16	ILC1 (TNFα+)	Spleen	KD	2	265	38.5913
4	16	ILC1 (TNFα+)	Spleen	KD	2	266	12.9465
4	16	ILC1 (TNFα+)	Spleen	SD	1	243	17.784
4	16	ILC1 (TNFα+)	Spleen	SD	1	244	91.122
4	16	ILC1 (TNFα+)	Spleen	SD	1	246	32.568
4	16	ILC1 (TNFα+)	Spleen	SD	1	247	9.323
4	17	ILC2 (GATA3+)	LP	KD	1	240	346.71
4	17	ILC2 (GATA3+)	LP	KD	1	241	24.4458
4	17	ILC2 (GATA3+)	LP	KD	2	245	12.1784
4	17	ILC2 (GATA3+)	LP	KD	2	261	180
4	17	ILC2 (GATA3+)	LP	KD	2	265	190.4
4	17	ILC2 (GATA3+)	LP	KD	2	266	81.7694
4	17	ILC2 (GATA3+)	LP	SD	1	243	1181.9
4	17	ILC2 (GATA3+)	LP	SD	1	244	2181
4	17	ILC2 (GATA3+)	LP	SD	1	246	4676.4
4	17	ILC2 (GATA3+)	LP	SD	1	247	3981
4	17	ILC2 (GATA3+)	MLN	KD	2	245	32.1
4	17	ILC2 (GATA3+)	MLN	KD	2	261	25.212
4	17	ILC2 (GATA3+)	MLN	KD	2	265	35.3632
4	17	ILC2 (GATA3+)	MLN	KD	2	266	43.979
4	17	ILC2 (GATA3+)	MLN	SD	1	243	114.96
4	17	ILC2 (GATA3+)	MLN	SD	1	244	143.66
4	17	ILC2 (GATA3+)	MLN	SD	1	246	328.32
4	17	ILC2 (GATA3+)	MLN	SD	1	247	625.2
4	17	ILC2 (GATA3+)	Spleen	KD	1	240	2220.28
4	17	ILC2 (GATA3+)	Spleen	KD	1	241	4264.26
4	17	ILC2 (GATA3+)	Spleen	KD	2	245	1725.75
4	17	ILC2 (GATA3+)	Spleen	KD	2	261	511.92
4	17	ILC2 (GATA3+)	Spleen	KD	2	265	2717.7
4	17	ILC2 (GATA3+)	Spleen	KD	2	266	604.17
4	17	ILC2 (GATA3+)	Spleen	SD	1	243	2756.52
4	17	ILC2 (GATA3+)	Spleen	SD	1	244	13820.2
4	17	ILC2 (GATA3+)	Spleen	SD	1	246	5292.3
4	17	ILC2 (GATA3+)	Spleen	SD	1	247	5314.11
4	18	ILC2 (IL-2+)	LP	KD	1	240	0
4	18	ILC2 (IL-2+)	LP	KD	1	241	4.29138
4	18	ILC2 (IL-2+)	LP	KD	2	245	0
4	18	ILC2 (IL-2+)	LP	KD	2	261	7.152
4	18	ILC2 (IL-2+)	LP	KD	2	265	0
4	18	ILC2 (IL-2+)	LP	KD	2	266	0
4	18	ILC2 (IL-2+)	LP	SD	1	243	12.5995
4	18	ILC2 (IL-2+)	LP	SD	1	244	12.6716
4	18	ILC2 (IL-2+)	LP	SD	1	246	288.768
4	18	ILC2 (IL-2+)	LP	SD	1	247	27.3362
4	18	ILC2 (IL-2+)	MLN	KD	2	245	0
4	18	ILC2 (IL-2+)	MLN	KD	2	261	0
4	18	ILC2 (IL-2+)	MLN	KD	2	265	0
4	18	ILC2 (IL-2+)	MLN	KD	2	266	0
4	18	ILC2 (IL-2+)	MLN	SD	1	243	0
4	18	ILC2 (IL-2+)	MLN	SD	1	244	0
4	18	ILC2 (IL-2+)	MLN	SD	1	246	0
4	18	ILC2 (IL-2+)	MLN	SD	1	247	6.252
4	18	ILC2 (IL-2+)	Spleen	KD	1	240	0
4	18	ILC2 (IL-2+)	Spleen	KD	1	241	17.2509
4	18	ILC2 (IL-2+)	Spleen	KD	2	245	21.7445
4	18	ILC2 (IL-2+)	Spleen	KD	2	261	0
4	18	ILC2 (IL-2+)	Spleen	KD	2	265	0
4	18	ILC2 (IL-2+)	Spleen	KD	2	266	1.61523
4	18	ILC2 (IL-2+)	Spleen	SD	1	243	11.8708
4	18	ILC2 (IL-2+)	Spleen	SD	1	244	30.374
4	18	ILC2 (IL-2+)	Spleen	SD	1	246	32.568
4	18	ILC2 (IL-2+)	Spleen	SD	1	247	55.938
4	19	ILC3 (RORγT+)	LP	KD	1	240	15.4686
4	19	ILC3 (RORγT+)	LP	KD	1	241	0
4	19	ILC3 (RORγT+)	LP	KD	2	245	60.7414
4	19	ILC3 (RORγT+)	LP	KD	2	261	144
4	19	ILC3 (RORγT+)	LP	KD	2	265	135.946
4	19	ILC3 (RORγT+)	LP	KD	2	266	63.4286
4	19	ILC3 (RORγT+)	LP	SD	1	243	13.6922
4	19	ILC3 (RORγT+)	LP	SD	1	244	0
4	19	ILC3 (RORγT+)	LP	SD	1	246	0
4	19	ILC3 (RORγT+)	LP	SD	1	247	24.6291
4	19	ILC3 (RORγT+)	MLN	KD	2	245	2.14125
4	19	ILC3 (RORγT+)	MLN	KD	2	261	13.9812
4	19	ILC3 (RORγT+)	MLN	KD	2	265	27.52
4	19	ILC3 (RORγT+)	MLN	KD	2	266	46.189
4	19	ILC3 (RORγT+)	MLN	SD	1	243	4.9816
4	19	ILC3 (RORγT+)	MLN	SD	1	244	0
4	19	ILC3 (RORγT+)	MLN	SD	1	246	3.91552
4	19	ILC3 (RORγT+)	MLN	SD	1	247	6.58023
4	19	ILC3 (RORγT+)	Spleen	KD	1	240	0
4	19	ILC3 (RORγT+)	Spleen	KD	1	241	0
4	19	ILC3 (RORγT+)	Spleen	KD	2	245	83.2962
4	19	ILC3 (RORγT+)	Spleen	KD	2	261	63.1368
4	19	ILC3 (RORγT+)	Spleen	KD	2	265	36.236
4	19	ILC3 (RORγT+)	Spleen	KD	2	266	19.728
4	19	ILC3 (RORγT+)	Spleen	SD	1	243	23.6972
4	19	ILC3 (RORγT+)	Spleen	SD	1	244	64.8485
4	19	ILC3 (RORγT+)	Spleen	SD	1	246	0
4	19	ILC3 (RORγT+)	Spleen	SD	1	247	0
4	20	ILC3 (IL-17+)	LP	KD	1	240	142.24
4	20	ILC3 (IL-17+)	LP	KD	1	241	34.3116
4	20	ILC3 (IL-17+)	LP	KD	2	245	15.456
4	20	ILC3 (IL-17+)	LP	KD	2	261	132
4	20	ILC3 (IL-17+)	LP	KD	2	265	14.8131
4	20	ILC3 (IL-17+)	LP	KD	2	266	12.0361
4	20	ILC3 (IL-17+)	LP	SD	1	243	100.796
4	20	ILC3 (IL-17+)	LP	SD	1	244	171.208
4	20	ILC3 (IL-17+)	LP	SD	1	246	584.55
4	20	ILC3 (IL-17+)	LP	SD	1	247	265.4
4	20	ILC3 (IL-17+)	MLN	KD	2	245	19.875
4	20	ILC3 (IL-17+)	MLN	KD	2	261	43.7772
4	20	ILC3 (IL-17+)	MLN	KD	2	265	37.7712
4	20	ILC3 (IL-17+)	MLN	KD	2	266	35.0285
4	20	ILC3 (IL-17+)	MLN	SD	1	243	43.1579
4	20	ILC3 (IL-17+)	MLN	SD	1	244	16.3903
4	20	ILC3 (IL-17+)	MLN	SD	1	246	14.1056
4	20	ILC3 (IL-17+)	MLN	SD	1	247	81.276
4	20	ILC3 (IL-17+)	Spleen	KD	1	240	114.793
4	20	ILC3 (IL-17+)	Spleen	KD	1	241	146.665
4	20	ILC3 (IL-17+)	Spleen	KD	2	245	1150.5
4	20	ILC3 (IL-17+)	Spleen	KD	2	261	374.555
4	20	ILC3 (IL-17+)	Spleen	KD	2	265	424.867
4	20	ILC3 (IL-17+)	Spleen	KD	2	266	53.2656
4	20	ILC3 (IL-17+)	Spleen	SD	1	243	11.8708
4	20	ILC3 (IL-17+)	Spleen	SD	1	244	394.862
4	20	ILC3 (IL-17+)	Spleen	SD	1	246	217.391
4	20	ILC3 (IL-17+)	Spleen	SD	1	247	251.721
4	21	ILC3 (IL-22+)	LP	KD	1	240	320.04
4	21	ILC3 (IL-22+)	LP	KD	1	241	126.36
4	21	ILC3 (IL-22+)	LP	KD	2	245	0
4	21	ILC3 (IL-22+)	LP	KD	2	261	14.28
4	21	ILC3 (IL-22+)	LP	KD	2	265	0
4	21	ILC3 (IL-22+)	LP	KD	2	266	0
4	21	ILC3 (IL-22+)	LP	SD	1	243	1204.2
4	21	ILC3 (IL-22+)	LP	SD	1	244	2115.57
4	21	ILC3 (IL-22+)	LP	SD	1	246	5845.5
4	21	ILC3 (IL-22+)	LP	SD	1	247	3715.6
4	21	ILC3 (IL-22+)	MLN	KD	2	245	11.925
4	21	ILC3 (IL-22+)	MLN	KD	2	261	6.25716
4	21	ILC3 (IL-22+)	MLN	KD	2	265	23.5984
4	21	ILC3 (IL-22+)	MLN	KD	2	266	11.713
4	21	ILC3 (IL-22+)	MLN	SD	1	243	71.85
4	21	ILC3 (IL-22+)	MLN	SD	1	244	104.48
4	21	ILC3 (IL-22+)	MLN	SD	1	246	145.92
4	21	ILC3 (IL-22+)	MLN	SD	1	247	328.23
4	21	ILC3 (IL-22+)	Spleen	KD	1	240	944.8
4	21	ILC3 (IL-22+)	Spleen	KD	1	241	1227.59
4	21	ILC3 (IL-22+)	Spleen	KD	2	245	348.601
4	21	ILC3 (IL-22+)	Spleen	KD	2	261	25.852
4	21	ILC3 (IL-22+)	Spleen	KD	2	265	231.91
4	21	ILC3 (IL-22+)	Spleen	KD	2	266	40.4424
4	21	ILC3 (IL-22+)	Spleen	SD	1	243	933.66
4	21	ILC3 (IL-22+)	Spleen	SD	1	244	6074.8
4	21	ILC3 (IL-22+)	Spleen	SD	1	246	1791.24
4	21	ILC3 (IL-22+)	Spleen	SD	1	247	1957.83

## Sheet: EDF2d_LSM
tissue	cell_group	cell_type	contrast	estimate	SE	df	t.ratio	p.value
MLN	1	Macrophages	KD - SD	-0.266345	0.96778	6	-0.275212	0.792385
Spleen	1	Macrophages	KD - SD	-1.65593	0.779695	8	-2.12382	0.0664289
LP	1	Dendritic cells	KD - SD	-2.14777	0.414852	7	-5.1772	0.00128485
MLN	1	Dendritic cells	KD - SD	0.793566	0.337094	6	2.35414	0.0567363
Spleen	1	Dendritic cells	KD - SD	0.318416	0.717603	7	0.443721	0.670636
LP	1	NK cells	KD - SD	-1.80645	0.66439	8	-2.71895	0.0262912
MLN	1	NK cells	KD - SD	-0.73094	0.248964	6	-2.93592	0.0260855
Spleen	1	NK cells	KD - SD	-0.0639879	0.7469	8	-0.0856713	0.933833
LP	1	NKT cells	KD - SD	1.64286	3.8882	8	0.422525	0.68377
MLN	1	NKT cells	KD - SD	0.628628	0.298909	6	2.10308	0.0801359
Spleen	1	NKT cells	KD - SD	1.03446	0.833434	8	1.2412	0.24969
LP	2	CD8+ T cells	KD - SD	-1.95329	0.461516	6	-4.23234	0.00548598
MLN	2	CD8+ T cells	KD - SD	-0.332775	0.508234	6	-0.654766	0.536896
Spleen	2	CD8+ T cells	KD - SD	-0.0751056	0.660766	7	-0.113664	0.912695
LP	2	INFγ+ CD8+ T cells	KD - SD	-2.77202	0.563575	6	-4.91863	0.00266046
MLN	2	INFγ+ CD8+ T cells	KD - SD	-4.71393	0.431417	6	-10.9266	3.487e-05
Spleen	2	INFγ+ CD8+ T cells	KD - SD	-2.06357	0.815708	7	-2.52979	0.0392451
LP	2	TNFα+ CD8+ T cells	KD - SD	-2.22942	0.580524	6	-3.84035	0.00855544
MLN	2	TNFα+ CD8+ T cells	KD - SD	-0.425187	0.245462	6	-1.73219	0.133949
Spleen	2	TNFα+ CD8+ T cells	KD - SD	0.820817	0.90137	7	0.910632	0.392766
LP	3	Th1 (IFNγ+ CD4+) cells	KD - SD	0.0896763	0.942365	8	0.0951609	0.926527
MLN	3	Th1 (IFNγ+ CD4+) cells	KD - SD	-4.96667	0.524546	6	-9.46851	7.90136e-05
Spleen	3	Th1 (IFNγ+ CD4+) cells	KD - SD	-2.08644	0.846252	8	-2.46551	0.0389827
LP	3	Th1 (Tbet+ CD4+) cells	KD - SD	-2.24161	0.471315	8	-4.75607	0.00143403
MLN	3	Th1 (Tbet+ CD4+) cells	KD - SD	1.24543	0.495909	6	2.51141	0.0458161
Spleen	3	Th1 (Tbet+ CD4+) cells	KD - SD	-0.536181	0.773888	8	-0.692841	0.50802
LP	3	Th2 (IL4+ CD4+) cells	KD - SD	-4.02212	0.613376	8	-6.55735	0.000177106
MLN	3	Th2 (IL4+ CD4+) cells	KD - SD	-3.17356	0.523961	6	-6.05686	0.000917907
Spleen	3	Th2 (IL4+ CD4+) cells	KD - SD	-0.703506	0.646429	8	-1.0883	0.308161
LP	3	Th2 (GATA3+ CD4+) cells	KD - SD	-2.14738	0.40578	8	-5.29198	0.000735477
MLN	3	Th2 (GATA3+ CD4+) cells	KD - SD	-0.704774	0.576483	6	-1.22254	0.267343
Spleen	3	Th2 (GATA3+ CD4+) cells	KD - SD	-2.38083	0.645574	8	-3.68793	0.00614847
LP	3	IL-17 producers	KD - SD	-1.74141	0.355483	6	-4.89872	0.0027144
MLN	3	IL-17 producers	KD - SD	1.22253	0.511152	6	2.39172	0.0538999
Spleen	3	IL-17 producers	KD - SD	0.073348	0.839456	8	0.0873757	0.93252
LP	3	Tregs	KD - SD	-2.17587	0.556274	8	-3.9115	0.00447159
MLN	3	Tregs	KD - SD	0.999044	0.570936	6	1.74984	0.13072
Spleen	3	Tregs	KD - SD	-0.422038	1.01332	8	-0.416489	0.688002
LP	4	ILC1 (Tbet+)	KD - SD	-0.192124	2.64323	8	-0.0726854	0.943841
MLN	4	ILC1 (Tbet+)	KD - SD	10.2022	0.949606	6	10.7436	3.84239e-05
Spleen	4	ILC1 (Tbet+)	KD - SD	2.67988	4.0346	8	0.664223	0.525225
LP	4	ILC1 (IFNγ+)	KD - SD	-6.34925	2.69537	8	-2.35561	0.0462741
MLN	4	ILC1 (IFNγ+)	KD - SD	-4.01632	2.27795	6	-1.76313	0.128338
Spleen	4	ILC1 (IFNγ+)	KD - SD	-3.72539	2.53187	8	-1.4714	0.179393
LP	4	ILC1 (TNFα+)	KD - SD	-2.98313	2.56603	8	-1.16255	0.278517
MLN	4	ILC1 (TNFα+)	KD - SD	-4.44913	3.08989	6	-1.4399	0.199962
Spleen	4	ILC1 (TNFα+)	KD - SD	-1.8366	2.55441	8	-0.718991	0.49261
LP	4	ILC2 (GATA3+)	KD - SD	-5.01599	1.02448	8	-4.89615	0.00119959
MLN	4	ILC2 (GATA3+)	KD - SD	-2.84843	0.585915	6	-4.86151	0.00281854
Spleen	4	ILC2 (GATA3+)	KD - SD	-1.88637	0.730133	8	-2.58359	0.0324346
LP	4	ILC2 (IL-2+)	KD - SD	-8.67209	2.54928	8	-3.40178	0.00933593
MLN	4	ILC2 (IL-2+)	KD - SD	-2.32262	2.32262	6	-1	0.355918
Spleen	4	ILC2 (IL-2+)	KD - SD	-6.61162	2.82405	8	-2.34118	0.0473283
LP	4	ILC3 (RORγT+)	KD - SD	5.13504	3.6687	8	1.39969	0.19917
MLN	4	ILC3 (RORγT+)	KD - SD	3.71387	2.44948	6	1.51619	0.180258
Spleen	4	ILC3 (RORγT+)	KD - SD	2.1013	4.2171	8	0.498281	0.631694
LP	4	ILC3 (IL-17+)	KD - SD	-2.70808	0.927129	8	-2.92093	0.0192637
MLN	4	ILC3 (IL-17+)	KD - SD	0.126205	0.64752	6	0.194905	0.851899
Spleen	4	ILC3 (IL-17+)	KD - SD	0.886548	1.21804	8	0.727846	0.487461
LP	4	ILC3 (IL-22+)	KD - SD	-11.5451	3.7359	8	-3.09032	0.0148824
MLN	4	ILC3 (IL-22+)	KD - SD	-3.52116	0.608893	6	-5.78289	0.00116927
Spleen	4	ILC3 (IL-22+)	KD - SD	-3.29773	1.25622	8	-2.62513	0.0304071

## Sheet: EDF2e_counts
cell_group	cell_type	tissue	treatment	mouse_id	count
1	Macrophages	MLN	KD	011	236.5
1	Macrophages	MLN	KD	012	725.2
1	Macrophages	MLN	KD	013	458.7
1	Macrophages	MLN	KD	021	398.09
1	Macrophages	MLN	KD	022	400
1	Macrophages	MLN	KD	023	1246.5
1	Macrophages	MLN	KD	024	277.24
1	Macrophages	MLN	KD	025	361.95
1	Macrophages	MLN	SD	001	2084
1	Macrophages	MLN	SD	002	1717.38
1	Macrophages	MLN	SD	003	4116.8
1	Macrophages	MLN	SD	004	1450.8
1	Macrophages	MLN	SD	016	562.1
1	Macrophages	MLN	SD	017	6541.7
1	Macrophages	MLN	SD	018	1003.52
1	Macrophages	MLN	SD	019	6360.31
1	Macrophages	MLN	SD	020	1057.92
1	Macrophages	Spleen	KD	011	11244
1	Macrophages	Spleen	KD	012	5152.14
1	Macrophages	Spleen	KD	013	14691.4
1	Macrophages	Spleen	KD	021	10379.7
1	Macrophages	Spleen	KD	022	14868.8
1	Macrophages	Spleen	KD	023	7977.9
1	Macrophages	Spleen	KD	024	2249.1
1	Macrophages	Spleen	KD	025	19654.8
1	Macrophages	Spleen	SD	001	7266
1	Macrophages	Spleen	SD	002	71974
1	Macrophages	Spleen	SD	003	117466
1	Macrophages	Spleen	SD	004	72646
1	Macrophages	Spleen	SD	016	27805.8
1	Macrophages	Spleen	SD	018	47037
1	Macrophages	Spleen	SD	019	42421.8
1	Macrophages	Spleen	SD	020	25053.9
1	Dendritic cells	MLN	KD	011	17952.5
1	Dendritic cells	MLN	KD	012	45894.8
1	Dendritic cells	MLN	KD	013	40490.7
1	Dendritic cells	MLN	KD	021	46891.9
1	Dendritic cells	MLN	KD	022	23825
1	Dendritic cells	MLN	KD	023	89748
1	Dendritic cells	MLN	KD	024	41251.4
1	Dendritic cells	MLN	KD	025	41148
1	Dendritic cells	MLN	SD	001	82422.2
1	Dendritic cells	MLN	SD	002	125941
1	Dendritic cells	MLN	SD	003	285603
1	Dendritic cells	MLN	SD	004	163215
1	Dendritic cells	MLN	SD	016	47420.8
1	Dendritic cells	MLN	SD	017	251683
1	Dendritic cells	MLN	SD	018	139674
1	Dendritic cells	MLN	SD	019	668307
1	Dendritic cells	MLN	SD	020	165300
1	Dendritic cells	Spleen	KD	011	411530
1	Dendritic cells	Spleen	KD	012	287204
1	Dendritic cells	Spleen	KD	013	493458
1	Dendritic cells	Spleen	KD	021	321224
1	Dendritic cells	Spleen	KD	022	600328
1	Dendritic cells	Spleen	KD	023	559370
1	Dendritic cells	Spleen	KD	024	296973
1	Dendritic cells	Spleen	KD	025	1.27578e+06
1	Dendritic cells	Spleen	SD	001	213620
1	Dendritic cells	Spleen	SD	002	1.52996e+06
1	Dendritic cells	Spleen	SD	003	3.28317e+06
1	Dendritic cells	Spleen	SD	004	2781304
1	Dendritic cells	Spleen	SD	016	824063
1	Dendritic cells	Spleen	SD	018	1.00973e+06
1	Dendritic cells	Spleen	SD	019	1.02436e+06
1	Dendritic cells	Spleen	SD	020	1100193
1	NK cells	MLN	KD	011	387
1	NK cells	MLN	KD	011	212.85
1	NK cells	MLN	KD	012	1191.4
1	NK cells	MLN	KD	012	621.6
1	NK cells	MLN	KD	013	834
1	NK cells	MLN	KD	013	375.3
1	NK cells	MLN	KD	021	50.0456
1	NK cells	MLN	KD	021	408.43
1	NK cells	MLN	KD	022	75
1	NK cells	MLN	KD	022	250
1	NK cells	MLN	KD	023	432.12
1	NK cells	MLN	KD	023	1578.9
1	NK cells	MLN	KD	024	363.28
1	NK cells	MLN	KD	024	1242.8
1	NK cells	MLN	KD	025	304.8
1	NK cells	MLN	KD	025	609.6
1	NK cells	MLN	SD	001	896.12
1	NK cells	MLN	SD	001	791.92
1	NK cells	MLN	SD	002	967.26
1	NK cells	MLN	SD	002	552.72
1	NK cells	MLN	SD	003	1440.88
1	NK cells	MLN	SD	003	1698.18
1	NK cells	MLN	SD	004	1148.55
1	NK cells	MLN	SD	004	1209
1	NK cells	MLN	SD	016	199.29
1	NK cells	MLN	SD	016	613.2
1	NK cells	MLN	SD	017	516.45
1	NK cells	MLN	SD	017	2995.41
1	NK cells	MLN	SD	018	182.682
1	NK cells	MLN	SD	018	860.16
1	NK cells	MLN	SD	019	4081.99
1	NK cells	MLN	SD	019	7404.54
1	NK cells	MLN	SD	020	843.03
1	NK cells	MLN	SD	020	2314.2
1	NK cells	Spleen	KD	011	2023.92
1	NK cells	Spleen	KD	012	3672.27
1	NK cells	Spleen	KD	013	950.62
1	NK cells	Spleen	KD	021	515.161
1	NK cells	Spleen	KD	021	1475.01
1	NK cells	Spleen	KD	022	929.3
1	NK cells	Spleen	KD	022	2509.11
1	NK cells	Spleen	KD	023	1558.9
1	NK cells	Spleen	KD	023	6327.3
1	NK cells	Spleen	KD	024	826.2
1	NK cells	Spleen	KD	024	1881.9
1	NK cells	Spleen	KD	025	4109.64
1	NK cells	Spleen	KD	025	6432.48
1	NK cells	Spleen	SD	001	5086.2
1	NK cells	Spleen	SD	002	3907.16
1	NK cells	Spleen	SD	003	16445.2
1	NK cells	Spleen	SD	004	14010.3
1	NK cells	Spleen	SD	016	753.284
1	NK cells	Spleen	SD	016	2148.63
1	NK cells	Spleen	SD	018	2038.27
1	NK cells	Spleen	SD	018	5174.07
1	NK cells	Spleen	SD	019	2370.63
1	NK cells	Spleen	SD	019	5489.88
1	NK cells	Spleen	SD	020	1960.74
1	NK cells	Spleen	SD	020	5337.57
1	NKT cells	MLN	KD	011	12.1905
1	NKT cells	MLN	KD	011	86
1	NKT cells	MLN	KD	012	62.16
1	NKT cells	MLN	KD	012	984.2
1	NKT cells	MLN	KD	013	408.66
1	NKT cells	MLN	KD	013	875.7
1	NKT cells	MLN	KD	021	25.0228
1	NKT cells	MLN	KD	021	356.73
1	NKT cells	MLN	KD	022	4.6
1	NKT cells	MLN	KD	022	400
1	NKT cells	MLN	KD	023	498.6
1	NKT cells	MLN	KD	023	3324
1	NKT cells	MLN	KD	024	47.8
1	NKT cells	MLN	KD	024	3585
1	NKT cells	MLN	KD	025	289.56
1	NKT cells	MLN	KD	025	1600.2
1	NKT cells	MLN	SD	001	0
1	NKT cells	MLN	SD	001	823.18
1	NKT cells	MLN	SD	002	41.454
1	NKT cells	MLN	SD	002	1144.92
1	NKT cells	MLN	SD	003	1363.69
1	NKT cells	MLN	SD	003	2547.27
1	NKT cells	MLN	SD	004	80.2776
1	NKT cells	MLN	SD	004	1051.83
1	NKT cells	MLN	SD	016	8.0227
1	NKT cells	MLN	SD	016	664.3
1	NKT cells	MLN	SD	017	110.176
1	NKT cells	MLN	SD	017	1514.92
1	NKT cells	MLN	SD	018	57.9584
1	NKT cells	MLN	SD	018	778.24
1	NKT cells	MLN	SD	019	3322.55
1	NKT cells	MLN	SD	019	8543.7
1	NKT cells	MLN	SD	020	776.91
1	NKT cells	MLN	SD	020	4793.7
1	NKT cells	Spleen	KD	011	0
1	NKT cells	Spleen	KD	012	0
1	NKT cells	Spleen	KD	013	0
1	NKT cells	Spleen	KD	021	49.0577
1	NKT cells	Spleen	KD	021	764.82
1	NKT cells	Spleen	KD	022	94.7886
1	NKT cells	Spleen	KD	022	1115.16
1	NKT cells	Spleen	KD	023	96.285
1	NKT cells	Spleen	KD	023	2017.4
1	NKT cells	Spleen	KD	024	110.16
1	NKT cells	Spleen	KD	024	1239.3
1	NKT cells	Spleen	KD	025	2501.52
1	NKT cells	Spleen	KD	025	2858.88
1	NKT cells	Spleen	SD	001	58.8546
1	NKT cells	Spleen	SD	002	33.108
1	NKT cells	Spleen	SD	003	473.975
1	NKT cells	Spleen	SD	004	20756
1	NKT cells	Spleen	SD	016	42.5934
1	NKT cells	Spleen	SD	016	918.855
1	NKT cells	Spleen	SD	018	96.8962
1	NKT cells	Spleen	SD	018	2195.06
1	NKT cells	Spleen	SD	019	114.664
1	NKT cells	Spleen	SD	019	2495.4
1	NKT cells	Spleen	SD	020	58.2775
1	NKT cells	Spleen	SD	020	2287.53
2	CD8+ T cells	MLN	KD	011	44290
2	CD8+ T cells	MLN	KD	012	60606
2	CD8+ T cells	MLN	KD	013	77979
2	CD8+ T cells	MLN	KD	021	108570
2	CD8+ T cells	MLN	KD	022	41500
2	CD8+ T cells	MLN	KD	023	164538
2	CD8+ T cells	MLN	KD	024	68832
2	CD8+ T cells	MLN	KD	025	81915
2	CD8+ T cells	MLN	SD	001	238618
2	CD8+ T cells	MLN	SD	002	230958
2	CD8+ T cells	MLN	SD	003	491443
2	CD8+ T cells	MLN	SD	004	304668
2	CD8+ T cells	MLN	SD	016	101178
2	CD8+ T cells	MLN	SD	017	406274
2	CD8+ T cells	MLN	SD	018	241664
2	CD8+ T cells	MLN	SD	019	1803670
2	CD8+ T cells	MLN	SD	020	386802
2	CD8+ T cells	Spleen	KD	011	570446
2	CD8+ T cells	Spleen	KD	012	540427
2	CD8+ T cells	Spleen	KD	013	653335
2	CD8+ T cells	Spleen	KD	021	223437
2	CD8+ T cells	Spleen	KD	022	323396
2	CD8+ T cells	Spleen	KD	023	652904
2	CD8+ T cells	Spleen	KD	024	317169
2	CD8+ T cells	Spleen	KD	025	1.2043e+06
2	CD8+ T cells	Spleen	SD	001	363300
2	CD8+ T cells	Spleen	SD	002	939775
2	CD8+ T cells	Spleen	SD	003	1.25101e+06
2	CD8+ T cells	Spleen	SD	004	944398
2	CD8+ T cells	Spleen	SD	016	331142
2	CD8+ T cells	Spleen	SD	018	708691
2	CD8+ T cells	Spleen	SD	019	953243
2	CD8+ T cells	Spleen	SD	020	754885
2	INFγ+ CD8+ T cells	MLN	KD	011	8879.5
2	INFγ+ CD8+ T cells	MLN	KD	012	22533
2	INFγ+ CD8+ T cells	MLN	KD	013	22059.3
2	INFγ+ CD8+ T cells	MLN	KD	021	13028.4
2	INFγ+ CD8+ T cells	MLN	KD	022	7075
2	INFγ+ CD8+ T cells	MLN	KD	023	5401.5
2	INFγ+ CD8+ T cells	MLN	KD	024	3824
2	INFγ+ CD8+ T cells	MLN	KD	025	2552.7
2	INFγ+ CD8+ T cells	MLN	SD	001	29176
2	INFγ+ CD8+ T cells	MLN	SD	002	21516.6
2	INFγ+ CD8+ T cells	MLN	SD	003	144088
2	INFγ+ CD8+ T cells	MLN	SD	004	64560.6
2	INFγ+ CD8+ T cells	MLN	SD	016	2912.7
2	INFγ+ CD8+ T cells	MLN	SD	017	38561.6
2	INFγ+ CD8+ T cells	MLN	SD	018	45465.6
2	INFγ+ CD8+ T cells	MLN	SD	019	33225.5
2	INFγ+ CD8+ T cells	MLN	SD	020	9256.8
2	INFγ+ CD8+ T cells	Spleen	KD	011	194146
2	INFγ+ CD8+ T cells	Spleen	KD	012	231846
2	INFγ+ CD8+ T cells	Spleen	KD	013	229013
2	INFγ+ CD8+ T cells	Spleen	KD	021	44796.6
2	INFγ+ CD8+ T cells	Spleen	KD	022	69697.5
2	INFγ+ CD8+ T cells	Spleen	KD	023	115542
2	INFγ+ CD8+ T cells	Spleen	KD	024	55539
2	INFγ+ CD8+ T cells	Spleen	KD	025	201908
2	INFγ+ CD8+ T cells	Spleen	SD	001	112986
2	INFγ+ CD8+ T cells	Spleen	SD	002	170681
2	INFγ+ CD8+ T cells	Spleen	SD	003	146832
2	INFγ+ CD8+ T cells	Spleen	SD	004	77835
2	INFγ+ CD8+ T cells	Spleen	SD	016	75834
2	INFγ+ CD8+ T cells	Spleen	SD	018	147383
2	INFγ+ CD8+ T cells	Spleen	SD	019	267008
2	INFγ+ CD8+ T cells	Spleen	SD	020	136162
2	TNFα+ CD8+ T cells	MLN	KD	011	1806
2	TNFα+ CD8+ T cells	MLN	KD	012	3211.6
2	TNFα+ CD8+ T cells	MLN	KD	013	4587
2	TNFα+ CD8+ T cells	MLN	KD	021	3929.2
2	TNFα+ CD8+ T cells	MLN	KD	022	2075
2	TNFα+ CD8+ T cells	MLN	KD	023	5650.8
2	TNFα+ CD8+ T cells	MLN	KD	024	3441.6
2	TNFα+ CD8+ T cells	MLN	KD	025	2628.9
2	TNFα+ CD8+ T cells	MLN	SD	001	7189.8
2	TNFα+ CD8+ T cells	MLN	SD	002	4540.2
2	TNFα+ CD8+ T cells	MLN	SD	003	19554.8
2	TNFα+ CD8+ T cells	MLN	SD	004	10397.4
2	TNFα+ CD8+ T cells	MLN	SD	016	2452.8
2	TNFα+ CD8+ T cells	MLN	SD	017	10329
2	TNFα+ CD8+ T cells	MLN	SD	018	8396.8
2	TNFα+ CD8+ T cells	MLN	SD	019	40819.9
2	TNFα+ CD8+ T cells	MLN	SD	020	11571
2	TNFα+ CD8+ T cells	Spleen	KD	011	49473.6
2	TNFα+ CD8+ T cells	Spleen	KD	012	52617.6
2	TNFα+ CD8+ T cells	Spleen	KD	013	66543.4
2	TNFα+ CD8+ T cells	Spleen	KD	021	12564.9
2	TNFα+ CD8+ T cells	Spleen	KD	022	18586
2	TNFα+ CD8+ T cells	Spleen	KD	023	82530
2	TNFα+ CD8+ T cells	Spleen	KD	024	38097
2	TNFα+ CD8+ T cells	Spleen	KD	025	139370
2	TNFα+ CD8+ T cells	Spleen	SD	001	53405.1
2	TNFα+ CD8+ T cells	Spleen	SD	002	108989
2	TNFα+ CD8+ T cells	Spleen	SD	003	510977
2	TNFα+ CD8+ T cells	Spleen	SD	004	254261
2	TNFα+ CD8+ T cells	Spleen	SD	016	16430.7
2	TNFα+ CD8+ T cells	Spleen	SD	018	34493.8
2	TNFα+ CD8+ T cells	Spleen	SD	019	122275
2	TNFα+ CD8+ T cells	Spleen	SD	020	98037
3	Th1 (IFNγ+ CD4+) cells	MLN	KD	011	1548
3	Th1 (IFNγ+ CD4+) cells	MLN	KD	012	4713.8
3	Th1 (IFNγ+ CD4+) cells	MLN	KD	013	2877.3
3	Th1 (IFNγ+ CD4+) cells	MLN	KD	021	2068
3	Th1 (IFNγ+ CD4+) cells	MLN	KD	022	775
3	Th1 (IFNγ+ CD4+) cells	MLN	KD	023	5069.1
3	Th1 (IFNγ+ CD4+) cells	MLN	KD	024	3441.6
3	Th1 (IFNγ+ CD4+) cells	MLN	KD	025	3924.3
3	Th1 (IFNγ+ CD4+) cells	MLN	SD	001	3542.8
3	Th1 (IFNγ+ CD4+) cells	MLN	SD	002	5527.2
3	Th1 (IFNγ+ CD4+) cells	MLN	SD	003	23671.6
3	Th1 (IFNγ+ CD4+) cells	MLN	SD	004	8704.8
3	Th1 (IFNγ+ CD4+) cells	MLN	SD	016	664.3
3	Th1 (IFNγ+ CD4+) cells	MLN	SD	017	9640.4
3	Th1 (IFNγ+ CD4+) cells	MLN	SD	018	6963.2
3	Th1 (IFNγ+ CD4+) cells	MLN	SD	019	24681.8
3	Th1 (IFNγ+ CD4+) cells	MLN	SD	020	9587.4
3	Th1 (IFNγ+ CD4+) cells	Spleen	KD	011	59218.4
3	Th1 (IFNγ+ CD4+) cells	Spleen	KD	012	90436.5
3	Th1 (IFNγ+ CD4+) cells	Spleen	KD	013	99383
3	Th1 (IFNγ+ CD4+) cells	Spleen	KD	021	31139.1
3	Th1 (IFNγ+ CD4+) cells	Spleen	KD	022	49252.9
3	Th1 (IFNγ+ CD4+) cells	Spleen	KD	023	43099
3	Th1 (IFNγ+ CD4+) cells	Spleen	KD	024	20655
3	Th1 (IFNγ+ CD4+) cells	Spleen	KD	025	100061
3	Th1 (IFNγ+ CD4+) cells	Spleen	SD	002	67861.2
3	Th1 (IFNγ+ CD4+) cells	Spleen	SD	003	29953.8
3	Th1 (IFNγ+ CD4+) cells	Spleen	SD	004	16604.8
3	Th1 (IFNγ+ CD4+) cells	Spleen	SD	016	68250.6
3	Th1 (IFNγ+ CD4+) cells	Spleen	SD	018	101914
3	Th1 (IFNγ+ CD4+) cells	Spleen	SD	019	69871.2
3	Th1 (IFNγ+ CD4+) cells	Spleen	SD	020	67536.6
3	Th1 (Tbet+ CD4+) cells	MLN	KD	011	1419
3	Th1 (Tbet+ CD4+) cells	MLN	KD	012	1709.4
3	Th1 (Tbet+ CD4+) cells	MLN	KD	013	2543.7
3	Th1 (Tbet+ CD4+) cells	MLN	KD	021	211.97
3	Th1 (Tbet+ CD4+) cells	MLN	KD	022	167.5
3	Th1 (Tbet+ CD4+) cells	MLN	KD	023	7146.6
3	Th1 (Tbet+ CD4+) cells	MLN	KD	024	5258
3	Th1 (Tbet+ CD4+) cells	MLN	KD	025	3619.5
3	Th1 (Tbet+ CD4+) cells	MLN	SD	001	2500.8
3	Th1 (Tbet+ CD4+) cells	MLN	SD	002	18555.6
3	Th1 (Tbet+ CD4+) cells	MLN	SD	003	11578.5
3	Th1 (Tbet+ CD4+) cells	MLN	SD	004	4956.9
3	Th1 (Tbet+ CD4+) cells	MLN	SD	016	296.38
3	Th1 (Tbet+ CD4+) cells	MLN	SD	017	1377.2
3	Th1 (Tbet+ CD4+) cells	MLN	SD	018	307.2
3	Th1 (Tbet+ CD4+) cells	MLN	SD	019	29428.3
3	Th1 (Tbet+ CD4+) cells	MLN	SD	020	14546.4
3	Th1 (Tbet+ CD4+) cells	Spleen	KD	011	38229.6
3	Th1 (Tbet+ CD4+) cells	Spleen	KD	012	62483.4
3	Th1 (Tbet+ CD4+) cells	Spleen	KD	013	44074.2
3	Th1 (Tbet+ CD4+) cells	Spleen	KD	021	983.34
3	Th1 (Tbet+ CD4+) cells	Spleen	KD	022	1393.95
3	Th1 (Tbet+ CD4+) cells	Spleen	KD	023	54103
3	Th1 (Tbet+ CD4+) cells	Spleen	KD	024	41769
3	Th1 (Tbet+ CD4+) cells	Spleen	KD	025	126863
3	Th1 (Tbet+ CD4+) cells	Spleen	SD	002	197414
3	Th1 (Tbet+ CD4+) cells	Spleen	SD	003	751782
3	Th1 (Tbet+ CD4+) cells	Spleen	SD	004	508522
3	Th1 (Tbet+ CD4+) cells	Spleen	SD	016	7962.57
3	Th1 (Tbet+ CD4+) cells	Spleen	SD	018	5174.07
3	Th1 (Tbet+ CD4+) cells	Spleen	SD	019	150972
3	Th1 (Tbet+ CD4+) cells	Spleen	SD	020	176467
3	Th2 (IL4+ CD4+) cells	MLN	KD	011	33755
3	Th2 (IL4+ CD4+) cells	MLN	KD	012	61642
3	Th2 (IL4+ CD4+) cells	MLN	KD	013	44619
3	Th2 (IL4+ CD4+) cells	MLN	KD	021	982.3
3	Th2 (IL4+ CD4+) cells	MLN	KD	022	425
3	Th2 (IL4+ CD4+) cells	MLN	KD	023	8642.4
3	Th2 (IL4+ CD4+) cells	MLN	KD	024	3967.4
3	Th2 (IL4+ CD4+) cells	MLN	KD	025	6934.2
3	Th2 (IL4+ CD4+) cells	MLN	SD	001	152132
3	Th2 (IL4+ CD4+) cells	MLN	SD	002	151406
3	Th2 (IL4+ CD4+) cells	MLN	SD	003	225138
3	Th2 (IL4+ CD4+) cells	MLN	SD	004	197067
3	Th2 (IL4+ CD4+) cells	MLN	SD	016	1328.6
3	Th2 (IL4+ CD4+) cells	MLN	SD	017	6197.4
3	Th2 (IL4+ CD4+) cells	MLN	SD	018	2457.6
3	Th2 (IL4+ CD4+) cells	MLN	SD	019	50312.9
3	Th2 (IL4+ CD4+) cells	MLN	SD	020	16199.4
3	Th2 (IL4+ CD4+) cells	Spleen	KD	011	50972.8
3	Th2 (IL4+ CD4+) cells	Spleen	KD	012	204989
3	Th2 (IL4+ CD4+) cells	Spleen	KD	013	27654.4
3	Th2 (IL4+ CD4+) cells	Spleen	KD	021	1966.68
3	Th2 (IL4+ CD4+) cells	Spleen	KD	022	2787.9
3	Th2 (IL4+ CD4+) cells	Spleen	KD	023	24759
3	Th2 (IL4+ CD4+) cells	Spleen	KD	024	13770
3	Th2 (IL4+ CD4+) cells	Spleen	KD	025	50030.4
3	Th2 (IL4+ CD4+) cells	Spleen	SD	002	18302
3	Th2 (IL4+ CD4+) cells	Spleen	SD	003	12921.3
3	Th2 (IL4+ CD4+) cells	Spleen	SD	004	4649.34
3	Th2 (IL4+ CD4+) cells	Spleen	SD	016	3412.53
3	Th2 (IL4+ CD4+) cells	Spleen	SD	018	5958.02
3	Th2 (IL4+ CD4+) cells	Spleen	SD	019	47412.6
3	Th2 (IL4+ CD4+) cells	Spleen	SD	020	33768.3
3	Th2 (GATA3+ CD4+) cells	MLN	KD	011	120.4
3	Th2 (GATA3+ CD4+) cells	MLN	KD	012	777
3	Th2 (GATA3+ CD4+) cells	MLN	KD	013	959.1
3	Th2 (GATA3+ CD4+) cells	MLN	KD	021	2274.8
3	Th2 (GATA3+ CD4+) cells	MLN	KD	022	900
3	Th2 (GATA3+ CD4+) cells	MLN	KD	023	18531.3
3	Th2 (GATA3+ CD4+) cells	MLN	KD	024	11233
3	Th2 (GATA3+ CD4+) cells	MLN	KD	025	4953
3	Th2 (GATA3+ CD4+) cells	MLN	SD	001	604.36
3	Th2 (GATA3+ CD4+) cells	MLN	SD	002	651.42
3	Th2 (GATA3+ CD4+) cells	MLN	SD	003	4631.4
3	Th2 (GATA3+ CD4+) cells	MLN	SD	004	1027.65
3	Th2 (GATA3+ CD4+) cells	MLN	SD	016	919.8
3	Th2 (GATA3+ CD4+) cells	MLN	SD	017	11706.2
3	Th2 (GATA3+ CD4+) cells	MLN	SD	018	7372.8
3	Th2 (GATA3+ CD4+) cells	MLN	SD	019	111068
3	Th2 (GATA3+ CD4+) cells	MLN	SD	020	34051.8
3	Th2 (GATA3+ CD4+) cells	Spleen	KD	011	5771.92
3	Th2 (GATA3+ CD4+) cells	Spleen	KD	012	10962
3	Th2 (GATA3+ CD4+) cells	Spleen	KD	013	11234.6
3	Th2 (GATA3+ CD4+) cells	Spleen	KD	021	4042.62
3	Th2 (GATA3+ CD4+) cells	Spleen	KD	022	6226.31
3	Th2 (GATA3+ CD4+) cells	Spleen	KD	023	68775
3	Th2 (GATA3+ CD4+) cells	Spleen	KD	024	29835
3	Th2 (GATA3+ CD4+) cells	Spleen	KD	025	125076
3	Th2 (GATA3+ CD4+) cells	Spleen	SD	002	28789.6
3	Th2 (GATA3+ CD4+) cells	Spleen	SD	003	9984.61
3	Th2 (GATA3+ CD4+) cells	Spleen	SD	004	6745.7
3	Th2 (GATA3+ CD4+) cells	Spleen	SD	016	8720.91
3	Th2 (GATA3+ CD4+) cells	Spleen	SD	018	20382.7
3	Th2 (GATA3+ CD4+) cells	Spleen	SD	019	78605.1
3	Th2 (GATA3+ CD4+) cells	Spleen	SD	020	100216
3	IL-17 producers	MLN	KD	011	774
3	IL-17 producers	MLN	KD	012	2331
3	IL-17 producers	MLN	KD	013	1542.9
3	IL-17 producers	MLN	KD	021	878.9
3	IL-17 producers	MLN	KD	022	450
3	IL-17 producers	MLN	KD	023	6731.1
3	IL-17 producers	MLN	KD	024	3298.2
3	IL-17 producers	MLN	KD	025	2209.8
3	IL-17 producers	MLN	SD	001	1354.6
3	IL-17 producers	MLN	SD	002	2763.6
3	IL-17 producers	MLN	SD	003	7204.4
3	IL-17 producers	MLN	SD	004	2901.6
3	IL-17 producers	MLN	SD	016	1328.6
3	IL-17 producers	MLN	SD	017	7574.6
3	IL-17 producers	MLN	SD	018	2662.4
3	IL-17 producers	MLN	SD	019	39870.6
3	IL-17 producers	MLN	SD	020	11240.4
3	IL-17 producers	Spleen	KD	011	29234.4
3	IL-17 producers	Spleen	KD	012	38915.1
3	IL-17 producers	Spleen	KD	013	61358.2
3	IL-17 producers	Spleen	KD	021	15296.4
3	IL-17 producers	Spleen	KD	022	33454.8
3	IL-17 producers	Spleen	KD	023	45850
3	IL-17 producers	Spleen	KD	024	26163
3	IL-17 producers	Spleen	KD	025	71472
3	IL-17 producers	Spleen	SD	001	42869.4
3	IL-17 producers	Spleen	SD	002	51410
3	IL-17 producers	Spleen	SD	003	70479.6
3	IL-17 producers	Spleen	SD	004	26982.8
3	IL-17 producers	Spleen	SD	016	51819.9
3	IL-17 producers	Spleen	SD	018	106617
3	IL-17 producers	Spleen	SD	019	137247
3	IL-17 producers	Spleen	SD	020	79518.9
3	Tregs	MLN	KD	011	6536
3	Tregs	MLN	KD	012	16161.6
3	Tregs	MLN	KD	013	8923.8
3	Tregs	MLN	KD	021	3515.6
3	Tregs	MLN	KD	022	2750
3	Tregs	MLN	KD	023	25262.4
3	Tregs	MLN	KD	024	10850.6
3	Tregs	MLN	KD	025	13754.1
3	Tregs	MLN	SD	001	21569.4
3	Tregs	MLN	SD	002	21911.4
3	Tregs	MLN	SD	003	54290.3
3	Tregs	MLN	SD	004	29016
3	Tregs	MLN	SD	016	8840.3
3	Tregs	MLN	SD	017	55776.6
3	Tregs	MLN	SD	018	22937.6
3	Tregs	MLN	SD	019	215491
3	Tregs	MLN	SD	020	55044.9
3	Tregs	Spleen	KD	011	225630
3	Tregs	Spleen	KD	012	180325
3	Tregs	Spleen	KD	013	269630
3	Tregs	Spleen	KD	021	98880.3
3	Tregs	Spleen	KD	022	144042
3	Tregs	Spleen	KD	023	283353
3	Tregs	Spleen	KD	024	115668
3	Tregs	Spleen	KD	025	407390
3	Tregs	Spleen	SD	001	102814
3	Tregs	Spleen	SD	002	456521
3	Tregs	Spleen	SD	003	1879456
3	Tregs	Spleen	SD	004	1214226
3	Tregs	Spleen	SD	016	281850
3	Tregs	Spleen	SD	018	645975
3	Tregs	Spleen	SD	019	546493
3	Tregs	Spleen	SD	020	336594
4	ILC1 (Tbet+)	MLN	KD	011	120.4
4	ILC1 (Tbet+)	MLN	KD	012	673.4
4	ILC1 (Tbet+)	MLN	KD	013	358.62
4	ILC1 (Tbet+)	MLN	KD	021	124.08
4	ILC1 (Tbet+)	MLN	KD	022	32.5
4	ILC1 (Tbet+)	MLN	KD	023	440.43
4	ILC1 (Tbet+)	MLN	KD	024	148.18
4	ILC1 (Tbet+)	MLN	KD	025	118.11
4	ILC1 (Tbet+)	MLN	SD	001	541.84
4	ILC1 (Tbet+)	MLN	SD	002	355.32
4	ILC1 (Tbet+)	MLN	SD	003	2830.3
4	ILC1 (Tbet+)	MLN	SD	004	1209
4	ILC1 (Tbet+)	MLN	SD	016	91.98
4	ILC1 (Tbet+)	MLN	SD	017	378.73
4	ILC1 (Tbet+)	MLN	SD	018	191.283
4	ILC1 (Tbet+)	MLN	SD	019	3702.27
4	ILC1 (Tbet+)	MLN	SD	020	528.96
4	ILC1 (Tbet+)	Spleen	KD	021	1147.23
4	ILC1 (Tbet+)	Spleen	KD	022	1579.81
4	ILC1 (Tbet+)	Spleen	KD	023	11921
4	ILC1 (Tbet+)	Spleen	KD	024	3258.9
4	ILC1 (Tbet+)	Spleen	KD	025	8755.32
4	ILC1 (Tbet+)	Spleen	SD	016	3918.09
4	ILC1 (Tbet+)	Spleen	SD	018	4076.54
4	ILC1 (Tbet+)	Spleen	SD	019	10979.8
4	ILC1 (Tbet+)	Spleen	SD	020	8387.61
4	ILC1 (IFNγ+)	MLN	KD	011	30.1
4	ILC1 (IFNγ+)	MLN	KD	012	155.4
4	ILC1 (IFNγ+)	MLN	KD	013	116.76
4	ILC1 (IFNγ+)	MLN	KD	021	67.21
4	ILC1 (IFNγ+)	MLN	KD	022	32.5
4	ILC1 (IFNγ+)	MLN	KD	023	265.92
4	ILC1 (IFNγ+)	MLN	KD	024	234.22
4	ILC1 (IFNγ+)	MLN	KD	025	144.78
4	ILC1 (IFNγ+)	MLN	SD	001	156.3
4	ILC1 (IFNγ+)	MLN	SD	002	165.619
4	ILC1 (IFNγ+)	MLN	SD	003	694.71
4	ILC1 (IFNγ+)	MLN	SD	004	120.416
4	ILC1 (IFNγ+)	MLN	SD	016	34.7991
4	ILC1 (IFNγ+)	MLN	SD	017	447.59
4	ILC1 (IFNγ+)	MLN	SD	018	160.358
4	ILC1 (IFNγ+)	MLN	SD	019	1613.81
4	ILC1 (IFNγ+)	MLN	SD	020	396.72
4	ILC1 (IFNγ+)	Spleen	KD	011	1124.4
4	ILC1 (IFNγ+)	Spleen	KD	012	1315.44
4	ILC1 (IFNγ+)	Spleen	KD	013	3456.8
4	ILC1 (IFNγ+)	Spleen	KD	021	527.179
4	ILC1 (IFNγ+)	Spleen	KD	022	1022.23
4	ILC1 (IFNγ+)	Spleen	KD	023	2842.7
4	ILC1 (IFNγ+)	Spleen	KD	024	918
4	ILC1 (IFNγ+)	Spleen	KD	025	3573.6
4	ILC1 (IFNγ+)	Spleen	SD	001	726.6
4	ILC1 (IFNγ+)	Spleen	SD	002	3495.88
4	ILC1 (IFNγ+)	Spleen	SD	003	5374.07
4	ILC1 (IFNγ+)	Spleen	SD	004	11415.8
4	ILC1 (IFNγ+)	Spleen	SD	016	1643.07
4	ILC1 (IFNγ+)	Spleen	SD	018	2822.22
4	ILC1 (IFNγ+)	Spleen	SD	019	1746.78
4	ILC1 (IFNγ+)	Spleen	SD	020	1198.23
4	ILC1 (TNFα+)	MLN	KD	011	43
4	ILC1 (TNFα+)	MLN	KD	012	134.68
4	ILC1 (TNFα+)	MLN	KD	013	183.48
4	ILC1 (TNFα+)	MLN	KD	021	12.5114
4	ILC1 (TNFα+)	MLN	KD	022	18.4
4	ILC1 (TNFα+)	MLN	KD	023	365.64
4	ILC1 (TNFα+)	MLN	KD	024	282.02
4	ILC1 (TNFα+)	MLN	KD	025	247.65
4	ILC1 (TNFα+)	MLN	SD	001	156.3
4	ILC1 (TNFα+)	MLN	SD	002	186.148
4	ILC1 (TNFα+)	MLN	SD	003	411.68
4	ILC1 (TNFα+)	MLN	SD	004	278.07
4	ILC1 (TNFα+)	MLN	SD	016	10.731
4	ILC1 (TNFα+)	MLN	SD	017	136.343
4	ILC1 (TNFα+)	MLN	SD	018	142.541
4	ILC1 (TNFα+)	MLN	SD	019	1993.53
4	ILC1 (TNFα+)	MLN	SD	020	661.2
4	ILC1 (TNFα+)	Spleen	KD	011	131.18
4	ILC1 (TNFα+)	Spleen	KD	012	144.698
4	ILC1 (TNFα+)	Spleen	KD	013	681.854
4	ILC1 (TNFα+)	Spleen	KD	021	134.936
4	ILC1 (TNFα+)	Spleen	KD	022	197.941
4	ILC1 (TNFα+)	Spleen	KD	023	3026.1
4	ILC1 (TNFα+)	Spleen	KD	024	1009.8
4	ILC1 (TNFα+)	Spleen	KD	025	3930.96
4	ILC1 (TNFα+)	Spleen	SD	001	322.974
4	ILC1 (TNFα+)	Spleen	SD	002	3495.88
4	ILC1 (TNFα+)	Spleen	SD	003	9397.28
4	ILC1 (TNFα+)	Spleen	SD	004	12972.5
4	ILC1 (TNFα+)	Spleen	SD	016	163.043
4	ILC1 (TNFα+)	Spleen	SD	018	1066.17
4	ILC1 (TNFα+)	Spleen	SD	019	2370.63
4	ILC1 (TNFα+)	Spleen	SD	020	2287.53
4	ILC2 (GATA3+)	MLN	KD	011	322.5
4	ILC2 (GATA3+)	MLN	KD	012	1087.8
4	ILC2 (GATA3+)	MLN	KD	013	500.4
4	ILC2 (GATA3+)	MLN	KD	021	211.97
4	ILC2 (GATA3+)	MLN	KD	022	185
4	ILC2 (GATA3+)	MLN	KD	023	1578.9
4	ILC2 (GATA3+)	MLN	KD	024	1051.6
4	ILC2 (GATA3+)	MLN	KD	025	495.3
4	ILC2 (GATA3+)	MLN	SD	001	1667.2
4	ILC2 (GATA3+)	MLN	SD	002	2171.4
4	ILC2 (GATA3+)	MLN	SD	003	3859.5
4	ILC2 (GATA3+)	MLN	SD	004	1329.9
4	ILC2 (GATA3+)	MLN	SD	016	316.82
4	ILC2 (GATA3+)	MLN	SD	017	1411.63
4	ILC2 (GATA3+)	MLN	SD	018	614.4
4	ILC2 (GATA3+)	MLN	SD	019	13290.2
4	ILC2 (GATA3+)	MLN	SD	020	1983.6
4	ILC2 (GATA3+)	Spleen	KD	021	5244.48
4	ILC2 (GATA3+)	Spleen	KD	022	4739.43
4	ILC2 (GATA3+)	Spleen	KD	023	55020
4	ILC2 (GATA3+)	Spleen	KD	024	16983
4	ILC2 (GATA3+)	Spleen	KD	025	50030.4
4	ILC2 (GATA3+)	Spleen	SD	016	24014.1
4	ILC2 (GATA3+)	Spleen	SD	018	37629.6
4	ILC2 (GATA3+)	Spleen	SD	019	38678.7
4	ILC2 (GATA3+)	Spleen	SD	020	37036.2
4	ILC3 (RORγT+)	MLN	KD	011	77.4
4	ILC3 (RORγT+)	MLN	KD	012	404.04
4	ILC3 (RORγT+)	MLN	KD	013	154.29
4	ILC3 (RORγT+)	MLN	KD	021	26.0568
4	ILC3 (RORγT+)	MLN	KD	022	11.25
4	ILC3 (RORγT+)	MLN	KD	023	99.72
4	ILC3 (RORγT+)	MLN	KD	024	191.2
4	ILC3 (RORγT+)	MLN	KD	025	68.58
4	ILC3 (RORγT+)	MLN	SD	001	218.82
4	ILC3 (RORγT+)	MLN	SD	002	296.1
4	ILC3 (RORγT+)	MLN	SD	003	746.17
4	ILC3 (RORγT+)	MLN	SD	004	604.5
4	ILC3 (RORγT+)	MLN	SD	016	20.2356
4	ILC3 (RORγT+)	MLN	SD	017	86.075
4	ILC3 (RORγT+)	MLN	SD	018	72.2944
4	ILC3 (RORγT+)	MLN	SD	019	175.62
4	ILC3 (RORγT+)	MLN	SD	020	429.78
4	ILC3 (RORγT+)	Spleen	KD	021	161.705
4	ILC3 (RORγT+)	Spleen	KD	022	146.829
4	ILC3 (RORγT+)	Spleen	KD	023	176.064
4	ILC3 (RORγT+)	Spleen	KD	024	268.974
4	ILC3 (RORγT+)	Spleen	KD	025	307.33
4	ILC3 (RORγT+)	Spleen	SD	016	379.17
4	ILC3 (RORγT+)	Spleen	SD	018	674.197
4	ILC3 (RORγT+)	Spleen	SD	019	187.155
4	ILC3 (RORγT+)	Spleen	SD	020	380.166
4	ILC3 (IL-17+)	MLN	KD	011	18.2965
4	ILC3 (IL-17+)	MLN	KD	012	233.1
4	ILC3 (IL-17+)	MLN	KD	013	158.46
4	ILC3 (IL-17+)	MLN	KD	021	25.0228
4	ILC3 (IL-17+)	MLN	KD	022	18.4
4	ILC3 (IL-17+)	MLN	KD	023	199.44
4	ILC3 (IL-17+)	MLN	KD	024	200.76
4	ILC3 (IL-17+)	MLN	KD	025	95.25
4	ILC3 (IL-17+)	MLN	SD	001	114.62
4	ILC3 (IL-17+)	MLN	SD	002	256.62
4	ILC3 (IL-17+)	MLN	SD	003	617.52
4	ILC3 (IL-17+)	MLN	SD	004	326.43
4	ILC3 (IL-17+)	MLN	SD	016	40.1646
4	ILC3 (IL-17+)	MLN	SD	017	214.843
4	ILC3 (IL-17+)	MLN	SD	018	93.5936
4	ILC3 (IL-17+)	MLN	SD	019	1139.16
4	ILC3 (IL-17+)	MLN	SD	020	347.13
4	ILC3 (IL-17+)	Spleen	KD	011	974.48
4	ILC3 (IL-17+)	Spleen	KD	012	1315.44
4	ILC3 (IL-17+)	Spleen	KD	013	1728.4
4	ILC3 (IL-17+)	Spleen	KD	021	361.651
4	ILC3 (IL-17+)	Spleen	KD	022	569.661
4	ILC3 (IL-17+)	Spleen	KD	023	783.118
4	ILC3 (IL-17+)	Spleen	KD	024	358.479
4	ILC3 (IL-17+)	Spleen	KD	025	1633.14
4	ILC3 (IL-17+)	Spleen	SD	001	2724.75
4	ILC3 (IL-17+)	Spleen	SD	002	4935.36
4	ILC3 (IL-17+)	Spleen	SD	003	7047.96
4	ILC3 (IL-17+)	Spleen	SD	004	8302.4
4	ILC3 (IL-17+)	Spleen	SD	016	604.144
4	ILC3 (IL-17+)	Spleen	SD	018	1302.92
4	ILC3 (IL-17+)	Spleen	SD	019	417.979
4	ILC3 (IL-17+)	Spleen	SD	020	436.809
4	ILC3 (IL-22+)	MLN	KD	011	92.45
4	ILC3 (IL-22+)	MLN	KD	012	347.06
4	ILC3 (IL-22+)	MLN	KD	013	191.82
4	ILC3 (IL-22+)	MLN	KD	021	6.2557
4	ILC3 (IL-22+)	MLN	KD	022	16.875
4	ILC3 (IL-22+)	MLN	KD	023	324.09
4	ILC3 (IL-22+)	MLN	KD	024	167.3
4	ILC3 (IL-22+)	MLN	KD	025	140.97
4	ILC3 (IL-22+)	MLN	SD	001	270.92
4	ILC3 (IL-22+)	MLN	SD	002	947.52
4	ILC3 (IL-22+)	MLN	SD	003	1260.77
4	ILC3 (IL-22+)	MLN	SD	004	519.87
4	ILC3 (IL-22+)	MLN	SD	016	24.1192
4	ILC3 (IL-22+)	MLN	SD	017	262.012
4	ILC3 (IL-22+)	MLN	SD	018	160.358
4	ILC3 (IL-22+)	MLN	SD	019	3132.69
4	ILC3 (IL-22+)	MLN	SD	020	528.96
4	ILC3 (IL-22+)	Spleen	KD	011	2998.4
4	ILC3 (IL-22+)	Spleen	KD	012	5481
4	ILC3 (IL-22+)	Spleen	KD	013	19012.4
4	ILC3 (IL-22+)	Spleen	KD	021	2458.35
4	ILC3 (IL-22+)	Spleen	KD	022	1579.81
4	ILC3 (IL-22+)	Spleen	KD	023	17423
4	ILC3 (IL-22+)	Spleen	KD	024	5049
4	ILC3 (IL-22+)	Spleen	KD	025	11971.6
4	ILC3 (IL-22+)	Spleen	SD	001	5086.2
4	ILC3 (IL-22+)	Spleen	SD	002	43184.4
4	ILC3 (IL-22+)	Spleen	SD	003	34652.5
4	ILC3 (IL-22+)	Spleen	SD	004	35804.1
4	ILC3 (IL-22+)	Spleen	SD	016	11122.3
4	ILC3 (IL-22+)	Spleen	SD	018	18814.8
4	ILC3 (IL-22+)	Spleen	SD	019	10480.7
4	ILC3 (IL-22+)	Spleen	SD	020	7951.89

## Sheet: EDF2e_LSM
tissue	cell_group	cell_type	contrast	estimate	SE	df	t.ratio	p.value
MLN	1	Macrophages	KD - SD	-2.17047	0.507909	15	-4.27334	0.000666631
Spleen	1	Macrophages	KD - SD	-2.12887	0.56443	14	-3.77172	0.00206289
MLN	1	Dendritic cells	KD - SD	-2.06752	0.449973	15	-4.59476	0.000350606
Spleen	1	Dendritic cells	KD - SD	-1.27467	0.49691	14	-2.5652	0.0224454
MLN	1	NK cells	KD - SD	-1.38944	0.464287	32	-2.99264	0.00529324
Spleen	1	NK cells	KD - SD	-0.998438	0.478751	23	-2.08551	0.0483101
MLN	1	NKT cells	KD - SD	-0.420424	1.3218	32	-0.318069	0.752499
Spleen	1	NKT cells	KD - SD	-3.18745	2.21703	23	-1.43771	0.163984
MLN	2	CD8+ T cells	KD - SD	-2.19527	0.453672	15	-4.83889	0.000216729
Spleen	2	CD8+ T cells	KD - SD	-0.528771	0.365067	14	-1.44842	0.169524
MLN	2	INFγ+ CD8+ T cells	KD - SD	-1.74017	0.689842	15	-2.52256	0.0234377
Spleen	2	INFγ+ CD8+ T cells	KD - SD	-0.137842	0.404933	14	-0.340406	0.738604
MLN	2	TNFα+ CD8+ T cells	KD - SD	-1.57736	0.451629	15	-3.4926	0.00327286
Spleen	2	TNFα+ CD8+ T cells	KD - SD	-1.02238	0.683828	14	-1.49509	0.157089
MLN	3	Th1 (IFNγ+ CD4+) cells	KD - SD	-1.41973	0.632981	15	-2.24293	0.0404332
Spleen	3	Th1 (IFNγ+ CD4+) cells	KD - SD	0.0400637	0.44765	13	0.089498	0.93005
MLN	3	Th1 (Tbet+ CD4+) cells	KD - SD	-1.29066	1.10949	15	-1.16329	0.262883
Spleen	3	Th1 (Tbet+ CD4+) cells	KD - SD	-2.19655	1.40859	13	-1.55939	0.142908
MLN	3	Th2 (IL4+ CD4+) cells	KD - SD	-1.99007	1.33811	15	-1.48723	0.157673
Spleen	3	Th2 (IL4+ CD4+) cells	KD - SD	0.74696	0.988744	13	0.755464	0.463439
MLN	3	Th2 (GATA3+ CD4+) cells	KD - SD	-1.17674	1.23721	15	-0.951129	0.356614
Spleen	3	Th2 (GATA3+ CD4+) cells	KD - SD	-0.464861	0.871471	13	-0.533421	0.602743
MLN	3	IL-17 producers	KD - SD	-1.48524	0.702037	15	-2.11561	0.0515174
Spleen	3	IL-17 producers	KD - SD	-0.795829	0.36569	14	-2.17624	0.0471512
MLN	3	Tregs	KD - SD	-2.03798	0.585994	15	-3.47782	0.00337367
Spleen	3	Tregs	KD - SD	-1.34347	0.51906	14	-2.58827	0.0214614
MLN	4	ILC1 (Tbet+)	KD - SD	-1.74716	0.767882	15	-2.2753	0.0379927
Spleen	4	ILC1 (Tbet+)	KD - SD	-0.777052	0.819881	7	-0.947763	0.374812
MLN	4	ILC1 (IFNγ+)	KD - SD	-1.29315	0.700522	15	-1.84598	0.0847228
Spleen	4	ILC1 (IFNγ+)	KD - SD	-0.734904	0.572969	14	-1.28262	0.220454
MLN	4	ILC1 (TNFα+)	KD - SD	-1.1779	0.959289	15	-1.22789	0.238408
Spleen	4	ILC1 (TNFα+)	KD - SD	-1.86639	1.05911	14	-1.76223	0.0998389
MLN	4	ILC2 (GATA3+)	KD - SD	-1.7189	0.660489	15	-2.60246	0.0200008
Spleen	4	ILC2 (GATA3+)	KD - SD	-1.04635	0.873767	7	-1.19752	0.270077
MLN	4	ILC3 (RORγT+)	KD - SD	-1.20615	0.802545	15	-1.50291	0.153622
Spleen	4	ILC3 (RORγT+)	KD - SD	-0.854518	0.409567	7	-2.08639	0.0753702
MLN	4	ILC3 (IL-17+)	KD - SD	-1.5938	0.750073	15	-2.12486	0.0506263
Spleen	4	ILC3 (IL-17+)	KD - SD	-1.13473	0.71086	14	-1.59628	0.132746
MLN	4	ILC3 (IL-22+)	KD - SD	-2.13788	0.991665	15	-2.15585	0.0477426
Spleen	4	ILC3 (IL-22+)	KD - SD	-1.48259	0.621746	14	-2.38455	0.0317953

## Sheet: EDF 2f
Mouse ID	Condition	IL17+ CD4+ cells (counts)
243	Standard diet	12488
244	Standard diet	14830
246	Standard diet	7794
247	Standard diet	13270
240	Ketogenic diet	4445
241	Ketogenic diet	2235
245	Ketogenic diet	2104
261	Ketogenic diet	5400
265	Ketogenic diet	2856

## Sheet: EDF 2g
Mouse ID	Condition	CNRQ	Normalized expression
243	Standard diet	57.52	0.136
244	Standard diet	849.3	2.01
246	Standard diet	687.7	1.63
247	Standard diet	97.99	0.232
240	Ketogenic diet	384	0.908
241	Ketogenic diet	415.4	0.982
245	Ketogenic diet	752.8	1.78
261	Ketogenic diet	562.9	1.33
265	Ketogenic diet	10090	23.8
266	Ketogenic diet	2147	5.07

## Sheet: EDF 2h
Mouse ID	Condition	Normalized expression
1	Standard diet	7.29
11	Ketogenic diet	2.37
12	Ketogenic diet	0.96
13	Ketogenic diet	0.82
16	Standard diet	0.09
17	Standard diet	115.4
18	Standard diet	1.62
19	Standard diet	6.64
2	Standard diet	0.12
20	Standard diet	0.09
21	Ketogenic diet	1.31
22	Ketogenic diet	ND
23	Ketogenic diet	0.49
24	Ketogenic diet	0.11
25	Ketogenic diet	1.63
3	Standard diet	0.26
4	Standard diet	1.81

[truncated: 1 more sheets: EDF 2i]
