# Supplementary material for: Ketogenic diet suppresses colorectal cancer through the gut microbiome long chain fatty acid stearate
Source: Nat Commun. 2025 Feb 20;16:1792. doi: 10.1038/s41467-025-56678-0 (PMC11842570; doi:10.1038/s41467-025-56678-0)
Supplement: Supplementary file 16 — Source data [file 41467_2025_56678_MOESM16_ESM.zip › Tsenkova_et_al._Source_Data/Tsenkova_et_al._Source_Data_Supplementary_Figure_3.xlsx]

## Sheet: EDF 3b
Mouse ID	263	266	269	244	245	243	275	276	288	270
Time (days)	Standard diet						Ketogenic diet
0	27.4	27.4	24	24.8	23.1	24.2	29	29.8	26.6	21.1
4	24.5	24.9	21.6	22.3	20.9	20.8	26.8	26.5	24.8	20
7	25	23.7	22	23.6	22	23.6	28.1	27.7	25.6	19.9
10	26.1	24.4	22.5	22.6	22.2	22.9	27.2	27.2	24.4	18.7
13	27.2	25.3	22.9	23.1	21.9	23.1	28.6	28.9	25.7	19.1
17	26.8	25	22.9	23.3	21.6	23.2	26.7	26.8	22.4	17.4
20	27.7	25.3	23.2	23.2	21.8	23	27.3	27.6	24.2	19.9
24	27.4	24.7	22.7	24	22.3	23.5	26.4	25.6	23.3	18.3
27	28.2	25.2	23	23.3	22.2	23.3	27.2	26.9	23.7	19.2
31	29.2	25.6	23.9	23.8	22	23.6	28.6	27.2	24.7	19
34	30.2	27	23.9	24.7	23	24	29.6	27.7	25.8	19.7
38	30.7	27.6	24.8	25.5	23.1	24.3	30.8	28.3	26.5	20.1
41	30.9	28.4	24.4	24.7	23.6		30.9	28.6	25.9	19.9
45	30.8	28.3	24.1	24.8	23.4	24.4	31.9	29.1	26.3	19.9
48	31.8	29	24.2	24.5	23.5	24.5	32.5	29.8	27.3	19.7
52	33	29.2	25.1	25.6	23.8	24.8	33.5	30.2	28.3	19.6
59	33.2	29.4	25.1	24.8	23.3	25	34.4	30.2	28.6	20.2
62	32.8	30.1	25.7	24.4	23.5	25.3	35.3	31.1	29.5	20.2
66	33.2	30.6	25.7	25.2	24.1	25.2	35.3	31.5	30	20.5
69	33.9	31	25.9	25.8	23.9	25.6	36	32.1	30.7	21
72	33.4	31.2	26	25.6	23.6	25.8	36.1	32.1	31.2	20.8
75	34.3	31.3	26	26.3	24.4	26	36.8	32.8	31.4	21.4
79	35.1	31.7	27.1	26.8	24.3	26.4	37	33.1	31.3	22.1
82	34.3	32	26.7	26.4	25.2	26.7	36.7	32.7	30.9	20.9
86	34.7	32	26.2	27	24.4	27	35.8	32	30.7	20.2
89	35.1	32.5	26.1	26.9	23.9	27	35.7	31.4	30.9	20.9
92	35.8	33.4	26.5	26.9	24.4	27.6	36.2	31.9	31.1	21
96	35.5	32.8	26.5	27.6	23.6	26.8	36.3	31.8	31.2	21.1
100	35.9	33.1	27.2	26.3	24.6	26.8	36.3	32	32.1	21.5
104	36.8	33.9	28	26.8	25.7	27.1	36.3	32.2	32.2	22
108	36.3	33	27.5	27.1	25.6	27.2	36.1	31.7	29.7	22

## Sheet: EDF 3c
Mouse ID	Condition		Tumor burden	Sex
260	GF	Standard diet	5	Female
257	GF	Standard diet	3	Male
258	GF	Standard diet	7	Male
261	GF	Standard diet	5	Female
267	GF	Standard diet	7	Male
268	GF	Standard diet	15	Male
264	GF	Standard diet	5	Female
262	GF	Ketogenic diet	5	Female
226	GF	Ketogenic diet	4	Male
210	GF	Ketogenic diet	3	Female
277	GF	Ketogenic diet	3	Male
278	GF	Ketogenic diet	5	Male
234	GF	Ketogenic diet	4	Male
263	5HD	Standard diet	5	Male
266	5HD	Standard diet	6	Male
269	5HD	Standard diet	9	Male
276	5HD	Standard diet	4	Male
270	5HD	Standard diet	3	Female
243	5HD	Standard diet	7	Female
288	5HD	Ketogenic diet	6	Male
245	5HD	Ketogenic diet	4	Female
244	5HD	Ketogenic diet	3	Female
275	5HD	Ketogenic diet	6	Male

## Sheet: EDF 3d
experiment	cell_group	cell_type	tissue	treatment	batch	mouse_id	count
5HD	1	Macrophages	LP	SD	1	263	3758.4
5HD	1	Macrophages	LP	SD	1	266	1693.85
5HD	1	Macrophages	LP	SD	1	269	1322.94
5HD	1	Macrophages	LP	SD	2	243	810.3
5HD	1	Macrophages	LP	SD	2	244	3724.47
5HD	1	Macrophages	LP	SD	2	245	327.755
5HD	1	Macrophages	LP	KD	1	275	1361.4
5HD	1	Macrophages	LP	KD	1	276	3026.7
5HD	1	Macrophages	LP	KD	2	270	2887.05
5HD	1	Macrophages	LP	KD	2	288	4625.28
5HD	1	Macrophages	MLN	SD	1	263	5569.5
5HD	1	Macrophages	MLN	SD	1	266	11574.8
5HD	1	Macrophages	MLN	SD	1	269	2904
5HD	1	Macrophages	MLN	SD	2	243	0
5HD	1	Macrophages	MLN	SD	2	244	0
5HD	1	Macrophages	MLN	SD	2	245	7116.75
5HD	1	Macrophages	MLN	KD	1	275	19084.5
5HD	1	Macrophages	MLN	KD	1	276	5013.61
5HD	1	Macrophages	MLN	KD	2	270	0
5HD	1	Macrophages	MLN	KD	2	288	811.08
5HD	1	Macrophages	Spleen	SD	1	263	275520
5HD	1	Macrophages	Spleen	SD	1	266	145044
5HD	1	Macrophages	Spleen	SD	1	269	171540
5HD	1	Macrophages	Spleen	SD	2	243	386946
5HD	1	Macrophages	Spleen	SD	2	244	405444
5HD	1	Macrophages	Spleen	SD	2	245	42780
5HD	1	Macrophages	Spleen	KD	1	275	546810
5HD	1	Macrophages	Spleen	KD	1	276	154080
5HD	1	Macrophages	Spleen	KD	2	270	186120
5HD	1	Macrophages	Spleen	KD	2	288	147456
5HD	1	Dendritic cells	LP	SD	1	263	1173456
5HD	1	Dendritic cells	LP	SD	1	266	1335000
5HD	1	Dendritic cells	LP	SD	1	269	1.18092e+06
5HD	1	Dendritic cells	LP	SD	2	243	193662
5HD	1	Dendritic cells	LP	SD	2	244	1387044
5HD	1	Dendritic cells	LP	SD	2	245	872806
5HD	1	Dendritic cells	LP	KD	1	275	908544
5HD	1	Dendritic cells	LP	KD	1	276	981996
5HD	1	Dendritic cells	LP	KD	2	270	1701840
5HD	1	Dendritic cells	LP	KD	2	288	1702944
5HD	1	Dendritic cells	MLN	SD	1	263	712050
5HD	1	Dendritic cells	MLN	SD	1	266	565058
5HD	1	Dendritic cells	MLN	SD	1	269	392304
5HD	1	Dendritic cells	MLN	SD	2	243	49280.5
5HD	1	Dendritic cells	MLN	SD	2	244	1821490
5HD	1	Dendritic cells	MLN	SD	2	245	559851
5HD	1	Dendritic cells	MLN	KD	1	275	759563
5HD	1	Dendritic cells	MLN	KD	1	276	431896
5HD	1	Dendritic cells	MLN	KD	2	270	369613
5HD	1	Dendritic cells	MLN	KD	2	288	750249
5HD	1	Dendritic cells	Spleen	SD	1	263	5217660
5HD	1	Dendritic cells	Spleen	SD	1	266	2828358
5HD	1	Dendritic cells	Spleen	SD	1	269	3785316
5HD	1	Dendritic cells	Spleen	SD	2	243	9397260
5HD	1	Dendritic cells	Spleen	SD	2	244	7204428
5HD	1	Dendritic cells	Spleen	SD	2	245	906936
5HD	1	Dendritic cells	Spleen	KD	1	275	18193860
5HD	1	Dendritic cells	Spleen	KD	1	276	4455480
5HD	1	Dendritic cells	Spleen	KD	2	270	7057050
5HD	1	Dendritic cells	Spleen	KD	2	288	5541888
5HD	2	CD8+ T cells	IEL	SD	1	263	48220.2
5HD	2	CD8+ T cells	IEL	SD	1	266	50074.2
5HD	2	CD8+ T cells	IEL	SD	1	269	55153.2
5HD	2	CD8+ T cells	IEL	SD	2	243	37908.8
5HD	2	CD8+ T cells	IEL	SD	2	244	26581.5
5HD	2	CD8+ T cells	IEL	SD	2	245	50729.7
5HD	2	CD8+ T cells	IEL	KD	1	275	49667.4
5HD	2	CD8+ T cells	IEL	KD	1	276	45512.4
5HD	2	CD8+ T cells	IEL	KD	2	270	30307.5
5HD	2	CD8+ T cells	IEL	KD	2	288	34742.4
5HD	2	CD8+ T cells	LP	SD	1	263	102312
5HD	2	CD8+ T cells	LP	SD	1	266	96120
5HD	2	CD8+ T cells	LP	SD	1	269	140076
5HD	2	CD8+ T cells	LP	SD	2	243	25929.6
5HD	2	CD8+ T cells	LP	SD	2	244	52656.3
5HD	2	CD8+ T cells	LP	SD	2	245	52513.2
5HD	2	CD8+ T cells	LP	KD	1	275	146219
5HD	2	CD8+ T cells	LP	KD	1	276	85756.5
5HD	2	CD8+ T cells	LP	KD	2	270	77494.5
5HD	2	CD8+ T cells	LP	KD	2	288	69379.2
5HD	2	CD8+ T cells	MLN	SD	1	263	1290150
5HD	2	CD8+ T cells	MLN	SD	1	266	1452105
5HD	2	CD8+ T cells	MLN	SD	1	269	945120
5HD	2	CD8+ T cells	MLN	SD	2	243	51758.3
5HD	2	CD8+ T cells	MLN	SD	2	244	890010
5HD	2	CD8+ T cells	MLN	SD	2	245	678464
5HD	2	CD8+ T cells	MLN	KD	1	275	1781220
5HD	2	CD8+ T cells	MLN	KD	1	276	984602
5HD	2	CD8+ T cells	MLN	KD	2	270	543240
5HD	2	CD8+ T cells	MLN	KD	2	288	640077
5HD	2	CD8+ T cells	Spleen	SD	1	263	10745280
5HD	2	CD8+ T cells	Spleen	SD	1	266	4601118
5HD	2	CD8+ T cells	Spleen	SD	1	269	6644316
5HD	2	CD8+ T cells	Spleen	SD	2	243	6725490
5HD	2	CD8+ T cells	Spleen	SD	2	244	4771764
5HD	2	CD8+ T cells	Spleen	SD	2	245	988218
5HD	2	CD8+ T cells	Spleen	KD	1	275	19436610
5HD	2	CD8+ T cells	Spleen	KD	1	276	5495520
5HD	2	CD8+ T cells	Spleen	KD	2	270	7677450
5HD	2	CD8+ T cells	Spleen	KD	2	288	7409664
5HD	2	IFNγ+ CD8+ T cells	IEL	SD	1	263	7425.91
5HD	2	IFNγ+ CD8+ T cells	IEL	SD	1	266	9013.36
5HD	2	IFNγ+ CD8+ T cells	IEL	SD	1	269	9155.43
5HD	2	IFNγ+ CD8+ T cells	IEL	SD	2	243	7202.66
5HD	2	IFNγ+ CD8+ T cells	IEL	SD	2	244	5608.7
5HD	2	IFNγ+ CD8+ T cells	IEL	SD	2	245	10501
5HD	2	IFNγ+ CD8+ T cells	IEL	KD	1	275	8840.8
5HD	2	IFNγ+ CD8+ T cells	IEL	KD	1	276	7919.16
5HD	2	IFNγ+ CD8+ T cells	IEL	KD	2	270	6819.19
5HD	2	IFNγ+ CD8+ T cells	IEL	KD	2	288	7782.3
5HD	2	IFNγ+ CD8+ T cells	LP	SD	1	263	25168.8
5HD	2	IFNγ+ CD8+ T cells	LP	SD	1	266	26240.8
5HD	2	IFNγ+ CD8+ T cells	LP	SD	1	269	31937.3
5HD	2	IFNγ+ CD8+ T cells	LP	SD	2	243	4926.62
5HD	2	IFNγ+ CD8+ T cells	LP	SD	2	244	15007
5HD	2	IFNγ+ CD8+ T cells	LP	SD	2	245	11552.9
5HD	2	IFNγ+ CD8+ T cells	LP	KD	1	275	26465.6
5HD	2	IFNγ+ CD8+ T cells	LP	KD	1	276	16551
5HD	2	IFNγ+ CD8+ T cells	LP	KD	2	270	17668.7
5HD	2	IFNγ+ CD8+ T cells	LP	KD	2	288	21368.8
5HD	2	IFNγ+ CD8+ T cells	MLN	SD	1	263	241258
5HD	2	IFNγ+ CD8+ T cells	MLN	SD	1	266	238145
5HD	2	IFNγ+ CD8+ T cells	MLN	SD	1	269	175792
5HD	2	IFNγ+ CD8+ T cells	MLN	SD	2	243	8798.91
5HD	2	IFNγ+ CD8+ T cells	MLN	SD	2	244	141512
5HD	2	IFNγ+ CD8+ T cells	MLN	SD	2	245	141799
5HD	2	IFNγ+ CD8+ T cells	MLN	KD	1	275	349119
5HD	2	IFNγ+ CD8+ T cells	MLN	KD	1	276	195936
5HD	2	IFNγ+ CD8+ T cells	MLN	KD	2	270	110821
5HD	2	IFNγ+ CD8+ T cells	MLN	KD	2	288	119054
5HD	2	IFNγ+ CD8+ T cells	Spleen	SD	1	263	1.72999e+06
5HD	2	IFNγ+ CD8+ T cells	Spleen	SD	1	266	777589
5HD	2	IFNγ+ CD8+ T cells	Spleen	SD	1	269	1.33551e+06
5HD	2	IFNγ+ CD8+ T cells	Spleen	SD	2	243	1.58049e+06
5HD	2	IFNγ+ CD8+ T cells	Spleen	SD	2	244	1.24543e+06
5HD	2	IFNγ+ CD8+ T cells	Spleen	SD	2	245	269784
5HD	2	IFNγ+ CD8+ T cells	Spleen	KD	1	275	3.12929e+06
5HD	2	IFNγ+ CD8+ T cells	Spleen	KD	1	276	868292
5HD	2	IFNγ+ CD8+ T cells	Spleen	KD	2	270	1.62762e+06
5HD	2	IFNγ+ CD8+ T cells	Spleen	KD	2	288	1.70422e+06
5HD	2	TNFα+ CD8+ T cells	IEL	SD	1	263	3356.13
5HD	2	TNFα+ CD8+ T cells	IEL	SD	1	266	10766
5HD	2	TNFα+ CD8+ T cells	IEL	SD	1	269	6673.54
5HD	2	TNFα+ CD8+ T cells	IEL	SD	2	243	18575.3
5HD	2	TNFα+ CD8+ T cells	IEL	SD	2	244	13157.8
5HD	2	TNFα+ CD8+ T cells	IEL	SD	2	245	19277.3
5HD	2	TNFα+ CD8+ T cells	IEL	KD	1	275	2607.54
5HD	2	TNFα+ CD8+ T cells	IEL	KD	1	276	2038.96
5HD	2	TNFα+ CD8+ T cells	IEL	KD	2	270	5879.65
5HD	2	TNFα+ CD8+ T cells	IEL	KD	2	288	11916.6
5HD	2	TNFα+ CD8+ T cells	LP	SD	1	263	32126
5HD	2	TNFα+ CD8+ T cells	LP	SD	1	266	35276
5HD	2	TNFα+ CD8+ T cells	LP	SD	1	269	35159.1
5HD	2	TNFα+ CD8+ T cells	LP	SD	2	243	7830.74
5HD	2	TNFα+ CD8+ T cells	LP	SD	2	244	31699.1
5HD	2	TNFα+ CD8+ T cells	LP	SD	2	245	29302.4
5HD	2	TNFα+ CD8+ T cells	LP	KD	1	275	15060.5
5HD	2	TNFα+ CD8+ T cells	LP	KD	1	276	13549.5
5HD	2	TNFα+ CD8+ T cells	LP	KD	2	270	21776
5HD	2	TNFα+ CD8+ T cells	LP	KD	2	288	25392.8
5HD	2	TNFα+ CD8+ T cells	MLN	SD	1	263	149657
5HD	2	TNFα+ CD8+ T cells	MLN	SD	1	266	185869
5HD	2	TNFα+ CD8+ T cells	MLN	SD	1	269	137988
5HD	2	TNFα+ CD8+ T cells	MLN	SD	2	243	2391.23
5HD	2	TNFα+ CD8+ T cells	MLN	SD	2	244	124601
5HD	2	TNFα+ CD8+ T cells	MLN	SD	2	245	249675
5HD	2	TNFα+ CD8+ T cells	MLN	KD	1	275	130742
5HD	2	TNFα+ CD8+ T cells	MLN	KD	1	276	126029
5HD	2	TNFα+ CD8+ T cells	MLN	KD	2	270	6899.14
5HD	2	TNFα+ CD8+ T cells	MLN	KD	2	288	10945.3
5HD	2	TNFα+ CD8+ T cells	Spleen	SD	1	263	278303
5HD	2	TNFα+ CD8+ T cells	Spleen	SD	1	266	132052
5HD	2	TNFα+ CD8+ T cells	Spleen	SD	1	269	168101
5HD	2	TNFα+ CD8+ T cells	Spleen	SD	2	243	1.13661e+06
5HD	2	TNFα+ CD8+ T cells	Spleen	SD	2	244	944809
5HD	2	TNFα+ CD8+ T cells	Spleen	SD	2	245	234208
5HD	2	TNFα+ CD8+ T cells	Spleen	KD	1	275	674450
5HD	2	TNFα+ CD8+ T cells	Spleen	KD	1	276	81883.2
5HD	2	TNFα+ CD8+ T cells	Spleen	KD	2	270	614196
5HD	2	TNFα+ CD8+ T cells	Spleen	KD	2	288	422351
5HD	3	Th1 cells	LP	SD	1	263	31320
5HD	3	Th1 cells	LP	SD	1	266	27768
5HD	3	Th1 cells	LP	SD	1	269	31128
5HD	3	Th1 cells	LP	SD	2	243	28360.5
5HD	3	Th1 cells	LP	SD	2	244	48803.4
5HD	3	Th1 cells	LP	SD	2	245	44364.6
5HD	3	Th1 cells	LP	KD	1	275	18454.8
5HD	3	Th1 cells	LP	KD	1	276	26904
5HD	3	Th1 cells	LP	KD	2	270	59260.5
5HD	3	Th1 cells	LP	KD	2	288	60969.6
5HD	3	Th1 cells	MLN	SD	1	263	35250
5HD	3	Th1 cells	MLN	SD	1	266	27358.5
5HD	3	Th1 cells	MLN	SD	1	269	22704
5HD	3	Th1 cells	MLN	SD	2	243	8121.65
5HD	3	Th1 cells	MLN	SD	2	244	258390
5HD	3	Th1 cells	MLN	SD	2	245	23248
5HD	3	Th1 cells	MLN	KD	1	275	45802.8
5HD	3	Th1 cells	MLN	KD	1	276	27786.3
5HD	3	Th1 cells	MLN	KD	2	270	22361
5HD	3	Th1 cells	MLN	KD	2	288	14869.8
5HD	3	Th1 cells	Spleen	SD	1	263	1394820
5HD	3	Th1 cells	Spleen	SD	1	266	612408
5HD	3	Th1 cells	Spleen	SD	1	269	994932
5HD	3	Th1 cells	Spleen	SD	2	243	7683642
5HD	3	Th1 cells	Spleen	SD	2	244	2760138
5HD	3	Th1 cells	Spleen	SD	2	245	352935
5HD	3	Th1 cells	Spleen	KD	1	275	2883180
5HD	3	Th1 cells	Spleen	KD	1	276	770400
5HD	3	Th1 cells	Spleen	KD	2	270	1411410
5HD	3	Th1 cells	Spleen	KD	2	288	1155072
5HD	3	IL4+ Th2 cells	LP	SD	1	263	11275.2
5HD	3	IL4+ Th2 cells	LP	SD	1	266	5980.8
5HD	3	IL4+ Th2 cells	LP	SD	1	269	7587.45
5HD	3	IL4+ Th2 cells	LP	SD	2	243	29170.8
5HD	3	IL4+ Th2 cells	LP	SD	2	244	50087.7
5HD	3	IL4+ Th2 cells	LP	SD	2	245	50702.4
5HD	3	IL4+ Th2 cells	LP	KD	1	275	3123.12
5HD	3	IL4+ Th2 cells	LP	KD	1	276	7062.3
5HD	3	IL4+ Th2 cells	LP	KD	2	270	65338.5
5HD	3	IL4+ Th2 cells	LP	KD	2	288	75686.4
5HD	3	IL4+ Th2 cells	MLN	SD	1	263	5499
5HD	3	IL4+ Th2 cells	MLN	SD	1	266	7155.3
5HD	3	IL4+ Th2 cells	MLN	SD	1	269	3326.4
5HD	3	IL4+ Th2 cells	MLN	SD	2	243	15555
5HD	3	IL4+ Th2 cells	MLN	SD	2	244	341330
5HD	3	IL4+ Th2 cells	MLN	SD	2	245	163685
5HD	3	IL4+ Th2 cells	MLN	KD	1	275	6743.19
5HD	3	IL4+ Th2 cells	MLN	KD	1	276	2959.84
5HD	3	IL4+ Th2 cells	MLN	KD	2	270	115751
5HD	3	IL4+ Th2 cells	MLN	KD	2	288	72997.2
5HD	3	IL4+ Th2 cells	Spleen	SD	1	263	327180
5HD	3	IL4+ Th2 cells	Spleen	SD	1	266	136986
5HD	3	IL4+ Th2 cells	Spleen	SD	1	269	217284
5HD	3	IL4+ Th2 cells	Spleen	SD	2	243	1381950
5HD	3	IL4+ Th2 cells	Spleen	SD	2	244	1918062
5HD	3	IL4+ Th2 cells	Spleen	SD	2	245	342240
5HD	3	IL4+ Th2 cells	Spleen	KD	1	275	422535
5HD	3	IL4+ Th2 cells	Spleen	KD	1	276	166920
5HD	3	IL4+ Th2 cells	Spleen	KD	2	270	1364880
5HD	3	IL4+ Th2 cells	Spleen	KD	2	288	1400832
5HD	3	Th2 cells	LP	SD	1	263	11275.2
5HD	3	Th2 cells	LP	SD	1	266	5980.8
5HD	3	Th2 cells	LP	SD	1	269	7587.45
5HD	3	Th2 cells	LP	SD	2	243	29170.8
5HD	3	Th2 cells	LP	SD	2	244	50087.7
5HD	3	Th2 cells	LP	SD	2	245	50702.4
5HD	3	Th2 cells	LP	KD	1	275	3123.12
5HD	3	Th2 cells	LP	KD	1	276	7062.3
5HD	3	Th2 cells	LP	KD	2	270	65338.5
5HD	3	Th2 cells	LP	KD	2	288	75686.4
5HD	3	Th2 cells	MLN	SD	1	263	5499
5HD	3	Th2 cells	MLN	SD	1	266	7155.3
5HD	3	Th2 cells	MLN	SD	1	269	3326.4
5HD	3	Th2 cells	MLN	SD	2	243	15555
5HD	3	Th2 cells	MLN	SD	2	244	341330
5HD	3	Th2 cells	MLN	SD	2	245	163685
5HD	3	Th2 cells	MLN	KD	1	275	6743.19
5HD	3	Th2 cells	MLN	KD	1	276	2959.84
5HD	3	Th2 cells	MLN	KD	2	270	115751
5HD	3	Th2 cells	MLN	KD	2	288	72997.2
5HD	3	Th2 cells	Spleen	SD	1	263	327180
5HD	3	Th2 cells	Spleen	SD	1	266	136986
5HD	3	Th2 cells	Spleen	SD	1	269	217284
5HD	3	Th2 cells	Spleen	SD	2	243	1381950
5HD	3	Th2 cells	Spleen	SD	2	244	1918062
5HD	3	Th2 cells	Spleen	SD	2	245	342240
5HD	3	Th2 cells	Spleen	KD	1	275	422535
5HD	3	Th2 cells	Spleen	KD	1	276	166920
5HD	3	Th2 cells	Spleen	KD	2	270	1364880
5HD	3	Th2 cells	Spleen	KD	2	288	1400832
5HD	3	IL17+ CD4+ T cells	LP	SD	1	263	461448
5HD	3	IL17+ CD4+ T cells	LP	SD	1	266	469920
5HD	3	IL17+ CD4+ T cells	LP	SD	1	269	453302
5HD	3	IL17+ CD4+ T cells	LP	SD	2	243	76978.5
5HD	3	IL17+ CD4+ T cells	LP	SD	2	244	242733
5HD	3	IL17+ CD4+ T cells	LP	SD	2	245	165688
5HD	3	IL17+ CD4+ T cells	LP	KD	1	275	293857
5HD	3	IL17+ CD4+ T cells	LP	KD	1	276	383382
5HD	3	IL17+ CD4+ T cells	LP	KD	2	270	218808
5HD	3	IL17+ CD4+ T cells	LP	KD	2	288	169243
5HD	3	IL17+ CD4+ T cells	MLN	SD	1	263	35250
5HD	3	IL17+ CD4+ T cells	MLN	SD	1	266	54717
5HD	3	IL17+ CD4+ T cells	MLN	SD	1	269	25872
5HD	3	IL17+ CD4+ T cells	MLN	SD	2	243	3716.68
5HD	3	IL17+ CD4+ T cells	MLN	SD	2	244	283910
5HD	3	IL17+ CD4+ T cells	MLN	SD	2	245	23722.5
5HD	3	IL17+ CD4+ T cells	MLN	KD	1	275	47075.1
5HD	3	IL17+ CD4+ T cells	MLN	KD	1	276	39263.2
5HD	3	IL17+ CD4+ T cells	MLN	KD	2	270	9470.52
5HD	3	IL17+ CD4+ T cells	MLN	KD	2	288	5204.43
5HD	3	IL17+ CD4+ T cells	Spleen	SD	1	263	1756440
5HD	3	IL17+ CD4+ T cells	Spleen	SD	1	266	717162
5HD	3	IL17+ CD4+ T cells	Spleen	SD	1	269	1257960
5HD	3	IL17+ CD4+ T cells	Spleen	SD	2	243	1142412
5HD	3	IL17+ CD4+ T cells	Spleen	SD	2	244	1185144
5HD	3	IL17+ CD4+ T cells	Spleen	SD	2	245	209622
5HD	3	IL17+ CD4+ T cells	Spleen	KD	1	275	3181440
5HD	3	IL17+ CD4+ T cells	Spleen	KD	1	276	975840
5HD	3	IL17+ CD4+ T cells	Spleen	KD	2	270	480810
5HD	3	IL17+ CD4+ T cells	Spleen	KD	2	288	602112
5HD	4	IFNγ+ Th1 cells	LP	SD	1	263	20880
5HD	4	IFNγ+ Th1 cells	LP	SD	1	266	17088
5HD	4	IFNγ+ Th1 cells	LP	SD	1	269	21400.5
5HD	4	IFNγ+ Th1 cells	LP	SD	2	243	19447.2
5HD	4	IFNγ+ Th1 cells	LP	SD	2	244	34676.1
5HD	4	IFNγ+ Th1 cells	LP	SD	2	245	30783.6
5HD	4	IFNγ+ Th1 cells	LP	KD	1	275	12208.6
5HD	4	IFNγ+ Th1 cells	LP	KD	1	276	18496.5
5HD	4	IFNγ+ Th1 cells	LP	KD	2	270	42546
5HD	4	IFNγ+ Th1 cells	LP	KD	2	288	49406.4
5HD	4	IFNγ+ Th1 cells	MLN	SD	1	263	21855
5HD	4	IFNγ+ Th1 cells	MLN	SD	1	266	14731.5
5HD	4	IFNγ+ Th1 cells	MLN	SD	1	269	17424
5HD	4	IFNγ+ Th1 cells	MLN	SD	2	243	5093.23
5HD	4	IFNγ+ Th1 cells	MLN	SD	2	244	133980
5HD	4	IFNγ+ Th1 cells	MLN	SD	2	245	14708
5HD	4	IFNγ+ Th1 cells	MLN	KD	1	275	30535.2
5HD	4	IFNγ+ Th1 cells	MLN	KD	1	276	19933.7
5HD	4	IFNγ+ Th1 cells	MLN	KD	2	270	10654.3
5HD	4	IFNγ+ Th1 cells	MLN	KD	2	288	5407.2
5HD	4	IFNγ+ Th1 cells	Spleen	SD	1	263	809340
5HD	4	IFNγ+ Th1 cells	Spleen	SD	1	266	330378
5HD	4	IFNγ+ Th1 cells	Spleen	SD	1	269	560364
5HD	4	IFNγ+ Th1 cells	Spleen	SD	2	243	1234542
5HD	4	IFNγ+ Th1 cells	Spleen	SD	2	244	1497024
5HD	4	IFNγ+ Th1 cells	Spleen	SD	2	245	235290
5HD	4	IFNγ+ Th1 cells	Spleen	KD	1	275	1491300
5HD	4	IFNγ+ Th1 cells	Spleen	KD	1	276	436560
5HD	4	IFNγ+ Th1 cells	Spleen	KD	2	270	744480
5HD	4	IFNγ+ Th1 cells	Spleen	KD	2	288	663552
5HD	4	RORγT+ CD4+ T cells	LP	SD	1	263	93960
5HD	4	RORγT+ CD4+ T cells	LP	SD	1	266	111072
5HD	4	RORγT+ CD4+ T cells	LP	SD	1	269	116730
5HD	4	RORγT+ CD4+ T cells	LP	SD	2	243	74142.4
5HD	4	RORγT+ CD4+ T cells	LP	SD	2	244	245301
5HD	4	RORγT+ CD4+ T cells	LP	SD	2	245	217296
5HD	4	RORγT+ CD4+ T cells	LP	KD	1	275	103631
5HD	4	RORγT+ CD4+ T cells	LP	KD	1	276	129476
5HD	4	RORγT+ CD4+ T cells	LP	KD	2	270	320614
5HD	4	RORγT+ CD4+ T cells	LP	KD	2	288	276466
5HD	4	RORγT+ CD4+ T cells	MLN	SD	1	263	52875
5HD	4	RORγT+ CD4+ T cells	MLN	SD	1	266	109434
5HD	4	RORγT+ CD4+ T cells	MLN	SD	1	269	46464
5HD	4	RORγT+ CD4+ T cells	MLN	SD	2	243	4129.65
5HD	4	RORγT+ CD4+ T cells	MLN	SD	2	244	70180
5HD	4	RORγT+ CD4+ T cells	MLN	SD	2	245	597807
5HD	4	RORγT+ CD4+ T cells	MLN	KD	1	275	122141
5HD	4	RORγT+ CD4+ T cells	MLN	KD	1	276	132891
5HD	4	RORγT+ CD4+ T cells	MLN	KD	2	270	7365.96
5HD	4	RORγT+ CD4+ T cells	MLN	KD	2	288	108144
5HD	4	RORγT+ CD4+ T cells	Spleen	SD	1	263	757680
5HD	4	RORγT+ CD4+ T cells	Spleen	SD	1	266	402900
5HD	4	RORγT+ CD4+ T cells	Spleen	SD	1	269	651852
5HD	4	RORγT+ CD4+ T cells	Spleen	SD	2	243	681762
5HD	4	RORγT+ CD4+ T cells	Spleen	SD	2	244	1169550
5HD	4	RORγT+ CD4+ T cells	Spleen	SD	2	245	211761
5HD	4	RORγT+ CD4+ T cells	Spleen	KD	1	275	1342170
5HD	4	RORγT+ CD4+ T cells	Spleen	KD	1	276	577800
5HD	4	RORγT+ CD4+ T cells	Spleen	KD	2	270	1070190
5HD	4	RORγT+ CD4+ T cells	Spleen	KD	2	288	1413120
5HD	4	Tregs	LP	SD	1	263	15660
5HD	4	Tregs	LP	SD	1	266	14524.8
5HD	4	Tregs	LP	SD	1	269	17509.5
5HD	4	Tregs	LP	SD	2	243	4456.65
5HD	4	Tregs	LP	SD	2	244	23117.4
5HD	4	Tregs	LP	SD	2	245	11770.2
5HD	4	Tregs	LP	KD	1	275	45427.2
5HD	4	Tregs	LP	KD	1	276	13452
5HD	4	Tregs	LP	KD	2	270	14131.4
5HD	4	Tregs	LP	KD	2	288	36792
5HD	4	Tregs	MLN	SD	1	263	212205
5HD	4	Tregs	MLN	SD	1	266	265167
5HD	4	Tregs	MLN	SD	1	269	166320
5HD	4	Tregs	MLN	SD	2	243	25466.2
5HD	4	Tregs	MLN	SD	2	244	555060
5HD	4	Tregs	MLN	SD	2	245	127627
5HD	4	Tregs	MLN	KD	1	275	207385
5HD	4	Tregs	MLN	KD	1	276	122018
5HD	4	Tregs	MLN	KD	2	270	341991
5HD	4	Tregs	MLN	KD	2	288	189252
5HD	4	Tregs	Spleen	SD	1	263	843780
5HD	4	Tregs	Spleen	SD	1	266	394842
5HD	4	Tregs	Spleen	SD	1	269	480312
5HD	4	Tregs	Spleen	SD	2	243	626484
5HD	4	Tregs	Spleen	SD	2	244	623760
5HD	4	Tregs	Spleen	SD	2	245	85560
5HD	4	Tregs	Spleen	KD	1	275	1789560
5HD	4	Tregs	Spleen	KD	1	276	552120
5HD	4	Tregs	Spleen	KD	2	270	666930
5HD	4	Tregs	Spleen	KD	2	288	786432
5HD	4	IL17+ RORγT+ CD4+ T cells	LP	SD	1	263	16077.6
5HD	4	IL17+ RORγT+ CD4+ T cells	LP	SD	1	266	18583.2
5HD	4	IL17+ RORγT+ CD4+ T cells	LP	SD	1	269	23346
5HD	4	IL17+ RORγT+ CD4+ T cells	LP	SD	2	243	6077.25
5HD	4	IL17+ RORγT+ CD4+ T cells	LP	SD	2	244	24401.7
5HD	4	IL17+ RORγT+ CD4+ T cells	LP	SD	2	245	7967.52
5HD	4	IL17+ RORγT+ CD4+ T cells	LP	KD	1	275	22713.6
5HD	4	IL17+ RORγT+ CD4+ T cells	LP	KD	1	276	28585.5
5HD	4	IL17+ RORγT+ CD4+ T cells	LP	KD	2	270	27351
5HD	4	IL17+ RORγT+ CD4+ T cells	LP	KD	2	288	31536
5HD	4	IL17+ RORγT+ CD4+ T cells	MLN	SD	1	263	3736.5
5HD	4	IL17+ RORγT+ CD4+ T cells	MLN	SD	1	266	2841.07
5HD	4	IL17+ RORγT+ CD4+ T cells	MLN	SD	1	269	580.8
5HD	4	IL17+ RORγT+ CD4+ T cells	MLN	SD	2	243	536.855
5HD	4	IL17+ RORγT+ CD4+ T cells	MLN	SD	2	244	30624
5HD	4	IL17+ RORγT+ CD4+ T cells	MLN	SD	2	245	3700.71
5HD	4	IL17+ RORγT+ CD4+ T cells	MLN	KD	1	275	4453.05
5HD	4	IL17+ RORγT+ CD4+ T cells	MLN	KD	1	276	4590.78
5HD	4	IL17+ RORγT+ CD4+ T cells	MLN	KD	2	270	1074.64
5HD	4	IL17+ RORγT+ CD4+ T cells	MLN	KD	2	288	427.169
5HD	4	IL17+ RORγT+ CD4+ T cells	Spleen	SD	1	263	122262
5HD	4	IL17+ RORγT+ CD4+ T cells	Spleen	SD	1	266	61240.8
5HD	4	IL17+ RORγT+ CD4+ T cells	Spleen	SD	1	269	91488
5HD	4	IL17+ RORγT+ CD4+ T cells	Spleen	SD	2	243	46065
5HD	4	IL17+ RORγT+ CD4+ T cells	Spleen	SD	2	244	90445.2
5HD	4	IL17+ RORγT+ CD4+ T cells	Spleen	SD	2	245	19892.7
5HD	4	IL17+ RORγT+ CD4+ T cells	Spleen	KD	1	275	41706.7
5HD	4	IL17+ RORγT+ CD4+ T cells	Spleen	KD	1	276	39804
5HD	4	IL17+ RORγT+ CD4+ T cells	Spleen	KD	2	270	27918
5HD	4	IL17+ RORγT+ CD4+ T cells	Spleen	KD	2	288	35635.2
GF	1	Macrophages	LP	SD	1	257	1427.92
GF	1	Macrophages	LP	SD	1	260	3095.4
GF	1	Macrophages	LP	SD	2	261	603.855
GF	1	Macrophages	LP	SD	2	267	9315
GF	1	Macrophages	LP	SD	3	258	1556.23
GF	1	Macrophages	LP	SD	3	264	742.513
GF	1	Macrophages	LP	SD	3	268	1010.38
GF	1	Macrophages	LP	KD	1	226	1369.76
GF	1	Macrophages	LP	KD	1	262	5068.05
GF	1	Macrophages	LP	KD	2	210	739.073
GF	1	Macrophages	LP	KD	2	277	0
GF	1	Macrophages	LP	KD	3	234	906.262
GF	1	Macrophages	LP	KD	3	278	993.838
GF	1	Macrophages	MLN	SD	1	257	1521.33
GF	1	Macrophages	MLN	SD	1	260	4253.13
GF	1	Macrophages	MLN	SD	2	261	154.308
GF	1	Macrophages	MLN	SD	2	267	846.9
GF	1	Macrophages	MLN	SD	3	258	4362.23
GF	1	Macrophages	MLN	SD	3	264	1253.33
GF	1	Macrophages	MLN	SD	3	268	4953.42
GF	1	Macrophages	MLN	KD	1	226	0
GF	1	Macrophages	MLN	KD	1	262	1583.43
GF	1	Macrophages	MLN	KD	2	210	353.115
GF	1	Macrophages	MLN	KD	2	277	1847.52
GF	1	Macrophages	MLN	KD	3	234	3106.5
GF	1	Macrophages	MLN	KD	3	278	518.76
GF	1	Macrophages	Spleen	SD	1	257	24715.2
GF	1	Macrophages	Spleen	SD	1	260	72118.8
GF	1	Macrophages	Spleen	SD	2	261	86802
GF	1	Macrophages	Spleen	SD	2	267	20228.6
GF	1	Macrophages	Spleen	SD	3	258	33290.4
GF	1	Macrophages	Spleen	SD	3	264	105050
GF	1	Macrophages	Spleen	SD	3	268	63504
GF	1	Macrophages	Spleen	KD	1	226	103475
GF	1	Macrophages	Spleen	KD	2	210	80376
GF	1	Macrophages	Spleen	KD	2	277	40377.6
GF	1	Macrophages	Spleen	KD	3	234	79153.2
GF	1	Macrophages	Spleen	KD	3	278	43443.6
GF	1	Dendritic cells	LP	SD	1	257	994308
GF	1	Dendritic cells	LP	SD	1	260	785106
GF	1	Dendritic cells	LP	SD	2	261	31311
GF	1	Dendritic cells	LP	SD	2	267	2323575
GF	1	Dendritic cells	LP	SD	3	258	2161425
GF	1	Dendritic cells	LP	SD	3	264	1.1761e+06
GF	1	Dendritic cells	LP	SD	3	268	1843659
GF	1	Dendritic cells	LP	KD	1	226	930471
GF	1	Dendritic cells	LP	KD	1	262	1.50092e+06
GF	1	Dendritic cells	LP	KD	2	210	196737
GF	1	Dendritic cells	LP	KD	2	277	91628.3
GF	1	Dendritic cells	LP	KD	3	234	1140396
GF	1	Dendritic cells	LP	KD	3	278	1195992
GF	1	Dendritic cells	MLN	SD	1	257	893110
GF	1	Dendritic cells	MLN	SD	1	260	457718
GF	1	Dendritic cells	MLN	SD	2	261	73847.4
GF	1	Dendritic cells	MLN	SD	2	267	361626
GF	1	Dendritic cells	MLN	SD	3	258	909836
GF	1	Dendritic cells	MLN	SD	3	264	818348
GF	1	Dendritic cells	MLN	SD	3	268	1.03334e+06
GF	1	Dendritic cells	MLN	KD	1	226	1571982
GF	1	Dendritic cells	MLN	KD	1	262	336900
GF	1	Dendritic cells	MLN	KD	2	210	163734
GF	1	Dendritic cells	MLN	KD	2	277	676654
GF	1	Dendritic cells	MLN	KD	3	234	420620
GF	1	Dendritic cells	MLN	KD	3	278	140930
GF	1	Dendritic cells	Spleen	SD	1	257	2926800
GF	1	Dendritic cells	Spleen	SD	1	260	6929676
GF	1	Dendritic cells	Spleen	SD	2	261	8868900
GF	1	Dendritic cells	Spleen	SD	2	267	2.92125e+06
GF	1	Dendritic cells	Spleen	SD	3	258	4320186
GF	1	Dendritic cells	Spleen	SD	3	264	10008648
GF	1	Dendritic cells	Spleen	SD	3	268	6138720
GF	1	Dendritic cells	Spleen	KD	1	226	7088796
GF	1	Dendritic cells	Spleen	KD	1	262	3289248
GF	1	Dendritic cells	Spleen	KD	2	210	7334310
GF	1	Dendritic cells	Spleen	KD	2	277	5602392
GF	1	Dendritic cells	Spleen	KD	3	234	8267112
GF	1	Dendritic cells	Spleen	KD	3	278	11337720
GF	2	CD8+ T cells	IEL	SD	1	257	50352
GF	2	CD8+ T cells	IEL	SD	1	260	45358.9
GF	2	CD8+ T cells	IEL	SD	2	261	40060.8
GF	2	CD8+ T cells	IEL	SD	2	267	44651.2
GF	2	CD8+ T cells	IEL	SD	3	258	84312.8
GF	2	CD8+ T cells	IEL	SD	3	264	74605.1
GF	2	CD8+ T cells	IEL	SD	3	268	41779.5
GF	2	CD8+ T cells	IEL	KD	1	226	33320.7
GF	2	CD8+ T cells	IEL	KD	1	262	51018
GF	2	CD8+ T cells	IEL	KD	2	210	36292.1
GF	2	CD8+ T cells	IEL	KD	2	277	32125.7
GF	2	CD8+ T cells	IEL	KD	3	234	62135.8
GF	2	CD8+ T cells	IEL	KD	3	278	65364
GF	2	CD8+ T cells	LP	SD	1	257	37380
GF	2	CD8+ T cells	LP	SD	1	260	70350
GF	2	CD8+ T cells	LP	SD	2	261	49650.3
GF	2	CD8+ T cells	LP	SD	2	267	445050
GF	2	CD8+ T cells	LP	SD	3	258	137204
GF	2	CD8+ T cells	LP	SD	3	264	35228.7
GF	2	CD8+ T cells	LP	SD	3	268	143718
GF	2	CD8+ T cells	LP	KD	1	226	110688
GF	2	CD8+ T cells	LP	KD	1	262	136448
GF	2	CD8+ T cells	LP	KD	2	210	42638.8
GF	2	CD8+ T cells	LP	KD	2	277	32974.5
GF	2	CD8+ T cells	LP	KD	3	234	117067
GF	2	CD8+ T cells	LP	KD	3	278	65620.8
GF	2	CD8+ T cells	MLN	SD	1	257	1127574
GF	2	CD8+ T cells	MLN	SD	1	260	1174674
GF	2	CD8+ T cells	MLN	SD	2	261	193987
GF	2	CD8+ T cells	MLN	SD	2	267	609768
GF	2	CD8+ T cells	MLN	SD	3	258	264226
GF	2	CD8+ T cells	MLN	SD	3	264	180626
GF	2	CD8+ T cells	MLN	SD	3	268	1898811
GF	2	CD8+ T cells	MLN	KD	1	226	1656954
GF	2	CD8+ T cells	MLN	KD	1	262	301526
GF	2	CD8+ T cells	MLN	KD	2	210	325238
GF	2	CD8+ T cells	MLN	KD	2	277	1578090
GF	2	CD8+ T cells	MLN	KD	3	234	826329
GF	2	CD8+ T cells	Spleen	SD	1	257	2790216
GF	2	CD8+ T cells	Spleen	SD	1	260	5126706
GF	2	CD8+ T cells	Spleen	SD	2	261	7434780
GF	2	CD8+ T cells	Spleen	SD	2	267	4.48005e+06
GF	2	CD8+ T cells	Spleen	SD	3	258	4176432
GF	2	CD8+ T cells	Spleen	SD	3	264	6937944
GF	2	CD8+ T cells	Spleen	SD	3	268	6997200
GF	2	CD8+ T cells	Spleen	KD	1	226	6208488
GF	2	CD8+ T cells	Spleen	KD	1	262	2078622
GF	2	CD8+ T cells	Spleen	KD	2	210	3436074
GF	2	CD8+ T cells	Spleen	KD	2	277	7772688
GF	2	CD8+ T cells	Spleen	KD	3	234	2858310
GF	2	CD8+ T cells	Spleen	KD	3	278	6113892
GF	2	IFNγ+ CD8+ T cells	IEL	SD	1	257	226.584
GF	2	IFNγ+ CD8+ T cells	IEL	SD	1	260	498.948
GF	2	IFNγ+ CD8+ T cells	IEL	SD	2	261	1534.33
GF	2	IFNγ+ CD8+ T cells	IEL	SD	2	267	2594.24
GF	2	IFNγ+ CD8+ T cells	IEL	SD	3	258	30184
GF	2	IFNγ+ CD8+ T cells	IEL	SD	3	264	22306.9
GF	2	IFNγ+ CD8+ T cells	IEL	SD	3	268	12157.8
GF	2	IFNγ+ CD8+ T cells	IEL	KD	1	226	186.596
GF	2	IFNγ+ CD8+ T cells	IEL	KD	1	262	265.294
GF	2	IFNγ+ CD8+ T cells	IEL	KD	2	210	910.93
GF	2	IFNγ+ CD8+ T cells	IEL	KD	2	277	1307.51
GF	2	IFNγ+ CD8+ T cells	IEL	KD	3	234	17584.4
GF	2	IFNγ+ CD8+ T cells	IEL	KD	3	278	19282.4
GF	2	IFNγ+ CD8+ T cells	LP	SD	1	257	2078.33
GF	2	IFNγ+ CD8+ T cells	LP	SD	1	260	2588.88
GF	2	IFNγ+ CD8+ T cells	LP	SD	2	261	3639.37
GF	2	IFNγ+ CD8+ T cells	LP	SD	2	267	17802
GF	2	IFNγ+ CD8+ T cells	LP	SD	3	258	66955.3
GF	2	IFNγ+ CD8+ T cells	LP	SD	3	264	17931.4
GF	2	IFNγ+ CD8+ T cells	LP	SD	3	268	79188.8
GF	2	IFNγ+ CD8+ T cells	LP	KD	1	226	420.614
GF	2	IFNγ+ CD8+ T cells	LP	KD	1	262	2947.27
GF	2	IFNγ+ CD8+ T cells	LP	KD	2	210	8357.21
GF	2	IFNγ+ CD8+ T cells	LP	KD	2	277	2773.16
GF	2	IFNγ+ CD8+ T cells	LP	KD	3	234	24232.9
GF	2	IFNγ+ CD8+ T cells	LP	KD	3	278	30185.6
GF	2	IFNγ+ CD8+ T cells	MLN	SD	1	257	148840
GF	2	IFNγ+ CD8+ T cells	MLN	SD	1	260	129214
GF	2	IFNγ+ CD8+ T cells	MLN	SD	2	261	2618.83
GF	2	IFNγ+ CD8+ T cells	MLN	SD	2	267	10731.9
GF	2	IFNγ+ CD8+ T cells	MLN	SD	3	258	202926
GF	2	IFNγ+ CD8+ T cells	MLN	SD	3	264	54549.1
GF	2	IFNγ+ CD8+ T cells	MLN	SD	3	268	495590
GF	2	IFNγ+ CD8+ T cells	MLN	KD	1	226	12592.9
GF	2	IFNγ+ CD8+ T cells	MLN	KD	1	262	17970.9
GF	2	IFNγ+ CD8+ T cells	MLN	KD	2	210	8228.51
GF	2	IFNγ+ CD8+ T cells	MLN	KD	2	277	19252.7
GF	2	IFNγ+ CD8+ T cells	MLN	KD	3	234	109902
GF	2	IFNγ+ CD8+ T cells	Spleen	SD	1	257	404581
GF	2	IFNγ+ CD8+ T cells	Spleen	SD	1	260	458328
GF	2	IFNγ+ CD8+ T cells	Spleen	SD	2	261	158361
GF	2	IFNγ+ CD8+ T cells	Spleen	SD	2	267	85120.9
GF	2	IFNγ+ CD8+ T cells	Spleen	SD	3	258	434349
GF	2	IFNγ+ CD8+ T cells	Spleen	SD	3	264	756236
GF	2	IFNγ+ CD8+ T cells	Spleen	SD	3	268	811675
GF	2	IFNγ+ CD8+ T cells	Spleen	KD	1	226	550072
GF	2	IFNγ+ CD8+ T cells	Spleen	KD	1	262	65268.7
GF	2	IFNγ+ CD8+ T cells	Spleen	KD	2	210	30237.5
GF	2	IFNγ+ CD8+ T cells	Spleen	KD	2	277	135245
GF	2	IFNγ+ CD8+ T cells	Spleen	KD	3	234	342997
GF	2	IFNγ+ CD8+ T cells	Spleen	KD	3	278	1.08216e+06
GF	2	TNFα+ CD8+ T cells	IEL	SD	1	257	1485.38
GF	2	TNFα+ CD8+ T cells	IEL	SD	1	260	648.633
GF	2	TNFα+ CD8+ T cells	IEL	SD	2	261	4286.51
GF	2	TNFα+ CD8+ T cells	IEL	SD	2	267	6072.57
GF	2	TNFα+ CD8+ T cells	IEL	SD	3	258	26389.9
GF	2	TNFα+ CD8+ T cells	IEL	SD	3	264	13205.1
GF	2	TNFα+ CD8+ T cells	IEL	SD	3	268	10904.4
GF	2	TNFα+ CD8+ T cells	IEL	KD	1	226	139.947
GF	2	TNFα+ CD8+ T cells	IEL	KD	1	262	214.276
GF	2	TNFα+ CD8+ T cells	IEL	KD	2	210	2460.6
GF	2	TNFα+ CD8+ T cells	IEL	KD	2	277	3951.45
GF	2	TNFα+ CD8+ T cells	IEL	KD	3	234	18765
GF	2	TNFα+ CD8+ T cells	IEL	KD	3	278	11438.7
GF	2	TNFα+ CD8+ T cells	LP	SD	1	257	5420.1
GF	2	TNFα+ CD8+ T cells	LP	SD	1	260	24059.7
GF	2	TNFα+ CD8+ T cells	LP	SD	2	261	5262.93
GF	2	TNFα+ CD8+ T cells	LP	SD	2	267	56966.4
GF	2	TNFα+ CD8+ T cells	LP	SD	3	258	70522.6
GF	2	TNFα+ CD8+ T cells	LP	SD	3	264	23004.3
GF	2	TNFα+ CD8+ T cells	LP	SD	3	268	96291.3
GF	2	TNFα+ CD8+ T cells	LP	KD	1	226	3110.33
GF	2	TNFα+ CD8+ T cells	LP	KD	1	262	9510.39
GF	2	TNFα+ CD8+ T cells	LP	KD	2	210	8058.74
GF	2	TNFα+ CD8+ T cells	LP	KD	2	277	7287.37
GF	2	TNFα+ CD8+ T cells	LP	KD	3	234	37344.4
GF	2	TNFα+ CD8+ T cells	LP	KD	3	278	31694.8
GF	2	TNFα+ CD8+ T cells	MLN	SD	1	257	8344.05
GF	2	TNFα+ CD8+ T cells	MLN	SD	1	260	12803.9
GF	2	TNFα+ CD8+ T cells	MLN	SD	2	261	13326.9
GF	2	TNFα+ CD8+ T cells	MLN	SD	2	267	26829.8
GF	2	TNFα+ CD8+ T cells	MLN	SD	3	258	169897
GF	2	TNFα+ CD8+ T cells	MLN	SD	3	264	63219.2
GF	2	TNFα+ CD8+ T cells	MLN	SD	3	268	355078
GF	2	TNFα+ CD8+ T cells	MLN	KD	1	226	6296.43
GF	2	TNFα+ CD8+ T cells	MLN	KD	1	262	2532.81
GF	2	TNFα+ CD8+ T cells	MLN	KD	2	210	30962.6
GF	2	TNFα+ CD8+ T cells	MLN	KD	2	277	37716.4
GF	2	TNFα+ CD8+ T cells	MLN	KD	3	234	155350
GF	2	TNFα+ CD8+ T cells	Spleen	SD	1	257	43248.3
GF	2	TNFα+ CD8+ T cells	Spleen	SD	1	260	37425
GF	2	TNFα+ CD8+ T cells	Spleen	SD	2	261	147209
GF	2	TNFα+ CD8+ T cells	Spleen	SD	2	267	66752.7
GF	2	TNFα+ CD8+ T cells	Spleen	SD	3	258	186269
GF	2	TNFα+ CD8+ T cells	Spleen	SD	3	264	677837
GF	2	TNFα+ CD8+ T cells	Spleen	SD	3	268	353359
GF	2	TNFα+ CD8+ T cells	Spleen	KD	1	226	50909.6
GF	2	TNFα+ CD8+ T cells	Spleen	KD	1	262	8938.07
GF	2	TNFα+ CD8+ T cells	Spleen	KD	2	210	115108
GF	2	TNFα+ CD8+ T cells	Spleen	KD	2	277	122031
GF	2	TNFα+ CD8+ T cells	Spleen	KD	3	234	232095
GF	2	TNFα+ CD8+ T cells	Spleen	KD	3	278	301415
GF	3	Th1 cells	LP	SD	1	257	84105
GF	3	Th1 cells	LP	SD	1	260	87234
GF	3	Th1 cells	LP	SD	2	261	17221
GF	3	Th1 cells	LP	SD	2	267	372600
GF	3	Th1 cells	LP	SD	3	258	56385
GF	3	Th1 cells	LP	SD	3	264	33873.8
GF	3	Th1 cells	LP	SD	3	268	45002.7
GF	3	Th1 cells	LP	KD	1	226	65721
GF	3	Th1 cells	LP	KD	1	262	128650
GF	3	Th1 cells	LP	KD	2	210	108467
GF	3	Th1 cells	LP	KD	2	277	17946.3
GF	3	Th1 cells	LP	KD	3	234	35322
GF	3	Th1 cells	LP	KD	3	278	30693.6
GF	3	Th1 cells	MLN	SD	1	257	5995.83
GF	3	Th1 cells	MLN	SD	1	260	8303.73
GF	3	Th1 cells	MLN	SD	2	261	1543.08
GF	3	Th1 cells	MLN	SD	2	267	5928.3
GF	3	Th1 cells	MLN	SD	3	258	27419.7
GF	3	Th1 cells	MLN	SD	3	264	10321.5
GF	3	Th1 cells	MLN	SD	3	268	26143
GF	3	Th1 cells	MLN	KD	1	226	7222.62
GF	3	Th1 cells	MLN	KD	1	262	14486.7
GF	3	Th1 cells	MLN	KD	2	210	13567
GF	3	Th1 cells	MLN	KD	2	277	6466.32
GF	3	Th1 cells	MLN	KD	3	234	14911.2
GF	3	Th1 cells	MLN	KD	3	278	4755.3
GF	3	Th1 cells	Spleen	SD	1	257	195120
GF	3	Th1 cells	Spleen	SD	1	260	611442
GF	3	Th1 cells	Spleen	SD	2	261	156621
GF	3	Th1 cells	Spleen	SD	2	267	261782
GF	3	Th1 cells	Spleen	SD	3	258	75660
GF	3	Th1 cells	Spleen	SD	3	264	1327560
GF	3	Th1 cells	Spleen	SD	3	268	1023120
GF	3	Th1 cells	Spleen	KD	1	226	710424
GF	3	Th1 cells	Spleen	KD	1	262	144666
GF	3	Th1 cells	Spleen	KD	2	210	200940
GF	3	Th1 cells	Spleen	KD	2	277	100944
GF	3	Th1 cells	Spleen	KD	3	234	615636
GF	3	Th1 cells	Spleen	KD	3	278	943044
GF	3	IL4+ Th2 cells	LP	SD	1	257	252315
GF	3	IL4+ Th2 cells	LP	SD	1	260	264516
GF	3	IL4+ Th2 cells	LP	SD	2	261	21917.7
GF	3	IL4+ Th2 cells	LP	SD	2	267	501975
GF	3	IL4+ Th2 cells	LP	SD	3	258	45108
GF	3	IL4+ Th2 cells	LP	SD	3	264	23034.2
GF	3	IL4+ Th2 cells	LP	SD	3	268	33389.1
GF	3	IL4+ Th2 cells	LP	KD	1	226	214458
GF	3	IL4+ Th2 cells	LP	KD	1	262	467820
GF	3	IL4+ Th2 cells	LP	KD	2	210	117444
GF	3	IL4+ Th2 cells	LP	KD	2	277	23344.8
GF	3	IL4+ Th2 cells	LP	KD	3	234	33303.6
GF	3	IL4+ Th2 cells	LP	KD	3	278	30693.6
GF	3	IL4+ Th2 cells	MLN	SD	1	257	64432.8
GF	3	IL4+ Th2 cells	MLN	SD	1	260	77974.1
GF	3	IL4+ Th2 cells	MLN	SD	2	261	10360.7
GF	3	IL4+ Th2 cells	MLN	SD	2	267	30488.4
GF	3	IL4+ Th2 cells	MLN	SD	3	258	54839.4
GF	3	IL4+ Th2 cells	MLN	SD	3	264	28015.5
GF	3	IL4+ Th2 cells	MLN	SD	3	268	48158.2
GF	3	IL4+ Th2 cells	MLN	KD	1	226	74350.5
GF	3	IL4+ Th2 cells	MLN	KD	1	262	47502.9
GF	3	IL4+ Th2 cells	MLN	KD	2	210	47391.8
GF	3	IL4+ Th2 cells	MLN	KD	2	277	40029.6
GF	3	IL4+ Th2 cells	MLN	KD	3	234	42869.7
GF	3	IL4+ Th2 cells	MLN	KD	3	278	13401.3
GF	3	IL4+ Th2 cells	Spleen	SD	1	257	969096
GF	3	IL4+ Th2 cells	Spleen	SD	1	260	3135600
GF	3	IL4+ Th2 cells	Spleen	SD	2	261	2453100
GF	3	IL4+ Th2 cells	Spleen	SD	2	267	987634
GF	3	IL4+ Th2 cells	Spleen	SD	3	258	40099.8
GF	3	IL4+ Th2 cells	Spleen	SD	3	264	658008
GF	3	IL4+ Th2 cells	Spleen	SD	3	268	540960
GF	3	IL4+ Th2 cells	Spleen	KD	1	226	3830112
GF	3	IL4+ Th2 cells	Spleen	KD	1	262	928908
GF	3	IL4+ Th2 cells	Spleen	KD	2	210	1989306
GF	3	IL4+ Th2 cells	Spleen	KD	2	277	1640340
GF	3	IL4+ Th2 cells	Spleen	KD	3	234	322476
GF	3	IL4+ Th2 cells	Spleen	KD	3	278	381456
GF	3	Th2 cells	LP	SD	1	257	252315
GF	3	Th2 cells	LP	SD	1	260	264516
GF	3	Th2 cells	LP	SD	2	261	21917.7
GF	3	Th2 cells	LP	SD	2	267	501975
GF	3	Th2 cells	LP	SD	3	258	45108
GF	3	Th2 cells	LP	SD	3	264	23034.2
GF	3	Th2 cells	LP	SD	3	268	33389.1
GF	3	Th2 cells	LP	KD	1	226	214458
GF	3	Th2 cells	LP	KD	1	262	467820
GF	3	Th2 cells	LP	KD	2	210	117444
GF	3	Th2 cells	LP	KD	2	277	23344.8
GF	3	Th2 cells	LP	KD	3	234	33303.6
GF	3	Th2 cells	LP	KD	3	278	30693.6
GF	3	Th2 cells	MLN	SD	1	257	64432.8
GF	3	Th2 cells	MLN	SD	1	260	77974.1
GF	3	Th2 cells	MLN	SD	2	261	10360.7
GF	3	Th2 cells	MLN	SD	2	267	30488.4
GF	3	Th2 cells	MLN	SD	3	258	54839.4
GF	3	Th2 cells	MLN	SD	3	264	28015.5
GF	3	Th2 cells	MLN	SD	3	268	48158.2
GF	3	Th2 cells	MLN	KD	1	226	74350.5
GF	3	Th2 cells	MLN	KD	1	262	47502.9
GF	3	Th2 cells	MLN	KD	2	210	47391.8
GF	3	Th2 cells	MLN	KD	2	277	40029.6
GF	3	Th2 cells	MLN	KD	3	234	42869.7
GF	3	Th2 cells	MLN	KD	3	278	13401.3
GF	3	Th2 cells	Spleen	SD	1	257	969096
GF	3	Th2 cells	Spleen	SD	1	260	3135600
GF	3	Th2 cells	Spleen	SD	2	261	2453100
GF	3	Th2 cells	Spleen	SD	2	267	987634
GF	3	Th2 cells	Spleen	SD	3	258	40099.8
GF	3	Th2 cells	Spleen	SD	3	264	658008
GF	3	Th2 cells	Spleen	SD	3	268	540960
GF	3	Th2 cells	Spleen	KD	1	226	3830112
GF	3	Th2 cells	Spleen	KD	1	262	928908
GF	3	Th2 cells	Spleen	KD	2	210	1989306
GF	3	Th2 cells	Spleen	KD	2	277	1640340
GF	3	Th2 cells	Spleen	KD	3	234	322476
GF	3	Th2 cells	Spleen	KD	3	278	381456
GF	3	IL17+ CD4+ T cells	LP	SD	1	257	199983
GF	3	IL17+ CD4+ T cells	LP	SD	1	260	270144
GF	3	IL17+ CD4+ T cells	LP	SD	2	261	34665.8
GF	3	IL17+ CD4+ T cells	LP	SD	2	267	791775
GF	3	IL17+ CD4+ T cells	LP	SD	3	258	402213
GF	3	IL17+ CD4+ T cells	LP	SD	3	264	257440
GF	3	IL17+ CD4+ T cells	LP	SD	3	268	344053
GF	3	IL17+ CD4+ T cells	LP	KD	1	226	209270
GF	3	IL17+ CD4+ T cells	LP	KD	1	262	378154
GF	3	IL17+ CD4+ T cells	LP	KD	2	210	90514.1
GF	3	IL17+ CD4+ T cells	LP	KD	2	277	35017.2
GF	3	IL17+ CD4+ T cells	LP	KD	3	234	211932
GF	3	IL17+ CD4+ T cells	LP	KD	3	278	237082
GF	3	IL17+ CD4+ T cells	MLN	SD	1	260	8101.2
GF	3	IL17+ CD4+ T cells	MLN	SD	2	261	6833.64
GF	3	IL17+ CD4+ T cells	MLN	SD	2	267	20325.6
GF	3	IL17+ CD4+ T cells	MLN	SD	3	264	884.7
GF	3	IL17+ CD4+ T cells	MLN	SD	3	258	22434.3
GF	3	IL17+ CD4+ T cells	MLN	SD	3	264	17694
GF	3	IL17+ CD4+ T cells	MLN	SD	3	268	27519
GF	3	IL17+ CD4+ T cells	MLN	KD	1	262	5390.4
GF	3	IL17+ CD4+ T cells	MLN	KD	2	210	30107.7
GF	3	IL17+ CD4+ T cells	MLN	KD	2	277	24633.6
GF	3	IL17+ CD4+ T cells	MLN	KD	3	234	24230.7
GF	3	IL17+ CD4+ T cells	MLN	KD	3	278	6484.5
GF	3	IL17+ CD4+ T cells	Spleen	SD	1	257	123576
GF	3	IL17+ CD4+ T cells	Spleen	SD	1	260	376272
GF	3	IL17+ CD4+ T cells	Spleen	SD	2	261	1264290
GF	3	IL17+ CD4+ T cells	Spleen	SD	2	267	999533
GF	3	IL17+ CD4+ T cells	Spleen	SD	3	258	355602
GF	3	IL17+ CD4+ T cells	Spleen	SD	3	264	634920
GF	3	IL17+ CD4+ T cells	Spleen	SD	3	268	564480
GF	3	IL17+ CD4+ T cells	Spleen	KD	1	226	432432
GF	3	IL17+ CD4+ T cells	Spleen	KD	1	262	106596
GF	3	IL17+ CD4+ T cells	Spleen	KD	2	210	4782372
GF	3	IL17+ CD4+ T cells	Spleen	KD	2	277	1930554
GF	3	IL17+ CD4+ T cells	Spleen	KD	3	234	454398
GF	3	IL17+ CD4+ T cells	Spleen	KD	3	278	275496
GF	4	IFNγ+ Th1 cells	LP	SD	1	257	26166
GF	4	IFNγ+ Th1 cells	LP	SD	1	260	26733
GF	4	IFNγ+ Th1 cells	LP	SD	2	261	10511.5
GF	4	IFNγ+ Th1 cells	LP	SD	2	267	274275
GF	4	IFNγ+ Th1 cells	LP	SD	3	258	43228.5
GF	4	IFNγ+ Th1 cells	LP	SD	3	264	24389.1
GF	4	IFNγ+ Th1 cells	LP	SD	3	268	36292.5
GF	4	IFNγ+ Th1 cells	LP	KD	1	226	19024.5
GF	4	IFNγ+ Th1 cells	LP	KD	1	262	46782
GF	4	IFNγ+ Th1 cells	LP	KD	2	210	67324.5
GF	4	IFNγ+ Th1 cells	LP	KD	2	277	13861
GF	4	IFNγ+ Th1 cells	LP	KD	3	234	28257.6
GF	4	IFNγ+ Th1 cells	LP	KD	3	278	26460
GF	4	IFNγ+ Th1 cells	MLN	SD	1	257	3669.09
GF	4	IFNγ+ Th1 cells	MLN	SD	1	260	3645.54
GF	4	IFNγ+ Th1 cells	MLN	SD	2	261	1212.42
GF	4	IFNγ+ Th1 cells	MLN	SD	2	267	4107.47
GF	4	IFNγ+ Th1 cells	MLN	SD	3	258	16202.5
GF	4	IFNγ+ Th1 cells	MLN	SD	3	264	5308.2
GF	4	IFNγ+ Th1 cells	MLN	SD	3	268	13071.5
GF	4	IFNγ+ Th1 cells	MLN	KD	1	226	4036.17
GF	4	IFNγ+ Th1 cells	MLN	KD	1	262	10780.8
GF	4	IFNγ+ Th1 cells	MLN	KD	2	210	9478.35
GF	4	IFNγ+ Th1 cells	MLN	KD	2	277	3618.06
GF	4	IFNγ+ Th1 cells	MLN	KD	3	234	10562.1
GF	4	IFNγ+ Th1 cells	MLN	KD	3	278	3026.1
GF	4	IFNγ+ Th1 cells	Spleen	SD	1	257	136584
GF	4	IFNγ+ Th1 cells	Spleen	SD	1	260	391950
GF	4	IFNγ+ Th1 cells	Spleen	SD	2	261	133977
GF	4	IFNγ+ Th1 cells	Spleen	SD	2	267	124942
GF	4	IFNγ+ Th1 cells	Spleen	SD	3	258	51448.8
GF	4	IFNγ+ Th1 cells	Spleen	SD	3	264	531024
GF	4	IFNγ+ Th1 cells	Spleen	SD	3	268	529200
GF	4	IFNγ+ Th1 cells	Spleen	KD	1	226	571428
GF	4	IFNγ+ Th1 cells	Spleen	KD	1	262	114210
GF	4	IFNγ+ Th1 cells	Spleen	KD	2	210	190893
GF	4	IFNγ+ Th1 cells	Spleen	KD	2	277	87064.2
GF	4	IFNγ+ Th1 cells	Spleen	KD	3	234	337134
GF	4	IFNγ+ Th1 cells	Spleen	KD	3	278	413244
GF	4	RORγT+ CD4+ T cells	LP	SD	1	257	2616.6
GF	4	RORγT+ CD4+ T cells	LP	SD	1	260	2687.37
GF	4	RORγT+ CD4+ T cells	LP	SD	2	261	1028.79
GF	4	RORγT+ CD4+ T cells	LP	SD	2	267	93150
GF	4	RORγT+ CD4+ T cells	LP	SD	3	258	163516
GF	4	RORγT+ CD4+ T cells	LP	SD	3	264	90781.6
GF	4	RORγT+ CD4+ T cells	LP	SD	3	268	130653
GF	4	RORγT+ CD4+ T cells	LP	KD	1	226	1902.45
GF	4	RORγT+ CD4+ T cells	LP	KD	1	262	5068.05
GF	4	RORγT+ CD4+ T cells	LP	KD	2	210	10472.7
GF	4	RORγT+ CD4+ T cells	LP	KD	2	277	1896.77
GF	4	RORγT+ CD4+ T cells	LP	KD	3	234	153398
GF	4	RORγT+ CD4+ T cells	LP	KD	3	278	117482
GF	4	RORγT+ CD4+ T cells	MLN	SD	1	260	4961.98
GF	4	RORγT+ CD4+ T cells	MLN	SD	2	261	198.396
GF	4	RORγT+ CD4+ T cells	MLN	SD	2	267	508.14
GF	4	RORγT+ CD4+ T cells	MLN	SD	3	264	259.512
GF	4	RORγT+ CD4+ T cells	MLN	SD	3	258	755288
GF	4	RORγT+ CD4+ T cells	MLN	SD	3	264	606020
GF	4	RORγT+ CD4+ T cells	MLN	SD	3	268	641193
GF	4	RORγT+ CD4+ T cells	MLN	KD	1	262	2560.44
GF	4	RORγT+ CD4+ T cells	MLN	KD	2	210	1115.1
GF	4	RORγT+ CD4+ T cells	MLN	KD	2	277	496.521
GF	4	RORγT+ CD4+ T cells	MLN	KD	3	234	683430
GF	4	RORγT+ CD4+ T cells	MLN	KD	3	278	252896
GF	4	RORγT+ CD4+ T cells	Spleen	SD	1	257	33170.4
GF	4	RORγT+ CD4+ T cells	Spleen	SD	1	260	31356
GF	4	RORγT+ CD4+ T cells	Spleen	SD	2	261	8585.85
GF	4	RORγT+ CD4+ T cells	Spleen	SD	2	267	1172.07
GF	4	RORγT+ CD4+ T cells	Spleen	SD	3	258	1293786
GF	4	RORγT+ CD4+ T cells	Spleen	SD	3	264	1823952
GF	4	RORγT+ CD4+ T cells	Spleen	SD	3	268	1505280
GF	4	RORγT+ CD4+ T cells	Spleen	KD	1	226	35521.2
GF	4	RORγT+ CD4+ T cells	Spleen	KD	1	262	24364.8
GF	4	RORγT+ CD4+ T cells	Spleen	KD	2	210	0
GF	4	RORγT+ CD4+ T cells	Spleen	KD	2	277	4958.87
GF	4	RORγT+ CD4+ T cells	Spleen	KD	3	234	410424
GF	4	RORγT+ CD4+ T cells	Spleen	KD	3	278	953640
GF	4	Tregs	LP	SD	1	257	8784.3
GF	4	Tregs	LP	SD	1	260	6472.2
GF	4	Tregs	LP	SD	2	261	2460.15
GF	4	Tregs	LP	SD	2	267	93150
GF	4	Tregs	LP	SD	3	258	18795
GF	4	Tregs	LP	SD	3	264	6910.24
GF	4	Tregs	LP	SD	3	268	11323.3
GF	4	Tregs	LP	KD	1	226	27672
GF	4	Tregs	LP	KD	1	262	23391
GF	4	Tregs	LP	KD	2	210	6956.86
GF	4	Tregs	LP	KD	2	277	4814.86
GF	4	Tregs	LP	KD	3	234	13119.6
GF	4	Tregs	LP	KD	3	278	16934.4
GF	4	Tregs	MLN	SD	1	257	170031
GF	4	Tregs	MLN	SD	1	260	172150
GF	4	Tregs	MLN	SD	2	261	17525
GF	4	Tregs	MLN	SD	2	267	62247.2
GF	4	Tregs	MLN	SD	3	258	345239
GF	4	Tregs	MLN	SD	3	264	145238
GF	4	Tregs	MLN	SD	3	268	332980
GF	4	Tregs	MLN	KD	1	226	30802.3
GF	4	Tregs	MLN	KD	1	262	50871.9
GF	4	Tregs	MLN	KD	2	210	23788.8
GF	4	Tregs	MLN	KD	2	277	106232
GF	4	Tregs	MLN	KD	3	234	170858
GF	4	Tregs	MLN	KD	3	278	55982.8
GF	4	Tregs	Spleen	SD	1	257	292680
GF	4	Tregs	Spleen	SD	1	260	517374
GF	4	Tregs	Spleen	SD	2	261	603840
GF	4	Tregs	Spleen	SD	2	267	279631
GF	4	Tregs	Spleen	SD	3	258	310206
GF	4	Tregs	Spleen	SD	3	264	184704
GF	4	Tregs	Spleen	SD	3	268	458640
GF	4	Tregs	Spleen	KD	1	226	478764
GF	4	Tregs	Spleen	KD	1	262	114210
GF	4	Tregs	Spleen	KD	2	210	301410
GF	4	Tregs	Spleen	KD	2	277	504720
GF	4	Tregs	Spleen	KD	3	234	322476
GF	4	Tregs	Spleen	KD	3	278	582780
GF	4	IL17+ RORγT+ CD4+ T cells	LP	SD	1	257	1300.82
GF	4	IL17+ RORγT+ CD4+ T cells	LP	SD	1	260	1820.66
GF	4	IL17+ RORγT+ CD4+ T cells	LP	SD	2	261	10064.2
GF	4	IL17+ RORγT+ CD4+ T cells	LP	SD	2	267	274275
GF	4	IL17+ RORγT+ CD4+ T cells	LP	SD	3	258	90216
GF	4	IL17+ RORγT+ CD4+ T cells	LP	SD	3	264	52843.1
GF	4	IL17+ RORγT+ CD4+ T cells	LP	SD	3	268	79843.5
GF	4	IL17+ RORγT+ CD4+ T cells	LP	KD	1	226	1106.88
GF	4	IL17+ RORγT+ CD4+ T cells	LP	KD	1	262	3126.6
GF	4	IL17+ RORγT+ CD4+ T cells	LP	KD	2	210	33662.2
GF	4	IL17+ RORγT+ CD4+ T cells	LP	KD	2	277	10505.2
GF	4	IL17+ RORγT+ CD4+ T cells	LP	KD	3	234	79726.8
GF	4	IL17+ RORγT+ CD4+ T cells	LP	KD	3	278	74088
GF	4	IL17+ RORγT+ CD4+ T cells	MLN	SD	1	260	736.197
GF	4	IL17+ RORγT+ CD4+ T cells	MLN	SD	2	261	1322.64
GF	4	IL17+ RORγT+ CD4+ T cells	MLN	SD	2	267	1820.84
GF	4	IL17+ RORγT+ CD4+ T cells	MLN	SD	3	264	129.756
GF	4	IL17+ RORγT+ CD4+ T cells	MLN	SD	3	258	8475.18
GF	4	IL17+ RORγT+ CD4+ T cells	MLN	SD	3	264	5676.82
GF	4	IL17+ RORγT+ CD4+ T cells	MLN	SD	3	268	8255.7
GF	4	IL17+ RORγT+ CD4+ T cells	MLN	KD	1	262	606.42
GF	4	IL17+ RORγT+ CD4+ T cells	MLN	KD	2	210	2601.9
GF	4	IL17+ RORγT+ CD4+ T cells	MLN	KD	2	277	4464.84
GF	4	IL17+ RORγT+ CD4+ T cells	MLN	KD	3	234	8076.9
GF	4	IL17+ RORγT+ CD4+ T cells	MLN	KD	3	278	2809.95
GF	4	IL17+ RORγT+ CD4+ T cells	Spleen	SD	1	257	10406.4
GF	4	IL17+ RORγT+ CD4+ T cells	Spleen	SD	1	260	11225.4
GF	4	IL17+ RORγT+ CD4+ T cells	Spleen	SD	2	261	132090
GF	4	IL17+ RORγT+ CD4+ T cells	Spleen	SD	2	267	7734.48
GF	4	IL17+ RORγT+ CD4+ T cells	Spleen	SD	3	258	143754
GF	4	IL17+ RORγT+ CD4+ T cells	Spleen	SD	3	264	265512
GF	4	IL17+ RORγT+ CD4+ T cells	Spleen	SD	3	268	223440
GF	4	IL17+ RORγT+ CD4+ T cells	Spleen	KD	1	226	16988.4
GF	4	IL17+ RORγT+ CD4+ T cells	Spleen	KD	1	262	3730.86
GF	4	IL17+ RORγT+ CD4+ T cells	Spleen	KD	2	210	28131.6
GF	4	IL17+ RORγT+ CD4+ T cells	Spleen	KD	2	277	64351.8
GF	4	IL17+ RORγT+ CD4+ T cells	Spleen	KD	3	234	82084.8
GF	4	IL17+ RORγT+ CD4+ T cells	Spleen	KD	3	278	72052.8
