# Supplementary material for: Ketogenic diet suppresses colorectal cancer through the gut microbiome long chain fatty acid stearate
Source: Nat Commun. 2025 Feb 20;16:1792. doi: 10.1038/s41467-025-56678-0 (PMC11842570; doi:10.1038/s41467-025-56678-0)
Supplement: Supplementary file 16 — Source data [file 41467_2025_56678_MOESM16_ESM.zip › Tsenkova_et_al._Source_Data/Tsenkova_et_al._Source_Data_Supplementary_Figure_4.xlsx]

## Sheet: EDF4a_raw
metabolite	SD_243	SD_244	SD_246	SD_247	KD_240	KD_241	KD_261	KD_265	KD_266
Lactic acid	7.44987	5.83766	5.70791	6.06253	10.9773	6.66892	4.39725	3.5107	3.42198
Glycolic acid	0.0531043	0.0607056	0.0513622	0.0540668	0.0393953	0.053641	0.0350444	0.0388621	0.0328995
Alanine	1.97522	1.84364	2.54929	2.91235	3.44293	1.70936	1.27725	1.24758	1.45275
2-hydroxybutyric acid	0.0708877	0.0776555	0.0407324	0.097834	0.123732	0.0679651	0.0840308	0.0641192	0.0493481
3-hydroxybutyric acid	0.10569	0.126412	0.082565	0.119288	0.767309	0.424784	1.62543	1.29552	0.722494
2-amino-butanoic acid	0.045187	0.0495364	0.0431096	0.0713224	0.0924191	0.0601004	0.215185	0.161692	0.0818388
Carbonic acid	7.32348	5.71803	7.10848	6.92283	5.85572	5.43971	5.19266	5.19788	4.10548
Valine	1.59065	1.06481	1.59883	1.51571	1.92461	1.82922	1.47533	1.30666	1.97725
Glycerol	0.859789	0.745882	1.05388	0.66466	0.869081	1.3142	1.21899	1.73397	1.0883
Leucine	1.07077	0.671257	1.30189	1.0434	0.940645	0.858652	0.828964	0.751852	1.52794
Isoleucine	0.665829	0.461499	0.739521	0.618954	0.582705	0.556872	0.508866	0.46734	0.753894
Glycine	1.24044	0.999801	1.3202	1.65479	0.942047	0.864915	0.896661	0.900238	1.012
Phosphoric acid	6.00713	7.57929	8.39113	7.65737	7.08808	8.0587	7.99739	6.92225	6.29471
Proline	0.775057	0.479111	0.827025	0.898353	0.952497	0.722086	0.714855	0.559595	0.929613
Urea	20.4653	15.2911	16.8305	18.8425	21.5616	27.4182	20.5878	21.5173	22.6176
Serine	0.831219	0.588651	1.17634	0.936507	0.764117	0.74639	0.873003	0.760642	0.961614
Succinic acid	0.00458519	0.00679462	0.00637836	0.00361908	0.00359607	0.00699949	0.00822473	0.00664956	0.00699235
Threonine	0.783502	0.576356	1.05855	0.893285	0.904777	0.921868	1.06388	0.901716	1.04187
Fumaric acid	0.00705213	0.00528827	0.00428721	0.0043412	0.00714166	0.0112871	0.00216606	0.00315446	0.00212795
Threitol	0.0215243	0.0200891	0.0216367	0.0238225	0.0214849	0.0199381	0.0154627	0.0132108	0.0161025
Decanoic acid	0.00935215	0.00575475	0.00725397	0.00761921	0.0198199	0.0167626	0.025227	0.0409533	0.0205969
N-carboxyalanine	0.015978	0.00893745	0.0193269	0.0221309	0.04653	0.0108695	0.00592073	0.00573132	0.00570782
Malic acid	0.150887	0.0840463	0.0680789	0.0964294	0.127306	0.165495	0.0473054	0.0457528	0.0424796
Threonic acid	0.11603	0.0975626	0.135281	0.0747996	0.0837924	0.140746	0.170464	0.149888	0.104326
Aspartic acid	0.0497921	0.0338028	0.176896	0.137595	0.0382456	0.0210661	0.0317947	0.0267112	0.0386113
Methionine	0.273118	0.189487	0.373518	0.264579	0.467666	0.392177	0.293084	0.277629	0.403844
Glutamic acid	0.362568	0.265515	0.514533	0.288643	0.197748	0.624066	0.180317	0.167193	0.187154
Phenylalanine	0.604857	0.414783	0.702207	0.49799	0.435988	0.512655	0.41335	0.377734	0.629617
Asparagine	0.0677811	0.0550531	0.0889349	0.0715528	0.0495238	0.0455637	0.0505315	0.0474617	0.0640392
Taurine	0.366859	0.173144	0.644318	1.99917	1.41896	0.436365	0.302363	0.677428	0.377307
Ornithine	0.869578	0.565846	1.22563	0.437123	0.328032	0.568136	0.346147	0.337266	0.437796
Fructose	0.0720792	0.0560147	0.0982773	0.109321	0.0648903	0.0801523	0.256343	0.282313	0.184494
Mannose	0.656536	0.843863	0.632671	0.825251	0.794119	0.892708	1.10436	0.995753	1.09508
Glucose	27.2042	24.7484	28.3735	30.0906	29.7398	32.6385	30.5682	29.984	31.8049
Lysine	1.3519	1.4795	1.19576	1.22154	1.69426	0.849192	1.75572	0.911404	1.2856
Gluconic acid	0.00402531	0.00291171	0.00426099	0.00719336	0.00690931	0.0050721	0.00322138	0.00339184	0.00127319
Gluconic acid-1,4-lactone	0.120898	0.0972984	0.120702	0.157561	0.187844	0.142871	0.14055	0.132855	0.151379
Tyrosine	0.939821	0.582654	0.967218	0.860085	0.992371	0.965393	0.806665	0.66954	1.26277
Hexadecanoic acid	0.158366	0.148581	0.235408	0.163156	0.143955	0.181009	0.319295	0.335503	0.221696

## Sheet: EDF4a_PCA
condition	sample_id	PC1 (34.6%)	PC2 (19.9%)	PC3 (17.8%)	PC4 (11.0%)	PC5 (7.3%)	PC6 (4.3%)	PC7 (3.1%)	PC8 (1.9%)	PC9 (0.0%)
SD	243	-2.96346	-1.05996	1.03031	-0.976938	-1.43769	0.0586088	-1.78722	1.37631	2.63678e-16
SD	244	-0.301136	-5.94038	0.826769	0.319916	-1.68296	-0.441447	0.921936	-0.68513	4.57967e-16
SD	246	-3.3399	1.74862	4.5101	0.423063	1.75836	-1.26296	-0.296986	-0.770563	1.23512e-15
SD	247	-3.9813	0.0822684	-0.824959	2.52036	1.24308	2.09088	1.01412	0.513215	1.70697e-15
KD	240	-2.64748	1.39676	-5.47836	0.610319	-0.320461	-1.24784	-0.603451	-0.699238	1.13798e-15
KD	241	0.0786364	0.157156	-0.980191	-4.87772	1.34123	0.370046	0.924966	0.10187	3.747e-16
KD	261	5.23693	0.256339	-0.288906	1.53193	0.90252	-1.71534	0.747392	1.20778	9.15934e-16
KD	265	5.72842	-1.06618	-0.133161	0.464005	1.22172	1.43953	-1.56583	-0.722258	1.60982e-15
KD	266	2.18929	4.42537	1.3384	-0.0149367	-3.0258	0.708522	0.645062	-0.321986	8.55219e-16

## Sheet: EDF4b_raw
metabolite	SD_01	SD_02	SD_03	SD_04	SD_16	SD_17	SD_18	SD_19	SD_20	KD_11	KD_12	KD_13	KD_21	KD_22	KD_23	KD_24
Glycolic acid	0.0513702	0.099581	0.0724011	0.0582386	0.0635293	0.0722328	0.058651	0.0622336	0.0666147	0.0595405	0.0672947	0.0677182	0.0577543	0.0775503	0.0607141	0.0557136
2-Hydroxypyridine	0.00128787	1.21094e-05	0	0	0.000329145	0.000259621	2.4553e-05	9.50386e-06	0	0	0.000397137	2.87466e-05	0.000289166	0.000367288	0.000355002	3.00208e-05
Pyruvic acid	0.110561	0.0222692	0.0710522	0.0501106	0.0230192	0.00550892	0.00530939	0.00455449	0.0145237	0.0107034	0.0152371	0.0157475	0.00282124	0.00631604	0.00252328	0.00328789
3-hydroxybutyric acid	0.130293	0.102058	0.13271	0.0610542	0.133093	0.107385	0.0804885	0.090384	0.119769	0.21571	0.206106	0.13834	0.421824	0.372601	0.527	0.173509
Carbonic acid	1.6061	0.791673	1.6794	0.992268	1.88795	2.08967	0.946137	0.983224	1.85092	1.78442	1.83438	1.85929	1.65381	0.954481	1.03566	1.96256
Oxalic acid	0	0.00874177	3.29579e-05	0	0.0156386	0	0.0107091	0.000169065	0.0206608	0.0155203	0.0176495	0.0203837	0.000576867	0.616103	0.641344	0.0216963
Glycerol	0.285206	0.248831	0.210131	0.163039	0.236225	0.258203	0.294122	0.250115	0.230074	0.260844	0.273863	0.175661	0.398006	0.335368	0.334898	0.266594
Leucine	0.178666	0.197608	0.193113	0.0579632	0.240977	0.191608	0.224363	0.192994	0.226067	0.223814	0.187949	0.188368	0.356353	0.162839	0.371964	0.34192
Isoleucine	0.10859	0.130865	0.189562	0.0972671	0.158952	0.128089	0.122758	0.124844	0.150423	0.143629	0.122071	0.120449	0.195515	0.104444	0.204085	0.215104
Phosphoric acid	0.782295	0.818938	1.0132	0.893712	1.06933	1.44751	1.61098	0.989573	0.82808	1.90725	1.25464	2.18802	2.07553	1.72651	1.59373	1.62686
Glyceric acid	0.00541219	0.00636817	0.00440713	0.00453038	0.0692961	0.0668595	0.0712617	0.0692774	0.0967024	0.0170543	0.0128477	0.0167295	0.00500555	0.00711187	0.0839344	0.00374524
Fumaric acid	0.0068696	0.00534071	0.0113044	0.00593141	0.012687	0.00144822	0.0041904	0.00387805	0.00800128	0.0105229	0.00698196	0.00780042	0.0030928	0.00276504	0.00091382	0.0014434
Malic acid	0.100667	0.0863379	0.197313	0.0900848	0.181016	0.0242863	0.0763237	0.0428997	0.11463	0.124112	0.0807187	0.102931	0.0543444	0.0418914	0.013379	0.0207318
Erythronic acid	0.00163347	0.00168287	0.00195022	0.00152971	0.00155528	0.00270763	0.00204558	0.00156167	0.00168497	0.00203816	0.00202696	0.00232951	0.00245229	0.00193269	0.00222069	0.00164629
Threonic acid	0.0139831	0.0381707	0.0250775	0.0286109	0.0504348	0.0508918	0.0411039	0.0481275	0.0544792	0.0342115	0.0581806	0.049694	0.0816573	0.0523317	0.0762756	0.0737821
Methionine	0.00656596	0.00833442	0.0109283	0.00423508	0.000689431	0.000823947	0.00548949	0.000454645	0.0052365	0.00811633	0.00627512	0.00703707	0.00791188	0.00165281	0.00383842	0.0111538
Lyxose	0.00383135	0.0458899	0.00647726	0.00610088	0.00438015	0.00575796	0.00859606	0.00649298	0.00612876	0.00322151	0.00391064	0.00314334	0.00524053	0.00285181	0.00250931	0.00289452
Pyroglutamic acid	0.109056	0.107915	0.11079	0.0811619	0.0389277	0.0456719	0.0862248	0.054848	0.0359284	0.0753944	0.0700236	0.0397039	0.124316	0.0673526	0.109866	0.074192
1,5-Anhydro-D-glucitol	0.00639039	0.0072052	0.00640597	0.00512673	0.00707249	0.00643502	0.0072981	0.00783143	0.00929477	0.00580254	0.00785748	0.00594107	0.00341584	0.00402857	0.00338746	0.00374175
Fructose	0.0118671	0.0193713	0.0261365	0.0223932	0.0234031	0.0475946	0.0428722	0.0898833	0.0581227	0.0222929	0.0494038	0.0443938	0.123225	0.106724	0.231312	0.158467
Mannose	0.199051	0.214971	0.204815	0.22922	0.153629	0.255233	0.230736	0.159985	0.118937	0.294188	0.260242	0.315717	0.274364	0.275934	0.2523	0.226641
Citric acid	0.182756	0.201282	0.251351	0.167322	0.262313	0.097053	0.150091	0.175442	0.177319	0.149795	0.13133	0.11535	0.087844	0.101581	0.0661183	0.112098
Gluconic acid	0.031587	0.0346057	0.0182895	0.0303229	0.0186143	0.0203648	0.0144796	0.0357022	0.009759	0.0316657	0.0265225	0.0388895	0.0344578	0.0495287	0.0269538	0.00761471
Inositol	0.230004	0.191986	0.182814	0.219193	0.15537	0.143524	0.139304	0.106711	0.136215	0.0749239	0.0922508	0.0723815	0.122312	0.0555992	0.0756313	0.0576311
Hexadecanoic acid	0.0143778	0.0252781	0.0224829	0.0220717	0.00760193	0.0232405	0.0220102	0.000585057	0.0059488	0.00513231	0.0097503	0.00441441	0.0454723	0.0253362	0.0466772	0.0293515
2-Hydroxybutyric acid	1.01803e+08	1.21176e+08	1.18016e+08	1.10856e+08	7.89289e+07	8.1169e+07	7.02965e+07	7.36023e+07	6.90202e+07	2.50747e+08	2.47581e+08	2.16142e+08	1.15782e+08	1.50534e+08	1.19393e+08	1.17124e+08
2-Hydroxyglutaric acid	3.18947e+07	3.18725e+07	2.97776e+07	3.0852e+07	2.68459e+07	1.69891e+07	2.193e+07	2.71479e+07	2.70128e+07	2.23982e+07	3.00904e+07	2.11486e+07	1.49448e+07	2.34025e+07	1.94572e+07	2.54627e+07
3-Aminobutanoic acid	2.44427e+06	2.77533e+06	2.40549e+07	2.90061e+06	1.37432e+07	2.38303e+06	1.50104e+07	2.48317e+06	2.28631e+06	4.42254e+06	2.92209e+06	4.06183e+06	3.57696e+06	5.21147e+06	2.81251e+06	5.69216e+06
Acetylcarnitine	1.62222e+09	1.16012e+09	6.70348e+08	7.33372e+08	1.28424e+09	9.36134e+08	8.05366e+08	6.29022e+08	1.00857e+09	9.41401e+08	8.61005e+08	7.69751e+08	9.57149e+08	5.62576e+08	6.80835e+08	3.8912e+08
Aconitic Acid	1.50687e+07	1.86807e+07	2.00686e+07	2.24862e+07	2.47269e+07	1.63111e+07	2.09284e+07	2.3729e+07	2.1095e+07	2.12948e+07	1.98079e+07	1.79693e+07	1.78872e+07	2.51397e+07	1.85652e+07	2.03569e+07
Adenine	4.18941e+06	4.99847e+06	3.80438e+06	4.16169e+06	2.36305e+06	2.27657e+06	2.49366e+06	3.00152e+06	2.48897e+06	2.97898e+06	4.6559e+06	3.22444e+06	3.06677e+06	2.4381e+06	2.83424e+06	2.94755e+06
Alanine	1.20517e+09	1.03691e+09	1.22034e+09	1.22585e+09	1.24361e+09	1.25009e+09	1.19875e+09	1.36509e+09	1.4955e+09	1.33893e+09	1.23615e+09	1.37075e+09	9.59994e+08	1.01398e+09	9.62072e+08	1.46342e+09
alpha-Ketoglutaric acid	1.44826e+07	2.07838e+07	1.2456e+07	1.83191e+07	1.17819e+07	2.16829e+07	1.62661e+07	2.0591e+07	1.40748e+07	1.37037e+07	1.47813e+07	1.48182e+07	1.72182e+07	2.11837e+07	2.99175e+07	2.58803e+07
Arginine	1.72601e+08	2.07516e+08	1.89896e+08	2.12689e+08	2.01934e+08	7.36854e+07	1.60451e+08	2.2535e+08	1.87346e+08	1.61293e+08	8.31036e+07	1.88093e+08	5.0855e+06	6.6366e+07	2.76248e+08	2.10443e+08
Asparagine	2.6389e+07	2.77378e+07	3.26362e+07	2.31951e+07	3.25062e+07	2.6697e+07	2.87833e+07	2.65024e+07	3.36613e+07	3.06437e+07	3.59266e+07	3.62966e+07	4.02364e+07	3.04038e+07	3.849e+07	6.28623e+07
Aspartic acid	5.74635e+07	5.96458e+07	9.75418e+07	8.33462e+07	5.21216e+07	4.72781e+07	8.7673e+07	4.58511e+07	4.05846e+07	5.08215e+07	4.00979e+07	4.69592e+07	8.22726e+07	5.23852e+07	4.40407e+07	5.64699e+07
Valine	2.47334e+08	3.43625e+08	3.33184e+08	2.4813e+08	3.26398e+08	3.49285e+08	3.65422e+08	4.09407e+08	3.41594e+08	4.076e+08	3.47816e+08	4.01876e+08	4.34895e+08	3.60493e+08	5.10105e+08	6.49132e+08
Carnitine	3.01121e+09	2.97611e+09	2.09937e+09	2.58262e+09	2.62755e+09	2.45855e+09	2.63584e+09	2.34317e+09	2.33439e+09	2.03116e+09	1.95038e+09	2.09382e+09	1.35011e+09	1.5188e+09	1.2878e+09	1.47766e+09
Choline	2.59296e+09	2.90555e+09	2.55609e+09	3.14495e+09	2.27641e+09	2.15015e+09	2.44495e+09	2.46658e+09	2.3025e+09	2.8109e+09	2.92419e+09	2.54553e+09	2.89127e+09	2.85796e+09	2.974e+09	2.74159e+09
Isocitric acid	1.57991e+08	3.98473e+08	3.63127e+08	5.48567e+08	5.04938e+08	2.16608e+08	3.51756e+08	4.86466e+08	4.39683e+08	5.94647e+08	5.07927e+08	3.07807e+08	3.24507e+08	6.8336e+08	1.48137e+08	2.81294e+08
Citrulline	1.935e+08	2.25449e+08	2.57812e+08	3.21311e+08	2.43739e+08	2.28756e+08	3.33074e+08	2.97487e+08	2.44957e+08	3.03954e+08	2.96429e+08	3.23955e+08	3.15927e+08	3.70395e+08	3.03322e+08	3.52676e+08
Creatine	3.81454e+09	4.04204e+09	3.59056e+09	3.78246e+09	3.05936e+09	3.98938e+09	3.49847e+09	3.37189e+09	3.34751e+09	4.03963e+09	3.63783e+09	4.099e+09	3.98807e+09	3.7059e+09	4.67312e+09	3.08047e+09
Creatinine	8.92521e+08	9.43677e+08	7.76981e+08	8.60545e+08	8.24681e+08	9.69421e+08	1.03621e+09	1.10055e+09	9.86048e+08	7.78687e+08	8.7332e+08	9.89953e+08	6.80044e+08	9.09771e+08	7.35174e+08	7.73028e+08
Cystine	3.57037e+06	1.88424e+06	3.0997e+06	3.7239e+06	3.36618e+06	4.87992e+06	3.99692e+06	3.9852e+06	3.70662e+06	6.9928e+06	6.91912e+06	5.63376e+06	4.74438e+06	7.99289e+06	1.02061e+07	8.82997e+06
Cytosine	9.32357e+06	1.49431e+07	6.66837e+06	8.22522e+06	1.22672e+07	1.35402e+07	1.74438e+07	1.66137e+07	1.11175e+07	1.74676e+07	1.83553e+07	2.52765e+07	1.53775e+07	1.78051e+07	1.71358e+07	1.75637e+07
D-Pantothenic acid	3.43228e+06	2.2441e+06	2.27466e+06	1.82386e+06	8.29008e+06	4.91357e+06	5.40846e+06	5.73037e+06	7.76719e+06	2.04463e+06	4.10853e+06	1.90058e+06	5.207e+06	6.15036e+06	3.56137e+06	4.08382e+06
gamma-Aminobutyric acid	2.53337e+08	2.49933e+08	4.68566e+08	2.57277e+08	2.62414e+08	2.93801e+08	2.83267e+08	2.30145e+08	2.3326e+08	2.25791e+08	2.08839e+08	2.55575e+08	2.09245e+08	3.34504e+08	1.62596e+08	2.13165e+08
Glucose	1.57055e+08	2.44173e+08	2.61747e+08	3.10232e+08	1.84618e+08	4.18053e+08	4.27843e+08	4.21387e+08	3.00904e+08	4.33585e+08	5.0487e+08	4.45102e+08	6.27283e+08	5.9521e+08	6.36302e+08	5.62835e+08
Glutamic acid	5.90036e+07	8.59754e+07	7.48237e+07	8.64703e+07	4.58378e+07	5.92061e+07	5.7943e+07	4.17567e+07	3.96343e+07	7.77742e+07	7.20996e+07	4.73258e+07	9.91929e+07	8.04634e+07	5.47536e+07	5.09709e+07
Glutamine	1.91722e+09	1.89032e+09	1.81637e+09	1.96231e+09	1.99408e+09	2.18764e+09	2.19758e+09	2.24002e+09	2.05617e+09	1.74813e+09	1.95166e+09	2.23479e+09	2.00603e+09	2.03688e+09	2.3011e+09	2.15772e+09
Glutathione, oxidized (GSSG)	272664	399055	352055	815902	442015	213653	99875	247305	392652	653477	884037	99161	2.04202e+06	2.26875e+06	9261.86	232754
Glycine	3.46393e+07	3.26482e+07	4.82321e+07	4.78217e+07	2.58012e+07	2.59756e+07	2.68955e+07	3.22035e+07	3.50242e+07	2.8804e+07	2.55859e+07	2.78675e+07	2.77624e+07	2.671e+07	2.44453e+07	2.59757e+07
HIAA	551272	1.04402e+06	790176	1.21921e+06	587448	1.10648e+06	1.08027e+06	1.34158e+06	672844	528903	464771	577856	680605	452899	729278	698417
Histidine	5.28972e+08	4.72712e+08	4.62227e+08	3.26316e+08	7.00642e+08	8.88332e+08	9.16181e+08	9.98686e+08	8.92356e+08	7.58104e+08	6.97387e+08	8.12045e+08	1.02223e+09	7.57664e+08	1.00745e+09	1.14906e+09
Hydroxyproline	2.68361e+07	3.87469e+07	5.07951e+07	5.89409e+07	2.3076e+07	2.62066e+07	2.75941e+07	5.88187e+07	4.20095e+07	2.68677e+07	2.86289e+07	3.16989e+07	1.00794e+07	1.60276e+07	1.03004e+07	1.22531e+07
Indole-3-acetaldehyde	1.54148e+07	2.02699e+07	3.88436e+06	2.62078e+06	1.44174e+07	3.38066e+07	1.58314e+07	2.12765e+07	2.12811e+07	7.77112e+06	6.09635e+07	2.6125e+07	4.48732e+07	3.98857e+07	4.09883e+07	1.35385e+07
Indole-3-carboxaldehyde	8.44182e+06	1.70375e+07	7.90457e+06	1.19136e+07	1.2497e+07	2.00568e+07	2.96097e+07	2.11323e+07	1.29963e+07	8.50521e+06	1.52574e+07	1.03114e+07	2.96068e+07	2.55106e+07	4.24042e+07	2.35641e+07
Isobutyrylglycine	1.70455e+07	1.21416e+07	3.63773e+07	1.35711e+07	9.26475e+06	4.04232e+06	6.03692e+06	6.11352e+06	8.49419e+06	1.5813e+07	1.02529e+07	1.29013e+07	5.33017e+06	5.43259e+06	6.93241e+06	5.35287e+06
Kynurenic acid	2.80151e+07	4.32257e+07	3.93062e+07	4.57143e+07	3.68167e+07	3.76392e+07	4.08099e+07	4.8197e+07	3.77144e+07	3.8558e+07	4.05287e+07	2.59971e+07	3.66681e+07	4.41506e+07	4.97973e+07	4.88635e+07
Kynurenine	2.68484e+06	4.91512e+06	3.73409e+06	6.26518e+06	2.9557e+06	5.07466e+06	4.60681e+06	6.67608e+06	3.26505e+06	2.36842e+06	2.67587e+06	3.1072e+06	3.3567e+06	2.69934e+06	3.71885e+06	3.34778e+06
Lactic Acid	3.80479e+09	2.58999e+09	2.03151e+09	1.84289e+09	3.39022e+09	2.40731e+09	2.02198e+09	2.11894e+09	2.74948e+09	2.30876e+09	3.00385e+09	2.04089e+09	1.72027e+09	1.9851e+09	1.1996e+09	1.58958e+09
Lysine	1.5988e+08	1.27046e+08	2.43697e+08	1.20384e+08	2.03156e+08	2.30145e+08	2.01437e+08	2.05562e+08	2.4041e+08	2.2971e+08	2.2614e+08	2.82123e+08	1.80341e+08	1.84549e+08	2.46314e+08	2.88794e+08
Methylmalonic acid	6.87076e+07	1.19794e+08	8.73516e+07	1.18282e+08	9.26014e+07	4.87234e+07	8.14414e+07	9.46482e+07	9.95914e+07	1.20176e+08	1.02889e+08	7.36111e+07	4.20218e+07	1.09772e+08	4.64272e+07	1.17504e+08
N-Acetylaspartic acid	1.90338e+07	1.95908e+07	2.0077e+07	2.68091e+07	1.77988e+07	1.43213e+07	1.91053e+07	2.28681e+07	1.81867e+07	2.71685e+07	2.68035e+07	2.63477e+07	2.13171e+07	2.22794e+07	1.6645e+07	1.83595e+07
Nicotinamide	3.27276e+07	2.69552e+07	2.78299e+07	3.99742e+07	3.64507e+07	5.45464e+07	4.91836e+07	6.21336e+07	4.07178e+07	4.13614e+07	6.23989e+07	3.69382e+07	1.3393e+08	9.07206e+07	1.03566e+08	1.16131e+08
Ornithine	1.48308e+08	1.65073e+08	2.45022e+08	1.95198e+08	1.91969e+08	2.76612e+08	2.64607e+08	2.25143e+08	2.3646e+08	1.69955e+08	2.50512e+08	2.029e+08	3.14803e+08	3.45519e+08	2.31114e+08	2.5735e+08
Phenylalanine	3.42772e+08	3.31855e+08	2.75625e+08	1.89855e+08	3.49959e+08	3.6014e+08	4.60867e+08	4.26322e+08	3.9459e+08	3.52936e+08	4.07891e+08	4.11861e+08	4.12195e+08	3.73326e+08	4.58905e+08	4.51282e+08
Proline	6.81002e+08	6.0674e+08	8.42014e+08	7.22538e+08	6.04809e+08	6.12575e+08	6.12412e+08	7.00026e+08	9.09995e+08	8.23204e+08	7.41016e+08	9.09013e+08	6.18285e+08	5.51183e+08	7.22152e+08	1.27569e+09
Putrescine	1.53217e+09	1.95457e+09	1.40724e+09	1.58304e+09	1.18816e+09	1.28382e+09	1.33955e+09	1.47767e+09	1.22085e+09	1.32252e+09	1.33792e+09	1.31878e+09	1.26156e+09	1.48769e+09	1.6323e+09	1.60881e+09
Sarcosine	2.31689e+06	3.72087e+06	1.09741e+07	5.16844e+06	6.0762e+06	4.49813e+06	5.87248e+06	4.88989e+06	5.38645e+06	5.61605e+06	4.93657e+06	5.87513e+06	4.53542e+06	5.29083e+06	3.37954e+06	5.64779e+06
Serine	3.11603e+07	3.73342e+07	3.31695e+07	2.48056e+07	3.73404e+07	4.48962e+07	4.54881e+07	4.67713e+07	4.931e+07	4.59928e+07	4.66813e+07	5.1759e+07	5.26679e+07	5.17701e+07	5.02797e+07	7.02081e+07
Serotonin	3.94745e+06	5.52155e+06	815688	209170	3.64892e+06	9.64689e+06	3.7239e+06	6.22328e+06	5.68043e+06	1.60012e+06	1.62103e+07	6.74494e+06	1.30383e+07	9.65963e+06	1.03783e+07	3.00434e+06
Succinic acid	1.59508e+08	3.14799e+08	2.00407e+08	2.858e+08	2.20264e+08	9.74011e+07	1.90256e+08	2.23876e+08	2.34638e+08	3.0233e+08	2.47249e+08	1.68938e+08	8.09762e+07	2.61501e+08	8.73719e+07	2.7712e+08
Taurine	4.10647e+08	3.80741e+08	2.60306e+08	2.33106e+08	3.28962e+08	2.84461e+08	3.99022e+08	2.70023e+08	2.77783e+08	4.8485e+08	6.14928e+08	4.66091e+08	6.77723e+08	4.57058e+08	4.39114e+08	3.96412e+08
Threonine	2.13229e+08	2.13206e+08	2.87482e+08	2.88803e+08	2.3261e+08	2.56106e+08	2.47693e+08	2.9598e+08	3.07568e+08	3.37672e+08	3.11802e+08	3.84934e+08	2.75457e+08	2.84962e+08	2.74175e+08	4.83491e+08
Thymine	3.16884e+07	2.31711e+07	3.92611e+07	4.01679e+07	4.51467e+07	3.15943e+07	5.75093e+07	4.14828e+07	5.36904e+07	3.62666e+07	3.20759e+07	4.50784e+07	2.76951e+07	4.18496e+07	3.90133e+07	5.91429e+07
Tryptophan	6.57978e+07	1.12579e+08	7.92386e+07	8.86351e+07	1.05239e+08	1.36885e+08	1.38784e+08	1.24346e+08	1.16592e+08	5.80918e+07	7.90763e+07	7.30743e+07	8.9991e+07	1.02522e+08	1.11977e+08	1.23603e+08
Tyrosine	1.30646e+08	2.25317e+08	2.53576e+08	2.34703e+08	1.66858e+08	2.9202e+08	3.31359e+08	3.03832e+08	2.69344e+08	3.10767e+08	3.72464e+08	3.52927e+08	4.20515e+08	4.09468e+08	4.70752e+08	3.87804e+08
Uracil	9.14025e+06	3.68313e+06	8.70944e+06	5.49636e+06	6.21089e+06	5.43859e+06	5.33425e+06	2.87677e+06	3.97626e+06	9.91986e+06	6.85013e+06	9.37172e+06	1.3192e+07	6.08296e+06	5.68324e+06	4.43592e+06
Uridine	8.4317e+06	9.44745e+06	9.06536e+06	1.17007e+07	8.23209e+06	9.19029e+06	1.00685e+07	8.61179e+06	8.64761e+06	9.88501e+06	9.05553e+06	1.03332e+07	1.05209e+07	1.05547e+07	9.92874e+06	8.02799e+06
Betaine	5.16134e+09	4.36183e+09	7.16653e+09	6.31324e+09	5.32063e+09	5.30105e+09	4.66972e+09	4.47594e+09	4.81376e+09	3.92983e+09	3.57664e+09	4.31638e+09	4.25295e+09	4.46576e+09	3.83387e+09	3.86112e+09

## Sheet: EDF4b_PCA
condition	sample_id	PC1 (29.9%)	PC2 (13.7%)	PC3 (10.8%)	PC4 (9.8%)	PC5 (8.3%)	PC6 (6.7%)	PC7 (5.2%)	PC8 (3.6%)	PC9 (3.1%)	PC10 (2.4%)	PC11 (2.1%)	PC12 (1.8%)	PC13 (1.1%)	PC14 (0.9%)	PC15 (0.8%)	PC16 (0.0%)
SD	01	6.06832	-2.87048	1.04832	-5.01712	-1.68401	3.48815	-0.569763	-2.50074	1.39192	-0.474712	1.79228	0.65059	-0.350455	0.310479	0.384319	3.40006e-16
SD	02	4.57895	-2.95745	4.05385	2.38604	0.615978	3.67776	-0.902161	3.86753	-1.46206	0.61676	0.426459	-0.762573	-0.319972	-0.435799	0.0974148	1.23165e-15
SD	03	6.50929	-1.45013	-3.68006	1.9621	-5.52527	-2.8011	0.500588	0.86866	-1.88395	-1.55353	-0.179544	0.994993	-0.34028	0.399865	0.106524	7.21645e-16
SD	04	6.1401	-2.74741	1.53437	5.3732	0.49527	-0.782705	1.28159	-2.45808	2.34525	0.088215	-1.18722	-0.761009	0.792267	-0.754363	-0.465222	1.97065e-15
SD	16	4.32215	3.45621	-0.628567	-3.18077	-0.124872	-1.7235	-3.35153	-0.687866	-1.14577	1.53043	-0.403473	-1.09371	-0.285829	-0.472592	-1.69698	9.22873e-16
SD	17	-1.16439	1.89583	3.46586	-3.42341	-0.350036	-1.53332	3.33423	1.23524	0.501438	-2.08781	-0.125931	-2.14423	0.463629	0.908586	-0.379342	1.45023e-15
SD	18	-0.299614	2.54689	1.98267	0.334442	-0.576949	-2.45199	1.23372	0.951641	0.428167	2.49995	2.15402	1.63096	1.63508	0.232487	0.118481	2.25688e-15
SD	19	0.8406	4.57008	3.17573	2.11463	2.37332	-0.127016	0.420664	-0.468556	0.572687	0.0948023	-0.974189	1.70546	-2.03633	1.17426	-0.055481	1.72778e-15
SD	20	2.38695	5.5719	-0.356734	-1.5959	0.510408	-0.174325	-1.34272	0.175865	0.162456	-0.577844	-1.39438	-0.192229	0.534283	-1.1894	2.0674	1.21778e-15
KD	11	0.43358	-2.13365	-4.92633	0.290836	2.26857	0.758743	0.380343	-0.537616	-0.717204	2.08418	-0.647447	-1.50236	0.261146	1.78817	0.834531	2.52576e-15
KD	12	-1.32837	-2.01452	-2.19672	-1.53871	3.7461	1.42881	-1.3371	1.22686	0.221907	-1.77454	-1.32804	2.01815	1.46576	0.272269	-0.880761	1.92901e-15
KD	13	-1.33474	0.182478	-3.99015	-1.19879	2.62173	0.80654	4.73083	-0.144694	-1.04975	0.307805	0.779736	0.290376	-0.939801	-1.5634	-0.338778	2.28983e-15
KD	21	-7.19722	-5.26433	0.0591256	-2.42271	-2.24642	-2.29549	-0.738797	1.64434	2.54268	1.26945	-1.26188	0.206812	-0.97925	-0.468304	0.225078	2.2829e-15
KD	22	-4.48031	-2.79052	0.822214	1.85862	3.56922	-3.557	-2.67979	-1.15003	-0.978194	-1.63692	2.25645	-0.582331	-0.389679	-0.162243	0.469407	2.29677e-15
KD	23	-9.0975	-0.664104	3.37525	0.497016	-2.96912	2.06363	0.37632	-2.58395	-2.97824	0.323788	-1.17601	0.310098	0.532793	-0.113832	-0.0223519	1.97065e-15
KD	24	-6.37781	4.66922	-3.73884	3.56053	-2.72392	3.22282	-1.33643	0.561407	2.04866	-0.710013	1.26917	-0.769	-0.0433565	0.0738066	-0.46424	1.9984e-15

## Sheet: EDF 4c
Mouse ID	Condition	Relative intensity
243	Standard diet	0.10569
244	Standard diet	0.126412
246	Standard diet	0.082565
247	Standard diet	0.119288
248	Standard diet	0.329905
240	Ketogenic diet	0.767309
241	Ketogenic diet	0.424784
261	Ketogenic diet	1.62543
265	Ketogenic diet	1.29552
266	Ketogenic diet	0.722494

## Sheet: EDF 4d
Mouse ID	Condition	Relative intensity
1	standard diet	0.130293
2	standard diet	0.102058
3	standard diet	0.13271
4	standard diet	0.0610542
11	high fat low carb diet	0.21571
12	high fat low carb diet	0.206106
13	high fat low carb diet	0.13834
16	standard diet	0.133093
17	standard diet	0.107385
18	standard diet	0.0804885
19	standard diet	0.090384
20	standard diet	0.119769
21	high fat low carb diet	0.421824
22	high fat low carb diet	0.372601
23	high fat low carb diet	0.527
24	high fat low carb diet	0.173509

## Sheet: EDF 4e
		Taurine-conjugates µmol/L												Glycine-conjugates µmol/L											Unconjugated µmol/L
Mouse ID	Condition	T-ω-MCA	T-a-MCA	T-b-MCA	THCA	TCA	TUDCA	THDCA	TCDCA	TDCA	TLCA	TMDCA	Total	G-ω-MCA	G-a-MCA	G-b-MCA	GHCA	GCA	GUDCA	GHDCA	GCDCA	GDCA	GLCA	Total	ω-MCA	α-MCA	β-MCA	HCA	CA	7-oxo-DCA	DHCA	MDCA	UDCA	HDCA	CDCA	DCA	LCA-S	LCA	Total	Total bile acids
240	Ketogenic diet	4.31854	4.23922	14.0511	0	16.5509	1.01247	0.02409	0.67013	0.19757	0	0.01014	41.0741	0	0	0	0	0.02461	0	0	0.00636	0	0	0.03097	0.01855	0.12293	1.16851	0	0.38575	0.02177	0	0	0.04902	0	0.10868	0.29945	0	0	2.17466	43.2798
241	Ketogenic diet	6.44624	10.5887	22.8677	0	29.7912	1.7317	0.05544	0.66726	0.2439	0	0.03249	72.4246	0	0	0	0	0.03023	0	0	0.00701	0	0	0.03724	0.00545	0.07547	0.80505	0	0.1431	0.03237	0	0	0.01839	0	0.05315	0.22136	0	0	1.35434	73.8162
245	Ketogenic diet	1.09792	2.59677	8.49933	0	11.4494	0.46472	0.03719	0.18238	0.30668	0	0.03415	24.6685	0	0	0	0	0.02638	0	0	0.00475	0	0	0.03113	0.01383	0.11799	2.14442	0	1.04127	0.07009	0	0	0.10051	0	0.08195	0.6057	0	0	4.17576	28.8754
243	Standard diet	2.26583	7.14896	20.2276	0	20.5994	0.74579	0.05885	0.45743	0.43975	0	0.07223	52.0158	0	0	0	0	0.02631	0	0	0.00811	0	0	0.03442	0.05767	0.06969	1.08792	0	0.18413	0.02124	0	0	0.02625	0	0.03783	0.29203	0	0	1.77676	53.827
244	Standard diet	3.57118	7.56337	22.1261	0	17.614	1.56449	0.03357	0.65978	0.66831	0	0.1414	53.9422	0	0	0	0	0.06062	0	0	0.01272	0	0	0.07334	0.06054	0.14906	1.76532	0	0.21481	0.04332	0	0	0.07817	0	0.04246	0.68113	0	0	3.03481	57.0503
246	Standard diet	0.65267	2.34873	8.90061	0	6.13936	0.24579	0.00782	0.13952	0.17183	0	0.01778	18.6241	0	0	0	0	0.02224	0	0	0.00238	0	0	0.02462	0.00939	0.03498	0.59272	0	0.06518	0.01033	0	0	0.02164	0	0.00825	0.24889	0	0	0.99138	19.6401
247	Standard diet	0.48871	2.8393	7.48781	0	6.41029	0.29821	0.00471	0.24333	0.1784	0	0.01818	17.9689	0	0	0	0	0.03626	0	0	0.00477	0	0	0.04103	0.03474	0.03123	0.48191	0	0.12283	0.02112	0	0	0.03154	0	0.00896	0.20315	0	0	0.93548	18.9455

## Sheet: EDF 4f
		Taurine-Derivates (µmol/L)											Glycine-Derivates (µmol/L)											Unconjugated+Rest (µmol/L)
Mouse ID	Condition	T-w-MCA	T-a-MCA	T-b-MCA	THCA	TCA	TUDCA	THDCA	TCDCA	TDCA	TLCA	Total [µM]	G-w-MCA	G-a-MCA	G-b-MCA	GHCA	GCA	GUDCA	GHDCA	GCDCA	GDCA	GLCA	Total [µM]	w-MCA	a-MCA	b-MCA	HCA	CA	MDCA	UDCA	HDCA	CDCA	DCA	LCA	LCA-S	7-oxo-DCA	DHCA	Total [µM]	Total bile acids [µM]
1	Standard diet	1.46287	0.596792	1.49047	0.00545844	1.23743	0.0633961	0.0363525	0.265747	0.0954584	0.0652575	5.31923	0	0	0	0	0.0359922	0.00412542	0.00618374	0.0147431	0.0209913	0.00442664	0.0864625	1.79692	0.274761	0.839056	0.0109204	4.08286	0.0506278	0.17265	0.0628834	0.142445	0.361935	0.0950302	0.0140215	0.373937	0.0355894	19.7327	13.7193
2	Standard diet	3.88664	1.9979	3.35933	0.00579858	3.72984	0.086686	0.116668	0.284314	0.182405	0.0656525	13.7152	0	0	0	0	0.0593854	0.00656214	0.0102244	0.0149006	0.0200045	0.00343461	0.114512	4.27633	0.799831	1.90261	0.00836022	10.2717	0.0984812	0.358485	0.186871	0.437722	0.711171	0.10598	0.0123709	0.508547	0.0541563	31.0138	33.5624
3	Standard diet	1.88376	0.720507	1.4378	0.00688496	2.28335	0.0355266	0.0371007	0.110814	0.139411	0.0732899	6.72844	0	0	0	0	0.06054	0.00636202	0.0116093	0.0144406	0.0208059	0.00357466	0.117332	7.32764	0.987392	3.41462	0.0261675	14.6495	0.148135	0.376655	0.147024	0.644546	1.04362	0.0907835	0.0122149	2.08863	0.0568704	27.7659	37.8596
4	Standard diet	7.15714	1.49905	4.80095	0.0216473	2.4516	0.0823761	0.0595088	0.395024	0.133333	0.0785193	16.6792	0	0	0	0	0.203627	0.00722431	0.010892	0.0179939	0.0224326	0.00340691	0.265577	6.38681	1.23481	2.95371	0.0553113	13.9137	0.13601	0.338176	0.135926	0.335594	0.492174	0.101089	0.0136473	1.62518	0.0437048	15.9214	44.7106
11	Ketogenic diet	5.42131	1.26611	3.44308	0.00790965	2.72214	0.18899	0.0393062	0.294861	0.132903	0.0736498	13.5903	0	0	0	0	0.0411076	0.00650904	0.012862	0.0152684	0.0235722	0.00363878	0.102958	2.93625	0.41255	1.91156	0.0121902	8.18577	0.065684	0.520836	0.0615074	0.183088	0.395234	0.0968372	0.0143838	1.07441	0.0510604	4.04432	29.6146
12	Ketogenic diet	0.509353	0.313508	0.663805	0.00393191	1.17949	0.108093	0.0216028	0.24172	0.105562	0.0705934	3.21766	0	0	0	0	0.0325834	0.00597546	0.0105902	0.0154472	0.0228766	0.00396931	0.0914422	0.682642	0.0842348	0.307611	0.00461719	2.1098	0.0287202	0.175085	0.027705	0.0788508	0.281999	0.0864425	0.0155455	0.108288	0.0527807	13.0832	7.35342
13	Ketogenic diet	4.11482	0.871097	2.85791	0.00882957	1.31848	0.159952	0.0324599	0.177354	0.0877651	0.0695533	9.69823	0	0	0	0	0.0405376	0.00696743	0.0115514	0.0157575	0.0213583	0.0031468	0.099319	3.15813	0.329034	1.69207	0.012712	5.86511	0.0445403	0.370143	0.0421713	0.132656	0.365064	0.0791546	0.0149901	0.943404	0.0340377	114.249	22.8808
16	Standard diet	5.21739	5.42496	6.10543	0.0165588	6.61141	0.265335	0.108475	1.32697	0.257878	0.0729764	25.4074	0	0	0	0	0.0550183	0.00656488	0.0100744	0.0139812	0.0202606	0.00288576	0.108785	50.6064	6.04452	12.6159	0.205889	31.2548	0.490856	4.60549	0.420843	2.20734	1.88959	0.144762	0.0139309	3.70459	0.0435674	22.5362	139.765
17	Standard diet	1.08899	0.302542	0.951586	0.00362942	0.82574	0.0580608	0.0264155	0.215176	0.0625192	0.06871	3.60337	0	0	0	0	0.0370174	0.00578554	0.0113436	0.0145897	0.0222021	0.00363323	0.0945716	9.70272	1.18703	3.21207	0.0131201	6.2158	0.119962	0.618705	0.10887	0.222911	0.477627	0.108052	0.015212	0.486446	0.0476438	80.6225	26.2341
18	Standard diet	7.52022	3.38171	7.5149	0.00968764	4.31583	0.320277	0.0730244	0.995411	0.215252	0.0845934	24.4309	0	0	0	0	0.0720539	0.00687137	0.00896819	0.0164681	0.0270258	0.00399933	0.135387	15.065	5.56609	12.1526	0.0464048	36.1111	0.327878	2.83431	0.288184	2.13888	2.53469	0.170345	0.0211977	3.2215	0.144319	31.1643	105.189
19	Standard diet	5.10847	2.47357	4.57631	0.0114814	3.25008	0.270376	0.108478	0.586072	0.254697	0.0817515	16.7213	0	0	0	0	0.0698616	0.00584961	0.00926932	0.0164448	0.0268361	0.00418436	0.132446	8.05081	1.52138	3.44213	0.0324786	13.7162	0.166555	1.18789	0.229864	0.469667	1.17949	0.134604	0.0205133	0.967734	0.0450497	47.3598	48.0181
20	Standard diet	4.05256	2.45066	3.1234	0.0100561	3.58803	0.235788	0.127254	1.25729	0.25086	0.084806	15.1807	0	0	0	0	0.0675918	0.00765352	0.0109291	0.0146532	0.022814	0.00371649	0.127358	12.7531	2.98058	3.80555	0.00845018	21.1615	0.322043	1.48558	0.521612	1.1885	1.47936	0.15812	0.0177935	1.41711	0.0606156	17.781	62.6679
21	Ketogenic diet	2.82941	1.52209	2.62449	0.0059287	7.64408	0.405938	0.119028	1.1159	0.781169	0.0782466	17.1263	0	0	0	0	0.0690426	0.0083086	0.0110085	0.0158608	0.0273675	0.00316238	0.13475	4.26745	1.06846	1.47674	0.0130849	8.11209	0.0971508	0.488879	0.0976916	0.282279	1.38464	0.108482	0.0181194	0.275061	0.0908743	12.2402	35.042
22	Ketogenic diet	2.05395	0.899172	1.37598	0.00636804	2.65608	0.174099	0.0710124	0.459777	0.278846	0.0810186	8.05631	0	0	0	0	0.0480682	0.00715613	0.0111014	0.015769	0.0261296	0.00456914	0.112794	3.81447	0.729611	0.903069	0.0110608	4.28492	0.0647324	0.378152	0.0848906	0.18154	1.4042	0.110073	0.0207013	0.203393	0.0493672	10.625	20.4093
23	Ketogenic diet	2.86324	1.04826	1.70571	0.00843667	3.37423	0.348952	0.0956415	0.627903	0.317024	0.0798326	10.4692	0	0	0	0	0.0455155	0.00686891	0.0115412	0.0156247	0.0250589	0.00420585	0.108815	4.1947	0.475278	0.719831	0.0179164	3.21355	0.0618902	0.30843	0.0867089	0.124908	0.983835	0.111402	0.0202566	0.233356	0.0729755	20.3501	21.2031
24	Ketogenic diet	6.77169	1.71356	3.15359	0.0164395	5.17114	0.390307	0.187593	0.69661	0.63984	0.0744949	18.8153	0	0	0	0	0.056124	0.0069328	0.0119794	0.0158985	0.0265128	0.00338088	0.120828	7.04684	0.70373	1.21737	0.0264042	7.57539	0.115728	0.428468	0.199948	0.231921	2.09092	0.105844	0.016094	0.554736	0.0367333	45.4195	39.2862
25	Ketogenic diet	7.58166	2.84161	5.76817	0.0119211	6.87783	0.549709	0.191729	1.28686	0.62632	0.0819161	25.8177	0	0	0	0	0.0667529	0.00842915	0.010462	0.0150031	0.0269672	0.00426809	0.131882	16.2759	2.85544	4.57911	0.0396207	14.8495	0.202793	1.43487	0.26829	0.636606	3.42457	0.111963	0.0191874	0.672386	0.0491738	0	71.3691

## Sheet: EDF 4h
	Control	3HB (10mM)	3HB (50mM)	3HB (100mM)	Acetone (1mM)	Acetone (10mM)	Acetone (100mM)	NaAcAc (10mM)	NaAcAc (100mM)	NaAcAc (250mM)
Mouse 1	1.08412	0.946541	1.00708	0.941038	0.742925	0.825472	0.759434	0.572327	0.483726	0.57783
Mouse 2	0.96305	0.891509	0.919025	0.941038	0.50739	0.515094	0.493632	0.474371	0.448506	0.48923
Mouse 3	1.18868	1.19969	1.14465	1.51887	0.869497	1.42531	0.550314	0.649371	0.54206	0.505739
Mouse 4	0.891509	0.891509	1.30425	0.875	0.847484	0.863994	0.919025	0.819969	0.803459	0.852987
Mouse 5	1.0456	0.908019	0.930031	1.21619	0.880503	1.08412	0.957547	0.847484	0.825472	0.968553

## Sheet: EDF 4i
	Control	Lipid mixture 1%	Lipid mixture 2%	Lipid mixture 5%
Mouse 1	22	25.1	16.7	11.7
Mouse 2	15.6	15	10.4	10.2
Mouse 3	19.5	18.3	11.9	13.2
Mouse 4	26.6	16.2	14.9	11
Mouse 5	24	16.2	13.9	11.1
Mouse 6	22		17.2	13.3
