# Supplementary material for: Ketogenic diet suppresses colorectal cancer through the gut microbiome long chain fatty acid stearate
Source: Nat Commun. 2025 Feb 20;16:1792. doi: 10.1038/s41467-025-56678-0 (PMC11842570; doi:10.1038/s41467-025-56678-0)
Supplement: Supplementary file 16 — Source data [file 41467_2025_56678_MOESM16_ESM.zip › Tsenkova_et_al._Source_Data/Tsenkova_et_al._Source_Data_Supplementary_Figure_5.xlsx]

## Sheet: EDF 5a
Mouse ID	Condition	Mucus layer thickness (pixels)
243	Standard diet	23.3733
244	Standard diet	37.9531
246	Standard diet	48.2745
247	Standard diet	0
240	Ketogenic diet	53.225
241	Ketogenic diet	41.2015
245	Ketogenic diet	30.15
261	Ketogenic diet	30.2741
265	Ketogenic diet	63.2554
266	Ketogenic diet	78.7094

## Sheet: EDF 5c
Mouse ID	Condition	LPS (EU/mL)
1	Standard diet	0.051893
2	Standard diet	0.01811
3	Standard diet	0.049639
4	Standard diet	0.048745
11	Ketogenic diet	0.057549
12	Ketogenic diet	0.083488
13	Ketogenic diet	0.020167
21	Ketogenic diet	0.016303

## Sheet: EDF 5d
Mouse ID	Condition	LPS (EU/mL)
243	Standard diet	0.085345
246	Standard diet	0.018984
244	Standard diet	0.011858
247	Standard diet	0
240	Ketogenic diet	0.277928
265	Ketogenic diet	0.038744
241	Ketogenic diet	0.004699
266	Ketogenic diet	0.028596

## Sheet: EDF 5e
Mouse ID	Condition	CNRQ
1	Standard diet	0.7
11	Ketogenic diet	0.65
12	Ketogenic diet	1.95
13	Ketogenic diet	1.91
16	Standard diet	0.37
17	Standard diet	1.01
18	Standard diet	ND
19	Standard diet	ND
2	Standard diet	0.58
20	Standard diet	ND
21	Ketogenic diet	ND
22	Ketogenic diet	20.86
23	Ketogenic diet	1.66
24	Ketogenic diet	0.22
25	Ketogenic diet	ND
3	Standard diet	0.36
4	Standard diet	0.99
