# Supplementary material for: Ketogenic diet suppresses colorectal cancer through the gut microbiome long chain fatty acid stearate
Source: Nat Commun. 2025 Feb 20;16:1792. doi: 10.1038/s41467-025-56678-0 (PMC11842570; doi:10.1038/s41467-025-56678-0)
Supplement: Supplementary file 16 — Source data [file 41467_2025_56678_MOESM16_ESM.zip › Tsenkova_et_al._Source_Data/Tsenkova_et_al._Source_Data_Supplementary_Figure_6.xlsx]

## Sheet: EDF 6a
Mouse ID	11	22	21	29	30	40	41	14	20	26	32	31	35	36	13	16	23	24	39	38	46	47	19	18	27	28	34	33	42	43
Time (days)	Standard cecums														Ketogenic cecums
0	26.2	25.8	25.6	29.3	27.9	25.3	27.7	20	19.8	23.4	20.7	21.2	21.2	20	27.1	27.6	28.9	26.4	24.4	26	27	25.4	19	20.8	24.4	22.3	21.4	19.6	22.3	21.7
3	25.9	25.9	26.1	28.9	27	26.1	25.2	21.7	23.1	24	20.4	22.2	20.4	20.6	27.5	28.4	27.8	26.4	24.6	25.6	26.8	24.4	20.4	22.2	25	22.6	21.6	19	23.4	22.1
4	26.1	25.3	25.6	28.3	27.4	26	25.3	21.6	22.4	23.7	20.7	21.6	21.1	21.2	28.7	29	28.3	26.8	24.3	26.3	27.7	25	19.7	21.7	25	23.4	23.4	19.3	23.1	22.3
10	26.3	26.1	25.5	27.7	27.1	26	26.9	19.4	21.1	22.3	19.9	21.3	19.7	20.5	27.2	27	28.3	26.1	24.2	25	27	25.2	19.2	20.3	21.7	21	20	18.6	22.8	21.7
13	26.1	26.9	25.9	28.2	28.7	27.5	28.7	21.1	22.3	24.1	20.5	22.3	21	20.7	27.6	28.1	29.1	26.7	25.8	26.6	27.8	25.9	20.1	21.2	22.8	22.1	21.1	19.3	24	21.8
17	22.9	23.9	23.6	29.3	28.2	26.9	28.7	19.4	20.7	21.3	22.3	22.5	20.5	20.7	26.5	26.4	27.7	25.7	25	25.6	26.8	25.5	20.7	22	22.4	22.3	20.6	19	23.9	21.8
20	21.3		22.2	28.3	28	26.6	29.3	20.7	21.2	19.4	20.8	22.6	21.1	21.5	27.4	24	28.7	25.3	26.7	26.2	25.2	24.8	21.1	22.8	23.2	22.8	21.6	20.1	23.7	24.1
24	24.7	27.6	24.8	30	27.6	27.8	30.1	22.1	24	23.6	22	23.5	21.6	22.5	27.5	27.4	29.1	27.3	27.4	27.2	27.3	26.2	21.1	23.5	23.3	23.4	22	20.1	24.5	24.1
31	26.1	28.8	26.1	31.3	28.5	29	30.7	22	23.9	24.6	23.4	24.2	21.8	22.6	28.3	28.2	30.3	28.4	27.5	27.7	28.3	25.7	20.2	22.6	23	23.5	21.8	20.6	26.3	24.9
36	27	26	26.6	27	29.5	30.6	32.1	22.4	24.4	24.6	24.1	25.6	22.3	23.4	28.5	28.6	31.2	28.7	27.2	27.7	29.2	28.5	21.3	23.2	23.9	24.2	21.8	20.6	27.2	26.2
39	26.3	26	24.7	27	26.9	27.6	29.5	19.6	22.2	23.9	22.2	24.3	20.5	22.3	26.6	27.6	29.6	27.2	26.7	26.2	28.1	27.5	20	22	23.4	23.5	21.4	20.8	26.3	24.4
43	28	27	26.2	27.6	27.2	25.8	27.7	21.5	22.5	25.9	23.2	24.8	21.7	23.3	28.1	28.6	31.2	28.3	28.2	27.8	29.5	29.1	20.7	23.1	24.7	24.5	22.8	21.4	28.2	26.1
47	27.8	27.5	27.7	29.6	28.7	27.7	28.4	22.1	23.7	26.3	23.2	25.3	21.8	23.5	29.1	29.3	32.5	28.8	29.6	28.8	30.1	29.4	21	24	25.8	25.6	23.2	21.6	28	26.3
54	27.3	28.2	28.6	30.6	31	29.8	31.9	22.1	24.6	27	24.7	25.8	21.4	24.1	30	30.1	33.5	30	27.8	27	31.2	30.7	22.1	24.1	26.6	26.6	22.9	22.1	29.6	28.2
58	27.7	27.9	28	31.5	31.7	29.6	31.9	22.6	24.4	25.9	25.4	27	23	21.4	28.8	29.2	32.3	29.5	29	28.7	30.2	30.3	22.3	24	27.2	27.3	22.4	22.4	29.9	27
62	25.1	25.3	26.2	30.8	30.5	29	32	20.7	24.7	26.8	23.6	26	20.6	20.6	27	26.9	29.9	27.6	26.3	28	29.3	28.4	21	24.2	26.7	26.7	22.4	21.7	29.3	27
65	25.2	26	25.4	30.6	30.5	29.1	32	20	24.4	23.7	24.2	26.6	23.5	24.4	24.5	26.2	30.8	27.6	26.8	29.5	30.2	29.2	21.4	23.7	25.9	26.3	22.5	22	29	25.5
68	26.9	26.3	25.9	31.4	31	29.7	32.5	22.5	22.2	24.3	24.3	26.7	22.4	24.2	28.8	29.3	31.9	29.7	27.5	30.2	30.9	30.4	21.9	25.9	26.4	25.8	22	21.3	30.1	26.1
71	27.2	26.2	26.5	32	31.1	30.9	33.2	20.5	23	25.2	25.2	27.4	22.9	23.6	29.8	28.8	31.8	29.6	27.5	30.1	30	30.1	22.4	26.6	26.9	26.8	22.8	21.4	30.3	26.8
75	25.5	29	27.6	32.6	32.6	32.6	33.9	24.3	25.1	26.6	25.1	29	23.5	24.5	28.9	28.8	32.2	29.9	27.7	30.6	30.3	30.6	23.7	24.4	27.6	27.4	22.7	22.2	31.7	27.6
78	26.1	31.5	30.4	33.1	33.3	33.4	34.7	23.9	25.6	26.7	25	29.1	22.7	24.9	30	29.2	32.8	30.5	29.9	31.5	31.4	31.5	23	23.4	28.2	27.3	23.2	22.4	32.1	27.5
82	27.5	31.4	30.6	33.4	33.5	34	35.7	24.4	25.9	27.1	25.8	29.7	22.7	25.4	30.2	29.7	33.4	31.5	30.3	32	32.4	32.1	23.5	24.1	28.6	27.8	23.7	22.6	33.3	28.5
85	26.8	29.7	29.4	32.6	32.8	33.6	35.2	24.9	25.4	27.2	25.9	29.9	22.8	25.1	30.1	30.2	33.6	31.5	29.8	32	32.1	32.1	23.1	25.1	30	28.4	23.7	22.7	33.9	28.8

## Sheet: EDF 6b
Mouse ID	Condition	CNRQ
11	Standard diet	0.87
14	Standard diet	1.22
16	Ketogenic diet	0.44
18	Ketogenic diet	1.06
20	Standard diet	0.6
21	Standard diet	2.51
23	Ketogenic diet	ND
28	Ketogenic diet	0.61
30	Standard diet	1.38
32	Standard diet	0.76
34	Ketogenic diet	ND
35	Standard diet	1.44
38	Ketogenic diet	ND
41	Standard diet	2.26
42	Ketogenic diet	1.17
47	Ketogenic diet	0.56

## Sheet: EDF 6d
Mouse ID	Condition	CNRQ
11	Standard diet	1.97
14	Standard diet	1.22
16	Ketogenic diet	0.55
18	Ketogenic diet	0.36
20	Standard diet	1.15
21	Standard diet	1.25
23	Ketogenic diet	1.1
28	Ketogenic diet	0.34
30	Standard diet	1.59
32	Standard diet	2.06
34	Ketogenic diet	1.55
35	Standard diet	2.85
38	Ketogenic diet	0.67
41	Standard diet	1.68
42	Ketogenic diet	0.54
47	Ketogenic diet	0.45

## Sheet: EDF 6e
Mouse ID	Condition	CNRQ
11	Standard diet	0.29
14	Standard diet	ND
16	Ketogenic diet	0.37
18	Ketogenic diet	0.38
20	Standard diet	0.78
21	Standard diet	0.43
23	Ketogenic diet	ND
28	Ketogenic diet	0.53
30	Standard diet	1.69
32	Standard diet	2.35
34	Ketogenic diet	6.07
35	Standard diet	3.91
38	Ketogenic diet	1.98
41	Standard diet	0.74
42	Ketogenic diet	ND
47	Ketogenic diet	ND
