# Supplementary material for: Ketogenic diet suppresses colorectal cancer through the gut microbiome long chain fatty acid stearate
Source: Nat Commun. 2025 Feb 20;16:1792. doi: 10.1038/s41467-025-56678-0 (PMC11842570; doi:10.1038/s41467-025-56678-0)
Supplement: Supplementary file 16 — Source data [file 41467_2025_56678_MOESM16_ESM.zip › Tsenkova_et_al._Source_Data/Tsenkova_et_al._Source_Data_Supplementary_Figure_7.xlsx]

## Sheet: EDF 7a
Mouse ID	Condition	Relative intensity
1	Standard diet	14.6021
2	Standard diet	8.24432
3	Standard diet	7.34092
4	Standard diet	8.78487
11	Ketogenic diet	84.451
12	Ketogenic diet	60.1081
13	Ketogenic diet	56.8116
16	Standard diet	7.74737
17	Standard diet	7.1763
18	Standard diet	7.88621
19	Standard diet	8.55599
20	Standard diet	9.09399
21	Ketogenic diet	74.7167
22	Ketogenic diet	62.5799
23	Ketogenic diet	68.6226
24	Ketogenic diet	63.1822
25	Ketogenic diet	32.656

## Sheet: EDF 7b
	KEGG	Chr	D	P	C	O	F	G	S	depth	sample	Condition	Experiment	group	timepoint	logtrans	name	function.	diet	sd
1	K00208	S1_contig_20233	Bacteria	Bacteroidetes	Bacteroidia	Bacteroidales	Bacteroidaceae	Bacteroides	Bacteroides vulgatus	7.21634	S1	High-fat Low-carb diet	SPF	Ketogenic	D	0.858317	FabI	synthesis	K	KD
2	K01897	S1_contig_12820	Bacteria	Bacteroidetes	Bacteroidia	Bacteroidales	Tannerellaceae	Parabacteroides	NA	4.15969	S1	High-fat Low-carb diet	SPF	Ketogenic	D	0.619061	FadD	uptake	K	KD
3	K07030	S1_contig_61333	Bacteria	Firmicutes	Clostridia	Clostridiales	NA	NA	NA	3.15718	S1	High-fat Low-carb diet	SPF	Ketogenic	D	0.499299	FakA	uptake	K	KD
4	K00208	S1_contig_77438	Bacteria	Proteobacteria	Gammaproteobacteria	Enterobacterales	Budviciaceae	Leminorella	Leminorella richardii	4.24713	S1	High-fat Low-carb diet	SPF	Ketogenic	D	0.628096	FabI	synthesis	K	KD
5	K00208	S1_contig_31614	Bacteria	Proteobacteria	Betaproteobacteria	Burkholderiales	NA	NA	Burkholderiales bacterium YL45	3.23397	S1	High-fat Low-carb diet	SPF	Ketogenic	D	0.509736	FabI	synthesis	K	KD
6	K10804	S1_contig_18540	Bacteria	Actinobacteria	other	Eggerthellales	Eggerthellaceae	Gordonibacter	NA	31.5978	S1	High-fat Low-carb diet	SPF	Ketogenic	D	1.49966	TesA	release	K	KD
7	K00647	S1_contig_9446	Bacteria	Bacteroidetes	Bacteroidia	Bacteroidales	Bacteroidaceae	Bacteroides	Bacteroides caecimuris	14.4428	S1	High-fat Low-carb diet	SPF	Ketogenic	D	1.15965	FabB	synthesis	K	KD
8	K07030	S1_contig_105346	Bacteria	Firmicutes	Clostridia	Clostridiales	NA	Intestinimonas	Intestinimonas butyriciproducens	2.3731	S1	High-fat Low-carb diet	SPF	Ketogenic	D	0.375316	FakA	uptake	K	KD
9	K07030	S1_contig_20135	Bacteria	Firmicutes	Clostridia	Clostridiales	NA	NA	NA	9.46716	S1	High-fat Low-carb diet	SPF	Ketogenic	D	0.97622	FakA	uptake	K	KD
10	K00647	S1_contig_160964	Bacteria	Bacteroidetes	Bacteroidia	Bacteroidales	Bacteroidaceae	Bacteroides	Bacteroides cellulosilyticus	2.65714	S1	High-fat Low-carb diet	SPF	Ketogenic	D	0.424414	FabB	synthesis	K	KD
11	K00645	S1_contig_4492	Bacteria	Proteobacteria	Gammaproteobacteria	Oceanospirillales	Oceanospirillaceae	Marinobacterium	Marinobacterium aestuarii	8.59474	S1	High-fat Low-carb diet	SPF	Ketogenic	D	0.934233	FabD	synthesis	K	KD
12	K00208	S1_contig_48423	Bacteria	Bacteroidetes	Bacteroidia	Bacteroidales	Bacteroidaceae	Bacteroides	Bacteroides cellulosilyticus	2.88185	S1	High-fat Low-carb diet	SPF	Ketogenic	D	0.459671	FabI	synthesis	K	KD
13	K09458	S1_contig_9446	Bacteria	Bacteroidetes	Bacteroidia	Bacteroidales	Bacteroidaceae	Bacteroides	Bacteroides caecimuris	14.4428	S1	High-fat Low-carb diet	SPF	Ketogenic	D	1.15965	FabF	synthesis	K	KD
14	K06076	S1_contig_21688	Bacteria	Bacteroidetes	Bacteroidia	Bacteroidales	Bacteroidaceae	Bacteroides	Bacteroides caecimuris	15.337	S1	High-fat Low-carb diet	SPF	Ketogenic	D	1.18574	FadL	uptake	K	KD
15	K10804	S1_contig_2395	Bacteria	Bacteroidetes	Bacteroidia	Bacteroidales	Bacteroidaceae	Bacteroides	Bacteroides vulgatus	6.21858	S1	High-fat Low-carb diet	SPF	Ketogenic	D	0.793691	TesA	release	K	KD
16	K00648	S1_contig_129146	Bacteria	Bacteroidetes	Bacteroidia	Bacteroidales	Odoribacteraceae	Odoribacter	Odoribacter splanchnicus	2.32892	S1	High-fat Low-carb diet	SPF	Ketogenic	D	0.367155	FabH	synthesis	K	KD
17	K10804	S1_contig_18240	Bacteria	Bacteroidetes	Bacteroidia	Bacteroidales	Bacteroidaceae	Bacteroides	Bacteroides vulgatus	6.19026	S1	High-fat Low-carb diet	SPF	Ketogenic	D	0.791709	TesA	release	K	KD
18	K01897	S1_contig_158816	Bacteria	Proteobacteria	Betaproteobacteria	Burkholderiales	NA	NA	Burkholderiales bacterium YL45	3.32558	S1	High-fat Low-carb diet	SPF	Ketogenic	D	0.521867	FadD	uptake	K	KD
19	K00645	S1_contig_26839	Bacteria	Bacteroidetes	Bacteroidia	Bacteroidales	Bacteroidaceae	Bacteroides	Bacteroides cellulosilyticus	2.77736	S1	High-fat Low-carb diet	SPF	Ketogenic	D	0.443632	FabD	synthesis	K	KD
20	K00648	S1_contig_138318	Bacteria	Actinobacteria	other	Micrococcales	Intrasporangiaceae	Serinicoccus	Serinicoccus sp. JLT9	4.81645	S1	High-fat Low-carb diet	SPF	Ketogenic	D	0.682727	FabH	synthesis	K	KD
21	K01897	S1_contig_2878	Bacteria	Bacteroidetes	Bacteroidia	Bacteroidales	Bacteroidaceae	Bacteroides	Bacteroides vulgatus	4.46402	S1	High-fat Low-carb diet	SPF	Ketogenic	D	0.649726	FadD	uptake	K	KD
22	K00648	S1_contig_119588	Bacteria	Bacteroidetes	Bacteroidia	Bacteroidales	Bacteroidaceae	Bacteroides	Bacteroides vulgatus	3.7646	S1	High-fat Low-carb diet	SPF	Ketogenic	D	0.575719	FabH	synthesis	K	KD
23	K09458	S1_contig_61316	Bacteria	Proteobacteria	Gammaproteobacteria	Cellvibrionales	Spongiibacteraceae	Zhongshania	Zhongshania aliphaticivorans	5.29447	S1	High-fat Low-carb diet	SPF	Ketogenic	D	0.723822	FabF	synthesis	K	KD
24	K09458	S1_contig_56969	Bacteria	Bacteroidetes	Bacteroidia	Bacteroidales	Bacteroidaceae	Bacteroides	Bacteroides cellulosilyticus	3.09069	S1	High-fat Low-carb diet	SPF	Ketogenic	D	0.490055	FabF	synthesis	K	KD
25	K00648	S1_contig_2780	Bacteria	Verrucomicrobia	Verrucomicrobiae	Verrucomicrobiales	Akkermansiaceae	Akkermansia	Akkermansia muciniphila	59.7632	S1	High-fat Low-carb diet	SPF	Ketogenic	D	1.77643	FabH	synthesis	K	KD
26	K10804	S1_contig_12758	Bacteria	Proteobacteria	Gammaproteobacteria	Enterobacterales	Yersiniaceae	Serratia	Serratia sp. ATCC 39006	7.85315	S1	High-fat Low-carb diet	SPF	Ketogenic	D	0.895044	TesA	release	K	KD
27	K01897	S1_contig_7302	Bacteria	Bacteroidetes	Bacteroidia	Bacteroidales	Bacteroidaceae	Bacteroides	Bacteroides caccae	7.84866	S1	High-fat Low-carb diet	SPF	Ketogenic	D	0.894796	FadD	uptake	K	KD
28	K06076	S1_contig_134380	Bacteria	Bacteroidetes	Bacteroidia	Bacteroidales	Tannerellaceae	Parabacteroides	Parabacteroides distasonis	6.83419	S1	High-fat Low-carb diet	SPF	Ketogenic	D	0.834687	FadL	uptake	K	KD
29	K06076	S1_contig_117579	Bacteria	Bacteroidetes	Bacteroidia	Bacteroidales	Tannerellaceae	Parabacteroides	Parabacteroides sp. CT06	2.24908	S1	High-fat Low-carb diet	SPF	Ketogenic	D	0.352005	FadL	uptake	K	KD
30	K10804	S1_contig_21199	Bacteria	Bacteroidetes	Bacteroidia	Bacteroidales	Bacteroidaceae	Bacteroides	NA	15.7608	S1	High-fat Low-carb diet	SPF	Ketogenic	D	1.19758	TesA	release	K	KD
31	K10782	S1_contig_99888	Bacteria	Bacteroidetes	Bacteroidia	Bacteroidales	Bacteroidaceae	Bacteroides	Bacteroides vulgatus	9.99233	S1	High-fat Low-carb diet	SPF	Ketogenic	D	0.999667	FatA	release	K	KD
32	K07030	S1_contig_4008	Bacteria	Actinobacteria	other	Propionibacteriales	Propionibacteriaceae	Microlunatus	Microlunatus soli	13.4162	S1	High-fat Low-carb diet	SPF	Ketogenic	D	1.12763	FakA	uptake	K	KD
33	K02371	S1_contig_15072	Bacteria	Bacteroidetes	Bacteroidia	Bacteroidales	Tannerellaceae	Parabacteroides	Parabacteroides sp. CT06	3.86827	S1	High-fat Low-carb diet	SPF	Ketogenic	D	0.587517	FabK	synthesis	K	KD
34	K06076	S1_contig_24132	Bacteria	Bacteroidetes	Bacteroidia	Bacteroidales	NA	NA	NA	12.7521	S1	High-fat Low-carb diet	SPF	Ketogenic	D	1.10558	FadL	uptake	K	KD
35	K06076	S1_contig_21699	Bacteria	Bacteroidetes	Bacteroidia	Bacteroidales	NA	NA	NA	85.6005	S1	High-fat Low-carb diet	SPF	Ketogenic	D	1.93248	FadL	uptake	K	KD
36	K02372	S1_contig_17992	Bacteria	Firmicutes	Clostridia	Clostridiales	Ruminococcaceae	Flavonifractor	Flavonifractor plautii	14.7964	S1	High-fat Low-carb diet	SPF	Ketogenic	D	1.17015	FabZ	synthesis	K	KD
37	K09458	S1_contig_91640	Bacteria	Bacteroidetes	Bacteroidia	Bacteroidales	Bacteroidaceae	Bacteroides	Bacteroides cellulosilyticus	4.2524	S1	High-fat Low-carb diet	SPF	Ketogenic	D	0.628634	FabF	synthesis	K	KD
38	K09458	S1_contig_9446	Bacteria	Bacteroidetes	Bacteroidia	Bacteroidales	Bacteroidaceae	Bacteroides	Bacteroides caecimuris	14.4428	S1	High-fat Low-carb diet	SPF	Ketogenic	D	1.15965	FabF	synthesis	K	KD
39	K00645	S1_contig_17992	Bacteria	Firmicutes	Clostridia	Clostridiales	Ruminococcaceae	Flavonifractor	Flavonifractor plautii	14.7964	S1	High-fat Low-carb diet	SPF	Ketogenic	D	1.17015	FabD	synthesis	K	KD
40	K06076	S1_contig_19265	Bacteria	Bacteroidetes	Bacteroidia	Bacteroidales	Bacteroidaceae	Bacteroides	NA	13.4375	S1	High-fat Low-carb diet	SPF	Ketogenic	D	1.12832	FadL	uptake	K	KD
41	K01897	S1_contig_27753	Bacteria	Bacteroidetes	Bacteroidia	Bacteroidales	Bacteroidaceae	Bacteroides	Bacteroides cellulosilyticus	3.08125	S1	High-fat Low-carb diet	SPF	Ketogenic	D	0.488727	FadD	uptake	K	KD
42	K01897	S1_contig_22339	Bacteria	Bacteroidetes	Bacteroidia	Bacteroidales	Bacteroidaceae	Bacteroides	NA	13.7305	S1	High-fat Low-carb diet	SPF	Ketogenic	D	1.13769	FadD	uptake	K	KD
43	K01897	S1_contig_13685	Bacteria	Bacteroidetes	Bacteroidia	Bacteroidales	Bacteroidaceae	Bacteroides	Bacteroides zoogleoformans	5.5487	S1	High-fat Low-carb diet	SPF	Ketogenic	D	0.744191	FadD	uptake	K	KD
44	K06076	S1_contig_25895	Bacteria	Bacteroidetes	Bacteroidia	Bacteroidales	Bacteroidaceae	Bacteroides	NA	4.81418	S1	High-fat Low-carb diet	SPF	Ketogenic	D	0.682522	FadL	uptake	K	KD
45	K01897	S1_contig_134521	Bacteria	Bacteroidetes	Bacteroidia	Bacteroidales	Bacteroidaceae	Bacteroides	Bacteroides vulgatus	8.68866	S1	High-fat Low-carb diet	SPF	Ketogenic	D	0.938953	FadD	uptake	K	KD
46	K01897	S1_contig_3027	Bacteria	Bacteroidetes	Bacteroidia	Bacteroidales	Bacteroidaceae	Bacteroides	NA	8.54696	S1	High-fat Low-carb diet	SPF	Ketogenic	D	0.931812	FadD	uptake	K	KD
47	K06076	S1_contig_162176	Bacteria	Bacteroidetes	Bacteroidia	Bacteroidales	Tannerellaceae	Parabacteroides	Parabacteroides distasonis	4.43414	S1	High-fat Low-carb diet	SPF	Ketogenic	D	0.646809	FadL	uptake	K	KD
48	K00648	S1_contig_28274	Bacteria	Bacteroidetes	Bacteroidia	Bacteroidales	Tannerellaceae	Parabacteroides	Parabacteroides sp. CT06	3.93673	S1	High-fat Low-carb diet	SPF	Ketogenic	D	0.595136	FabH	synthesis	K	KD
49	K02371	S1_contig_19724	Bacteria	Bacteroidetes	Bacteroidia	Bacteroidales	Bacteroidaceae	Bacteroides	NA	14.8842	S1	High-fat Low-carb diet	SPF	Ketogenic	D	1.17273	FabK	synthesis	K	KD
50	K06076	S1_contig_18027	Bacteria	Bacteroidetes	Bacteroidia	Bacteroidales	Bacteroidaceae	Bacteroides	Bacteroides vulgatus	5.88424	S1	High-fat Low-carb diet	SPF	Ketogenic	D	0.76969	FadL	uptake	K	KD
51	K00648	S1_contig_23619	Bacteria	Bacteroidetes	Bacteroidia	Bacteroidales	Bacteroidaceae	Bacteroides	Bacteroides vulgatus	5.40315	S1	High-fat Low-carb diet	SPF	Ketogenic	D	0.732647	FabH	synthesis	K	KD
52	K02372	S1_contig_8875	Bacteria	Bacteroidetes	Bacteroidia	Bacteroidales	Bacteroidaceae	Bacteroides	Bacteroides cellulosilyticus	2.88244	S1	High-fat Low-carb diet	SPF	Ketogenic	D	0.45976	FabZ	synthesis	K	KD
53	K09458	S1_contig_103384	Bacteria	Actinobacteria	other	Streptomycetales	Streptomycetaceae	Streptomyces	Streptomyces lydicus	6.26178	S1	High-fat Low-carb diet	SPF	Ketogenic	D	0.796698	FabF	synthesis	K	KD
54	K10804	S1_contig_73132	Bacteria	Bacteroidetes	Bacteroidia	Bacteroidales	Bacteroidaceae	Bacteroides	Bacteroides cellulosilyticus	3.45066	S1	High-fat Low-carb diet	SPF	Ketogenic	D	0.537902	TesA	release	K	KD
55	K06076	S1_contig_119248	Bacteria	Bacteroidetes	Bacteroidia	Bacteroidales	Tannerellaceae	Parabacteroides	NA	6.56197	S1	High-fat Low-carb diet	SPF	Ketogenic	D	0.817034	FadL	uptake	K	KD
56	K00645	S1_contig_3336	Bacteria	Bacteroidetes	other	NA	NA	NA	NA	67.2361	S1	High-fat Low-carb diet	SPF	Ketogenic	D	1.8276	FabD	synthesis	K	KD
57	K02371	S1_contig_157713	Bacteria	Firmicutes	Clostridia	Clostridiales	Oscillospiraceae	Oscillibacter	NA	7.16341	S1	High-fat Low-carb diet	SPF	Ketogenic	D	0.85512	FabK	synthesis	K	KD
58	K06076	S1_contig_132835	Bacteria	Bacteroidetes	Bacteroidia	Bacteroidales	Tannerellaceae	Parabacteroides	NA	4.06083	S1	High-fat Low-carb diet	SPF	Ketogenic	D	0.608615	FadL	uptake	K	KD
59	K00648	S1_contig_77100	Bacteria	Bacteroidetes	Bacteroidia	Bacteroidales	Odoribacteraceae	Odoribacter	Odoribacter splanchnicus	2.95607	S1	High-fat Low-carb diet	SPF	Ketogenic	D	0.470715	FabH	synthesis	K	KD
60	K06076	S1_contig_1814	Bacteria	Bacteroidetes	other	Chitinophagales	Chitinophagaceae	Pseudoflavitalea	Pseudoflavitalea sp. 5GH32-13	14.5294	S1	High-fat Low-carb diet	SPF	Ketogenic	D	1.16225	FadL	uptake	K	KD
61	K10782	S1_contig_7621	Bacteria	Firmicutes	Clostridia	Clostridiales	Oscillospiraceae	Oscillibacter	Oscillibacter sp. PEA192	6.26222	S1	High-fat Low-carb diet	SPF	Ketogenic	D	0.796728	FatA	release	K	KD
62	K01897	S1_contig_146660	Bacteria	Bacteroidetes	Bacteroidia	Bacteroidales	Bacteroidaceae	Bacteroides	Bacteroides vulgatus	2.84096	S1	High-fat Low-carb diet	SPF	Ketogenic	D	0.453465	FadD	uptake	K	KD
63	K00648	S1_contig_3726	Bacteria	Firmicutes	Clostridia	Clostridiales	Oscillospiraceae	Oscillibacter	NA	6.06722	S1	High-fat Low-carb diet	SPF	Ketogenic	D	0.78299	FabH	synthesis	K	KD
64	K09458	S1_contig_17942	Bacteria	Bacteroidetes	Bacteroidia	Bacteroidales	Bacteroidaceae	Bacteroides	Bacteroides vulgatus	7.93236	S1	High-fat Low-carb diet	SPF	Ketogenic	D	0.899402	FabF	synthesis	K	KD
65	K00648	S1_contig_50140	Bacteria	Bacteroidetes	Bacteroidia	Bacteroidales	Rikenellaceae	Alistipes	NA	5.27451	S1	High-fat Low-carb diet	SPF	Ketogenic	D	0.722182	FabH	synthesis	K	KD
66	K01897	S1_contig_54833	Bacteria	Bacteroidetes	Bacteroidia	Bacteroidales	Odoribacteraceae	Odoribacter	Odoribacter splanchnicus	2.51623	S1	High-fat Low-carb diet	SPF	Ketogenic	D	0.40075	FadD	uptake	K	KD
67	K00647	S1_contig_20863	Bacteria	Bacteroidetes	Bacteroidia	Bacteroidales	Bacteroidaceae	Bacteroides	Bacteroides vulgatus	7.43214	S1	High-fat Low-carb diet	SPF	Ketogenic	D	0.871114	FabB	synthesis	K	KD
68	K09458	S1_contig_9446	Bacteria	Bacteroidetes	Bacteroidia	Bacteroidales	Bacteroidaceae	Bacteroides	Bacteroides caecimuris	14.4428	S1	High-fat Low-carb diet	SPF	Ketogenic	D	1.15965	FabF	synthesis	K	KD
69	K01897	S1_contig_149016	Bacteria	Bacteroidetes	Bacteroidia	Bacteroidales	Bacteroidaceae	Bacteroides	Bacteroides cellulosilyticus	5.67836	S1	High-fat Low-carb diet	SPF	Ketogenic	D	0.754223	FadD	uptake	K	KD
70	K09458	S1_contig_3925	Bacteria	Bacteroidetes	Bacteroidia	Bacteroidales	Bacteroidaceae	Bacteroides	Bacteroides vulgatus	8.09399	S1	High-fat Low-carb diet	SPF	Ketogenic	D	0.908163	FabF	synthesis	K	KD
71	K00645	S1_contig_18621	Bacteria	Proteobacteria	other	NA	NA	NA	NA	34.2495	S1	High-fat Low-carb diet	SPF	Ketogenic	D	1.53465	FabD	synthesis	K	KD
72	K06076	S1_contig_18201	Bacteria	Bacteroidetes	Bacteroidia	Bacteroidales	Bacteroidaceae	Bacteroides	Bacteroides caecimuris	9.04311	S1	High-fat Low-carb diet	SPF	Ketogenic	D	0.956318	FadL	uptake	K	KD
73	K07030	S1_contig_147073	Bacteria	Firmicutes	Clostridia	Clostridiales	Lachnospiraceae	NA	NA	3.85947	S1	High-fat Low-carb diet	SPF	Ketogenic	D	0.586528	FakA	uptake	K	KD
74	K01897	S1_contig_5669	Bacteria	Bacteroidetes	Bacteroidia	Bacteroidales	Bacteroidaceae	Bacteroides	NA	14.2169	S1	High-fat Low-carb diet	SPF	Ketogenic	D	1.1528	FadD	uptake	K	KD
75	K00645	S1_contig_18746	Bacteria	Bacteroidetes	Bacteroidia	Bacteroidales	Bacteroidaceae	Bacteroides	Bacteroides vulgatus	6.00367	S1	High-fat Low-carb diet	SPF	Ketogenic	D	0.778417	FabD	synthesis	K	KD
76	K00648	S1_contig_26690	Bacteria	Bacteroidetes	Bacteroidia	Bacteroidales	Odoribacteraceae	Odoribacter	Odoribacter splanchnicus	3.38775	S1	High-fat Low-carb diet	SPF	Ketogenic	D	0.529911	FabH	synthesis	K	KD
77	K06076	S1_contig_73734	Bacteria	Bacteroidetes	Bacteroidia	Bacteroidales	Odoribacteraceae	Odoribacter	Odoribacter splanchnicus	5.01082	S1	High-fat Low-carb diet	SPF	Ketogenic	D	0.699909	FadL	uptake	K	KD
78	K10804	S1_contig_11112	Bacteria	Verrucomicrobia	Verrucomicrobiae	Verrucomicrobiales	Akkermansiaceae	Akkermansia	Akkermansia muciniphila	58.5188	S1	High-fat Low-carb diet	SPF	Ketogenic	D	1.7673	TesA	release	K	KD
79	K09458	S1_contig_1	Bacteria	Verrucomicrobia	Verrucomicrobiae	Verrucomicrobiales	Akkermansiaceae	Akkermansia	Akkermansia muciniphila	53.2745	S1	High-fat Low-carb diet	SPF	Ketogenic	D	1.72652	FabF	synthesis	K	KD
80	K01897	S1_contig_20376	Bacteria	Bacteroidetes	Bacteroidia	Bacteroidales	Bacteroidaceae	Bacteroides	NA	12.5972	S1	High-fat Low-carb diet	SPF	Ketogenic	D	1.10027	FadD	uptake	K	KD
81	K09458	S1_contig_38551	Bacteria	Firmicutes	Clostridia	Clostridiales	Oscillospiraceae	Oscillibacter	Oscillibacter sp. PEA192	5.37567	S1	High-fat Low-carb diet	SPF	Ketogenic	D	0.730433	FabF	synthesis	K	KD
82	K01897	S1_contig_4075	Bacteria	Proteobacteria	Betaproteobacteria	Neisseriales	Neisseriaceae	Neisseria	Neisseria zoodegmatis	6.43621	S1	High-fat Low-carb diet	SPF	Ketogenic	D	0.80863	FadD	uptake	K	KD
83	K00208	S1_contig_25909	Bacteria	Bacteroidetes	Bacteroidia	Bacteroidales	Bacteroidaceae	Bacteroides	NA	13.2286	S1	High-fat Low-carb diet	SPF	Ketogenic	D	1.12151	FabI	synthesis	K	KD
84	K07030	S1_contig_130733	Bacteria	Firmicutes	Clostridia	Clostridiales	Oscillospiraceae	Oscillibacter	Oscillibacter valericigenes	4.65036	S1	High-fat Low-carb diet	SPF	Ketogenic	D	0.667487	FakA	uptake	K	KD
85	K10804	S1_contig_25287	Bacteria	Verrucomicrobia	Verrucomicrobiae	Verrucomicrobiales	Akkermansiaceae	Akkermansia	Akkermansia muciniphila	50.9063	S1	High-fat Low-carb diet	SPF	Ketogenic	D	1.70677	TesA	release	K	KD
86	K01897	S1_contig_3781	Bacteria	Bacteroidetes	Bacteroidia	Bacteroidales	NA	NA	NA	44.105	S1	High-fat Low-carb diet	SPF	Ketogenic	D	1.64449	FadD	uptake	K	KD
87	K09458	S1_contig_10981	Bacteria	Proteobacteria	other	NA	NA	NA	NA	5.07361	S1	High-fat Low-carb diet	SPF	Ketogenic	D	0.705317	FabF	synthesis	K	KD
88	K01897	S1_contig_1173	Bacteria	Bacteroidetes	Bacteroidia	Bacteroidales	Tannerellaceae	Parabacteroides	NA	5.72814	S1	High-fat Low-carb diet	SPF	Ketogenic	D	0.758014	FadD	uptake	K	KD
89	K02371	S1_contig_35120	Bacteria	Bacteroidetes	Bacteroidia	Bacteroidales	Tannerellaceae	Parabacteroides	Parabacteroides distasonis	1.94371	S1	High-fat Low-carb diet	SPF	Ketogenic	D	0.288631	FabK	synthesis	K	KD
90	K00645	S1_contig_23643	Bacteria	Bacteroidetes	Bacteroidia	Bacteroidales	Bacteroidaceae	Bacteroides	Bacteroides caecimuris	10.5747	S1	High-fat Low-carb diet	SPF	Ketogenic	D	1.02427	FabD	synthesis	K	KD
91	K02372	S1_contig_167385	Bacteria	Firmicutes	Clostridia	Clostridiales	Lachnospiraceae	Lachnoclostridium	[Clostridium] bolteae	2.8	S1	High-fat Low-carb diet	SPF	Ketogenic	D	0.447158	FabZ	synthesis	K	KD
92	K01897	S1_contig_61762	Bacteria	Bacteroidetes	Bacteroidia	Bacteroidales	Bacteroidaceae	Bacteroides	Bacteroides cellulosilyticus	3.20885	S1	High-fat Low-carb diet	SPF	Ketogenic	D	0.506349	FadD	uptake	K	KD
93	K06076	S1_contig_68558	Bacteria	Proteobacteria	other	Desulfovibrionales	Desulfovibrionaceae	Desulfovibrio	Desulfovibrio piger	3.70209	S1	High-fat Low-carb diet	SPF	Ketogenic	D	0.568447	FadL	uptake	K	KD
94	K10782	S1_contig_337	Bacteria	Bacteroidetes	Bacteroidia	Bacteroidales	Bacteroidaceae	Bacteroides	NA	15.4634	S1	High-fat Low-carb diet	SPF	Ketogenic	D	1.18931	FatA	release	K	KD
95	K10804	S1_contig_12470	Bacteria	Firmicutes	other	NA	NA	NA	NA	12.4473	S1	High-fat Low-carb diet	SPF	Ketogenic	D	1.09508	TesA	release	K	KD
96	K07030	S1_contig_90694	Bacteria	Firmicutes	Clostridia	Clostridiales	NA	NA	Clostridiales bacterium CCNA10	4.53341	S1	High-fat Low-carb diet	SPF	Ketogenic	D	0.656425	FakA	uptake	K	KD
97	K09458	S1_contig_125207	Bacteria	Bacteroidetes	Bacteroidia	Bacteroidales	NA	NA	NA	3.03846	S1	High-fat Low-carb diet	SPF	Ketogenic	D	0.482654	FabF	synthesis	K	KD
98	K00648	S1_contig_94086	Bacteria	Bacteroidetes	Bacteroidia	Bacteroidales	Tannerellaceae	Parabacteroides	Parabacteroides sp. CT06	3.06538	S1	High-fat Low-carb diet	SPF	Ketogenic	D	0.486484	FabH	synthesis	K	KD
99	K06076	S1_contig_24954	Bacteria	Bacteroidetes	other	NA	NA	NA	NA	68.426	S1	High-fat Low-carb diet	SPF	Ketogenic	D	1.83522	FadL	uptake	K	KD
100	K00648	S1_contig_163466	Bacteria	Proteobacteria	Betaproteobacteria	Burkholderiales	NA	NA	Burkholderiales bacterium YL45	3.98466	S1	High-fat Low-carb diet	SPF	Ketogenic	D	0.600391	FabH	synthesis	K	KD
101	K09458	S1_contig_17992	Bacteria	Firmicutes	Clostridia	Clostridiales	Ruminococcaceae	Flavonifractor	Flavonifractor plautii	14.7964	S1	High-fat Low-carb diet	SPF	Ketogenic	D	1.17015	FabF	synthesis	K	KD
102	K09458	S1_contig_144562	Bacteria	Proteobacteria	Betaproteobacteria	Burkholderiales	NA	NA	Burkholderiales bacterium YL45	3.32992	S1	High-fat Low-carb diet	SPF	Ketogenic	D	0.522434	FabF	synthesis	K	KD
103	K00645	S1_contig_88494	Bacteria	Bacteroidetes	other	Flavobacteriales	Flavobacteriaceae	Gramella	Gramella sp. MAR_2010_102	3.97528	S1	High-fat Low-carb diet	SPF	Ketogenic	D	0.599368	FabD	synthesis	K	KD
104	K00648	S1_contig_894	Bacteria	Bacteroidetes	Bacteroidia	Bacteroidales	Bacteroidaceae	Bacteroides	Bacteroides vulgatus	5.9195	S1	High-fat Low-carb diet	SPF	Ketogenic	D	0.772285	FabH	synthesis	K	KD
105	K02372	S1_contig_17942	Bacteria	Bacteroidetes	Bacteroidia	Bacteroidales	Bacteroidaceae	Bacteroides	Bacteroides vulgatus	7.93236	S1	High-fat Low-carb diet	SPF	Ketogenic	D	0.899402	FabZ	synthesis	K	KD
106	K01897	S1_contig_149514	Bacteria	Bacteroidetes	Bacteroidia	Bacteroidales	Bacteroidaceae	Bacteroides	Bacteroides cellulosilyticus	3.50206	S1	High-fat Low-carb diet	SPF	Ketogenic	D	0.544324	FadD	uptake	K	KD
107	K00645	S1_contig_84585	Bacteria	Bacteroidetes	Bacteroidia	Bacteroidales	Odoribacteraceae	Odoribacter	Odoribacter splanchnicus	4.31409	S1	High-fat Low-carb diet	SPF	Ketogenic	D	0.634889	FabD	synthesis	K	KD
108	K10804	S1_contig_113713	Bacteria	Bacteroidetes	Bacteroidia	Bacteroidales	Bacteroidaceae	Bacteroides	Bacteroides thetaiotaomicron	3.72671	S1	High-fat Low-carb diet	SPF	Ketogenic	D	0.571326	TesA	release	K	KD
109	K01897	S1_contig_96717	Bacteria	Bacteroidetes	Bacteroidia	Bacteroidales	Bacteroidaceae	Bacteroides	Bacteroides vulgatus	4.34334	S1	High-fat Low-carb diet	SPF	Ketogenic	D	0.637824	FadD	uptake	K	KD
110	K09458	S1_contig_144310	Bacteria	Proteobacteria	other	Myxococcales	Archangiaceae	Archangium	Archangium gephyra	5.05047	S1	High-fat Low-carb diet	SPF	Ketogenic	D	0.703332	FabF	synthesis	K	KD
111	K06076	S1_contig_9002	Bacteria	Bacteroidetes	Bacteroidia	Bacteroidales	NA	NA	NA	36.2992	S1	High-fat Low-carb diet	SPF	Ketogenic	D	1.5599	FadL	uptake	K	KD
112	K07030	S1_contig_95522	Bacteria	Firmicutes	Clostridia	Clostridiales	NA	NA	NA	3.75624	S1	High-fat Low-carb diet	SPF	Ketogenic	D	0.574753	FakA	uptake	K	KD
113	K02372	S1_contig_38551	Bacteria	Firmicutes	Clostridia	Clostridiales	Oscillospiraceae	Oscillibacter	Oscillibacter sp. PEA192	5.37567	S1	High-fat Low-carb diet	SPF	Ketogenic	D	0.730433	FabZ	synthesis	K	KD
114	K06076	S1_contig_21699	Bacteria	Bacteroidetes	Bacteroidia	Bacteroidales	NA	NA	NA	85.6005	S1	High-fat Low-carb diet	SPF	Ketogenic	D	1.93248	FadL	uptake	K	KD
115	K01897	S1_contig_52515	Bacteria	Bacteroidetes	Bacteroidia	Bacteroidales	Tannerellaceae	Parabacteroides	Parabacteroides distasonis	3.09329	S1	High-fat Low-carb diet	SPF	Ketogenic	D	0.490421	FadD	uptake	K	KD
116	K06076	S1_contig_108020	Bacteria	Bacteroidetes	Bacteroidia	Bacteroidales	Bacteroidaceae	Bacteroides	Bacteroides cellulosilyticus	2.05539	S1	High-fat Low-carb diet	SPF	Ketogenic	D	0.312894	FadL	uptake	K	KD
117	K09458	S1_contig_74967	Bacteria	Bacteroidetes	Bacteroidia	Bacteroidales	Tannerellaceae	Parabacteroides	NA	4.78207	S1	High-fat Low-carb diet	SPF	Ketogenic	D	0.679616	FabF	synthesis	K	KD
118	K00645	S1_contig_19352	Bacteria	Bacteroidetes	Bacteroidia	Bacteroidales	Bacteroidaceae	Bacteroides	NA	29.4455	S1	High-fat Low-carb diet	SPF	Ketogenic	D	1.46902	FabD	synthesis	K	KD
119	K00208	S1_contig_129480	Bacteria	Bacteroidetes	Bacteroidia	Bacteroidales	Tannerellaceae	Parabacteroides	NA	8.02587	S1	High-fat Low-carb diet	SPF	Ketogenic	D	0.904492	FabI	synthesis	K	KD
120	K01897	S1_contig_13379	Bacteria	Bacteroidetes	Bacteroidia	Bacteroidales	Bacteroidaceae	Bacteroides	Bacteroides vulgatus	6.97254	S1	High-fat Low-carb diet	SPF	Ketogenic	D	0.843391	FadD	uptake	K	KD
121	K06076	S1_contig_44869	Bacteria	Bacteroidetes	Bacteroidia	Bacteroidales	Odoribacteraceae	Odoribacter	Odoribacter splanchnicus	3.64494	S1	High-fat Low-carb diet	SPF	Ketogenic	D	0.56169	FadL	uptake	K	KD
122	K06076	S1_contig_41701	Bacteria	Bacteroidetes	Bacteroidia	Bacteroidales	Tannerellaceae	Parabacteroides	NA	3.31152	S1	High-fat Low-carb diet	SPF	Ketogenic	D	0.520027	FadL	uptake	K	KD
123	K01897	S1_contig_63163	Bacteria	Bacteroidetes	Bacteroidia	Bacteroidales	Rikenellaceae	Alistipes	Alistipes shahii	4.30243	S1	High-fat Low-carb diet	SPF	Ketogenic	D	0.633714	FadD	uptake	K	KD
124	K00648	S1_contig_20599	Bacteria	Bacteroidetes	Bacteroidia	Bacteroidales	Bacteroidaceae	Bacteroides	Bacteroides caecimuris	13.2626	S1	High-fat Low-carb diet	SPF	Ketogenic	D	1.12263	FabH	synthesis	K	KD
125	K06076	S1_contig_63669	Bacteria	Bacteroidetes	Bacteroidia	Bacteroidales	Bacteroidaceae	Bacteroides	Bacteroides cellulosilyticus	4.29867	S1	High-fat Low-carb diet	SPF	Ketogenic	D	0.633334	FadL	uptake	K	KD
126	K02371	S1_contig_130043	Bacteria	Proteobacteria	Gammaproteobacteria	Aeromonadales	Aeromonadaceae	Zobellella	Zobellella denitrificans	3.94478	S1	High-fat Low-carb diet	SPF	Ketogenic	D	0.596023	FabK	synthesis	K	KD
127	K06076	S1_contig_1161	Bacteria	Bacteroidetes	Bacteroidia	Bacteroidales	Bacteroidaceae	Bacteroides	Bacteroides vulgatus	4.35245	S1	High-fat Low-carb diet	SPF	Ketogenic	D	0.638734	FadL	uptake	K	KD
128	K01897	S1_contig_41374	Bacteria	Proteobacteria	Betaproteobacteria	Burkholderiales	NA	NA	Burkholderiales bacterium YL45	1.88861	S1	High-fat Low-carb diet	SPF	Ketogenic	D	0.276142	FadD	uptake	K	KD
129	K02372	S1_contig_9446	Bacteria	Bacteroidetes	Bacteroidia	Bacteroidales	Bacteroidaceae	Bacteroides	Bacteroides caecimuris	14.4428	S1	High-fat Low-carb diet	SPF	Ketogenic	D	1.15965	FabZ	synthesis	K	KD
130	K10782	S1_contig_56993	Bacteria	Bacteroidetes	Bacteroidia	Bacteroidales	Bacteroidaceae	Bacteroides	Bacteroides cellulosilyticus	3.15159	S1	High-fat Low-carb diet	SPF	Ketogenic	D	0.49853	FatA	release	K	KD
131	K00648	S1_contig_127879	Bacteria	Bacteroidetes	Bacteroidia	Bacteroidales	Tannerellaceae	Parabacteroides	Parabacteroides sp. CT06	3.94782	S1	High-fat Low-carb diet	SPF	Ketogenic	D	0.596357	FabH	synthesis	K	KD
132	K10782	S1_contig_5558	Bacteria	Verrucomicrobia	Verrucomicrobiae	Verrucomicrobiales	Akkermansiaceae	Akkermansia	Akkermansia muciniphila	47.5532	S1	High-fat Low-carb diet	SPF	Ketogenic	D	1.67718	FatA	release	K	KD
133	K01897	S1_contig_91085	Bacteria	Actinobacteria	other	Corynebacteriales	Mycobacteriaceae	Mycobacterium	NA	7.07209	S1	High-fat Low-carb diet	SPF	Ketogenic	D	0.849548	FadD	uptake	K	KD
134	K00648	S1_contig_145643	Bacteria	Bacteroidetes	Bacteroidia	Bacteroidales	Bacteroidaceae	Bacteroides	Bacteroides cellulosilyticus	3.47216	S1	High-fat Low-carb diet	SPF	Ketogenic	D	0.5406	FabH	synthesis	K	KD
135	K09458	S1_contig_61611	Bacteria	Firmicutes	Clostridia	Clostridiales	Ruminococcaceae	Flavonifractor	Flavonifractor plautii	3.16597	S1	High-fat Low-carb diet	SPF	Ketogenic	D	0.500507	FabF	synthesis	K	KD
136	K00645	S1_contig_9779	Bacteria	Bacteroidetes	Bacteroidia	Bacteroidales	NA	NA	NA	80.6473	S1	High-fat Low-carb diet	SPF	Ketogenic	D	1.90659	FabD	synthesis	K	KD
137	K02371	S1_contig_3726	Bacteria	Firmicutes	Clostridia	Clostridiales	Oscillospiraceae	Oscillibacter	NA	6.06722	S1	High-fat Low-carb diet	SPF	Ketogenic	D	0.78299	FabK	synthesis	K	KD
138	K01897	S1_contig_16547	Bacteria	Proteobacteria	Betaproteobacteria	Burkholderiales	NA	NA	NA	4.51831	S1	High-fat Low-carb diet	SPF	Ketogenic	D	0.654976	FadD	uptake	K	KD
139	K10804	S1_contig_4335	Bacteria	Bacteroidetes	Bacteroidia	Bacteroidales	Bacteroidaceae	Bacteroides	Bacteroides caccae	16.3854	S1	High-fat Low-carb diet	SPF	Ketogenic	D	1.21446	TesA	release	K	KD
140	K00647	S1_contig_131218	Bacteria	Bacteroidetes	Bacteroidia	Bacteroidales	Bacteroidaceae	Bacteroides	Bacteroides cellulosilyticus	2.94426	S1	High-fat Low-carb diet	SPF	Ketogenic	D	0.468976	FabB	synthesis	K	KD
141	K00648	S1_contig_2399	Bacteria	Proteobacteria	Gammaproteobacteria	NA	NA	NA	NA	17.2376	S1	High-fat Low-carb diet	SPF	Ketogenic	D	1.23648	FabH	synthesis	K	KD
142	K10782	S1_contig_19904	Bacteria	Firmicutes	other	NA	NA	NA	NA	14.9415	S1	High-fat Low-carb diet	SPF	Ketogenic	D	1.17439	FatA	release	K	KD
143	K01897	S1_contig_72760	Bacteria	Bacteroidetes	Bacteroidia	Bacteroidales	Bacteroidaceae	Bacteroides	Bacteroides vulgatus	5.1019	S1	High-fat Low-carb diet	SPF	Ketogenic	D	0.707732	FadD	uptake	K	KD
144	K10804	S1_contig_14479	Bacteria	Cyanobacteria	other	Nostocales	Hapalosiphonaceae	Fischerella	Fischerella sp. NIES-3754	4.36895	S1	High-fat Low-carb diet	SPF	Ketogenic	D	0.640377	TesA	release	K	KD
145	K09458	S1_contig_19010	Bacteria	Bacteroidetes	Bacteroidia	Bacteroidales	Bacteroidaceae	Bacteroides	NA	14.8914	S1	High-fat Low-carb diet	SPF	Ketogenic	D	1.17294	FabF	synthesis	K	KD
146	K09458	S1_contig_1	Bacteria	Verrucomicrobia	Verrucomicrobiae	Verrucomicrobiales	Akkermansiaceae	Akkermansia	Akkermansia muciniphila	53.2745	S1	High-fat Low-carb diet	SPF	Ketogenic	D	1.72652	FabF	synthesis	K	KD
147	K06076	S1_contig_167600	Bacteria	Proteobacteria	Betaproteobacteria	Burkholderiales	NA	NA	Burkholderiales bacterium YL45	3.00899	S1	High-fat Low-carb diet	SPF	Ketogenic	D	0.478421	FadL	uptake	K	KD
148	K00645	S1_contig_1	Bacteria	Verrucomicrobia	Verrucomicrobiae	Verrucomicrobiales	Akkermansiaceae	Akkermansia	Akkermansia muciniphila	53.2745	S1	High-fat Low-carb diet	SPF	Ketogenic	D	1.72652	FabD	synthesis	K	KD
149	K10804	S1_contig_1114	Bacteria	Verrucomicrobia	Verrucomicrobiae	Verrucomicrobiales	Akkermansiaceae	Akkermansia	Akkermansia muciniphila	58.8502	S1	High-fat Low-carb diet	SPF	Ketogenic	D	1.76975	TesA	release	K	KD
150	K00648	S1_contig_6378	Bacteria	Bacteroidetes	Bacteroidia	Bacteroidales	Tannerellaceae	Parabacteroides	Parabacteroides distasonis	7	S1	High-fat Low-carb diet	SPF	Ketogenic	D	0.845098	FabH	synthesis	K	KD
151	K06076	S1_contig_22264	Bacteria	Bacteroidetes	Bacteroidia	Bacteroidales	Bacteroidaceae	Bacteroides	NA	7.86687	S1	High-fat Low-carb diet	SPF	Ketogenic	D	0.895802	FadL	uptake	K	KD
152	K02371	S1_contig_18889	Bacteria	Bacteroidetes	Bacteroidia	Bacteroidales	Bacteroidaceae	Bacteroides	Bacteroides vulgatus	8.24669	S1	High-fat Low-carb diet	SPF	Ketogenic	D	0.91628	FabK	synthesis	K	KD
153	K09458	S1_contig_29929	Bacteria	Actinobacteria	other	Corynebacteriales	Nocardiaceae	Nocardia	Nocardia nova	5.06691	S1	High-fat Low-carb diet	SPF	Ketogenic	D	0.704743	FabF	synthesis	K	KD
154	K00645	S1_contig_133079	Bacteria	Bacteroidetes	Bacteroidia	Bacteroidales	Tannerellaceae	Parabacteroides	Parabacteroides sp. CT06	5.11555	S1	High-fat Low-carb diet	SPF	Ketogenic	D	0.708892	FabD	synthesis	K	KD
155	K06076	S1_contig_141103	Bacteria	Bacteroidetes	Bacteroidia	Bacteroidales	Tannerellaceae	Parabacteroides	NA	3.27092	S1	High-fat Low-carb diet	SPF	Ketogenic	D	0.51467	FadL	uptake	K	KD
156	K06076	S1_contig_116656	Bacteria	Bacteroidetes	Bacteroidia	Bacteroidales	Tannerellaceae	Parabacteroides	NA	2.2766	S1	High-fat Low-carb diet	SPF	Ketogenic	D	0.357287	FadL	uptake	K	KD
157	K10782	S1_contig_18821	Bacteria	Bacteroidetes	other	NA	NA	NA	NA	39.3207	S1	High-fat Low-carb diet	SPF	Ketogenic	D	1.59462	FatA	release	K	KD
158	K01897	S1_contig_12224	Bacteria	Firmicutes	other	NA	NA	NA	NA	49.0746	S1	High-fat Low-carb diet	SPF	Ketogenic	D	1.69086	FadD	uptake	K	KD
159	K01897	S1_contig_48809	Bacteria	Bacteroidetes	Bacteroidia	Bacteroidales	Odoribacteraceae	Odoribacter	Odoribacter splanchnicus	2.80386	S1	High-fat Low-carb diet	SPF	Ketogenic	D	0.447756	FadD	uptake	K	KD
160	K00208	S1_contig_124446	Bacteria	Bacteroidetes	Bacteroidia	Bacteroidales	Tannerellaceae	Tannerella	Tannerella forsythia	6.1058	S1	High-fat Low-carb diet	SPF	Ketogenic	D	0.785743	FabI	synthesis	K	KD
161	K01897	S1_contig_136662	Bacteria	Bacteroidetes	Bacteroidia	Bacteroidales	Bacteroidaceae	Bacteroides	Bacteroides thetaiotaomicron	1.51923	S1	High-fat Low-carb diet	SPF	Ketogenic	D	0.181624	FadD	uptake	K	KD
162	K02371	S1_contig_74614	Bacteria	Firmicutes	Clostridia	Clostridiales	Peptococcaceae	Desulfotomaculum	Desulfotomaculum ferrireducens	3.36181	S1	High-fat Low-carb diet	SPF	Ketogenic	D	0.526573	FabK	synthesis	K	KD
163	K00648	S1_contig_18056	Bacteria	Bacteroidetes	Bacteroidia	Bacteroidales	Bacteroidaceae	Bacteroides	Bacteroides vulgatus	5.84386	S1	High-fat Low-carb diet	SPF	Ketogenic	D	0.7667	FabH	synthesis	K	KD
164	K01897	S1_contig_138470	Bacteria	Bacteroidetes	Bacteroidia	Bacteroidales	Bacteroidaceae	Bacteroides	Bacteroides thetaiotaomicron	2.93421	S1	High-fat Low-carb diet	SPF	Ketogenic	D	0.467491	FadD	uptake	K	KD
165	K09458	S1_contig_10913	Bacteria	Bacteroidetes	Bacteroidia	Bacteroidales	Prevotellaceae	Prevotella	Prevotella dentalis	9.53196	S1	High-fat Low-carb diet	SPF	Ketogenic	D	0.979182	FabF	synthesis	K	KD
166	K02371	S1_contig_4283	Bacteria	Firmicutes	other	Selenomonadales	Selenomonadaceae	Selenomonas	Selenomonas ruminantium	3.89851	S1	High-fat Low-carb diet	SPF	Ketogenic	D	0.590899	FabK	synthesis	K	KD
167	K09458	S1_contig_48187	Bacteria	Firmicutes	Clostridia	Clostridiales	Ruminococcaceae	Flavonifractor	Flavonifractor plautii	6.62015	S1	High-fat Low-carb diet	SPF	Ketogenic	D	0.820868	FabF	synthesis	K	KD
168	K00059	S1_contig_94254	Bacteria	Firmicutes	Clostridia	Clostridiales	Clostridiaceae	Mordavella	Mordavella sp. Marseille-P3756	4.39212	S1	High-fat Low-carb diet	SPF	Ketogenic	D	0.642674	FabG	synthesis	K	KD
169	K10804	S1_contig_116021	Bacteria	Firmicutes	Clostridia	Clostridiales	Ruminococcaceae	Faecalibacterium	Faecalibacterium prausnitzii	7.61927	S1	High-fat Low-carb diet	SPF	Ketogenic	D	0.881913	TesA	release	K	KD
170	K10804	S1_contig_66598	Bacteria	Bacteroidetes	Bacteroidia	Bacteroidales	Tannerellaceae	Parabacteroides	NA	7.63349	S1	High-fat Low-carb diet	SPF	Ketogenic	D	0.882723	TesA	release	K	KD
171	K02372	S1_contig_127336	Bacteria	Proteobacteria	other	NA	NA	NA	NA	3.45245	S1	High-fat Low-carb diet	SPF	Ketogenic	D	0.538127	FabZ	synthesis	K	KD
172	K01897	S1_contig_5875	Bacteria	Bacteroidetes	Bacteroidia	Bacteroidales	Tannerellaceae	Parabacteroides	Parabacteroides sp. CT06	6.80236	S1	High-fat Low-carb diet	SPF	Ketogenic	D	0.83266	FadD	uptake	K	KD
173	K01897	S1_contig_19287	Bacteria	Bacteroidetes	other	NA	NA	NA	NA	57.4485	S1	High-fat Low-carb diet	SPF	Ketogenic	D	1.75928	FadD	uptake	K	KD
174	K10804	S1_contig_23281	Bacteria	Proteobacteria	Gammaproteobacteria	Enterobacterales	Enterobacteriaceae	Escherichia	Escherichia albertii	26.5346	S1	High-fat Low-carb diet	SPF	Ketogenic	D	1.42381	TesA	release	K	KD
175	K06076	S1_contig_5603	Bacteria	Bacteroidetes	Bacteroidia	Bacteroidales	Bacteroidaceae	Bacteroides	NA	10.1297	S1	High-fat Low-carb diet	SPF	Ketogenic	D	1.0056	FadL	uptake	K	KD
176	K07030	S1_contig_66062	Bacteria	Firmicutes	Clostridia	Clostridiales	Oscillospiraceae	Oscillibacter	Oscillibacter valericigenes	5.84951	S1	High-fat Low-carb diet	SPF	Ketogenic	D	0.767119	FakA	uptake	K	KD
177	K10804	S1_contig_88757	Bacteria	Bacteroidetes	Bacteroidia	Bacteroidales	Tannerellaceae	Parabacteroides	Parabacteroides sp. CT06	4.59409	S1	High-fat Low-carb diet	SPF	Ketogenic	D	0.662199	TesA	release	K	KD
178	K00648	S1_contig_84034	Bacteria	Bacteroidetes	Bacteroidia	Bacteroidales	Bacteroidaceae	Bacteroides	Bacteroides vulgatus	4.6918	S1	High-fat Low-carb diet	SPF	Ketogenic	D	0.671339	FabH	synthesis	K	KD
179	K06076	S1_contig_36485	Bacteria	Bacteroidetes	Bacteroidia	Bacteroidales	Tannerellaceae	Parabacteroides	Parabacteroides distasonis	4.32858	S1	High-fat Low-carb diet	SPF	Ketogenic	D	0.636345	FadL	uptake	K	KD
180	K00648	S1_contig_118588	Bacteria	Bacteroidetes	Bacteroidia	Bacteroidales	Tannerellaceae	Parabacteroides	Parabacteroides sp. CT06	4.07471	S1	High-fat Low-carb diet	SPF	Ketogenic	D	0.610097	FabH	synthesis	K	KD
181	K07030	S1_contig_127559	Bacteria	Proteobacteria	Gammaproteobacteria	Alteromonadales	Shewanellaceae	Shewanella	Shewanella sp. WE21	2.98402	S1	High-fat Low-carb diet	SPF	Ketogenic	D	0.474802	FakA	uptake	K	KD
182	K00647	S1_contig_20863	Bacteria	Bacteroidetes	Bacteroidia	Bacteroidales	Bacteroidaceae	Bacteroides	Bacteroides vulgatus	7.43214	S1	High-fat Low-carb diet	SPF	Ketogenic	D	0.871114	FabB	synthesis	K	KD
183	K00648	S1_contig_139155	Bacteria	Bacteroidetes	Bacteroidia	Bacteroidales	Tannerellaceae	Parabacteroides	NA	5.63575	S1	High-fat Low-carb diet	SPF	Ketogenic	D	0.750952	FabH	synthesis	K	KD
184	K00208	S1_contig_1	Bacteria	Verrucomicrobia	Verrucomicrobiae	Verrucomicrobiales	Akkermansiaceae	Akkermansia	Akkermansia muciniphila	53.2745	S1	High-fat Low-carb diet	SPF	Ketogenic	D	1.72652	FabI	synthesis	K	KD
185	K09458	S1_contig_79366	Bacteria	Firmicutes	Clostridia	Clostridiales	NA	NA	NA	2.91088	S1	High-fat Low-carb diet	SPF	Ketogenic	D	0.464024	FabF	synthesis	K	KD
186	K01897	S1_contig_131617	Bacteria	Bacteroidetes	Bacteroidia	Bacteroidales	Tannerellaceae	Parabacteroides	Parabacteroides sp. CT06	4.40566	S1	High-fat Low-carb diet	SPF	Ketogenic	D	0.644011	FadD	uptake	K	KD
187	K00648	S1_contig_21847	Bacteria	Firmicutes	Clostridia	Clostridiales	Peptococcaceae	Desulfosporosinus	Desulfosporosinus orientis	5.51163	S1	High-fat Low-carb diet	SPF	Ketogenic	D	0.74128	FabH	synthesis	K	KD
188	K01897	S1_contig_56962	Bacteria	Bacteroidetes	Bacteroidia	Bacteroidales	Tannerellaceae	Parabacteroides	NA	5.63464	S1	High-fat Low-carb diet	SPF	Ketogenic	D	0.750866	FadD	uptake	K	KD
189	K10782	S1_contig_125697	Bacteria	Bacteroidetes	Bacteroidia	Bacteroidales	Tannerellaceae	Parabacteroides	Parabacteroides sp. CT06	5.56291	S1	High-fat Low-carb diet	SPF	Ketogenic	D	0.745302	FatA	release	K	KD
190	K00648	S1_contig_53683	Bacteria	Bacteroidetes	Bacteroidia	Bacteroidales	Bacteroidaceae	Bacteroides	Bacteroides cellulosilyticus	3.72414	S1	High-fat Low-carb diet	SPF	Ketogenic	D	0.571026	FabH	synthesis	K	KD
191	K00645	S1_contig_12224	Bacteria	Firmicutes	other	NA	NA	NA	NA	49.0746	S1	High-fat Low-carb diet	SPF	Ketogenic	D	1.69086	FabD	synthesis	K	KD
192	K10804	S1_contig_20906	Bacteria	Bacteroidetes	Bacteroidia	Bacteroidales	Bacteroidaceae	Bacteroides	Bacteroides vulgatus	7.8661	S1	High-fat Low-carb diet	SPF	Ketogenic	D	0.895759	TesA	release	K	KD
193	K06076	S1_contig_154210	Bacteria	Bacteroidetes	Bacteroidia	Bacteroidales	Tannerellaceae	Parabacteroides	Parabacteroides distasonis	3.18172	S1	High-fat Low-carb diet	SPF	Ketogenic	D	0.502662	FadL	uptake	K	KD
194	K02371	S1_contig_130869	Bacteria	Firmicutes	Clostridia	Clostridiales	Ruminococcaceae	Flavonifractor	Flavonifractor plautii	4.38987	S1	High-fat Low-carb diet	SPF	Ketogenic	D	0.642452	FabK	synthesis	K	KD
195	K10804	S1_contig_18360	Bacteria	Bacteroidetes	Bacteroidia	Bacteroidales	Bacteroidaceae	Bacteroides	NA	9.52346	S1	High-fat Low-carb diet	SPF	Ketogenic	D	0.978795	TesA	release	K	KD
196	K07030	S1_contig_23693	Bacteria	Firmicutes	Clostridia	Clostridiales	Ruminococcaceae	Flavonifractor	Flavonifractor plautii	9.96392	S1	High-fat Low-carb diet	SPF	Ketogenic	D	0.99843	FakA	uptake	K	KD
197	K09458	S1_contig_133853	Bacteria	Proteobacteria	Gammaproteobacteria	Enterobacterales	Yersiniaceae	Serratia	Serratia plymuthica	1.60736	S1	High-fat Low-carb diet	SPF	Ketogenic	D	0.206113	FabF	synthesis	K	KD
198	K06076	S1_contig_62038	Bacteria	Bacteroidetes	Bacteroidia	Bacteroidales	Tannerellaceae	Parabacteroides	NA	5.49898	S1	High-fat Low-carb diet	SPF	Ketogenic	D	0.740282	FadL	uptake	K	KD
199	K00208	S1_contig_49261	Bacteria	Bacteroidetes	Bacteroidia	Bacteroidales	Bacteroidaceae	Bacteroides	Bacteroides cellulosilyticus	3.84918	S1	High-fat Low-carb diet	SPF	Ketogenic	D	0.585368	FabI	synthesis	K	KD
200	K00645	S1_contig_97247	Bacteria	Bacteroidetes	Bacteroidia	Bacteroidales	Rikenellaceae	Alistipes	NA	4.80672	S1	High-fat Low-carb diet	SPF	Ketogenic	D	0.681849	FabD	synthesis	K	KD
201	K06076	S1_contig_66548	Bacteria	Bacteroidetes	Bacteroidia	Bacteroidales	Odoribacteraceae	Odoribacter	Odoribacter splanchnicus	3.43827	S1	High-fat Low-carb diet	SPF	Ketogenic	D	0.53634	FadL	uptake	K	KD
202	K06076	S1_contig_165471	Bacteria	Bacteroidetes	Bacteroidia	Bacteroidales	Bacteroidaceae	Bacteroides	Bacteroides cellulosilyticus	4.46984	S1	High-fat Low-carb diet	SPF	Ketogenic	D	0.650292	FadL	uptake	K	KD
203	K00647	S1_contig_17942	Bacteria	Bacteroidetes	Bacteroidia	Bacteroidales	Bacteroidaceae	Bacteroides	Bacteroides vulgatus	7.93236	S1	High-fat Low-carb diet	SPF	Ketogenic	D	0.899402	FabB	synthesis	K	KD
204	K09458	S1_contig_56056	Bacteria	Bacteroidetes	Bacteroidia	Bacteroidales	Bacteroidaceae	Bacteroides	Bacteroides cellulosilyticus	2.69061	S1	High-fat Low-carb diet	SPF	Ketogenic	D	0.429851	FabF	synthesis	K	KD
205	K06076	S1_contig_163183	Bacteria	Bacteroidetes	Bacteroidia	Bacteroidales	Odoribacteraceae	Odoribacter	Odoribacter splanchnicus	2.01087	S1	High-fat Low-carb diet	SPF	Ketogenic	D	0.303384	FadL	uptake	K	KD
206	K06076	S1_contig_1080	Bacteria	Bacteroidetes	Bacteroidia	Bacteroidales	Bacteroidaceae	Bacteroides	Bacteroides caecimuris	13.1673	S1	High-fat Low-carb diet	SPF	Ketogenic	D	1.1195	FadL	uptake	K	KD
207	K00645	S1_contig_124402	Bacteria	Bacteroidetes	Bacteroidia	Bacteroidales	Tannerellaceae	Parabacteroides	NA	4.17964	S1	High-fat Low-carb diet	SPF	Ketogenic	D	0.621139	FabD	synthesis	K	KD
208	K00648	S1_contig_104813	Bacteria	Bacteroidetes	Bacteroidia	Bacteroidales	Tannerellaceae	Parabacteroides	Parabacteroides sp. CT06	5	S1	High-fat Low-carb diet	SPF	Ketogenic	D	0.69897	FabH	synthesis	K	KD
209	K02371	S1_contig_134239	Bacteria	Bacteroidetes	Bacteroidia	Bacteroidales	Bacteroidaceae	Bacteroides	Bacteroides cellulosilyticus	3.075	S1	High-fat Low-carb diet	SPF	Ketogenic	D	0.487845	FabK	synthesis	K	KD
210	K00648	S1_contig_130043	Bacteria	Proteobacteria	Gammaproteobacteria	Aeromonadales	Aeromonadaceae	Zobellella	Zobellella denitrificans	3.94478	S1	High-fat Low-carb diet	SPF	Ketogenic	D	0.596023	FabH	synthesis	K	KD
211	K10782	S1_contig_35323	Bacteria	Firmicutes	Bacilli	Bacillales	Bacillaceae	Bacillus	Bacillus coagulans	3.28334	S1	High-fat Low-carb diet	SPF	Ketogenic	D	0.516316	FatA	release	K	KD
212	K02372	S1_contig_18056	Bacteria	Bacteroidetes	Bacteroidia	Bacteroidales	Bacteroidaceae	Bacteroides	Bacteroides vulgatus	5.84386	S1	High-fat Low-carb diet	SPF	Ketogenic	D	0.7667	FabZ	synthesis	K	KD
213	K06076	S1_contig_46666	Bacteria	Bacteroidetes	Bacteroidia	Bacteroidales	Bacteroidaceae	Bacteroides	Bacteroides vulgatus	7.90125	S1	High-fat Low-carb diet	SPF	Ketogenic	D	0.897696	FadL	uptake	K	KD
214	K01897	S1_contig_33900	Bacteria	Bacteroidetes	Bacteroidia	Bacteroidales	Tannerellaceae	Parabacteroides	NA	6.14631	S1	High-fat Low-carb diet	SPF	Ketogenic	D	0.788614	FadD	uptake	K	KD
215	K01897	S1_contig_55425	Bacteria	Bacteroidetes	Bacteroidia	Bacteroidales	Odoribacteraceae	Odoribacter	Odoribacter splanchnicus	4.61104	S1	High-fat Low-carb diet	SPF	Ketogenic	D	0.663799	FadD	uptake	K	KD
216	K09458	S1_contig_21949	Bacteria	Bacteroidetes	Bacteroidia	Bacteroidales	Tannerellaceae	Parabacteroides	Parabacteroides distasonis	6.38433	S1	High-fat Low-carb diet	SPF	Ketogenic	D	0.805115	FabF	synthesis	K	KD
217	K01897	S1_contig_9313	Bacteria	Bacteroidetes	Bacteroidia	Bacteroidales	NA	NA	NA	11.6007	S1	High-fat Low-carb diet	SPF	Ketogenic	D	1.06448	FadD	uptake	K	KD
218	K00648	S1_contig_161071	Bacteria	Bacteroidetes	Bacteroidia	Bacteroidales	Tannerellaceae	Parabacteroides	NA	2.86717	S1	High-fat Low-carb diet	SPF	Ketogenic	D	0.457453	FabH	synthesis	K	KD
219	K01897	S1_contig_926	Bacteria	Bacteroidetes	Bacteroidia	Bacteroidales	Bacteroidaceae	Bacteroides	NA	13.7652	S1	High-fat Low-carb diet	SPF	Ketogenic	D	1.13878	FadD	uptake	K	KD
220	K07030	S1_contig_12406	Bacteria	Firmicutes	Clostridia	Clostridiales	NA	NA	NA	5.7181	S1	High-fat Low-carb diet	SPF	Ketogenic	D	0.757252	FakA	uptake	K	KD
221	K01897	S2_contig_186978	Bacteria	Bacteroidetes	Bacteroidia	Bacteroidales	Bacteroidaceae	Bacteroides	Bacteroides caecimuris	3.05161	S2	High-fat Low-carb diet	SPF	Ketogenic	D	0.484529	FadD	uptake	K	KD
222	K09458	S2_contig_85944	Bacteria	Bacteroidetes	Bacteroidia	Bacteroidales	Bacteroidaceae	Bacteroides	NA	6.54198	S2	High-fat Low-carb diet	SPF	Ketogenic	D	0.815709	FabF	synthesis	K	KD
223	K02371	S2_contig_32575	Bacteria	Firmicutes	Clostridia	Clostridiales	Ruminococcaceae	NA	NA	6.89669	S2	High-fat Low-carb diet	SPF	Ketogenic	D	0.838641	FabK	synthesis	K	KD
224	K10804	S2_contig_101956	Bacteria	Verrucomicrobia	Verrucomicrobiae	Verrucomicrobiales	Akkermansiaceae	Akkermansia	Akkermansia muciniphila	4.26519	S2	High-fat Low-carb diet	SPF	Ketogenic	D	0.629938	TesA	release	K	KD
225	K09458	S2_contig_139369	Bacteria	Proteobacteria	other	NA	NA	NA	NA	5.48494	S2	High-fat Low-carb diet	SPF	Ketogenic	D	0.739172	FabF	synthesis	K	KD
226	K07030	S2_contig_195078	Bacteria	Firmicutes	Clostridia	Clostridiales	NA	NA	Clostridiales bacterium CCNA10	21.538	S2	High-fat Low-carb diet	SPF	Ketogenic	D	1.3332	FakA	uptake	K	KD
227	K06076	S2_contig_35025	Bacteria	Bacteroidetes	Bacteroidia	Bacteroidales	Tannerellaceae	Parabacteroides	NA	2.52454	S2	High-fat Low-carb diet	SPF	Ketogenic	D	0.402182	FadL	uptake	K	KD
228	K01897	S2_contig_52852	Bacteria	Bacteroidetes	Bacteroidia	Bacteroidales	Bacteroidaceae	Bacteroides	Bacteroides caecimuris	5.50395	S2	High-fat Low-carb diet	SPF	Ketogenic	D	0.740674	FadD	uptake	K	KD
229	K09458	S2_contig_130708	Bacteria	Proteobacteria	other	Rhodobacterales	Rhodobacteraceae	Yangia	Yangia sp. CCB-MM3	7.13904	S2	High-fat Low-carb diet	SPF	Ketogenic	D	0.85364	FabF	synthesis	K	KD
230	K00059	S2_contig_184332	Bacteria	Firmicutes	Bacilli	Bacillales	Bacillaceae	Bacillus	Bacillus sp. Y-01	6.46706	S2	High-fat Low-carb diet	SPF	Ketogenic	D	0.810707	FabG	synthesis	K	KD
231	K07030	S2_contig_61587	Bacteria	Firmicutes	Clostridia	Clostridiales	NA	NA	NA	16.3078	S2	High-fat Low-carb diet	SPF	Ketogenic	D	1.2124	FakA	uptake	K	KD
232	K07030	S2_contig_32970	Bacteria	Firmicutes	other	NA	NA	NA	NA	14.0475	S2	High-fat Low-carb diet	SPF	Ketogenic	D	1.1476	FakA	uptake	K	KD
233	K07030	S2_contig_170978	Bacteria	Firmicutes	Clostridia	Clostridiales	Lachnospiraceae	NA	Lachnospiraceae bacterium GAM79	7.18436	S2	High-fat Low-carb diet	SPF	Ketogenic	D	0.856388	FakA	uptake	K	KD
234	K02371	S2_contig_107216	Bacteria	Firmicutes	Clostridia	Clostridiales	Ruminococcaceae	Flavonifractor	Flavonifractor plautii	6.74044	S2	High-fat Low-carb diet	SPF	Ketogenic	D	0.828688	FabK	synthesis	K	KD
235	K10804	S2_contig_6369	Bacteria	Firmicutes	Clostridia	Clostridiales	NA	NA	NA	52.629	S2	High-fat Low-carb diet	SPF	Ketogenic	D	1.72123	TesA	release	K	KD
236	K02371	S2_contig_33388	Bacteria	Firmicutes	Clostridia	Clostridiales	Lachnospiraceae	Lachnoclostridium	Lachnoclostridium phocaeense	7.3457	S2	High-fat Low-carb diet	SPF	Ketogenic	D	0.866033	FabK	synthesis	K	KD
237	K00645	S2_contig_160882	Bacteria	Verrucomicrobia	Verrucomicrobiae	Verrucomicrobiales	Akkermansiaceae	Akkermansia	Akkermansia muciniphila	4.67406	S2	High-fat Low-carb diet	SPF	Ketogenic	D	0.669694	FabD	synthesis	K	KD
238	K01897	S2_contig_181014	Bacteria	Bacteroidetes	Bacteroidia	Bacteroidales	Bacteroidaceae	Bacteroides	Bacteroides thetaiotaomicron	5.25399	S2	High-fat Low-carb diet	SPF	Ketogenic	D	0.720489	FadD	uptake	K	KD
239	K00648	S2_contig_107216	Bacteria	Firmicutes	Clostridia	Clostridiales	Ruminococcaceae	Flavonifractor	Flavonifractor plautii	6.74044	S2	High-fat Low-carb diet	SPF	Ketogenic	D	0.828688	FabH	synthesis	K	KD
240	K10804	S2_contig_44219	Bacteria	Verrucomicrobia	Verrucomicrobiae	Verrucomicrobiales	Akkermansiaceae	Akkermansia	Akkermansia muciniphila	5.63292	S2	High-fat Low-carb diet	SPF	Ketogenic	D	0.750734	TesA	release	K	KD
241	K00208	S2_contig_80871	Bacteria	Bacteroidetes	Bacteroidia	Bacteroidales	Rikenellaceae	Alistipes	Alistipes finegoldii	7.2851	S2	High-fat Low-carb diet	SPF	Ketogenic	D	0.862436	FabI	synthesis	K	KD
242	K02372	S2_contig_118204	Bacteria	Firmicutes	Clostridia	Clostridiales	Ruminococcaceae	Flavonifractor	Flavonifractor plautii	6.27586	S2	High-fat Low-carb diet	SPF	Ketogenic	D	0.797673	FabZ	synthesis	K	KD
243	K10782	S2_contig_54377	Bacteria	Verrucomicrobia	Verrucomicrobiae	Verrucomicrobiales	Akkermansiaceae	Akkermansia	Akkermansia muciniphila	2.98946	S2	High-fat Low-carb diet	SPF	Ketogenic	D	0.475593	FatA	release	K	KD
244	K00648	S2_contig_55595	Bacteria	Proteobacteria	Gammaproteobacteria	Aeromonadales	Aeromonadaceae	Zobellella	Zobellella denitrificans	3.30705	S2	High-fat Low-carb diet	SPF	Ketogenic	D	0.519441	FabH	synthesis	K	KD
245	K07030	S2_contig_7322	Bacteria	Firmicutes	Clostridia	Clostridiales	Lachnospiraceae	Lachnoclostridium	Lachnoclostridium phocaeense	7.73564	S2	High-fat Low-carb diet	SPF	Ketogenic	D	0.888496	FakA	uptake	K	KD
246	K00645	S2_contig_258	Bacteria	Firmicutes	other	Selenomonadales	Selenomonadaceae	Selenomonas	Selenomonas ruminantium	19.5913	S2	High-fat Low-carb diet	SPF	Ketogenic	D	1.29206	FabD	synthesis	K	KD
247	K09458	S2_contig_168049	Bacteria	Firmicutes	Clostridia	Clostridiales	NA	NA	Clostridiales bacterium CCNA10	8.19144	S2	High-fat Low-carb diet	SPF	Ketogenic	D	0.91336	FabF	synthesis	K	KD
248	K10804	S2_contig_4976	Bacteria	Firmicutes	Clostridia	Clostridiales	Ruminococcaceae	NA	NA	19.0145	S2	High-fat Low-carb diet	SPF	Ketogenic	D	1.27908	TesA	release	K	KD
249	K07030	S2_contig_161613	Bacteria	Firmicutes	Clostridia	Clostridiales	Oscillospiraceae	Oscillibacter	Oscillibacter sp. PEA192	3.53891	S2	High-fat Low-carb diet	SPF	Ketogenic	D	0.54887	FakA	uptake	K	KD
250	K07030	S2_contig_32260	Bacteria	Firmicutes	Clostridia	Clostridiales	NA	NA	NA	9.80578	S2	High-fat Low-carb diet	SPF	Ketogenic	D	0.991482	FakA	uptake	K	KD
251	K01897	S2_contig_29558	Bacteria	Firmicutes	Clostridia	Clostridiales	Hungateiclostridiaceae	Pseudoclostridium	Pseudoclostridium thermosuccinogenes	19.1923	S2	High-fat Low-carb diet	SPF	Ketogenic	D	1.28313	FadD	uptake	K	KD
252	K09458	S2_contig_147192	Bacteria	Verrucomicrobia	Verrucomicrobiae	Verrucomicrobiales	Akkermansiaceae	Akkermansia	Akkermansia muciniphila	5.81271	S2	High-fat Low-carb diet	SPF	Ketogenic	D	0.764379	FabF	synthesis	K	KD
253	K01897	S2_contig_33802	Bacteria	Firmicutes	other	NA	NA	NA	NA	18.7198	S2	High-fat Low-carb diet	SPF	Ketogenic	D	1.2723	FadD	uptake	K	KD
254	K10782	S2_contig_2683	Bacteria	Firmicutes	Clostridia	Clostridiales	Oscillospiraceae	Oscillibacter	Oscillibacter valericigenes	17.7867	S2	High-fat Low-carb diet	SPF	Ketogenic	D	1.2501	FatA	release	K	KD
255	K00208	S2_contig_107027	Bacteria	Bacteroidetes	Bacteroidia	Bacteroidales	Bacteroidaceae	Bacteroides	Bacteroides cellulosilyticus	5.69565	S2	High-fat Low-carb diet	SPF	Ketogenic	D	0.755543	FabI	synthesis	K	KD
256	K00648	S2_contig_19078	Bacteria	Firmicutes	Clostridia	Clostridiales	Clostridiaceae	Mordavella	Mordavella sp. Marseille-P3756	4.50681	S2	High-fat Low-carb diet	SPF	Ketogenic	D	0.653869	FabH	synthesis	K	KD
257	K06076	S2_contig_62998	Bacteria	Bacteroidetes	Bacteroidia	Bacteroidales	Bacteroidaceae	Bacteroides	Bacteroides caecimuris	2.53276	S2	High-fat Low-carb diet	SPF	Ketogenic	D	0.403594	FadL	uptake	K	KD
258	K01897	S2_contig_170842	Bacteria	Bacteroidetes	Bacteroidia	Bacteroidales	Bacteroidaceae	Bacteroides	Bacteroides cellulosilyticus	3.52247	S2	High-fat Low-carb diet	SPF	Ketogenic	D	0.546847	FadD	uptake	K	KD
259	K07030	S2_contig_166919	Bacteria	Firmicutes	Clostridia	Clostridiales	Clostridiaceae	Mordavella	Mordavella sp. Marseille-P3756	3.90394	S2	High-fat Low-carb diet	SPF	Ketogenic	D	0.591503	FakA	uptake	K	KD
260	K07030	S2_contig_140543	Bacteria	Actinobacteria	other	Streptomycetales	Streptomycetaceae	Streptomyces	Streptomyces xinghaiensis	6.52424	S2	High-fat Low-carb diet	SPF	Ketogenic	D	0.81453	FakA	uptake	K	KD
261	K10782	S2_contig_3725	Bacteria	Bacteroidetes	other	Sphingobacteriales	Sphingobacteriaceae	Sphingobacterium	Sphingobacterium mizutaii	22.7101	S2	High-fat Low-carb diet	SPF	Ketogenic	D	1.35622	FatA	release	K	KD
262	K07030	S2_contig_138356	Bacteria	Actinobacteria	other	Coriobacteriales	Atopobiaceae	Olsenella	NA	3.75227	S2	High-fat Low-carb diet	SPF	Ketogenic	D	0.574294	FakA	uptake	K	KD
263	K02372	S2_contig_28324	Bacteria	Bacteroidetes	other	Cytophagales	Hymenobacteraceae	Hymenobacter	Hymenobacter sp. PAMC 26554	17.3306	S2	High-fat Low-carb diet	SPF	Ketogenic	D	1.23881	FabZ	synthesis	K	KD
264	K07030	S2_contig_9254	Bacteria	Firmicutes	Clostridia	Clostridiales	Eubacteriaceae	Eubacterium	[Eubacterium] hallii	5.79329	S2	High-fat Low-carb diet	SPF	Ketogenic	D	0.762925	FakA	uptake	K	KD
265	K10782	S2_contig_109519	Bacteria	Verrucomicrobia	Verrucomicrobiae	Verrucomicrobiales	Akkermansiaceae	Akkermansia	Akkermansia muciniphila	5.39668	S2	High-fat Low-carb diet	SPF	Ketogenic	D	0.732127	FatA	release	K	KD
266	K00645	S2_contig_5400	Bacteria	Bacteroidetes	other	Flavobacteriales	Flavobacteriaceae	Aquimarina	Aquimarina sp. AD1	7.05586	S2	High-fat Low-carb diet	SPF	Ketogenic	D	0.84855	FabD	synthesis	K	KD
267	K00648	S2_contig_91842	Bacteria	Bacteroidetes	Bacteroidia	Bacteroidales	Rikenellaceae	Alistipes	Alistipes finegoldii	4.59198	S2	High-fat Low-carb diet	SPF	Ketogenic	D	0.662	FabH	synthesis	K	KD
268	K07030	S2_contig_88835	Bacteria	Firmicutes	Clostridia	Clostridiales	NA	NA	NA	8.24461	S2	High-fat Low-carb diet	SPF	Ketogenic	D	0.91617	FakA	uptake	K	KD
269	K01897	S2_contig_3852	Bacteria	Bacteroidetes	Bacteroidia	Bacteroidales	Tannerellaceae	Parabacteroides	NA	13.7335	S2	High-fat Low-carb diet	SPF	Ketogenic	D	1.13778	FadD	uptake	K	KD
270	K09458	S2_contig_123719	Bacteria	Firmicutes	Clostridia	Clostridiales	Ruminococcaceae	Flavonifractor	Flavonifractor plautii	6.71157	S2	High-fat Low-carb diet	SPF	Ketogenic	D	0.826824	FabF	synthesis	K	KD
271	K07030	S2_contig_147013	Bacteria	Actinobacteria	other	Corynebacteriales	Corynebacteriaceae	Corynebacterium	NA	3.70507	S2	High-fat Low-carb diet	SPF	Ketogenic	D	0.568796	FakA	uptake	K	KD
272	K10804	S2_contig_30684	Bacteria	Verrucomicrobia	Verrucomicrobiae	Verrucomicrobiales	Akkermansiaceae	Akkermansia	Akkermansia muciniphila	5.38223	S2	High-fat Low-carb diet	SPF	Ketogenic	D	0.730962	TesA	release	K	KD
273	K00648	S2_contig_14707	Bacteria	Proteobacteria	Betaproteobacteria	Burkholderiales	Comamonadaceae	Alicycliphilus	Alicycliphilus denitrificans	6.84741	S2	High-fat Low-carb diet	SPF	Ketogenic	D	0.835526	FabH	synthesis	K	KD
274	K09458	S2_contig_130509	Bacteria	Proteobacteria	other	Myxococcales	Archangiaceae	Archangium	Archangium gephyra	3.04918	S2	High-fat Low-carb diet	SPF	Ketogenic	D	0.484183	FabF	synthesis	K	KD
275	K09458	S2_contig_113603	Bacteria	Verrucomicrobia	Verrucomicrobiae	Verrucomicrobiales	Akkermansiaceae	Akkermansia	Akkermansia muciniphila	6.79747	S2	High-fat Low-carb diet	SPF	Ketogenic	D	0.832347	FabF	synthesis	K	KD
276	K07030	S2_contig_28791	Bacteria	Proteobacteria	Gammaproteobacteria	NA	NA	NA	NA	13.1393	S2	High-fat Low-carb diet	SPF	Ketogenic	D	1.11857	FakA	uptake	K	KD
277	K10782	S2_contig_30246	Bacteria	Firmicutes	other	NA	NA	NA	NA	16.9694	S2	High-fat Low-carb diet	SPF	Ketogenic	D	1.22967	FatA	release	K	KD
278	K00647	S2_contig_185931	Bacteria	Verrucomicrobia	Verrucomicrobiae	Verrucomicrobiales	Akkermansiaceae	Akkermansia	Akkermansia muciniphila	5.35355	S2	High-fat Low-carb diet	SPF	Ketogenic	D	0.728642	FabB	synthesis	K	KD
279	K00648	S2_contig_21106	Bacteria	Firmicutes	Clostridia	Clostridiales	Oscillospiraceae	Oscillibacter	Oscillibacter sp. PEA192	9.24845	S2	High-fat Low-carb diet	SPF	Ketogenic	D	0.966069	FabH	synthesis	K	KD
280	K02371	S2_contig_55595	Bacteria	Proteobacteria	Gammaproteobacteria	Aeromonadales	Aeromonadaceae	Zobellella	Zobellella denitrificans	3.30705	S2	High-fat Low-carb diet	SPF	Ketogenic	D	0.519441	FabK	synthesis	K	KD
281	K10782	S2_contig_21484	Bacteria	Proteobacteria	other	NA	NA	NA	NA	6.60858	S2	High-fat Low-carb diet	SPF	Ketogenic	D	0.820108	FatA	release	K	KD
282	K02371	S2_contig_19123	Bacteria	Firmicutes	Clostridia	Clostridiales	NA	NA	NA	13.8926	S2	High-fat Low-carb diet	SPF	Ketogenic	D	1.14278	FabK	synthesis	K	KD
283	K02371	S2_contig_59013	Bacteria	Bacteroidetes	other	Flavobacteriales	Flavobacteriaceae	Salegentibacter	Salegentibacter sp. T436	3.35411	S2	High-fat Low-carb diet	SPF	Ketogenic	D	0.525577	FabK	synthesis	K	KD
284	K10782	S2_contig_1622	Bacteria	Firmicutes	Clostridia	Clostridiales	NA	NA	NA	8.69795	S2	High-fat Low-carb diet	SPF	Ketogenic	D	0.939417	FatA	release	K	KD
285	K09458	S2_contig_150297	Bacteria	Verrucomicrobia	Verrucomicrobiae	Verrucomicrobiales	Akkermansiaceae	Akkermansia	Akkermansia muciniphila	8.60139	S2	High-fat Low-carb diet	SPF	Ketogenic	D	0.934569	FabF	synthesis	K	KD
286	K10782	S2_contig_140175	Bacteria	Bacteroidetes	Bacteroidia	Bacteroidales	Bacteroidaceae	Bacteroides	Bacteroides heparinolyticus	2.80175	S2	High-fat Low-carb diet	SPF	Ketogenic	D	0.447429	FatA	release	K	KD
287	K07030	S2_contig_46775	Bacteria	Firmicutes	Clostridia	Clostridiales	Oscillospiraceae	Oscillibacter	Oscillibacter valericigenes	8.60984	S2	High-fat Low-carb diet	SPF	Ketogenic	D	0.934995	FakA	uptake	K	KD
288	K07030	S2_contig_104902	Bacteria	Firmicutes	Clostridia	Clostridiales	Ruminococcaceae	NA	NA	11.75	S2	High-fat Low-carb diet	SPF	Ketogenic	D	1.07004	FakA	uptake	K	KD
289	K07030	S2_contig_47572	Bacteria	Deinococcus-Thermus	other	Deinococcales	Deinococcaceae	Deinococcus	Deinococcus ficus	6.13838	S2	High-fat Low-carb diet	SPF	Ketogenic	D	0.788054	FakA	uptake	K	KD
290	K07030	S2_contig_149938	Bacteria	Firmicutes	Clostridia	Clostridiales	Oscillospiraceae	Oscillibacter	Oscillibacter valericigenes	4.69527	S2	High-fat Low-carb diet	SPF	Ketogenic	D	0.671661	FakA	uptake	K	KD
291	K02371	S2_contig_179526	Bacteria	Firmicutes	Clostridia	Clostridiales	NA	NA	NA	5.45887	S2	High-fat Low-carb diet	SPF	Ketogenic	D	0.737103	FabK	synthesis	K	KD
292	K09458	S2_contig_17858	Bacteria	Firmicutes	Clostridia	Clostridiales	Lachnospiraceae	Lachnoclostridium	Lachnoclostridium phocaeense	8.9084	S2	High-fat Low-carb diet	SPF	Ketogenic	D	0.9498	FabF	synthesis	K	KD
293	K00648	S2_contig_32575	Bacteria	Firmicutes	Clostridia	Clostridiales	Ruminococcaceae	NA	NA	6.89669	S2	High-fat Low-carb diet	SPF	Ketogenic	D	0.838641	FabH	synthesis	K	KD
294	K07030	S2_contig_22853	Bacteria	Proteobacteria	Betaproteobacteria	Burkholderiales	Comamonadaceae	Variovorax	Variovorax paradoxus	10.0769	S2	High-fat Low-carb diet	SPF	Ketogenic	D	1.00333	FakA	uptake	K	KD
295	K09458	S2_contig_75206	Bacteria	Bacteroidetes	Bacteroidia	Bacteroidales	Bacteroidaceae	Bacteroides	NA	5.01382	S2	High-fat Low-carb diet	SPF	Ketogenic	D	0.700169	FabF	synthesis	K	KD
296	K02372	S2_contig_17858	Bacteria	Firmicutes	Clostridia	Clostridiales	Lachnospiraceae	Lachnoclostridium	Lachnoclostridium phocaeense	8.9084	S2	High-fat Low-carb diet	SPF	Ketogenic	D	0.9498	FabZ	synthesis	K	KD
297	K01897	S2_contig_79587	Bacteria	Bacteroidetes	Bacteroidia	Bacteroidales	Bacteroidaceae	Bacteroides	Bacteroides thetaiotaomicron	4.66043	S2	High-fat Low-carb diet	SPF	Ketogenic	D	0.668426	FadD	uptake	K	KD
298	K07030	S2_contig_86598	Bacteria	Firmicutes	Clostridia	Clostridiales	NA	NA	NA	6.89118	S2	High-fat Low-carb diet	SPF	Ketogenic	D	0.838294	FakA	uptake	K	KD
299	K09458	S2_contig_108706	Bacteria	Proteobacteria	other	Sphingomonadales	Sphingomonadaceae	Sphingobium	Sphingobium chlorophenolicum	7.53916	S2	High-fat Low-carb diet	SPF	Ketogenic	D	0.877323	FabF	synthesis	K	KD
300	K07030	S2_contig_24952	Bacteria	Firmicutes	Clostridia	Clostridiales	Lachnospiraceae	Lachnoclostridium	Lachnoclostridium sp. YL32	7.01331	S2	High-fat Low-carb diet	SPF	Ketogenic	D	0.845923	FakA	uptake	K	KD
301	K00645	S2_contig_65876	Bacteria	Actinobacteria	other	Streptomycetales	Streptomycetaceae	Streptomyces	Streptomyces clavuligerus	8.27778	S2	High-fat Low-carb diet	SPF	Ketogenic	D	0.917914	FabD	synthesis	K	KD
302	K00208	S2_contig_68372	Bacteria	Bacteroidetes	Bacteroidia	Bacteroidales	Bacteroidaceae	Bacteroides	NA	4.58442	S2	High-fat Low-carb diet	SPF	Ketogenic	D	0.661284	FabI	synthesis	K	KD
303	K09458	S2_contig_190127	Bacteria	Proteobacteria	Gammaproteobacteria	Pseudomonadales	Pseudomonadaceae	Pseudomonas	NA	4.41843	S2	High-fat Low-carb diet	SPF	Ketogenic	D	0.645268	FabF	synthesis	K	KD
304	K10804	S2_contig_28715	Bacteria	Proteobacteria	Gammaproteobacteria	Enterobacterales	Enterobacteriaceae	Escherichia	Escherichia albertii	29.6311	S2	High-fat Low-carb diet	SPF	Ketogenic	D	1.47175	TesA	release	K	KD
305	K07030	S2_contig_150302	Bacteria	Firmicutes	Clostridia	Clostridiales	NA	NA	NA	9.63102	S2	High-fat Low-carb diet	SPF	Ketogenic	D	0.983672	FakA	uptake	K	KD
306	K00645	S2_contig_86095	Bacteria	Verrucomicrobia	Verrucomicrobiae	Verrucomicrobiales	Akkermansiaceae	Akkermansia	Akkermansia muciniphila	5.00586	S2	High-fat Low-carb diet	SPF	Ketogenic	D	0.699479	FabD	synthesis	K	KD
307	K00648	S2_contig_6497	Bacteria	Verrucomicrobia	Verrucomicrobiae	Verrucomicrobiales	Akkermansiaceae	Akkermansia	Akkermansia muciniphila	6.05273	S2	High-fat Low-carb diet	SPF	Ketogenic	D	0.781951	FabH	synthesis	K	KD
308	K01897	S2_contig_148718	Bacteria	Bacteroidetes	Bacteroidia	Bacteroidales	Bacteroidaceae	Bacteroides	Bacteroides ovatus	2.53353	S2	High-fat Low-carb diet	SPF	Ketogenic	D	0.403726	FadD	uptake	K	KD
309	K10782	S2_contig_32320	Bacteria	Proteobacteria	other	Rhodospirillales	Rhodospirillaceae	Magnetospirillum	Magnetospirillum sp. ME-1	10.3703	S2	High-fat Low-carb diet	SPF	Ketogenic	D	1.01579	FatA	release	K	KD
310	K00645	S2_contig_16948	Bacteria	Firmicutes	Clostridia	Clostridiales	NA	NA	NA	10.5995	S2	High-fat Low-carb diet	SPF	Ketogenic	D	1.02529	FabD	synthesis	K	KD
311	K10782	S2_contig_11936	Bacteria	Firmicutes	Clostridia	Clostridiales	NA	NA	NA	16.7638	S2	High-fat Low-carb diet	SPF	Ketogenic	D	1.22437	FatA	release	K	KD
312	K10781	S2_contig_33892	Bacteria	Firmicutes	Clostridia	Clostridiales	Lachnospiraceae	Butyrivibrio	Butyrivibrio fibrisolvens	11.9435	S2	High-fat Low-carb diet	SPF	Ketogenic	D	1.07713	FatB	release	K	KD
313	K09458	S2_contig_64723	Bacteria	Bacteroidetes	Bacteroidia	Bacteroidales	Tannerellaceae	Parabacteroides	NA	5.39729	S2	High-fat Low-carb diet	SPF	Ketogenic	D	0.732176	FabF	synthesis	K	KD
314	K00648	S2_contig_19123	Bacteria	Firmicutes	Clostridia	Clostridiales	NA	NA	NA	13.8926	S2	High-fat Low-carb diet	SPF	Ketogenic	D	1.14278	FabH	synthesis	K	KD
315	K00648	S2_contig_29771	Bacteria	Proteobacteria	Gammaproteobacteria	NA	NA	NA	NA	26.2125	S2	High-fat Low-carb diet	SPF	Ketogenic	D	1.41851	FabH	synthesis	K	KD
316	K00648	S2_contig_45175	Bacteria	Actinobacteria	other	Micromonosporales	Micromonosporaceae	Micromonospora	NA	8.456	S2	High-fat Low-carb diet	SPF	Ketogenic	D	0.927165	FabH	synthesis	K	KD
317	K10804	S2_contig_100221	Bacteria	Verrucomicrobia	Verrucomicrobiae	Verrucomicrobiales	Akkermansiaceae	Akkermansia	Akkermansia muciniphila	6.62904	S2	High-fat Low-carb diet	SPF	Ketogenic	D	0.821451	TesA	release	K	KD
318	K02372	S2_contig_21336	Bacteria	Firmicutes	Clostridia	Clostridiales	NA	NA	NA	12.1417	S2	High-fat Low-carb diet	SPF	Ketogenic	D	1.08428	FabZ	synthesis	K	KD
319	K00645	S2_contig_117293	Bacteria	Bacteroidetes	Bacteroidia	Bacteroidales	Bacteroidaceae	Bacteroides	Bacteroides heparinolyticus	5.38021	S2	High-fat Low-carb diet	SPF	Ketogenic	D	0.730799	FabD	synthesis	K	KD
320	K02371	S2_contig_16948	Bacteria	Firmicutes	Clostridia	Clostridiales	NA	NA	NA	10.5995	S2	High-fat Low-carb diet	SPF	Ketogenic	D	1.02529	FabK	synthesis	K	KD
321	K00645	S2_contig_179526	Bacteria	Firmicutes	Clostridia	Clostridiales	NA	NA	NA	5.45887	S2	High-fat Low-carb diet	SPF	Ketogenic	D	0.737103	FabD	synthesis	K	KD
322	K10782	S2_contig_839	Bacteria	Firmicutes	Clostridia	Clostridiales	NA	NA	NA	15.8863	S2	High-fat Low-carb diet	SPF	Ketogenic	D	1.20102	FatA	release	K	KD
323	K10804	S2_contig_27828	Bacteria	Firmicutes	Clostridia	Clostridiales	NA	NA	NA	61.6986	S2	High-fat Low-carb diet	SPF	Ketogenic	D	1.79028	TesA	release	K	KD
324	K10804	S2_contig_64747	Bacteria	Firmicutes	Clostridia	Clostridiales	Lachnospiraceae	Lachnoclostridium	[Clostridium] saccharolyticum	4.27335	S2	High-fat Low-carb diet	SPF	Ketogenic	D	0.630768	TesA	release	K	KD
325	K00208	S2_contig_28736	Bacteria	Proteobacteria	other	NA	NA	NA	NA	18.5549	S2	High-fat Low-carb diet	SPF	Ketogenic	D	1.26846	FabI	synthesis	K	KD
326	K00645	S2_contig_95737	Bacteria	Bacteroidetes	Bacteroidia	Bacteroidales	Bacteroidaceae	Bacteroides	Bacteroides caecimuris	3.24918	S2	High-fat Low-carb diet	SPF	Ketogenic	D	0.511774	FabD	synthesis	K	KD
327	K02371	S2_contig_258	Bacteria	Firmicutes	other	Selenomonadales	Selenomonadaceae	Selenomonas	Selenomonas ruminantium	19.5913	S2	High-fat Low-carb diet	SPF	Ketogenic	D	1.29206	FabK	synthesis	K	KD
328	K07030	S2_contig_23196	Bacteria	Firmicutes	Clostridia	Clostridiales	NA	NA	NA	3.49217	S2	High-fat Low-carb diet	SPF	Ketogenic	D	0.543095	FakA	uptake	K	KD
329	K07030	S2_contig_1658	Bacteria	Firmicutes	Clostridia	Clostridiales	Oscillospiraceae	Oscillibacter	Oscillibacter valericigenes	22.3251	S2	High-fat Low-carb diet	SPF	Ketogenic	D	1.34879	FakA	uptake	K	KD
330	K00645	S2_contig_3447	Bacteria	Firmicutes	Clostridia	Clostridiales	Lachnospiraceae	Lachnoclostridium	Lachnoclostridium sp. YL32	28.0422	S2	High-fat Low-carb diet	SPF	Ketogenic	D	1.44781	FabD	synthesis	K	KD
331	K10804	S2_contig_10501	Bacteria	Firmicutes	other	Erysipelotrichales	Erysipelotrichaceae	Faecalibaculum	Faecalibaculum rodentium	3.76528	S2	High-fat Low-carb diet	SPF	Ketogenic	D	0.575797	TesA	release	K	KD
332	K09458	S2_contig_40166	Bacteria	Bacteroidetes	Bacteroidia	Bacteroidales	Bacteroidaceae	Bacteroides	Bacteroides caecimuris	7.54364	S2	High-fat Low-carb diet	SPF	Ketogenic	D	0.877581	FabF	synthesis	K	KD
333	K00645	S2_contig_10335	Bacteria	Firmicutes	other	NA	NA	NA	NA	17.3525	S2	High-fat Low-carb diet	SPF	Ketogenic	D	1.23936	FabD	synthesis	K	KD
334	K10804	S2_contig_113273	Bacteria	Proteobacteria	Gammaproteobacteria	Enterobacterales	Enterobacteriaceae	Pluralibacter	Pluralibacter gergoviae	3.87994	S2	High-fat Low-carb diet	SPF	Ketogenic	D	0.588825	TesA	release	K	KD
335	K06076	S2_contig_113437	Bacteria	Bacteroidetes	Bacteroidia	Bacteroidales	Tannerellaceae	Parabacteroides	Parabacteroides distasonis	2.22365	S2	High-fat Low-carb diet	SPF	Ketogenic	D	0.347066	FadL	uptake	K	KD
336	K02371	S2_contig_14707	Bacteria	Proteobacteria	Betaproteobacteria	Burkholderiales	Comamonadaceae	Alicycliphilus	Alicycliphilus denitrificans	6.84741	S2	High-fat Low-carb diet	SPF	Ketogenic	D	0.835526	FabK	synthesis	K	KD
337	K00059	S2_contig_7491	Bacteria	Firmicutes	Clostridia	Clostridiales	Ruminococcaceae	Flavonifractor	Flavonifractor plautii	15.5658	S2	High-fat Low-carb diet	SPF	Ketogenic	D	1.19217	FabG	synthesis	K	KD
338	K09458	S2_contig_10335	Bacteria	Firmicutes	other	NA	NA	NA	NA	17.3525	S2	High-fat Low-carb diet	SPF	Ketogenic	D	1.23936	FabF	synthesis	K	KD
339	K02371	S2_contig_192813	Bacteria	Firmicutes	Clostridia	Clostridiales	Ruminococcaceae	Flavonifractor	Flavonifractor plautii	10.5424	S2	High-fat Low-carb diet	SPF	Ketogenic	D	1.02294	FabK	synthesis	K	KD
340	K00648	S2_contig_414	Bacteria	Bacteroidetes	Bacteroidia	Bacteroidales	Bacteroidaceae	Bacteroides	Bacteroides vulgatus	16.9134	S2	High-fat Low-carb diet	SPF	Ketogenic	D	1.22823	FabH	synthesis	K	KD
341	K07030	S2_contig_160397	Bacteria	Firmicutes	other	Erysipelotrichales	Erysipelotrichaceae	Faecalibaculum	Faecalibaculum rodentium	2.7057	S2	High-fat Low-carb diet	SPF	Ketogenic	D	0.43228	FakA	uptake	K	KD
342	K07030	S2_contig_170014	Bacteria	Firmicutes	Bacilli	Bacillales	Bacillaceae	Bacillus	NA	2.22587	S2	High-fat Low-carb diet	SPF	Ketogenic	D	0.3475	FakA	uptake	K	KD
343	K07030	S2_contig_90464	Bacteria	Firmicutes	Clostridia	Clostridiales	Oscillospiraceae	Oscillibacter	Oscillibacter valericigenes	7.93633	S2	High-fat Low-carb diet	SPF	Ketogenic	D	0.89962	FakA	uptake	K	KD
344	K00648	S2_contig_87330	Bacteria	Firmicutes	Clostridia	Clostridiales	Hungateiclostridiaceae	Hungateiclostridium	Hungateiclostridium clariflavum	2.3936	S2	High-fat Low-carb diet	SPF	Ketogenic	D	0.379052	FabH	synthesis	K	KD
345	K02371	S2_contig_10335	Bacteria	Firmicutes	other	NA	NA	NA	NA	17.3525	S2	High-fat Low-carb diet	SPF	Ketogenic	D	1.23936	FabK	synthesis	K	KD
346	K10782	S2_contig_11891	Bacteria	Firmicutes	other	NA	NA	NA	NA	29.0088	S2	High-fat Low-carb diet	SPF	Ketogenic	D	1.46253	FatA	release	K	KD
347	K10804	S2_contig_27603	Bacteria	Firmicutes	other	NA	NA	NA	NA	32.2328	S2	High-fat Low-carb diet	SPF	Ketogenic	D	1.5083	TesA	release	K	KD
348	K00208	S2_contig_177646	Bacteria	Verrucomicrobia	Verrucomicrobiae	Verrucomicrobiales	Akkermansiaceae	Akkermansia	Akkermansia muciniphila	3.92381	S2	High-fat Low-carb diet	SPF	Ketogenic	D	0.593708	FabI	synthesis	K	KD
349	K10804	S2_contig_108215	Bacteria	Bacteroidetes	Bacteroidia	Bacteroidales	Tannerellaceae	Parabacteroides	Parabacteroides sp. CT06	5.01529	S2	High-fat Low-carb diet	SPF	Ketogenic	D	0.700296	TesA	release	K	KD
350	K02371	S2_contig_30562	Bacteria	Actinobacteria	other	NA	NA	NA	NA	16.391	S2	High-fat Low-carb diet	SPF	Ketogenic	D	1.21461	FabK	synthesis	K	KD
351	K07030	S2_contig_15096	Bacteria	Firmicutes	Clostridia	Clostridiales	NA	NA	Clostridiales bacterium CCNA10	12.1189	S2	High-fat Low-carb diet	SPF	Ketogenic	D	1.08346	FakA	uptake	K	KD
352	K00648	S2_contig_10335	Bacteria	Firmicutes	other	NA	NA	NA	NA	17.3525	S2	High-fat Low-carb diet	SPF	Ketogenic	D	1.23936	FabH	synthesis	K	KD
353	K07030	S2_contig_17768	Bacteria	Firmicutes	other	NA	NA	NA	NA	9.41443	S2	High-fat Low-carb diet	SPF	Ketogenic	D	0.973794	FakA	uptake	K	KD
354	K07030	S2_contig_13106	Bacteria	Firmicutes	Clostridia	Clostridiales	Ruminococcaceae	Flavonifractor	Flavonifractor plautii	7.55812	S2	High-fat Low-carb diet	SPF	Ketogenic	D	0.878414	FakA	uptake	K	KD
355	K00648	S2_contig_33388	Bacteria	Firmicutes	Clostridia	Clostridiales	Lachnospiraceae	Lachnoclostridium	Lachnoclostridium phocaeense	7.3457	S2	High-fat Low-carb diet	SPF	Ketogenic	D	0.866033	FabH	synthesis	K	KD
356	K10804	S2_contig_43333	Bacteria	Verrucomicrobia	Verrucomicrobiae	Verrucomicrobiales	Akkermansiaceae	Akkermansia	Akkermansia muciniphila	7.14247	S2	High-fat Low-carb diet	SPF	Ketogenic	D	0.853848	TesA	release	K	KD
357	K07030	S3_contig_61385	Bacteria	Actinobacteria	other	Corynebacteriales	Gordoniaceae	Gordonia	NA	9.11177	S3	High-fat Low-carb diet	SPF	Ketogenic	D	0.959603	FakA	uptake	K	KD
358	K01897	S3_contig_58523	Bacteria	Bacteroidetes	Bacteroidia	Bacteroidales	Bacteroidaceae	Bacteroides	NA	6.5542	S3	High-fat Low-carb diet	SPF	Ketogenic	D	0.81652	FadD	uptake	K	KD
359	K07030	S3_contig_38006	Bacteria	Firmicutes	Clostridia	Clostridiales	Oscillospiraceae	Oscillibacter	Oscillibacter valericigenes	25.5858	S3	High-fat Low-carb diet	SPF	Ketogenic	D	1.408	FakA	uptake	K	KD
360	K06076	S3_contig_48466	Bacteria	Bacteroidetes	Bacteroidia	Bacteroidales	Bacteroidaceae	Bacteroides	Bacteroides vulgatus	4.41925	S3	High-fat Low-carb diet	SPF	Ketogenic	D	0.645349	FadL	uptake	K	KD
361	K06076	S3_contig_1233	Bacteria	Bacteroidetes	Bacteroidia	Bacteroidales	Bacteroidaceae	Bacteroides	Bacteroides vulgatus	5.73924	S3	High-fat Low-carb diet	SPF	Ketogenic	D	0.758854	FadL	uptake	K	KD
362	K00208	S3_contig_5199	Bacteria	Proteobacteria	other	NA	NA	NA	NA	13.0402	S3	High-fat Low-carb diet	SPF	Ketogenic	D	1.11528	FabI	synthesis	K	KD
363	K02372	S3_contig_6947	Bacteria	Bacteroidetes	Bacteroidia	Bacteroidales	Bacteroidaceae	Bacteroides	Bacteroides ovatus	10.886	S3	High-fat Low-carb diet	SPF	Ketogenic	D	1.03687	FabZ	synthesis	K	KD
364	K09458	S3_contig_6093	Bacteria	Bacteroidetes	Bacteroidia	Bacteroidales	Dysgonamonadaceae	Proteiniphilum	Proteiniphilum saccharofermentans	21.0167	S3	High-fat Low-carb diet	SPF	Ketogenic	D	1.32257	FabF	synthesis	K	KD
365	K10804	S3_contig_78067	Bacteria	Proteobacteria	Gammaproteobacteria	Aeromonadales	Aeromonadaceae	Aeromonas	Aeromonas schubertii	2.76579	S3	High-fat Low-carb diet	SPF	Ketogenic	D	0.441819	TesA	release	K	KD
366	K00208	S3_contig_82849	Bacteria	Bacteroidetes	Bacteroidia	Bacteroidales	Bacteroidaceae	Bacteroides	NA	12.0412	S3	High-fat Low-carb diet	SPF	Ketogenic	D	1.08067	FabI	synthesis	K	KD
367	K09458	S3_contig_50279	Bacteria	Bacteroidetes	Bacteroidia	Bacteroidales	Bacteroidaceae	Bacteroides	Bacteroides vulgatus	4.53278	S3	High-fat Low-carb diet	SPF	Ketogenic	D	0.656365	FabF	synthesis	K	KD
368	K00648	S3_contig_41626	Bacteria	Bacteroidetes	Bacteroidia	Bacteroidales	Bacteroidaceae	Bacteroides	NA	7.24166	S3	High-fat Low-carb diet	SPF	Ketogenic	D	0.859838	FabH	synthesis	K	KD
369	K02371	S3_contig_123234	Bacteria	Firmicutes	Clostridia	Clostridiales	NA	NA	NA	9.79803	S3	High-fat Low-carb diet	SPF	Ketogenic	D	0.991139	FabK	synthesis	K	KD
370	K00208	S3_contig_104770	Bacteria	Bacteroidetes	Bacteroidia	Bacteroidales	Rikenellaceae	Alistipes	Alistipes shahii	4.87143	S3	High-fat Low-carb diet	SPF	Ketogenic	D	0.687656	FabI	synthesis	K	KD
371	K00645	S3_contig_5554	Bacteria	Bacteroidetes	Bacteroidia	Bacteroidales	Bacteroidaceae	Bacteroides	NA	17.7707	S3	High-fat Low-carb diet	SPF	Ketogenic	D	1.2497	FabD	synthesis	K	KD
372	K09458	S3_contig_7770	Bacteria	Bacteroidetes	Bacteroidia	Bacteroidales	Bacteroidaceae	Bacteroides	Bacteroides ovatus	11.1943	S3	High-fat Low-carb diet	SPF	Ketogenic	D	1.049	FabF	synthesis	K	KD
373	K10804	S3_contig_6106	Bacteria	Firmicutes	other	NA	NA	Ndongobacter	Ndongobacter massiliensis	28.4238	S3	High-fat Low-carb diet	SPF	Ketogenic	D	1.45368	TesA	release	K	KD
374	K10782	S3_contig_11123	Bacteria	Firmicutes	Clostridia	Clostridiales	Lachnospiraceae	NA	NA	49.0654	S3	High-fat Low-carb diet	SPF	Ketogenic	D	1.69078	FatA	release	K	KD
375	K06076	S3_contig_65597	Bacteria	Bacteroidetes	Bacteroidia	Bacteroidales	Bacteroidaceae	Bacteroides	Bacteroides caecimuris	6.38858	S3	High-fat Low-carb diet	SPF	Ketogenic	D	0.805404	FadL	uptake	K	KD
376	K00645	S3_contig_6893	Bacteria	Bacteroidetes	Bacteroidia	Bacteroidales	Rikenellaceae	Alistipes	NA	21.1769	S3	High-fat Low-carb diet	SPF	Ketogenic	D	1.32586	FabD	synthesis	K	KD
377	K06076	S3_contig_23642	Bacteria	Bacteroidetes	Bacteroidia	Bacteroidales	Bacteroidaceae	Bacteroides	NA	6.7658	S3	High-fat Low-carb diet	SPF	Ketogenic	D	0.830319	FadL	uptake	K	KD
378	K00208	S3_contig_10563	Bacteria	Bacteroidetes	Bacteroidia	Bacteroidales	Rikenellaceae	Alistipes	NA	22.5015	S3	High-fat Low-carb diet	SPF	Ketogenic	D	1.35221	FabI	synthesis	K	KD
379	K06076	S3_contig_8484	Bacteria	Bacteroidetes	Bacteroidia	Bacteroidales	Bacteroidaceae	Bacteroides	Bacteroides caecimuris	12.1796	S3	High-fat Low-carb diet	SPF	Ketogenic	D	1.08563	FadL	uptake	K	KD
380	K01897	S3_contig_36199	Bacteria	Bacteroidetes	Bacteroidia	Bacteroidales	Tannerellaceae	Parabacteroides	Parabacteroides distasonis	5.41818	S3	High-fat Low-carb diet	SPF	Ketogenic	D	0.733853	FadD	uptake	K	KD
381	K00648	S3_contig_3470	Bacteria	Proteobacteria	other	NA	NA	NA	NA	21.525	S3	High-fat Low-carb diet	SPF	Ketogenic	D	1.33294	FabH	synthesis	K	KD
382	K00059	S3_contig_127762	Bacteria	Actinobacteria	other	Corynebacteriales	Nocardiaceae	Nocardia	Nocardia nova	3.79141	S3	High-fat Low-carb diet	SPF	Ketogenic	D	0.578801	FabG	synthesis	K	KD
383	K09458	S3_contig_5227	Bacteria	Bacteroidetes	Bacteroidia	Bacteroidales	Bacteroidaceae	Bacteroides	NA	10.9286	S3	High-fat Low-carb diet	SPF	Ketogenic	D	1.03856	FabF	synthesis	K	KD
384	K07030	S3_contig_126246	Bacteria	Firmicutes	Clostridia	Clostridiales	Oscillospiraceae	Oscillibacter	Oscillibacter valericigenes	3.63224	S3	High-fat Low-carb diet	SPF	Ketogenic	D	0.560175	FakA	uptake	K	KD
385	K06076	S3_contig_5299	Bacteria	Bacteroidetes	Bacteroidia	Bacteroidales	Prevotellaceae	Prevotella	Prevotella ruminicola	13.1257	S3	High-fat Low-carb diet	SPF	Ketogenic	D	1.11812	FadL	uptake	K	KD
386	K07030	S3_contig_74381	Bacteria	Firmicutes	Clostridia	Clostridiales	NA	NA	NA	12.0435	S3	High-fat Low-carb diet	SPF	Ketogenic	D	1.08075	FakA	uptake	K	KD
387	K02371	S3_contig_965	Bacteria	Firmicutes	other	Selenomonadales	Selenomonadaceae	Selenomonas	Selenomonas ruminantium	11.2404	S3	High-fat Low-carb diet	SPF	Ketogenic	D	1.05078	FabK	synthesis	K	KD
388	K00645	S3_contig_8234	Bacteria	Firmicutes	other	NA	NA	NA	NA	37.0486	S3	High-fat Low-carb diet	SPF	Ketogenic	D	1.56877	FabD	synthesis	K	KD
389	K00648	S3_contig_10746	Bacteria	Proteobacteria	Gammaproteobacteria	NA	NA	NA	NA	28.6194	S3	High-fat Low-carb diet	SPF	Ketogenic	D	1.45666	FabH	synthesis	K	KD
390	K01897	S3_contig_7631	Bacteria	Bacteroidetes	Bacteroidia	Bacteroidales	Bacteroidaceae	Bacteroides	NA	11.5309	S3	High-fat Low-carb diet	SPF	Ketogenic	D	1.06186	FadD	uptake	K	KD
391	K07030	S3_contig_52235	Bacteria	Firmicutes	other	Erysipelotrichales	Erysipelotrichaceae	Faecalibaculum	Faecalibaculum rodentium	5.05714	S3	High-fat Low-carb diet	SPF	Ketogenic	D	0.703905	FakA	uptake	K	KD
392	K09458	S3_contig_57729	Bacteria	Bacteroidetes	Bacteroidia	Bacteroidales	Bacteroidaceae	Bacteroides	Bacteroides ovatus	6.9806	S3	High-fat Low-carb diet	SPF	Ketogenic	D	0.843893	FabF	synthesis	K	KD
393	K00208	S3_contig_131991	Bacteria	Bacteroidetes	Bacteroidia	Bacteroidales	Bacteroidaceae	Bacteroides	NA	3.08908	S3	High-fat Low-carb diet	SPF	Ketogenic	D	0.489829	FabI	synthesis	K	KD
394	K06076	S3_contig_10956	Bacteria	Bacteroidetes	Bacteroidia	Bacteroidales	Muribaculaceae	Muribaculum	Muribaculum intestinale	20.0671	S3	High-fat Low-carb diet	SPF	Ketogenic	D	1.30249	FadL	uptake	K	KD
395	K06076	S3_contig_85392	Bacteria	Bacteroidetes	Bacteroidia	Bacteroidales	Bacteroidaceae	Bacteroides	Bacteroides vulgatus	5.44504	S3	High-fat Low-carb diet	SPF	Ketogenic	D	0.736001	FadL	uptake	K	KD
396	K00645	S3_contig_35259	Bacteria	Bacteroidetes	Bacteroidia	Bacteroidales	Bacteroidaceae	Bacteroides	Bacteroides vulgatus	4.953	S3	High-fat Low-carb diet	SPF	Ketogenic	D	0.694868	FabD	synthesis	K	KD
397	K10804	S3_contig_1	Bacteria	Verrucomicrobia	Verrucomicrobiae	Verrucomicrobiales	Akkermansiaceae	Akkermansia	Akkermansia muciniphila	40.3052	S3	High-fat Low-carb diet	SPF	Ketogenic	D	1.60536	TesA	release	K	KD
398	K01897	S3_contig_8234	Bacteria	Firmicutes	other	NA	NA	NA	NA	37.0486	S3	High-fat Low-carb diet	SPF	Ketogenic	D	1.56877	FadD	uptake	K	KD
399	K07030	S3_contig_106438	Bacteria	Firmicutes	Clostridia	Clostridiales	NA	NA	NA	11.9281	S3	High-fat Low-carb diet	SPF	Ketogenic	D	1.07657	FakA	uptake	K	KD
400	K10804	S3_contig_11345	Bacteria	Verrucomicrobia	Verrucomicrobiae	Verrucomicrobiales	Akkermansiaceae	Akkermansia	Akkermansia muciniphila	34.309	S3	High-fat Low-carb diet	SPF	Ketogenic	D	1.53541	TesA	release	K	KD
401	K10804	S3_contig_100927	Bacteria	Firmicutes	other	Erysipelotrichales	Erysipelotrichaceae	Faecalibaculum	Faecalibaculum rodentium	3.43594	S3	High-fat Low-carb diet	SPF	Ketogenic	D	0.536046	TesA	release	K	KD
402	K10804	S3_contig_7901	Bacteria	Verrucomicrobia	Verrucomicrobiae	Verrucomicrobiales	Akkermansiaceae	Akkermansia	Akkermansia muciniphila	39.395	S3	High-fat Low-carb diet	SPF	Ketogenic	D	1.59544	TesA	release	K	KD
403	K10782	S3_contig_8663	Bacteria	Bacteroidetes	Bacteroidia	Bacteroidales	Bacteroidaceae	Bacteroides	NA	11.5628	S3	High-fat Low-carb diet	SPF	Ketogenic	D	1.06306	FatA	release	K	KD
404	K10804	S3_contig_29390	Bacteria	Bacteroidetes	Bacteroidia	Bacteroidales	Bacteroidaceae	Bacteroides	Bacteroides vulgatus	3.35992	S3	High-fat Low-carb diet	SPF	Ketogenic	D	0.526329	TesA	release	K	KD
405	K06076	S3_contig_8579	Bacteria	Cyanobacteria	other	Nostocales	NA	NA	NA	28.1567	S3	High-fat Low-carb diet	SPF	Ketogenic	D	1.44958	FadL	uptake	K	KD
406	K06076	S3_contig_10189	Bacteria	Bacteroidetes	Bacteroidia	Bacteroidales	Rikenellaceae	Alistipes	Alistipes shahii	19.0545	S3	High-fat Low-carb diet	SPF	Ketogenic	D	1.28	FadL	uptake	K	KD
407	K00645	S3_contig_5567	Bacteria	Verrucomicrobia	Verrucomicrobiae	Verrucomicrobiales	Akkermansiaceae	Akkermansia	Akkermansia muciniphila	35.5547	S3	High-fat Low-carb diet	SPF	Ketogenic	D	1.5509	FabD	synthesis	K	KD
408	K10781	S3_contig_57111	Bacteria	Firmicutes	Clostridia	Clostridiales	Lachnospiraceae	Butyrivibrio	Butyrivibrio fibrisolvens	2.8123	S3	High-fat Low-carb diet	SPF	Ketogenic	D	0.449062	FatB	release	K	KD
409	K01897	S3_contig_43957	Bacteria	Bacteroidetes	Bacteroidia	Bacteroidales	Bacteroidaceae	Bacteroides	NA	5.11852	S3	High-fat Low-carb diet	SPF	Ketogenic	D	0.709144	FadD	uptake	K	KD
410	K10782	S3_contig_3869	Bacteria	Bacteroidetes	Bacteroidia	Bacteroidales	Bacteroidaceae	Bacteroides	NA	19.8936	S3	High-fat Low-carb diet	SPF	Ketogenic	D	1.29871	FatA	release	K	KD
411	K02371	S3_contig_24146	Bacteria	Bacteroidetes	Bacteroidia	Bacteroidales	Tannerellaceae	Parabacteroides	NA	1.52923	S3	High-fat Low-carb diet	SPF	Ketogenic	D	0.184473	FabK	synthesis	K	KD
412	K09458	S3_contig_6678	Bacteria	Verrucomicrobia	Verrucomicrobiae	Verrucomicrobiales	Akkermansiaceae	Akkermansia	Akkermansia muciniphila	39.5552	S3	High-fat Low-carb diet	SPF	Ketogenic	D	1.5972	FabF	synthesis	K	KD
413	K10804	S3_contig_6913	Bacteria	Actinobacteria	other	Actinomycetales	Actinomycetaceae	Actinomyces	Actinomyces sp. Z16	18.0922	S3	High-fat Low-carb diet	SPF	Ketogenic	D	1.25749	TesA	release	K	KD
414	K10782	S3_contig_44139	Bacteria	Bacteroidetes	Bacteroidia	Bacteroidales	Bacteroidaceae	Bacteroides	Bacteroides vulgatus	6.52692	S3	High-fat Low-carb diet	SPF	Ketogenic	D	0.814708	FatA	release	K	KD
415	K01897	S3_contig_12734	Bacteria	Firmicutes	Bacilli	Bacillales	Paenibacillaceae	Paenibacillus	Paenibacillus polymyxa	21.013	S3	High-fat Low-carb diet	SPF	Ketogenic	D	1.32249	FadD	uptake	K	KD
416	K09458	S3_contig_6678	Bacteria	Verrucomicrobia	Verrucomicrobiae	Verrucomicrobiales	Akkermansiaceae	Akkermansia	Akkermansia muciniphila	39.5552	S3	High-fat Low-carb diet	SPF	Ketogenic	D	1.5972	FabF	synthesis	K	KD
417	K06076	S3_contig_101654	Bacteria	Bacteroidetes	Bacteroidia	Bacteroidales	Bacteroidaceae	Bacteroides	NA	12.4313	S3	High-fat Low-carb diet	SPF	Ketogenic	D	1.09452	FadL	uptake	K	KD
418	K10804	S3_contig_91363	Bacteria	Firmicutes	Clostridia	Clostridiales	Lachnospiraceae	Lachnoclostridium	[Clostridium] saccharolyticum	4.10289	S3	High-fat Low-carb diet	SPF	Ketogenic	D	0.61309	TesA	release	K	KD
419	K09458	S3_contig_102357	Bacteria	Bacteroidetes	Bacteroidia	Bacteroidales	Bacteroidaceae	Bacteroides	Bacteroides vulgatus	5.14311	S3	High-fat Low-carb diet	SPF	Ketogenic	D	0.711226	FabF	synthesis	K	KD
420	K09458	S3_contig_27399	Bacteria	Bacteroidetes	Bacteroidia	Bacteroidales	Bacteroidaceae	Bacteroides	Bacteroides vulgatus	10.436	S3	High-fat Low-carb diet	SPF	Ketogenic	D	1.01853	FabF	synthesis	K	KD
421	K02371	S3_contig_9768	Bacteria	Actinobacteria	other	Pseudonocardiales	Pseudonocardiaceae	Amycolatopsis	Amycolatopsis sp. BJA-103	12.5447	S3	High-fat Low-carb diet	SPF	Ketogenic	D	1.09846	FabK	synthesis	K	KD
422	K10782	S3_contig_9012	Bacteria	Verrucomicrobia	Verrucomicrobiae	Verrucomicrobiales	Akkermansiaceae	Akkermansia	Akkermansia muciniphila	34.4772	S3	High-fat Low-carb diet	SPF	Ketogenic	D	1.53753	FatA	release	K	KD
423	K09458	S3_contig_49760	Bacteria	Firmicutes	Clostridia	Clostridiales	Ruminococcaceae	Flavonifractor	Flavonifractor plautii	6.28377	S3	High-fat Low-carb diet	SPF	Ketogenic	D	0.79822	FabF	synthesis	K	KD
424	K01897	S3_contig_7408	Bacteria	Bacteroidetes	Bacteroidia	Bacteroidales	Bacteroidaceae	Bacteroides	NA	9.48215	S3	High-fat Low-carb diet	SPF	Ketogenic	D	0.976907	FadD	uptake	K	KD
425	K00648	S3_contig_114	Bacteria	Verrucomicrobia	Verrucomicrobiae	Verrucomicrobiales	Akkermansiaceae	Akkermansia	Akkermansia muciniphila	37.1855	S3	High-fat Low-carb diet	SPF	Ketogenic	D	1.57037	FabH	synthesis	K	KD
426	K02372	S3_contig_64240	Bacteria	Proteobacteria	other	NA	NA	NA	NA	7.41535	S3	High-fat Low-carb diet	SPF	Ketogenic	D	0.870132	FabZ	synthesis	K	KD
427	K06076	S3_contig_118768	Bacteria	Bacteroidetes	Bacteroidia	Bacteroidales	Rikenellaceae	Alistipes	Alistipes shahii	5.96286	S3	High-fat Low-carb diet	SPF	Ketogenic	D	0.775455	FadL	uptake	K	KD
428	K01897	S3_contig_108259	Bacteria	Proteobacteria	other	Campylobacterales	Helicobacteraceae	Sulfurimonas	Sulfurimonas denitrificans	4.71277	S3	High-fat Low-carb diet	SPF	Ketogenic	D	0.673276	FadD	uptake	K	KD
429	K07030	S3_contig_84038	Bacteria	Bacteroidetes	other	Flavobacteriales	Flavobacteriaceae	Flavobacterium	Flavobacterium crassostreae	6.21247	S3	High-fat Low-carb diet	SPF	Ketogenic	D	0.793264	FakA	uptake	K	KD
430	K10782	S3_contig_6555	Bacteria	Firmicutes	Clostridia	Clostridiales	Lachnospiraceae	Lachnoclostridium	Lachnoclostridium phocaeense	25.6937	S3	High-fat Low-carb diet	SPF	Ketogenic	D	1.40983	FatA	release	K	KD
431	K10804	S3_contig_120627	Bacteria	Bacteroidetes	Bacteroidia	Bacteroidales	Bacteroidaceae	Bacteroides	NA	14.3388	S3	High-fat Low-carb diet	SPF	Ketogenic	D	1.15651	TesA	release	K	KD
432	K00645	S3_contig_31562	Bacteria	Bacteroidetes	other	Flavobacteriales	Flavobacteriaceae	Gramella	Gramella sp. MAR_2010_102	4.76216	S3	High-fat Low-carb diet	SPF	Ketogenic	D	0.677804	FabD	synthesis	K	KD
433	K00648	S3_contig_76313	Bacteria	Bacteroidetes	Bacteroidia	Bacteroidales	Bacteroidaceae	Bacteroides	Bacteroides vulgatus	3.35733	S3	High-fat Low-carb diet	SPF	Ketogenic	D	0.525994	FabH	synthesis	K	KD
434	K00648	S3_contig_4089	Bacteria	Bacteroidetes	Bacteroidia	Bacteroidales	Bacteroidaceae	Bacteroides	NA	9.51056	S3	High-fat Low-carb diet	SPF	Ketogenic	D	0.978206	FabH	synthesis	K	KD
435	K10804	S3_contig_7078	Bacteria	Firmicutes	Clostridia	Clostridiales	Ruminococcaceae	Faecalibacterium	Faecalibacterium prausnitzii	34.4909	S3	High-fat Low-carb diet	SPF	Ketogenic	D	1.5377	TesA	release	K	KD
436	K01897	S3_contig_101228	Bacteria	Bacteroidetes	Bacteroidia	Bacteroidales	Bacteroidaceae	Bacteroides	Bacteroides vulgatus	5.39185	S3	High-fat Low-carb diet	SPF	Ketogenic	D	0.731738	FadD	uptake	K	KD
437	K09458	S3_contig_1928	Bacteria	Proteobacteria	other	Desulfovibrionales	Desulfovibrionaceae	Desulfovibrio	Desulfovibrio vulgaris	14.5601	S3	High-fat Low-carb diet	SPF	Ketogenic	D	1.16316	FabF	synthesis	K	KD
438	K07030	S3_contig_59637	Bacteria	Actinobacteria	other	NA	NA	NA	NA	12.4691	S3	High-fat Low-carb diet	SPF	Ketogenic	D	1.09583	FakA	uptake	K	KD
439	K02371	S3_contig_131081	Bacteria	Firmicutes	Clostridia	Clostridiales	Oscillospiraceae	Oscillibacter	NA	5.72677	S3	High-fat Low-carb diet	SPF	Ketogenic	D	0.75791	FabK	synthesis	K	KD
440	K00648	S3_contig_85149	Bacteria	Bacteroidetes	Bacteroidia	Bacteroidales	Bacteroidaceae	Bacteroides	Bacteroides vulgatus	3.42647	S3	High-fat Low-carb diet	SPF	Ketogenic	D	0.534847	FabH	synthesis	K	KD
441	K07030	S3_contig_14436	Bacteria	Actinobacteria	other	Coriobacteriales	NA	NA	NA	7.65008	S3	High-fat Low-carb diet	SPF	Ketogenic	D	0.883666	FakA	uptake	K	KD
442	K10804	S3_contig_6965	Bacteria	Proteobacteria	Betaproteobacteria	Burkholderiales	Alcaligenaceae	Bordetella	Bordetella avium	25.3865	S3	High-fat Low-carb diet	SPF	Ketogenic	D	1.4046	TesA	release	K	KD
443	K02372	S3_contig_118993	Bacteria	Actinobacteria	other	NA	NA	NA	NA	7.66831	S3	High-fat Low-carb diet	SPF	Ketogenic	D	0.8847	FabZ	synthesis	K	KD
444	K00648	S3_contig_123234	Bacteria	Firmicutes	Clostridia	Clostridiales	NA	NA	NA	9.79803	S3	High-fat Low-carb diet	SPF	Ketogenic	D	0.991139	FabH	synthesis	K	KD
445	K02371	S3_contig_130715	Bacteria	Bacteroidetes	Bacteroidia	Bacteroidales	Bacteroidaceae	Bacteroides	Bacteroides vulgatus	6.6845	S3	High-fat Low-carb diet	SPF	Ketogenic	D	0.825069	FabK	synthesis	K	KD
446	K00648	S3_contig_47289	Bacteria	Bacteroidetes	Bacteroidia	Bacteroidales	Rikenellaceae	Alistipes	Alistipes finegoldii	28.648	S3	High-fat Low-carb diet	SPF	Ketogenic	D	1.45709	FabH	synthesis	K	KD
447	K00647	S3_contig_39462	Bacteria	Bacteroidetes	Bacteroidia	Bacteroidales	Bacteroidaceae	Bacteroides	Bacteroides vulgatus	7.8396	S3	High-fat Low-carb diet	SPF	Ketogenic	D	0.894294	FabB	synthesis	K	KD
448	K00648	S3_contig_8159	Bacteria	Bacteroidetes	Bacteroidia	Bacteroidales	Rikenellaceae	Alistipes	Alistipes finegoldii	23.1978	S3	High-fat Low-carb diet	SPF	Ketogenic	D	1.36545	FabH	synthesis	K	KD
449	K01897	S3_contig_6687	Bacteria	Bacteroidetes	Bacteroidia	Bacteroidales	Muribaculaceae	Muribaculum	Muribaculum intestinale	16.8742	S3	High-fat Low-carb diet	SPF	Ketogenic	D	1.22722	FadD	uptake	K	KD
450	K09458	S3_contig_46421	Bacteria	Proteobacteria	other	Rhizobiales	Bradyrhizobiaceae	Bradyrhizobium	Bradyrhizobium sp. SK17	4.20623	S3	High-fat Low-carb diet	SPF	Ketogenic	D	0.623893	FabF	synthesis	K	KD
451	K00648	S3_contig_8561	Bacteria	Proteobacteria	other	Rhodobacterales	Rhodobacteraceae	Rhodovulum	Rhodovulum sp. P5	11.8876	S3	High-fat Low-carb diet	SPF	Ketogenic	D	1.07509	FabH	synthesis	K	KD
452	K01897	S3_contig_9444	Bacteria	Bacteroidetes	Bacteroidia	Bacteroidales	Muribaculaceae	Muribaculum	Muribaculum intestinale	19.7582	S3	High-fat Low-carb diet	SPF	Ketogenic	D	1.29575	FadD	uptake	K	KD
453	K07030	S3_contig_61967	Bacteria	Firmicutes	Clostridia	Clostridiales	NA	NA	NA	6.00802	S3	High-fat Low-carb diet	SPF	Ketogenic	D	0.778731	FakA	uptake	K	KD
454	K00647	S3_contig_44466	Bacteria	Bacteroidetes	Bacteroidia	Bacteroidales	Bacteroidaceae	Bacteroides	Bacteroides vulgatus	3.26923	S3	High-fat Low-carb diet	SPF	Ketogenic	D	0.514445	FabB	synthesis	K	KD
455	K01897	S3_contig_63319	Bacteria	Bacteroidetes	Bacteroidia	Bacteroidales	Bacteroidaceae	Bacteroides	Bacteroides vulgatus	4.86541	S3	High-fat Low-carb diet	SPF	Ketogenic	D	0.687119	FadD	uptake	K	KD
456	K07030	S3_contig_45683	Bacteria	Firmicutes	Clostridia	Clostridiales	Ruminococcaceae	Flavonifractor	Flavonifractor plautii	16.7284	S3	High-fat Low-carb diet	SPF	Ketogenic	D	1.22345	FakA	uptake	K	KD
457	K00645	S3_contig_49352	Bacteria	Bacteroidetes	Bacteroidia	Bacteroidales	Bacteroidaceae	Bacteroides	Bacteroides caecimuris	4.87557	S3	High-fat Low-carb diet	SPF	Ketogenic	D	0.688025	FabD	synthesis	K	KD
458	K09458	S3_contig_59458	Bacteria	Proteobacteria	other	Rhodobacterales	Rhodobacteraceae	Rhodobacter	Rhodobacter sphaeroides	3.88118	S3	High-fat Low-carb diet	SPF	Ketogenic	D	0.588964	FabF	synthesis	K	KD
459	K01897	S3_contig_669	Bacteria	Bacteroidetes	other	NA	NA	NA	NA	74.9524	S3	High-fat Low-carb diet	SPF	Ketogenic	D	1.87479	FadD	uptake	K	KD
460	K07030	S3_contig_6759	Bacteria	Firmicutes	Clostridia	Clostridiales	NA	NA	NA	40.9007	S3	High-fat Low-carb diet	SPF	Ketogenic	D	1.61173	FakA	uptake	K	KD
461	K00208	S3_contig_51432	Bacteria	Proteobacteria	Betaproteobacteria	Burkholderiales	NA	NA	Burkholderiales bacterium YL45	3.0399	S3	High-fat Low-carb diet	SPF	Ketogenic	D	0.482859	FabI	synthesis	K	KD
462	K00645	S3_contig_45139	Bacteria	Firmicutes	Clostridia	Clostridiales	Clostridiaceae	Mordavella	Mordavella sp. Marseille-P3756	5.23794	S3	High-fat Low-carb diet	SPF	Ketogenic	D	0.719161	FabD	synthesis	K	KD
463	K01897	S3_contig_14272	Bacteria	Bacteroidetes	Bacteroidia	Bacteroidales	Bacteroidaceae	Bacteroides	NA	12.5599	S3	High-fat Low-carb diet	SPF	Ketogenic	D	1.09899	FadD	uptake	K	KD
464	K09458	S3_contig_121112	Bacteria	Proteobacteria	Betaproteobacteria	Burkholderiales	Burkholderiaceae	Burkholderia	Burkholderia lata	5.54784	S3	High-fat Low-carb diet	SPF	Ketogenic	D	0.744124	FabF	synthesis	K	KD
465	K09458	S3_contig_7770	Bacteria	Bacteroidetes	Bacteroidia	Bacteroidales	Bacteroidaceae	Bacteroides	Bacteroides ovatus	11.1943	S3	High-fat Low-carb diet	SPF	Ketogenic	D	1.049	FabF	synthesis	K	KD
466	K01897	S3_contig_8878	Bacteria	Bacteroidetes	Bacteroidia	Bacteroidales	Porphyromonadaceae	Petrimonas	Petrimonas mucosa	23.335	S3	High-fat Low-carb diet	SPF	Ketogenic	D	1.36801	FadD	uptake	K	KD
467	K09458	S3_contig_7534	Bacteria	Bacteroidetes	Bacteroidia	Bacteroidales	Bacteroidaceae	Bacteroides	Bacteroides caecimuris	24.8186	S3	High-fat Low-carb diet	SPF	Ketogenic	D	1.39478	FabF	synthesis	K	KD
468	K00208	S3_contig_5567	Bacteria	Verrucomicrobia	Verrucomicrobiae	Verrucomicrobiales	Akkermansiaceae	Akkermansia	Akkermansia muciniphila	35.5547	S3	High-fat Low-carb diet	SPF	Ketogenic	D	1.5509	FabI	synthesis	K	KD
469	K06076	S3_contig_25655	Bacteria	Bacteroidetes	Bacteroidia	Bacteroidales	Bacteroidaceae	Bacteroides	Bacteroides caecimuris	3.84026	S3	High-fat Low-carb diet	SPF	Ketogenic	D	0.584361	FadL	uptake	K	KD
470	K00645	S3_contig_68514	Bacteria	Bacteroidetes	Bacteroidia	Bacteroidales	Bacteroidaceae	Bacteroides	Bacteroides caecimuris	8.51664	S3	High-fat Low-carb diet	SPF	Ketogenic	D	0.930268	FabD	synthesis	K	KD
471	K02371	S3_contig_37767	Bacteria	Bacteroidetes	other	Flavobacteriales	Flavobacteriaceae	Salegentibacter	Salegentibacter sp. T436	5.96254	S3	High-fat Low-carb diet	SPF	Ketogenic	D	0.775431	FabK	synthesis	K	KD
472	K09458	S3_contig_6664	Bacteria	Bacteroidetes	Bacteroidia	Bacteroidales	Bacteroidaceae	Bacteroides	NA	15.1275	S3	High-fat Low-carb diet	SPF	Ketogenic	D	1.17977	FabF	synthesis	K	KD
473	K07030	S3_contig_59550	Bacteria	Firmicutes	Clostridia	Clostridiales	Ruminococcaceae	Flavonifractor	Flavonifractor plautii	12.2633	S3	High-fat Low-carb diet	SPF	Ketogenic	D	1.08861	FakA	uptake	K	KD
474	K07030	S3_contig_89149	Bacteria	Firmicutes	Clostridia	Clostridiales	Lachnospiraceae	NA	Lachnospiraceae bacterium GAM79	5.918	S3	High-fat Low-carb diet	SPF	Ketogenic	D	0.772175	FakA	uptake	K	KD
475	K01897	S4_contig_70595	Bacteria	Bacteroidetes	Bacteroidia	Bacteroidales	Rikenellaceae	Alistipes	Alistipes shahii	3.94712	S4	Standard diet	SPF	Standard	D	0.59628	FadD	uptake	S	SD
476	K00208	S4_contig_119257	Bacteria	Proteobacteria	Betaproteobacteria	Burkholderiales	NA	NA	Burkholderiales bacterium YL45	3.3895	S4	Standard diet	SPF	Standard	D	0.530136	FabI	synthesis	S	SD
477	K02372	S4_contig_29242	Bacteria	Firmicutes	Bacilli	Bacillales	Paenibacillaceae	Aneurinibacillus	Aneurinibacillus soli	8.02638	S4	Standard diet	SPF	Standard	D	0.90452	FabZ	synthesis	S	SD
478	K06076	S4_contig_29001	Bacteria	Bacteroidetes	Bacteroidia	Bacteroidales	Bacteroidaceae	Bacteroides	Bacteroides caecimuris	7.03757	S4	Standard diet	SPF	Standard	D	0.847423	FadL	uptake	S	SD
479	K06076	S4_contig_29781	Bacteria	Bacteroidetes	Bacteroidia	Bacteroidales	Tannerellaceae	Parabacteroides	Parabacteroides distasonis	8.4674	S4	Standard diet	SPF	Standard	D	0.92775	FadL	uptake	S	SD
480	K02372	S4_contig_16391	Bacteria	Bacteroidetes	Bacteroidia	Bacteroidales	Prevotellaceae	Prevotella	Prevotella enoeca	12.4101	S4	Standard diet	SPF	Standard	D	1.09377	FabZ	synthesis	S	SD
481	K07030	S4_contig_44644	Bacteria	Firmicutes	Clostridia	Clostridiales	NA	NA	NA	4.82132	S4	Standard diet	SPF	Standard	D	0.683166	FakA	uptake	S	SD
482	K01897	S4_contig_53682	Bacteria	Bacteroidetes	Bacteroidia	Bacteroidales	Bacteroidaceae	Bacteroides	Bacteroides ovatus	5.02283	S4	Standard diet	SPF	Standard	D	0.700948	FadD	uptake	S	SD
483	K06076	S4_contig_14703	Bacteria	Bacteroidetes	Bacteroidia	Bacteroidales	Muribaculaceae	Muribaculum	Muribaculum intestinale	9.35913	S4	Standard diet	SPF	Standard	D	0.971235	FadL	uptake	S	SD
484	K07030	S4_contig_59662	Bacteria	Firmicutes	other	NA	NA	NA	NA	3.15291	S4	Standard diet	SPF	Standard	D	0.498712	FakA	uptake	S	SD
485	K09458	S4_contig_164624	Bacteria	Bacteroidetes	Bacteroidia	Bacteroidales	Prevotellaceae	Prevotella	Prevotella dentalis	2.76097	S4	Standard diet	SPF	Standard	D	0.441062	FabF	synthesis	S	SD
486	K00647	S4_contig_153240	Bacteria	Bacteroidetes	Bacteroidia	Bacteroidales	Muribaculaceae	Muribaculum	Muribaculum intestinale	2.93478	S4	Standard diet	SPF	Standard	D	0.467576	FabB	synthesis	S	SD
487	K07030	S4_contig_73900	Bacteria	Actinobacteria	other	Eggerthellales	Eggerthellaceae	Eggerthella	Eggerthella lenta	1.66883	S4	Standard diet	SPF	Standard	D	0.222412	FakA	uptake	S	SD
488	K09458	S4_contig_29289	Bacteria	Proteobacteria	other	NA	NA	NA	NA	8.3871	S4	Standard diet	SPF	Standard	D	0.923612	FabF	synthesis	S	SD
489	K00645	S4_contig_15723	Bacteria	Proteobacteria	Gammaproteobacteria	Oceanospirillales	Oceanospirillaceae	Marinobacterium	Marinobacterium aestuarii	5.58174	S4	Standard diet	SPF	Standard	D	0.74677	FabD	synthesis	S	SD
490	K10804	S4_contig_70627	Bacteria	Firmicutes	other	Erysipelotrichales	Erysipelotrichaceae	Faecalibaculum	Faecalibaculum rodentium	3.97753	S4	Standard diet	SPF	Standard	D	0.599613	TesA	release	S	SD
491	K00648	S4_contig_4004	Bacteria	Bacteroidetes	Bacteroidia	Bacteroidales	Tannerellaceae	Parabacteroides	Parabacteroides distasonis	5.35949	S4	Standard diet	SPF	Standard	D	0.729123	FabH	synthesis	S	SD
492	K00648	S4_contig_108604	Bacteria	Bacteroidetes	Bacteroidia	Bacteroidales	Muribaculaceae	Muribaculum	Muribaculum intestinale	4.56131	S4	Standard diet	SPF	Standard	D	0.65909	FabH	synthesis	S	SD
493	K07030	S4_contig_23638	Bacteria	Firmicutes	Clostridia	Clostridiales	Lachnospiraceae	Lachnoclostridium	[Clostridium] sphenoides	8.95267	S4	Standard diet	SPF	Standard	D	0.951953	FakA	uptake	S	SD
494	K10804	S4_contig_27080	Bacteria	Firmicutes	other	Erysipelotrichales	Erysipelotrichaceae	Faecalibaculum	Faecalibaculum rodentium	10.3308	S4	Standard diet	SPF	Standard	D	1.01414	TesA	release	S	SD
495	K06076	S4_contig_6823	Bacteria	Bacteroidetes	Bacteroidia	Bacteroidales	Tannerellaceae	Parabacteroides	NA	4.50958	S4	Standard diet	SPF	Standard	D	0.654136	FadL	uptake	S	SD
496	K00648	S4_contig_28078	Bacteria	Bacteroidetes	Bacteroidia	Bacteroidales	Bacteroidaceae	Bacteroides	Bacteroides vulgatus	6.48559	S4	Standard diet	SPF	Standard	D	0.811949	FabH	synthesis	S	SD
497	K07030	S4_contig_147510	Bacteria	Firmicutes	other	Erysipelotrichales	Erysipelotrichaceae	Faecalibaculum	Faecalibaculum rodentium	5.21186	S4	Standard diet	SPF	Standard	D	0.716993	FakA	uptake	S	SD
498	K10782	S4_contig_136806	Bacteria	Bacteroidetes	Bacteroidia	Bacteroidales	Bacteroidaceae	Bacteroides	Bacteroides heparinolyticus	5.26549	S4	Standard diet	SPF	Standard	D	0.721439	FatA	release	S	SD
499	K00648	S4_contig_29242	Bacteria	Firmicutes	Bacilli	Bacillales	Paenibacillaceae	Aneurinibacillus	Aneurinibacillus soli	8.02638	S4	Standard diet	SPF	Standard	D	0.90452	FabH	synthesis	S	SD
500	K01897	S4_contig_11300	Bacteria	Actinobacteria	other	Micrococcales	Microbacteriaceae	Microbacterium	Microbacterium sp. LKL04	5.49818	S4	Standard diet	SPF	Standard	D	0.740219	FadD	uptake	S	SD
501	K02371	S4_contig_27596	Bacteria	Bacteroidetes	Bacteroidia	Bacteroidales	Bacteroidaceae	Bacteroides	Bacteroides fragilis	5.05276	S4	Standard diet	SPF	Standard	D	0.703529	FabK	synthesis	S	SD
502	K07030	S4_contig_111330	Bacteria	Firmicutes	Bacilli	Lactobacillales	Carnobacteriaceae	Carnobacterium	Carnobacterium inhibens	2.91973	S4	Standard diet	SPF	Standard	D	0.465343	FakA	uptake	S	SD
503	K10804	S4_contig_30302	Bacteria	Firmicutes	Bacilli	Lactobacillales	Lactobacillaceae	Lactobacillus	NA	18.8289	S4	Standard diet	SPF	Standard	D	1.27482	TesA	release	S	SD
504	K09458	S4_contig_44000	Bacteria	Bacteroidetes	Bacteroidia	Bacteroidales	Bacteroidaceae	Bacteroides	NA	6.69486	S4	Standard diet	SPF	Standard	D	0.825741	FabF	synthesis	S	SD
505	K02372	S4_contig_115601	Bacteria	Firmicutes	Clostridia	Clostridiales	Clostridiaceae	Clostridium	Clostridium saccharoperbutylacetonicum	3.37151	S4	Standard diet	SPF	Standard	D	0.527824	FabZ	synthesis	S	SD
506	K00645	S4_contig_134605	Bacteria	Bacteroidetes	Bacteroidia	Bacteroidales	Bacteroidaceae	Bacteroides	Bacteroides heparinolyticus	2.69556	S4	Standard diet	SPF	Standard	D	0.430649	FabD	synthesis	S	SD
507	K06076	S4_contig_24700	Bacteria	Bacteroidetes	Bacteroidia	Bacteroidales	Bacteroidaceae	Bacteroides	Bacteroides caecimuris	5.98067	S4	Standard diet	SPF	Standard	D	0.77675	FadL	uptake	S	SD
508	K09458	S4_contig_32238	Bacteria	Bacteroidetes	Bacteroidia	Bacteroidales	Bacteroidaceae	Bacteroides	NA	7.97336	S4	Standard diet	SPF	Standard	D	0.901641	FabF	synthesis	S	SD
509	K09458	S4_contig_15888	Bacteria	Bacteroidetes	Bacteroidia	Bacteroidales	Tannerellaceae	Parabacteroides	Parabacteroides distasonis	6.21333	S4	Standard diet	SPF	Standard	D	0.793324	FabF	synthesis	S	SD
510	K00647	S4_contig_116995	Bacteria	Bacteroidetes	other	Flavobacteriales	Flavobacteriaceae	Weeksella	Weeksella virosa	4.7506	S4	Standard diet	SPF	Standard	D	0.676748	FabB	synthesis	S	SD
511	K07030	S4_contig_28843	Bacteria	Firmicutes	Bacilli	Lactobacillales	Lactobacillaceae	Lactobacillus	Lactobacillus murinus	5.17208	S4	Standard diet	SPF	Standard	D	0.713665	FakA	uptake	S	SD
512	K07030	S4_contig_16602	Bacteria	Firmicutes	Bacilli	Lactobacillales	Lactobacillaceae	Lactobacillus	NA	6.84679	S4	Standard diet	SPF	Standard	D	0.835487	FakA	uptake	S	SD
513	K10804	S4_contig_26181	Bacteria	Proteobacteria	other	NA	NA	NA	NA	22.4064	S4	Standard diet	SPF	Standard	D	1.35037	TesA	release	S	SD
514	K01897	S4_contig_21292	Bacteria	Bacteroidetes	Bacteroidia	Bacteroidales	Bacteroidaceae	Bacteroides	Bacteroides caecimuris	5.18225	S4	Standard diet	SPF	Standard	D	0.714518	FadD	uptake	S	SD
515	K01897	S4_contig_65158	Bacteria	Bacteroidetes	Bacteroidia	Bacteroidales	Bacteroidaceae	Bacteroides	NA	4.16667	S4	Standard diet	SPF	Standard	D	0.619789	FadD	uptake	S	SD
516	K00648	S4_contig_5404	Bacteria	Bacteroidetes	Bacteroidia	Bacteroidales	Bacteroidaceae	Bacteroides	NA	5.85239	S4	Standard diet	SPF	Standard	D	0.767333	FabH	synthesis	S	SD
517	K01897	S4_contig_16396	Bacteria	Bacteroidetes	Bacteroidia	Bacteroidales	Bacteroidaceae	Bacteroides	Bacteroides caecimuris	5.26711	S4	Standard diet	SPF	Standard	D	0.721572	FadD	uptake	S	SD
518	K00648	S4_contig_8602	Bacteria	Bacteroidetes	Bacteroidia	Bacteroidales	NA	NA	NA	12.0284	S4	Standard diet	SPF	Standard	D	1.08021	FabH	synthesis	S	SD
519	K09458	S4_contig_146791	Bacteria	Bacteroidetes	Bacteroidia	Bacteroidales	Muribaculaceae	Muribaculum	Muribaculum intestinale	3.77358	S4	Standard diet	SPF	Standard	D	0.576754	FabF	synthesis	S	SD
520	K00648	S4_contig_26108	Bacteria	Firmicutes	Clostridia	Clostridiales	NA	NA	NA	5.24366	S4	Standard diet	SPF	Standard	D	0.719635	FabH	synthesis	S	SD
521	K10804	S4_contig_37980	Bacteria	Firmicutes	other	Erysipelotrichales	Erysipelotrichaceae	Faecalibaculum	Faecalibaculum rodentium	3.70432	S4	Standard diet	SPF	Standard	D	0.568708	TesA	release	S	SD
522	K09458	S4_contig_13516	Bacteria	Bacteroidetes	Bacteroidia	Bacteroidales	Muribaculaceae	Muribaculum	Muribaculum intestinale	5.03813	S4	Standard diet	SPF	Standard	D	0.702269	FabF	synthesis	S	SD
523	K06076	S4_contig_66589	Bacteria	Proteobacteria	Betaproteobacteria	Burkholderiales	NA	NA	Burkholderiales bacterium YL45	4.08307	S4	Standard diet	SPF	Standard	D	0.610987	FadL	uptake	S	SD
524	K01897	S4_contig_9388	Bacteria	Bacteroidetes	Bacteroidia	Bacteroidales	Muribaculaceae	Muribaculum	Muribaculum intestinale	6.7843	S4	Standard diet	SPF	Standard	D	0.831505	FadD	uptake	S	SD
525	K06076	S4_contig_31719	Bacteria	Bacteroidetes	Bacteroidia	Bacteroidales	Bacteroidaceae	Bacteroides	Bacteroides caecimuris	4.11857	S4	Standard diet	SPF	Standard	D	0.614746	FadL	uptake	S	SD
526	K09458	S4_contig_111850	Bacteria	Bacteroidetes	Bacteroidia	Bacteroidales	Bacteroidaceae	Bacteroides	Bacteroides caecimuris	12.2768	S4	Standard diet	SPF	Standard	D	1.08908	FabF	synthesis	S	SD
527	K06076	S4_contig_20824	Bacteria	Bacteroidetes	Bacteroidia	Bacteroidales	Muribaculaceae	Muribaculum	Muribaculum intestinale	12.2416	S4	Standard diet	SPF	Standard	D	1.08784	FadL	uptake	S	SD
528	K01897	S4_contig_132072	Bacteria	Proteobacteria	Betaproteobacteria	Burkholderiales	NA	NA	Burkholderiales bacterium YL45	3.78552	S4	Standard diet	SPF	Standard	D	0.578126	FadD	uptake	S	SD
529	K00648	S4_contig_19688	Bacteria	Firmicutes	Bacilli	Lactobacillales	Lactobacillaceae	Lactobacillus	Lactobacillus murinus	7.54362	S4	Standard diet	SPF	Standard	D	0.87758	FabH	synthesis	S	SD
530	K06076	S4_contig_24065	Bacteria	Bacteroidetes	Bacteroidia	Bacteroidales	Muribaculaceae	Muribaculum	Muribaculum intestinale	7.98034	S4	Standard diet	SPF	Standard	D	0.902021	FadL	uptake	S	SD
531	K06076	S4_contig_122986	Bacteria	Bacteroidetes	Bacteroidia	Bacteroidales	Muribaculaceae	Muribaculum	Muribaculum intestinale	5.69014	S4	Standard diet	SPF	Standard	D	0.755123	FadL	uptake	S	SD
532	K01897	S4_contig_3558	Bacteria	Bacteroidetes	Bacteroidia	Bacteroidales	NA	NA	NA	44.0857	S4	Standard diet	SPF	Standard	D	1.6443	FadD	uptake	S	SD
533	K00648	S4_contig_5347	Bacteria	Bacteroidetes	Bacteroidia	Bacteroidales	NA	NA	NA	10.3577	S4	Standard diet	SPF	Standard	D	1.01526	FabH	synthesis	S	SD
534	K10782	S4_contig_119484	Bacteria	Bacteroidetes	Bacteroidia	Bacteroidales	Bacteroidaceae	Bacteroides	Bacteroides caecimuris	8.04585	S4	Standard diet	SPF	Standard	D	0.905572	FatA	release	S	SD
535	K01897	S4_contig_53208	Bacteria	Bacteroidetes	Bacteroidia	Bacteroidales	Bacteroidaceae	Bacteroides	Bacteroides vulgatus	3.0301	S4	Standard diet	SPF	Standard	D	0.481457	FadD	uptake	S	SD
536	K01897	S4_contig_117512	Bacteria	Bacteroidetes	Bacteroidia	Bacteroidales	Bacteroidaceae	Bacteroides	Bacteroides thetaiotaomicron	3.40111	S4	Standard diet	SPF	Standard	D	0.531621	FadD	uptake	S	SD
537	K02371	S4_contig_12458	Bacteria	Bacteroidetes	Bacteroidia	Bacteroidales	Bacteroidaceae	Bacteroides	Bacteroides caecimuris	5.97285	S4	Standard diet	SPF	Standard	D	0.776182	FabK	synthesis	S	SD
538	K06076	S4_contig_128164	Bacteria	Proteobacteria	Betaproteobacteria	Burkholderiales	NA	NA	Burkholderiales bacterium YL45	5.26538	S4	Standard diet	SPF	Standard	D	0.72143	FadL	uptake	S	SD
539	K02371	S4_contig_74897	Bacteria	Bacteroidetes	Bacteroidia	Bacteroidales	Rikenellaceae	Alistipes	NA	4.64018	S4	Standard diet	SPF	Standard	D	0.666535	FabK	synthesis	S	SD
540	K09458	S4_contig_2840	Bacteria	Bacteroidetes	other	NA	NA	NA	NA	6.48834	S4	Standard diet	SPF	Standard	D	0.812134	FabF	synthesis	S	SD
541	K06076	S4_contig_29395	Bacteria	Bacteroidetes	Bacteroidia	Bacteroidales	Muribaculaceae	Muribaculum	Muribaculum intestinale	6.61627	S4	Standard diet	SPF	Standard	D	0.820613	FadL	uptake	S	SD
542	K01897	S4_contig_28514	Bacteria	Bacteroidetes	other	NA	NA	NA	NA	56.8458	S4	Standard diet	SPF	Standard	D	1.7547	FadD	uptake	S	SD
543	K09458	S4_contig_8389	Bacteria	Bacteroidetes	Bacteroidia	Bacteroidales	Bacteroidaceae	Bacteroides	Bacteroides ovatus	6.76857	S4	Standard diet	SPF	Standard	D	0.830497	FabF	synthesis	S	SD
544	K06076	S4_contig_23216	Bacteria	Bacteroidetes	other	NA	NA	NA	NA	13.1932	S4	Standard diet	SPF	Standard	D	1.12035	FadL	uptake	S	SD
545	K00645	S4_contig_21333	Bacteria	Firmicutes	Bacilli	Bacillales	Bacillaceae	Lysinibacillus	Lysinibacillus fusiformis	5.61414	S4	Standard diet	SPF	Standard	D	0.749283	FabD	synthesis	S	SD
546	K00648	S4_contig_157055	Bacteria	Bacteroidetes	Bacteroidia	Bacteroidales	Tannerellaceae	Parabacteroides	Parabacteroides sp. CT06	4.62477	S4	Standard diet	SPF	Standard	D	0.66509	FabH	synthesis	S	SD
547	K01897	S4_contig_12755	Bacteria	Proteobacteria	Betaproteobacteria	Burkholderiales	NA	NA	Burkholderiales bacterium YL45	5.16819	S4	Standard diet	SPF	Standard	D	0.713338	FadD	uptake	S	SD
548	K00645	S4_contig_28514	Bacteria	Bacteroidetes	other	NA	NA	NA	NA	56.8458	S4	Standard diet	SPF	Standard	D	1.7547	FabD	synthesis	S	SD
549	K09458	S4_contig_24612	Bacteria	Firmicutes	Bacilli	Lactobacillales	Lactobacillaceae	Lactobacillus	Lactobacillus reuteri	6.32819	S4	Standard diet	SPF	Standard	D	0.80128	FabF	synthesis	S	SD
550	K07030	S4_contig_3227	Bacteria	Firmicutes	Bacilli	Lactobacillales	Lactobacillaceae	Lactobacillus	Lactobacillus murinus	4.08562	S4	Standard diet	SPF	Standard	D	0.611258	FakA	uptake	S	SD
551	K01897	S4_contig_55039	Bacteria	Proteobacteria	Betaproteobacteria	Burkholderiales	NA	NA	Burkholderiales bacterium YL45	3.90652	S4	Standard diet	SPF	Standard	D	0.59179	FadD	uptake	S	SD
552	K06076	S4_contig_160834	Bacteria	Bacteroidetes	Bacteroidia	Bacteroidales	Tannerellaceae	Parabacteroides	NA	2.90932	S4	Standard diet	SPF	Standard	D	0.463791	FadL	uptake	S	SD
553	K06076	S4_contig_52741	Bacteria	Bacteroidetes	Bacteroidia	Bacteroidales	Tannerellaceae	Parabacteroides	Parabacteroides distasonis	3.59514	S4	Standard diet	SPF	Standard	D	0.555716	FadL	uptake	S	SD
554	K01897	S4_contig_141616	Bacteria	Bacteroidetes	Bacteroidia	Bacteroidales	Rikenellaceae	Alistipes	Alistipes shahii	3.2825	S4	Standard diet	SPF	Standard	D	0.516205	FadD	uptake	S	SD
555	K00648	S4_contig_4	Bacteria	Proteobacteria	other	NA	NA	NA	NA	10.6853	S4	Standard diet	SPF	Standard	D	1.02879	FabH	synthesis	S	SD
556	K01897	S4_contig_16343	Bacteria	Bacteroidetes	Bacteroidia	Bacteroidales	Bacteroidaceae	Bacteroides	Bacteroides caecimuris	4.98143	S4	Standard diet	SPF	Standard	D	0.697354	FadD	uptake	S	SD
557	K00648	S4_contig_5569	Bacteria	Bacteroidetes	Bacteroidia	Bacteroidales	Bacteroidaceae	Bacteroides	NA	7.25074	S4	Standard diet	SPF	Standard	D	0.860382	FabH	synthesis	S	SD
558	K00648	S4_contig_2789	Bacteria	Bacteroidetes	Bacteroidia	Bacteroidales	Tannerellaceae	Parabacteroides	Parabacteroides sp. CT06	4.58738	S4	Standard diet	SPF	Standard	D	0.661565	FabH	synthesis	S	SD
559	K10804	S4_contig_8844	Bacteria	Firmicutes	Bacilli	Lactobacillales	Lactobacillaceae	Lactobacillus	Lactobacillus johnsonii	5.37366	S4	Standard diet	SPF	Standard	D	0.73027	TesA	release	S	SD
560	K06076	S4_contig_7889	Bacteria	Bacteroidetes	Bacteroidia	Bacteroidales	Bacteroidaceae	Bacteroides	Bacteroides caecimuris	4.26563	S4	Standard diet	SPF	Standard	D	0.629983	FadL	uptake	S	SD
561	K01897	S4_contig_3747	Bacteria	Bacteroidetes	Bacteroidia	Bacteroidales	NA	NA	NA	13.616	S4	Standard diet	SPF	Standard	D	1.13405	FadD	uptake	S	SD
562	K00648	S4_contig_127538	Bacteria	Bacteroidetes	Bacteroidia	Bacteroidales	Tannerellaceae	Parabacteroides	Parabacteroides sp. CT06	6.66875	S4	Standard diet	SPF	Standard	D	0.824044	FabH	synthesis	S	SD
563	K01897	S4_contig_14734	Bacteria	Bacteroidetes	Bacteroidia	Bacteroidales	Bacteroidaceae	Bacteroides	NA	5.89427	S4	Standard diet	SPF	Standard	D	0.77043	FadD	uptake	S	SD
564	K10804	S4_contig_15998	Bacteria	Firmicutes	Bacilli	Lactobacillales	Lactobacillaceae	Lactobacillus	Lactobacillus johnsonii	3.88472	S4	Standard diet	SPF	Standard	D	0.58936	TesA	release	S	SD
565	K00645	S4_contig_21169	Bacteria	Bacteroidetes	Bacteroidia	Bacteroidales	Prevotellaceae	Prevotella	Prevotella jejuni	10.5089	S4	Standard diet	SPF	Standard	D	1.02156	FabD	synthesis	S	SD
566	K00648	S4_contig_17217	Bacteria	Bacteroidetes	Bacteroidia	Bacteroidales	Bacteroidaceae	Bacteroides	Bacteroides caecimuris	6.9258	S4	Standard diet	SPF	Standard	D	0.84047	FabH	synthesis	S	SD
567	K00645	S4_contig_79369	Bacteria	Bacteroidetes	Bacteroidia	Bacteroidales	Rikenellaceae	Alistipes	Alistipes shahii	3.63297	S4	Standard diet	SPF	Standard	D	0.560262	FabD	synthesis	S	SD
568	K07030	S4_contig_41457	Bacteria	Actinobacteria	other	NA	NA	NA	NA	5.6554	S4	Standard diet	SPF	Standard	D	0.752463	FakA	uptake	S	SD
569	K01897	S4_contig_12523	Bacteria	Bacteroidetes	other	Sphingobacteriales	Sphingobacteriaceae	Sphingobacterium	Sphingobacterium sp. ML3W	4.69086	S4	Standard diet	SPF	Standard	D	0.671252	FadD	uptake	S	SD
570	K00645	S4_contig_4550	Bacteria	Bacteroidetes	Bacteroidia	Bacteroidales	Muribaculaceae	Muribaculum	Muribaculum intestinale	7.31703	S4	Standard diet	SPF	Standard	D	0.864335	FabD	synthesis	S	SD
571	K02371	S4_contig_2957	Bacteria	Bacteroidetes	Bacteroidia	Bacteroidales	Tannerellaceae	Parabacteroides	Parabacteroides distasonis	5.42857	S4	Standard diet	SPF	Standard	D	0.734685	FabK	synthesis	S	SD
572	K10804	S4_contig_2073	Bacteria	Firmicutes	Clostridia	Clostridiales	Lachnospiraceae	Blautia	Blautia hansenii	9.87445	S4	Standard diet	SPF	Standard	D	0.994513	TesA	release	S	SD
573	K07030	S4_contig_10829	Bacteria	Firmicutes	Bacilli	Lactobacillales	Lactobacillaceae	Lactobacillus	Lactobacillus reuteri	5.7765	S4	Standard diet	SPF	Standard	D	0.761665	FakA	uptake	S	SD
574	K00647	S4_contig_84313	Bacteria	Bacteroidetes	Bacteroidia	Bacteroidales	Muribaculaceae	Muribaculum	Muribaculum intestinale	5.50665	S4	Standard diet	SPF	Standard	D	0.740887	FabB	synthesis	S	SD
575	K01897	S4_contig_5069	Bacteria	Actinobacteria	other	Bifidobacteriales	Bifidobacteriaceae	Bifidobacterium	Bifidobacterium animalis	13.1634	S4	Standard diet	SPF	Standard	D	1.11937	FadD	uptake	S	SD
576	K09458	S4_contig_15389	Bacteria	Proteobacteria	Betaproteobacteria	Burkholderiales	NA	NA	Burkholderiales bacterium YL45	5.24671	S4	Standard diet	SPF	Standard	D	0.719887	FabF	synthesis	S	SD
577	K07030	S4_contig_74416	Bacteria	Firmicutes	Clostridia	Clostridiales	Oscillospiraceae	Oscillibacter	Oscillibacter sp. PEA192	5.67398	S4	Standard diet	SPF	Standard	D	0.753888	FakA	uptake	S	SD
578	K02371	S4_contig_132665	Bacteria	Bacteroidetes	Bacteroidia	Bacteroidales	Tannerellaceae	Parabacteroides	Parabacteroides sp. CT06	6.03137	S4	Standard diet	SPF	Standard	D	0.780416	FabK	synthesis	S	SD
579	K07030	S4_contig_26023	Bacteria	Firmicutes	other	Erysipelotrichales	Erysipelotrichaceae	Faecalibaculum	Faecalibaculum rodentium	7.84954	S4	Standard diet	SPF	Standard	D	0.894844	FakA	uptake	S	SD
580	K00208	S4_contig_23216	Bacteria	Bacteroidetes	other	NA	NA	NA	NA	13.1932	S4	Standard diet	SPF	Standard	D	1.12035	FabI	synthesis	S	SD
581	K00648	S4_contig_74655	Bacteria	Proteobacteria	Gammaproteobacteria	NA	NA	NA	NA	3.33386	S4	Standard diet	SPF	Standard	D	0.522947	FabH	synthesis	S	SD
582	K00648	S4_contig_3490	Bacteria	Bacteroidetes	Bacteroidia	Bacteroidales	Bacteroidaceae	Bacteroides	NA	6.26164	S4	Standard diet	SPF	Standard	D	0.796688	FabH	synthesis	S	SD
583	K00208	S4_contig_27747	Bacteria	Bacteroidetes	Bacteroidia	Bacteroidales	Bacteroidaceae	Bacteroides	NA	5.74239	S4	Standard diet	SPF	Standard	D	0.759093	FabI	synthesis	S	SD
584	K00645	S4_contig_658	Bacteria	Bacteroidetes	Bacteroidia	Bacteroidales	Rikenellaceae	Alistipes	NA	15.6848	S4	Standard diet	SPF	Standard	D	1.19548	FabD	synthesis	S	SD
585	K10782	S4_contig_12669	Bacteria	Firmicutes	Clostridia	Clostridiales	Lachnospiraceae	Lachnoclostridium	Lachnospiraceae bacterium Choco86	20.7008	S4	Standard diet	SPF	Standard	D	1.31599	FatA	release	S	SD
586	K00208	S4_contig_24729	Bacteria	Bacteroidetes	Bacteroidia	Bacteroidales	Muribaculaceae	Muribaculum	Muribaculum intestinale	10.9024	S4	Standard diet	SPF	Standard	D	1.03752	FabI	synthesis	S	SD
587	K00645	S4_contig_27268	Bacteria	Bacteroidetes	other	Flavobacteriales	Flavobacteriaceae	Gramella	Gramella sp. MAR_2010_102	6.408	S4	Standard diet	SPF	Standard	D	0.806723	FabD	synthesis	S	SD
588	K01897	S4_contig_7814	Bacteria	Actinobacteria	other	Bifidobacteriales	Bifidobacteriaceae	Bifidobacterium	Bifidobacterium animalis	9.32832	S4	Standard diet	SPF	Standard	D	0.969803	FadD	uptake	S	SD
589	K00648	S4_contig_8646	Bacteria	Firmicutes	other	NA	NA	NA	NA	7.54105	S4	Standard diet	SPF	Standard	D	0.877432	FabH	synthesis	S	SD
590	K01897	S4_contig_28473	Bacteria	Bacteroidetes	Bacteroidia	Bacteroidales	Bacteroidaceae	Bacteroides	NA	10.2321	S4	Standard diet	SPF	Standard	D	1.00996	FadD	uptake	S	SD
591	K01897	S4_contig_23339	Bacteria	Bacteroidetes	Bacteroidia	Bacteroidales	Tannerellaceae	Parabacteroides	NA	8.13328	S4	Standard diet	SPF	Standard	D	0.910266	FadD	uptake	S	SD
592	K09458	S4_contig_157531	Bacteria	Chlorobi	other	Chlorobiales	Chlorobiaceae	Chlorobium	Chlorobium phaeobacteroides	2.466	S4	Standard diet	SPF	Standard	D	0.391993	FabF	synthesis	S	SD
593	K09458	S4_contig_23450	Bacteria	Proteobacteria	Gammaproteobacteria	Enterobacterales	Yersiniaceae	Serratia	NA	12.2742	S4	Standard diet	SPF	Standard	D	1.08899	FabF	synthesis	S	SD
594	K10782	S4_contig_24593	Bacteria	Bacteroidetes	Bacteroidia	Bacteroidales	Rikenellaceae	Alistipes	NA	19.1061	S4	Standard diet	SPF	Standard	D	1.28117	FatA	release	S	SD
595	K10782	S4_contig_91864	Bacteria	Bacteroidetes	Bacteroidia	Bacteroidales	Bacteroidaceae	Bacteroides	Bacteroides caecimuris	3.69325	S4	Standard diet	SPF	Standard	D	0.567409	FatA	release	S	SD
596	K00648	S4_contig_13130	Bacteria	Proteobacteria	Betaproteobacteria	Burkholderiales	NA	NA	Burkholderiales bacterium YL45	2.92917	S4	Standard diet	SPF	Standard	D	0.466745	FabH	synthesis	S	SD
597	K02372	S4_contig_3126	Bacteria	Firmicutes	Bacilli	Lactobacillales	Lactobacillaceae	Lactobacillus	Lactobacillus murinus	3.82851	S4	Standard diet	SPF	Standard	D	0.58303	FabZ	synthesis	S	SD
598	K01897	S4_contig_17280	Bacteria	Bacteroidetes	Bacteroidia	Bacteroidales	Bacteroidaceae	Bacteroides	Bacteroides zoogleoformans	9.82359	S4	Standard diet	SPF	Standard	D	0.99227	FadD	uptake	S	SD
599	K01897	S4_contig_12453	Bacteria	Proteobacteria	other	Campylobacterales	Helicobacteraceae	Sulfurimonas	Sulfurimonas denitrificans	9.41101	S4	Standard diet	SPF	Standard	D	0.973636	FadD	uptake	S	SD
600	K06076	S4_contig_109710	Bacteria	Bacteroidetes	Bacteroidia	Bacteroidales	Tannerellaceae	Parabacteroides	NA	8.97003	S4	Standard diet	SPF	Standard	D	0.952794	FadL	uptake	S	SD
601	K06076	S4_contig_15688	Bacteria	Bacteroidetes	Bacteroidia	Bacteroidales	Bacteroidaceae	Bacteroides	NA	5.14925	S4	Standard diet	SPF	Standard	D	0.711744	FadL	uptake	S	SD
602	K10780	S4_contig_13859	Bacteria	Bacteroidetes	Bacteroidia	Bacteroidales	Bacteroidaceae	Bacteroides	Bacteroides ovatus	5.64988	S4	Standard diet	SPF	Standard	D	0.752039	FabL	synthesis	S	SD
603	K02371	S4_contig_168102	Bacteria	Firmicutes	other	NA	NA	NA	NA	5.6269	S4	Standard diet	SPF	Standard	D	0.750269	FabK	synthesis	S	SD
604	K00208	S4_contig_131522	Bacteria	Firmicutes	Bacilli	Lactobacillales	Lactobacillaceae	Lactobacillus	Lactobacillus reuteri	4.78289	S4	Standard diet	SPF	Standard	D	0.67969	FabI	synthesis	S	SD
605	K01897	S4_contig_124505	Bacteria	Bacteroidetes	Bacteroidia	Bacteroidales	Bacteroidaceae	Bacteroides	Bacteroides caecimuris	4.55864	S4	Standard diet	SPF	Standard	D	0.658835	FadD	uptake	S	SD
606	K01897	S4_contig_4215	Bacteria	Bacteroidetes	Bacteroidia	Bacteroidales	Tannerellaceae	Parabacteroides	NA	9.61296	S4	Standard diet	SPF	Standard	D	0.982857	FadD	uptake	S	SD
607	K01897	S4_contig_107002	Bacteria	Bacteroidetes	Bacteroidia	Bacteroidales	Muribaculaceae	Muribaculum	Muribaculum intestinale	6.68513	S4	Standard diet	SPF	Standard	D	0.82511	FadD	uptake	S	SD
608	K06076	S4_contig_28039	Bacteria	Bacteroidetes	Bacteroidia	Bacteroidales	Tannerellaceae	Parabacteroides	NA	7.09986	S4	Standard diet	SPF	Standard	D	0.85125	FadL	uptake	S	SD
609	K00208	S4_contig_22371	Bacteria	Bacteroidetes	Bacteroidia	Bacteroidales	Muribaculaceae	Muribaculum	Muribaculum intestinale	9.33692	S4	Standard diet	SPF	Standard	D	0.970204	FabI	synthesis	S	SD
610	K07030	S4_contig_5743	Bacteria	Firmicutes	Bacilli	Lactobacillales	Lactobacillaceae	Lactobacillus	Lactobacillus johnsonii	4.94385	S4	Standard diet	SPF	Standard	D	0.694065	FakA	uptake	S	SD
611	K06076	S4_contig_129769	Bacteria	Bacteroidetes	Bacteroidia	Bacteroidales	Tannerellaceae	Parabacteroides	Parabacteroides distasonis	6.65773	S4	Standard diet	SPF	Standard	D	0.823326	FadL	uptake	S	SD
612	K00648	S4_contig_5404	Bacteria	Bacteroidetes	Bacteroidia	Bacteroidales	Bacteroidaceae	Bacteroides	NA	5.85239	S4	Standard diet	SPF	Standard	D	0.767333	FabH	synthesis	S	SD
613	K01897	S4_contig_3248	Bacteria	Actinobacteria	other	Streptomycetales	Streptomycetaceae	Streptomyces	Streptomyces sp. 3214.6	7.18571	S4	Standard diet	SPF	Standard	D	0.85647	FadD	uptake	S	SD
614	K09458	S4_contig_16391	Bacteria	Bacteroidetes	Bacteroidia	Bacteroidales	Prevotellaceae	Prevotella	Prevotella enoeca	12.4101	S4	Standard diet	SPF	Standard	D	1.09377	FabF	synthesis	S	SD
615	K09458	S4_contig_154975	Bacteria	Proteobacteria	other	NA	NA	NA	NA	2.65854	S4	Standard diet	SPF	Standard	D	0.424643	FabF	synthesis	S	SD
616	K09458	S4_contig_125021	Bacteria	Proteobacteria	Gammaproteobacteria	Xanthomonadales	Xanthomonadaceae	Xanthomonas	Xanthomonas phaseoli	6.33593	S4	Standard diet	SPF	Standard	D	0.80181	FabF	synthesis	S	SD
617	K07030	S4_contig_121916	Bacteria	Firmicutes	other	Erysipelotrichales	Erysipelotrichaceae	Faecalibaculum	Faecalibaculum rodentium	5.37115	S4	Standard diet	SPF	Standard	D	0.730067	FakA	uptake	S	SD
618	K00647	S4_contig_120392	Bacteria	Bacteroidetes	Bacteroidia	Bacteroidales	Bacteroidaceae	Bacteroides	Bacteroides cellulosilyticus	9.01731	S4	Standard diet	SPF	Standard	D	0.955077	FabB	synthesis	S	SD
619	K00645	S4_contig_24612	Bacteria	Firmicutes	Bacilli	Lactobacillales	Lactobacillaceae	Lactobacillus	Lactobacillus reuteri	6.32819	S4	Standard diet	SPF	Standard	D	0.80128	FabD	synthesis	S	SD
620	K00645	S4_contig_29764	Bacteria	Bacteroidetes	Bacteroidia	Bacteroidales	Rikenellaceae	Alistipes	Alistipes finegoldii	7.3179	S4	Standard diet	SPF	Standard	D	0.864386	FabD	synthesis	S	SD
621	K00208	S4_contig_75921	Bacteria	Bacteroidetes	Bacteroidia	Bacteroidales	Bacteroidaceae	Bacteroides	Bacteroides caecimuris	5.47546	S4	Standard diet	SPF	Standard	D	0.738421	FabI	synthesis	S	SD
622	K10804	S4_contig_29948	Bacteria	Firmicutes	Bacilli	Lactobacillales	Lactobacillaceae	Lactobacillus	NA	10.7389	S4	Standard diet	SPF	Standard	D	1.03096	TesA	release	S	SD
623	K09458	S4_contig_166596	Bacteria	Firmicutes	Clostridia	Clostridiales	Ruminococcaceae	Flavonifractor	Flavonifractor plautii	5.54155	S4	Standard diet	SPF	Standard	D	0.743631	FabF	synthesis	S	SD
624	K09458	S4_contig_4170	Bacteria	Proteobacteria	Gammaproteobacteria	Alteromonadales	Alteromonadaceae	Marinobacter	Marinobacter hydrocarbonoclasticus	6.75248	S4	Standard diet	SPF	Standard	D	0.829463	FabF	synthesis	S	SD
625	K01897	S4_contig_10812	Bacteria	Bacteroidetes	Bacteroidia	Bacteroidales	Bacteroidaceae	Bacteroides	Bacteroides caecimuris	5.46528	S4	Standard diet	SPF	Standard	D	0.737612	FadD	uptake	S	SD
626	K00645	S4_contig_11115	Bacteria	Bacteroidetes	Bacteroidia	Bacteroidales	Bacteroidaceae	Bacteroides	Bacteroides caecimuris	7.45466	S4	Standard diet	SPF	Standard	D	0.872428	FabD	synthesis	S	SD
627	K09458	S4_contig_25005	Bacteria	Bacteroidetes	Bacteroidia	Bacteroidales	Tannerellaceae	Parabacteroides	NA	8.62346	S4	Standard diet	SPF	Standard	D	0.935682	FabF	synthesis	S	SD
628	K09458	S4_contig_100621	Bacteria	Firmicutes	Bacilli	Lactobacillales	Lactobacillaceae	Lactobacillus	Lactobacillus murinus	4.79375	S4	Standard diet	SPF	Standard	D	0.680675	FabF	synthesis	S	SD
629	K01897	S4_contig_29607	Bacteria	Bacteroidetes	Bacteroidia	Bacteroidales	Tannerellaceae	Parabacteroides	Parabacteroides sp. CT06	7.40454	S4	Standard diet	SPF	Standard	D	0.869498	FadD	uptake	S	SD
630	K07030	S4_contig_22254	Bacteria	Actinobacteria	other	Coriobacteriales	Atopobiaceae	Olsenella	NA	4.27193	S4	Standard diet	SPF	Standard	D	0.630624	FakA	uptake	S	SD
631	K09458	S4_contig_44012	Bacteria	Bacteroidetes	Bacteroidia	Bacteroidales	Bacteroidaceae	Bacteroides	Bacteroides caecimuris	5.97281	S4	Standard diet	SPF	Standard	D	0.776179	FabF	synthesis	S	SD
632	K01897	S4_contig_86421	Bacteria	Bacteroidetes	Bacteroidia	Bacteroidales	Bacteroidaceae	Bacteroides	NA	4.30123	S4	Standard diet	SPF	Standard	D	0.633593	FadD	uptake	S	SD
633	K06076	S4_contig_11869	Bacteria	Bacteroidetes	Bacteroidia	Bacteroidales	NA	NA	NA	44.1249	S4	Standard diet	SPF	Standard	D	1.64468	FadL	uptake	S	SD
634	K01897	S4_contig_27932	Bacteria	Bacteroidetes	Bacteroidia	Bacteroidales	Muribaculaceae	Muribaculum	Muribaculum intestinale	8.1547	S4	Standard diet	SPF	Standard	D	0.911408	FadD	uptake	S	SD
635	K10804	S4_contig_8378	Bacteria	Firmicutes	other	Erysipelotrichales	Erysipelotrichaceae	Faecalibaculum	Faecalibaculum rodentium	10.6255	S4	Standard diet	SPF	Standard	D	1.02635	TesA	release	S	SD
636	K00208	S4_contig_30714	Bacteria	Bacteroidetes	Bacteroidia	Bacteroidales	Tannerellaceae	Parabacteroides	NA	9.51175	S4	Standard diet	SPF	Standard	D	0.97826	FabI	synthesis	S	SD
637	K02371	S4_contig_141166	Bacteria	Bacteroidetes	Bacteroidia	Bacteroidales	Bacteroidaceae	Bacteroides	Bacteroides thetaiotaomicron	2.4448	S4	Standard diet	SPF	Standard	D	0.388243	FabK	synthesis	S	SD
638	K00648	S4_contig_15546	Bacteria	Bacteroidetes	Bacteroidia	Bacteroidales	Tannerellaceae	Parabacteroides	Parabacteroides sp. CT06	5.92155	S4	Standard diet	SPF	Standard	D	0.772435	FabH	synthesis	S	SD
639	K00208	S4_contig_120734	Bacteria	Bacteroidetes	Bacteroidia	Bacteroidales	NA	NA	NA	4.90943	S4	Standard diet	SPF	Standard	D	0.691031	FabI	synthesis	S	SD
640	K06076	S4_contig_11543	Bacteria	Bacteroidetes	Bacteroidia	Bacteroidales	Bacteroidaceae	Bacteroides	Bacteroides caecimuris	3.63397	S4	Standard diet	SPF	Standard	D	0.560381	FadL	uptake	S	SD
641	K07030	S4_contig_55511	Bacteria	Firmicutes	other	Erysipelotrichales	Erysipelotrichaceae	Turicibacter	Turicibacter sp. H121	2.49202	S4	Standard diet	SPF	Standard	D	0.396552	FakA	uptake	S	SD
642	K06076	S4_contig_7663	Bacteria	Bacteroidetes	Bacteroidia	Bacteroidales	Bacteroidaceae	Bacteroides	Bacteroides zoogleoformans	6.2837	S4	Standard diet	SPF	Standard	D	0.798215	FadL	uptake	S	SD
643	K07030	S4_contig_168686	Bacteria	Firmicutes	Clostridia	Clostridiales	NA	NA	Clostridiales bacterium CCNA10	3.83735	S4	Standard diet	SPF	Standard	D	0.584031	FakA	uptake	S	SD
644	K07030	S4_contig_26336	Bacteria	Cyanobacteria	other	Gloeoemargaritales	Gloeomargaritaceae	Gloeomargarita	Gloeomargarita lithophora	7.80067	S4	Standard diet	SPF	Standard	D	0.892132	FakA	uptake	S	SD
645	K02371	S4_contig_164711	Bacteria	Bacteroidetes	Bacteroidia	Bacteroidales	Bacteroidaceae	Bacteroides	Bacteroides caecimuris	2.81299	S4	Standard diet	SPF	Standard	D	0.449168	FabK	synthesis	S	SD
646	K07030	S4_contig_5287	Bacteria	Firmicutes	Bacilli	Lactobacillales	Lactobacillaceae	Lactobacillus	Lactobacillus reuteri	5.0058	S4	Standard diet	SPF	Standard	D	0.699473	FakA	uptake	S	SD
647	K10804	S4_contig_30514	Bacteria	Proteobacteria	Gammaproteobacteria	Pseudomonadales	Moraxellaceae	Acinetobacter	Acinetobacter defluvii	34.0975	S4	Standard diet	SPF	Standard	D	1.53272	TesA	release	S	SD
648	K01897	S4_contig_154313	Bacteria	Proteobacteria	Betaproteobacteria	Burkholderiales	NA	NA	Burkholderiales bacterium YL45	4.8943	S4	Standard diet	SPF	Standard	D	0.689691	FadD	uptake	S	SD
649	K00208	S4_contig_120057	Bacteria	Bacteroidetes	Bacteroidia	Bacteroidales	Muribaculaceae	Muribaculum	Muribaculum intestinale	2.60096	S4	Standard diet	SPF	Standard	D	0.415134	FabI	synthesis	S	SD
650	K07030	S4_contig_76522	Bacteria	Firmicutes	Bacilli	Lactobacillales	Lactobacillaceae	Lactobacillus	Lactobacillus johnsonii	3.54914	S4	Standard diet	SPF	Standard	D	0.550123	FakA	uptake	S	SD
651	K01897	S4_contig_21869	Bacteria	Proteobacteria	Betaproteobacteria	Burkholderiales	NA	NA	Burkholderiales bacterium YL45	6.4	S4	Standard diet	SPF	Standard	D	0.80618	FadD	uptake	S	SD
652	K02371	S4_contig_110446	Bacteria	Proteobacteria	Betaproteobacteria	Burkholderiales	NA	NA	Burkholderiales bacterium YL45	3.1041	S4	Standard diet	SPF	Standard	D	0.491936	FabK	synthesis	S	SD
653	K10804	S4_contig_100387	Bacteria	Firmicutes	Bacilli	Lactobacillales	Lactobacillaceae	Lactobacillus	Lactobacillus reuteri	2.05128	S4	Standard diet	SPF	Standard	D	0.312025	TesA	release	S	SD
654	K10782	S4_contig_4880	Bacteria	Bacteroidetes	Bacteroidia	Bacteroidales	Tannerellaceae	Parabacteroides	Parabacteroides sp. CT06	7.72696	S4	Standard diet	SPF	Standard	D	0.888009	FatA	release	S	SD
655	K01897	S4_contig_32780	Bacteria	Bacteroidetes	Bacteroidia	Bacteroidales	Bacteroidaceae	Bacteroides	NA	9.80151	S4	Standard diet	SPF	Standard	D	0.991293	FadD	uptake	S	SD
656	K09458	S4_contig_60855	Bacteria	Bacteroidetes	Bacteroidia	Bacteroidales	Rikenellaceae	Mucinivorans	Mucinivorans hirudinis	5.83057	S4	Standard diet	SPF	Standard	D	0.765711	FabF	synthesis	S	SD
657	K00648	S4_contig_28598	Bacteria	Bacteroidetes	Bacteroidia	Bacteroidales	Tannerellaceae	Parabacteroides	Parabacteroides distasonis	10.2822	S4	Standard diet	SPF	Standard	D	1.01209	FabH	synthesis	S	SD
658	K10804	S4_contig_34630	Bacteria	Bacteroidetes	Bacteroidia	Bacteroidales	Bacteroidaceae	Bacteroides	Bacteroides caecimuris	5.16324	S4	Standard diet	SPF	Standard	D	0.712922	TesA	release	S	SD
659	K01897	S4_contig_11714	Bacteria	Actinobacteria	other	Geodermatophilales	Geodermatophilaceae	Geodermatophilus	Geodermatophilus obscurus	12.822	S4	Standard diet	SPF	Standard	D	1.10796	FadD	uptake	S	SD
660	K06076	S4_contig_7132	Bacteria	Bacteroidetes	Bacteroidia	Bacteroidales	Bacteroidaceae	Bacteroides	Bacteroides caecimuris	5.50156	S4	Standard diet	SPF	Standard	D	0.740486	FadL	uptake	S	SD
661	K01897	S4_contig_26747	Bacteria	Actinobacteria	other	Bifidobacteriales	Bifidobacteriaceae	Bifidobacterium	Bifidobacterium animalis	9.31323	S4	Standard diet	SPF	Standard	D	0.9691	FadD	uptake	S	SD
662	K10804	S4_contig_8224	Bacteria	Bacteroidetes	Bacteroidia	Bacteroidales	NA	NA	NA	54.6926	S4	Standard diet	SPF	Standard	D	1.73793	TesA	release	S	SD
663	K00645	S4_contig_5025	Bacteria	Bacteroidetes	Bacteroidia	Bacteroidales	Tannerellaceae	Parabacteroides	Parabacteroides sp. CT06	7.07367	S4	Standard diet	SPF	Standard	D	0.849645	FabD	synthesis	S	SD
664	K00648	S4_contig_25416	Bacteria	Bacteroidetes	other	NA	NA	NA	NA	14.0252	S4	Standard diet	SPF	Standard	D	1.14691	FabH	synthesis	S	SD
665	K07030	S4_contig_134866	Bacteria	Firmicutes	other	NA	NA	NA	NA	4.0716	S4	Standard diet	SPF	Standard	D	0.609765	FakA	uptake	S	SD
666	K10804	S4_contig_29813	Bacteria	Firmicutes	Bacilli	Lactobacillales	Lactobacillaceae	Lactobacillus	Lactobacillus murinus	4.17954	S4	Standard diet	SPF	Standard	D	0.621128	TesA	release	S	SD
667	K10804	S4_contig_24301	Bacteria	Proteobacteria	other	Desulfuromonadales	Desulfuromonadaceae	Pelobacter	Pelobacter acetylenicus	7.03601	S4	Standard diet	SPF	Standard	D	0.847326	TesA	release	S	SD
668	K10804	S4_contig_4279	Bacteria	Firmicutes	Bacilli	Lactobacillales	Lactobacillaceae	Lactobacillus	Lactobacillus johnsonii	5.69405	S4	Standard diet	SPF	Standard	D	0.755421	TesA	release	S	SD
669	K00208	S4_contig_114960	Bacteria	Bacteroidetes	Bacteroidia	Bacteroidales	Bacteroidaceae	Bacteroides	Bacteroides cellulosilyticus	2.78137	S4	Standard diet	SPF	Standard	D	0.444259	FabI	synthesis	S	SD
670	K10804	S4_contig_29532	Bacteria	Bacteroidetes	Bacteroidia	Bacteroidales	Tannerellaceae	Parabacteroides	NA	6.52539	S4	Standard diet	SPF	Standard	D	0.814606	TesA	release	S	SD
671	K06076	S4_contig_1259	Bacteria	Bacteroidetes	Bacteroidia	Bacteroidales	NA	NA	NA	14.4435	S4	Standard diet	SPF	Standard	D	1.15967	FadL	uptake	S	SD
672	K09458	S4_contig_157851	Bacteria	Proteobacteria	Betaproteobacteria	Burkholderiales	NA	NA	Burkholderiales bacterium YL45	4.12298	S4	Standard diet	SPF	Standard	D	0.615211	FabF	synthesis	S	SD
673	K00648	S4_contig_129433	Bacteria	Proteobacteria	other	NA	NA	NA	NA	6.61291	S4	Standard diet	SPF	Standard	D	0.820393	FabH	synthesis	S	SD
674	K02371	S4_contig_6297	Bacteria	Bacteroidetes	Bacteroidia	Bacteroidales	Bacteroidaceae	Bacteroides	NA	5.79988	S4	Standard diet	SPF	Standard	D	0.763419	FabK	synthesis	S	SD
675	K01897	S4_contig_30599	Bacteria	Bacteroidetes	Bacteroidia	Bacteroidales	Muribaculaceae	Muribaculum	Muribaculum intestinale	6.76983	S4	Standard diet	SPF	Standard	D	0.830578	FadD	uptake	S	SD
676	K10804	S4_contig_15358	Bacteria	Proteobacteria	Gammaproteobacteria	Enterobacterales	Yersiniaceae	Serratia	Serratia sp. YD25	7.69462	S4	Standard diet	SPF	Standard	D	0.886187	TesA	release	S	SD
677	K01897	S4_contig_10447	Bacteria	Bacteroidetes	Bacteroidia	Bacteroidales	Tannerellaceae	Parabacteroides	Parabacteroides sp. CT06	8.67045	S4	Standard diet	SPF	Standard	D	0.938042	FadD	uptake	S	SD
678	K09458	S4_contig_8389	Bacteria	Bacteroidetes	Bacteroidia	Bacteroidales	Bacteroidaceae	Bacteroides	Bacteroides ovatus	6.76857	S4	Standard diet	SPF	Standard	D	0.830497	FabF	synthesis	S	SD
679	K01897	S4_contig_25150	Bacteria	Actinobacteria	other	Bifidobacteriales	Bifidobacteriaceae	Bifidobacterium	Bifidobacterium animalis	10.0018	S4	Standard diet	SPF	Standard	D	1.00008	FadD	uptake	S	SD
680	K10804	S4_contig_23222	Bacteria	Bacteroidetes	Bacteroidia	Bacteroidales	Tannerellaceae	Parabacteroides	Parabacteroides sp. CT06	9.30381	S4	Standard diet	SPF	Standard	D	0.968661	TesA	release	S	SD
681	K00645	S4_contig_142813	Bacteria	Bacteroidetes	Bacteroidia	Bacteroidales	Muribaculaceae	Muribaculum	Muribaculum intestinale	5.003	S4	Standard diet	SPF	Standard	D	0.699231	FabD	synthesis	S	SD
682	K09458	S4_contig_89439	Bacteria	Bacteroidetes	Bacteroidia	Bacteroidales	Muribaculaceae	Muribaculum	Muribaculum intestinale	7.47189	S4	Standard diet	SPF	Standard	D	0.87343	FabF	synthesis	S	SD
683	K00645	S4_contig_13130	Bacteria	Proteobacteria	Betaproteobacteria	Burkholderiales	NA	NA	Burkholderiales bacterium YL45	2.92917	S4	Standard diet	SPF	Standard	D	0.466745	FabD	synthesis	S	SD
684	K09458	S4_contig_29242	Bacteria	Firmicutes	Bacilli	Bacillales	Paenibacillaceae	Aneurinibacillus	Aneurinibacillus soli	8.02638	S4	Standard diet	SPF	Standard	D	0.90452	FabF	synthesis	S	SD
685	K00645	S4_contig_28759	Bacteria	Bacteroidetes	Bacteroidia	Bacteroidales	Bacteroidaceae	Bacteroides	NA	4.1478	S4	Standard diet	SPF	Standard	D	0.617818	FabD	synthesis	S	SD
686	K07030	S4_contig_165644	Bacteria	Firmicutes	Bacilli	Bacillales	Bacillaceae	Bacillus	NA	4.95283	S4	Standard diet	SPF	Standard	D	0.694853	FakA	uptake	S	SD
687	K10804	S4_contig_20546	Bacteria	Firmicutes	Clostridia	Clostridiales	Lachnospiraceae	Lachnoclostridium	Lachnoclostridium sp. YL32	9.46481	S4	Standard diet	SPF	Standard	D	0.976112	TesA	release	S	SD
688	K01897	S4_contig_104217	Bacteria	Bacteroidetes	Bacteroidia	Bacteroidales	Bacteroidaceae	Bacteroides	NA	3.72256	S4	Standard diet	SPF	Standard	D	0.570842	FadD	uptake	S	SD
689	K00647	S4_contig_16391	Bacteria	Bacteroidetes	Bacteroidia	Bacteroidales	Prevotellaceae	Prevotella	Prevotella enoeca	12.4101	S4	Standard diet	SPF	Standard	D	1.09377	FabB	synthesis	S	SD
690	K09458	S4_contig_111661	Bacteria	Bacteroidetes	Bacteroidia	Bacteroidales	Muribaculaceae	Muribaculum	Muribaculum intestinale	2.23542	S4	Standard diet	SPF	Standard	D	0.349359	FabF	synthesis	S	SD
691	K10782	S4_contig_13436	Bacteria	Proteobacteria	other	NA	NA	NA	NA	21.8352	S4	Standard diet	SPF	Standard	D	1.33916	FatA	release	S	SD
692	K00648	S4_contig_28514	Bacteria	Bacteroidetes	other	NA	NA	NA	NA	56.8458	S4	Standard diet	SPF	Standard	D	1.7547	FabH	synthesis	S	SD
693	K00648	S4_contig_4147	Bacteria	Bacteroidetes	Bacteroidia	Bacteroidales	Muribaculaceae	Muribaculum	Muribaculum intestinale	12.178	S4	Standard diet	SPF	Standard	D	1.08558	FabH	synthesis	S	SD
694	K01897	S4_contig_112434	Bacteria	Bacteroidetes	Bacteroidia	Bacteroidales	Bacteroidaceae	Bacteroides	Bacteroides helcogenes	4.4337	S4	Standard diet	SPF	Standard	D	0.646766	FadD	uptake	S	SD
695	K09458	S4_contig_16391	Bacteria	Bacteroidetes	Bacteroidia	Bacteroidales	Prevotellaceae	Prevotella	Prevotella enoeca	12.4101	S4	Standard diet	SPF	Standard	D	1.09377	FabF	synthesis	S	SD
696	K01897	S4_contig_19841	Bacteria	Bacteroidetes	Bacteroidia	Bacteroidales	Bacteroidaceae	Bacteroides	Bacteroides caecimuris	5.25437	S4	Standard diet	SPF	Standard	D	0.720521	FadD	uptake	S	SD
697	K10804	S4_contig_21804	Bacteria	Bacteroidetes	Bacteroidia	Bacteroidales	Tannerellaceae	Parabacteroides	Parabacteroides sp. CT06	4.87946	S4	Standard diet	SPF	Standard	D	0.688372	TesA	release	S	SD
698	K00648	S4_contig_70725	Bacteria	Verrucomicrobia	other	Opitutales	Opitutaceae	NA	Opitutaceae bacterium TAV5	6.15938	S4	Standard diet	SPF	Standard	D	0.789537	FabH	synthesis	S	SD
699	K01897	S4_contig_108726	Bacteria	Bacteroidetes	Bacteroidia	Bacteroidales	Bacteroidaceae	Bacteroides	NA	3.58914	S4	Standard diet	SPF	Standard	D	0.55499	FadD	uptake	S	SD
700	K06076	S4_contig_81505	Bacteria	Proteobacteria	Betaproteobacteria	Burkholderiales	NA	NA	Burkholderiales bacterium YL45	1.81105	S4	Standard diet	SPF	Standard	D	0.25793	FadL	uptake	S	SD
701	K02372	S4_contig_17024	Bacteria	Firmicutes	Bacilli	Lactobacillales	Lactobacillaceae	Lactobacillus	Lactobacillus reuteri	7.23711	S4	Standard diet	SPF	Standard	D	0.859565	FabZ	synthesis	S	SD
702	K00648	S4_contig_24612	Bacteria	Firmicutes	Bacilli	Lactobacillales	Lactobacillaceae	Lactobacillus	Lactobacillus reuteri	6.32819	S4	Standard diet	SPF	Standard	D	0.80128	FabH	synthesis	S	SD
703	K06076	S4_contig_23855	Bacteria	Bacteroidetes	Bacteroidia	Bacteroidales	Muribaculaceae	Muribaculum	Muribaculum intestinale	9.21681	S4	Standard diet	SPF	Standard	D	0.964581	FadL	uptake	S	SD
704	K06076	S4_contig_25149	Bacteria	Bacteroidetes	Bacteroidia	Bacteroidales	Muribaculaceae	Muribaculum	Muribaculum intestinale	9.03291	S4	Standard diet	SPF	Standard	D	0.955828	FadL	uptake	S	SD
705	K00208	S4_contig_15712	Bacteria	Bacteroidetes	other	Cytophagales	Cytophagaceae	Spirosoma	Spirosoma pollinicola	6.02322	S4	Standard diet	SPF	Standard	D	0.779829	FabI	synthesis	S	SD
706	K10804	S4_contig_11009	Bacteria	Bacteroidetes	Bacteroidia	Bacteroidales	Bacteroidaceae	Bacteroides	NA	7.72211	S4	Standard diet	SPF	Standard	D	0.887736	TesA	release	S	SD
707	K06076	S4_contig_9968	Bacteria	Bacteroidetes	Bacteroidia	Bacteroidales	Muribaculaceae	Muribaculum	Muribaculum intestinale	11.0008	S4	Standard diet	SPF	Standard	D	1.04142	FadL	uptake	S	SD
708	K02372	S4_contig_8693	Bacteria	Bacteroidetes	Bacteroidia	Bacteroidales	Dysgonamonadaceae	Proteiniphilum	Proteiniphilum saccharofermentans	10.2254	S4	Standard diet	SPF	Standard	D	1.00968	FabZ	synthesis	S	SD
709	K09458	S4_contig_8959	Bacteria	Bacteroidetes	Bacteroidia	Bacteroidales	Bacteroidaceae	Bacteroides	Bacteroides caecimuris	9.02552	S4	Standard diet	SPF	Standard	D	0.955472	FabF	synthesis	S	SD
710	K10782	S4_contig_17158	Bacteria	Bacteroidetes	Bacteroidia	Bacteroidales	Muribaculaceae	Muribaculum	Muribaculum intestinale	8.56866	S4	Standard diet	SPF	Standard	D	0.932913	FatA	release	S	SD
711	K00645	S4_contig_11991	Bacteria	Bacteroidetes	Bacteroidia	Bacteroidales	Rikenellaceae	Alistipes	NA	13.438	S4	Standard diet	SPF	Standard	D	1.12833	FabD	synthesis	S	SD
712	K00648	S4_contig_1832	Bacteria	Bacteroidetes	Bacteroidia	Bacteroidales	Tannerellaceae	Parabacteroides	Parabacteroides sp. CT06	7.86556	S4	Standard diet	SPF	Standard	D	0.89573	FabH	synthesis	S	SD
713	K01897	S4_contig_11042	Bacteria	Bacteroidetes	Bacteroidia	Bacteroidales	Bacteroidaceae	Bacteroides	Bacteroides caecimuris	7.99063	S4	Standard diet	SPF	Standard	D	0.902581	FadD	uptake	S	SD
714	K00648	S4_contig_24134	Bacteria	Firmicutes	Clostridia	Clostridiales	Lachnospiraceae	NA	NA	8.97046	S4	Standard diet	SPF	Standard	D	0.952815	FabH	synthesis	S	SD
715	K06076	S4_contig_5891	Bacteria	Bacteroidetes	Bacteroidia	Bacteroidales	NA	NA	NA	22.4201	S4	Standard diet	SPF	Standard	D	1.35064	FadL	uptake	S	SD
716	K10804	S4_contig_142051	Bacteria	Firmicutes	Bacilli	Lactobacillales	Lactobacillaceae	Lactobacillus	Lactobacillus murinus	2.16352	S4	Standard diet	SPF	Standard	D	0.335161	TesA	release	S	SD
717	K09458	S4_contig_30394	Bacteria	Proteobacteria	Gammaproteobacteria	Aeromonadales	Aeromonadaceae	Aeromonas	NA	7.82264	S4	Standard diet	SPF	Standard	D	0.893353	FabF	synthesis	S	SD
718	K00648	S4_contig_4738	Bacteria	Bacteroidetes	Bacteroidia	Bacteroidales	Muribaculaceae	Muribaculum	Muribaculum intestinale	4.64946	S4	Standard diet	SPF	Standard	D	0.667403	FabH	synthesis	S	SD
719	K00648	S4_contig_7869	Bacteria	Bacteroidetes	other	NA	NA	NA	NA	10.5628	S4	Standard diet	SPF	Standard	D	1.02378	FabH	synthesis	S	SD
720	K07030	S4_contig_2245	Bacteria	Firmicutes	Clostridia	Clostridiales	NA	NA	NA	6.94816	S4	Standard diet	SPF	Standard	D	0.84187	FakA	uptake	S	SD
721	K06076	S4_contig_99215	Bacteria	Bacteroidetes	Bacteroidia	Bacteroidales	Bacteroidaceae	Bacteroides	Bacteroides caecimuris	5.5056	S4	Standard diet	SPF	Standard	D	0.740805	FadL	uptake	S	SD
722	K02371	S5_contig_77907	Bacteria	Proteobacteria	Betaproteobacteria	Burkholderiales	NA	NA	Burkholderiales bacterium YL45	3.96821	S5	Standard diet	SPF	Standard	D	0.598595	FabK	synthesis	S	SD
723	K06076	S5_contig_6364	Bacteria	Bacteroidetes	Bacteroidia	Bacteroidales	Bacteroidaceae	Bacteroides	Bacteroides ovatus	5.89348	S5	Standard diet	SPF	Standard	D	0.770372	FadL	uptake	S	SD
724	K10804	S5_contig_26314	Bacteria	Bacteroidetes	Bacteroidia	Bacteroidales	Bacteroidaceae	Bacteroides	NA	16.6464	S5	Standard diet	SPF	Standard	D	1.22132	TesA	release	S	SD
725	K09458	S5_contig_23521	Bacteria	Proteobacteria	other	NA	NA	NA	NA	11.2521	S5	Standard diet	SPF	Standard	D	1.05123	FabF	synthesis	S	SD
726	K06076	S5_contig_23814	Bacteria	Bacteroidetes	Bacteroidia	Bacteroidales	Bacteroidaceae	Bacteroides	Bacteroides helcogenes	16.5316	S5	Standard diet	SPF	Standard	D	1.21832	FadL	uptake	S	SD
727	K10804	S5_contig_105032	Bacteria	Firmicutes	Clostridia	Clostridiales	Lachnospiraceae	NA	Lachnospiraceae bacterium Choco86	4.82335	S5	Standard diet	SPF	Standard	D	0.683349	TesA	release	S	SD
728	K10804	S5_contig_13447	Bacteria	Firmicutes	other	NA	NA	NA	NA	20.7998	S5	Standard diet	SPF	Standard	D	1.31806	TesA	release	S	SD
729	K00648	S5_contig_80433	Bacteria	Proteobacteria	Betaproteobacteria	Burkholderiales	NA	NA	Burkholderiales bacterium YL45	6.90319	S5	Standard diet	SPF	Standard	D	0.83905	FabH	synthesis	S	SD
730	K00208	S5_contig_78903	Bacteria	Bacteroidetes	Bacteroidia	Bacteroidales	Bacteroidaceae	Bacteroides	Bacteroides cellulosilyticus	6	S5	Standard diet	SPF	Standard	D	0.778151	FabI	synthesis	S	SD
731	K00648	S5_contig_23396	Bacteria	Firmicutes	other	Selenomonadales	Sporomusaceae	Pelosinus	Pelosinus sp. UFO1	9.35764	S5	Standard diet	SPF	Standard	D	0.971166	FabH	synthesis	S	SD
732	K00645	S5_contig_24205	Bacteria	Bacteroidetes	Bacteroidia	Bacteroidales	Muribaculaceae	Muribaculum	Muribaculum intestinale	9.48798	S5	Standard diet	SPF	Standard	D	0.977174	FabD	synthesis	S	SD
733	K09458	S5_contig_11871	Bacteria	Proteobacteria	Gammaproteobacteria	Alteromonadales	Alteromonadaceae	Marinobacter	Marinobacter hydrocarbonoclasticus	4.98575	S5	Standard diet	SPF	Standard	D	0.69773	FabF	synthesis	S	SD
734	K10782	S5_contig_106514	Bacteria	Firmicutes	Bacilli	Lactobacillales	Lactobacillaceae	Lactobacillus	Lactobacillus johnsonii	2.127	S5	Standard diet	SPF	Standard	D	0.327767	FatA	release	S	SD
735	K09458	S5_contig_125946	Bacteria	Firmicutes	Clostridia	Clostridiales	NA	NA	NA	5.05965	S5	Standard diet	SPF	Standard	D	0.70412	FabF	synthesis	S	SD
736	K00648	S5_contig_23981	Bacteria	Proteobacteria	Gammaproteobacteria	Pseudomonadales	Pseudomonadaceae	Pseudomonas	Pseudomonas protegens	11.3915	S5	Standard diet	SPF	Standard	D	1.05658	FabH	synthesis	S	SD
737	K00208	S5_contig_63325	Bacteria	Bacteroidetes	other	NA	NA	NA	NA	9.57851	S5	Standard diet	SPF	Standard	D	0.981298	FabI	synthesis	S	SD
738	K01897	S5_contig_52579	Bacteria	Bacteroidetes	Bacteroidia	Bacteroidales	Bacteroidaceae	Bacteroides	Bacteroides ovatus	4.6875	S5	Standard diet	SPF	Standard	D	0.670941	FadD	uptake	S	SD
739	K06076	S5_contig_21529	Bacteria	Bacteroidetes	Bacteroidia	Bacteroidales	Tannerellaceae	Parabacteroides	Parabacteroides distasonis	5.37377	S5	Standard diet	SPF	Standard	D	0.730279	FadL	uptake	S	SD
740	K00645	S5_contig_4428	Bacteria	Bacteroidetes	other	Flavobacteriales	Flavobacteriaceae	Gramella	Gramella sp. MAR_2010_102	4.13799	S5	Standard diet	SPF	Standard	D	0.616789	FabD	synthesis	S	SD
741	K00648	S5_contig_22978	Bacteria	Verrucomicrobia	Verrucomicrobiae	Verrucomicrobiales	Akkermansiaceae	Akkermansia	Akkermansia muciniphila	6.13601	S5	Standard diet	SPF	Standard	D	0.787886	FabH	synthesis	S	SD
742	K10804	S5_contig_152201	Bacteria	Firmicutes	Bacilli	Lactobacillales	Lactobacillaceae	Lactobacillus	NA	4.42857	S5	Standard diet	SPF	Standard	D	0.646264	TesA	release	S	SD
743	K06076	S5_contig_23572	Bacteria	Proteobacteria	Gammaproteobacteria	Oceanospirillales	Kangiellaceae	Kangiella	Kangiella geojedonensis	10.0982	S5	Standard diet	SPF	Standard	D	1.00424	FadL	uptake	S	SD
744	K09458	S5_contig_93700	Bacteria	Actinobacteria	other	Micrococcales	Dermacoccaceae	Dermacoccus	Dermacoccus nishinomiyaensis	4.48923	S5	Standard diet	SPF	Standard	D	0.652172	FabF	synthesis	S	SD
745	K06076	S5_contig_90185	Bacteria	Proteobacteria	Betaproteobacteria	Burkholderiales	NA	NA	Burkholderiales bacterium YL45	9.25	S5	Standard diet	SPF	Standard	D	0.966142	FadL	uptake	S	SD
746	K10804	S5_contig_23442	Bacteria	Verrucomicrobia	Verrucomicrobiae	Verrucomicrobiales	Akkermansiaceae	Akkermansia	Akkermansia muciniphila	8.24068	S5	Standard diet	SPF	Standard	D	0.915963	TesA	release	S	SD
747	K00648	S5_contig_20285	Bacteria	Bacteroidetes	Bacteroidia	Bacteroidales	Tannerellaceae	Parabacteroides	Parabacteroides distasonis	6.89867	S5	Standard diet	SPF	Standard	D	0.838765	FabH	synthesis	S	SD
748	K00208	S5_contig_18781	Bacteria	Bacteroidetes	Bacteroidia	Bacteroidales	Rikenellaceae	Alistipes	NA	10.4618	S5	Standard diet	SPF	Standard	D	1.0196	FabI	synthesis	S	SD
749	K06076	S5_contig_7702	Bacteria	Bacteroidetes	Bacteroidia	Bacteroidales	Bacteroidaceae	Bacteroides	NA	10.0487	S5	Standard diet	SPF	Standard	D	1.00211	FadL	uptake	S	SD
750	K10782	S5_contig_24513	Bacteria	Firmicutes	Clostridia	Clostridiales	Lachnospiraceae	Anaerostipes	Anaerostipes hadrus	9.77018	S5	Standard diet	SPF	Standard	D	0.989903	FatA	release	S	SD
751	K09458	S5_contig_17752	Bacteria	Verrucomicrobia	Verrucomicrobiae	Verrucomicrobiales	Akkermansiaceae	Akkermansia	Akkermansia muciniphila	10.6616	S5	Standard diet	SPF	Standard	D	1.02782	FabF	synthesis	S	SD
752	K09458	S5_contig_27357	Bacteria	Verrucomicrobia	Verrucomicrobiae	Verrucomicrobiales	Akkermansiaceae	Akkermansia	Akkermansia muciniphila	7.47963	S5	Standard diet	SPF	Standard	D	0.87388	FabF	synthesis	S	SD
753	K09458	S5_contig_22736	Bacteria	Proteobacteria	Betaproteobacteria	Burkholderiales	NA	NA	Burkholderiales bacterium YL45	26.8577	S5	Standard diet	SPF	Standard	D	1.42907	FabF	synthesis	S	SD
754	K09458	S5_contig_25265	Bacteria	Verrucomicrobia	Verrucomicrobiae	Verrucomicrobiales	Akkermansiaceae	Akkermansia	Akkermansia muciniphila	8.96972	S5	Standard diet	SPF	Standard	D	0.952779	FabF	synthesis	S	SD
755	K00648	S5_contig_23521	Bacteria	Proteobacteria	other	NA	NA	NA	NA	11.2521	S5	Standard diet	SPF	Standard	D	1.05123	FabH	synthesis	S	SD
756	K10804	S5_contig_164181	Bacteria	Verrucomicrobia	Verrucomicrobiae	Verrucomicrobiales	Akkermansiaceae	Akkermansia	Akkermansia muciniphila	5.73289	S5	Standard diet	SPF	Standard	D	0.758374	TesA	release	S	SD
757	K01897	S5_contig_72881	Bacteria	Bacteroidetes	Bacteroidia	Bacteroidales	Bacteroidaceae	Bacteroides	Bacteroides zoogleoformans	2.1881	S5	Standard diet	SPF	Standard	D	0.340067	FadD	uptake	S	SD
758	K06076	S5_contig_19968	Bacteria	Bacteroidetes	Bacteroidia	Bacteroidales	Tannerellaceae	Parabacteroides	NA	7.80769	S5	Standard diet	SPF	Standard	D	0.892523	FadL	uptake	S	SD
759	K06076	S5_contig_12047	Bacteria	Cyanobacteria	other	Nostocales	NA	NA	NA	15.0875	S5	Standard diet	SPF	Standard	D	1.17862	FadL	uptake	S	SD
760	K07030	S5_contig_55979	Bacteria	Firmicutes	Bacilli	Bacillales	NA	NA	NA	5.76056	S5	Standard diet	SPF	Standard	D	0.760465	FakA	uptake	S	SD
761	K09458	S5_contig_26801	Bacteria	Bacteroidetes	Bacteroidia	Bacteroidales	Prevotellaceae	Prevotella	Prevotella enoeca	11.8627	S5	Standard diet	SPF	Standard	D	1.07418	FabF	synthesis	S	SD
762	K00648	S5_contig_10102	Bacteria	Proteobacteria	other	NA	NA	NA	NA	11.6947	S5	Standard diet	SPF	Standard	D	1.06799	FabH	synthesis	S	SD
763	K10804	S5_contig_3104	Bacteria	Bacteroidetes	Bacteroidia	Bacteroidales	Tannerellaceae	Parabacteroides	NA	6.0832	S5	Standard diet	SPF	Standard	D	0.784132	TesA	release	S	SD
764	K02372	S5_contig_24425	Bacteria	Bacteroidetes	Bacteroidia	Bacteroidales	Bacteroidaceae	Bacteroides	NA	15.3506	S5	Standard diet	SPF	Standard	D	1.18613	FabZ	synthesis	S	SD
765	K00648	S5_contig_8547	Bacteria	Bacteroidetes	Bacteroidia	Bacteroidales	Tannerellaceae	Parabacteroides	Parabacteroides sp. CT06	5.06787	S5	Standard diet	SPF	Standard	D	0.704825	FabH	synthesis	S	SD
766	K01897	S5_contig_14671	Bacteria	Bacteroidetes	Bacteroidia	Bacteroidales	Tannerellaceae	Parabacteroides	Parabacteroides sp. CT06	11.5417	S5	Standard diet	SPF	Standard	D	1.06227	FadD	uptake	S	SD
767	K00648	S5_contig_26591	Bacteria	Bacteroidetes	Bacteroidia	Bacteroidales	NA	NA	NA	18.5444	S5	Standard diet	SPF	Standard	D	1.26821	FabH	synthesis	S	SD
768	K01897	S5_contig_57462	Bacteria	Bacteroidetes	Bacteroidia	Bacteroidales	Tannerellaceae	Parabacteroides	Parabacteroides distasonis	4.20282	S5	Standard diet	SPF	Standard	D	0.623541	FadD	uptake	S	SD
769	K00208	S5_contig_96368	Bacteria	Proteobacteria	Betaproteobacteria	Burkholderiales	NA	NA	Burkholderiales bacterium YL45	5.09703	S5	Standard diet	SPF	Standard	D	0.707317	FabI	synthesis	S	SD
770	K00648	S5_contig_18912	Bacteria	Bacteroidetes	Bacteroidia	Bacteroidales	Muribaculaceae	Muribaculum	Muribaculum intestinale	11.2237	S5	Standard diet	SPF	Standard	D	1.05013	FabH	synthesis	S	SD
771	K07030	S5_contig_147889	Bacteria	Firmicutes	Clostridia	Clostridiales	Lachnospiraceae	NA	NA	3.86638	S5	Standard diet	SPF	Standard	D	0.587305	FakA	uptake	S	SD
772	K02371	S5_contig_27414	Bacteria	Bacteroidetes	Bacteroidia	Bacteroidales	Bacteroidaceae	Bacteroides	NA	11.2587	S5	Standard diet	SPF	Standard	D	1.05149	FabK	synthesis	S	SD
773	K01897	S5_contig_22299	Bacteria	Bacteroidetes	Bacteroidia	Bacteroidales	Muribaculaceae	Muribaculum	Muribaculum intestinale	9.53495	S5	Standard diet	SPF	Standard	D	0.979318	FadD	uptake	S	SD
774	K01897	S5_contig_62608	Bacteria	Bacteroidetes	Bacteroidia	Bacteroidales	Bacteroidaceae	Bacteroides	NA	6.12954	S5	Standard diet	SPF	Standard	D	0.787428	FadD	uptake	S	SD
775	K01897	S5_contig_26689	Bacteria	Bacteroidetes	Bacteroidia	Bacteroidales	Tannerellaceae	Parabacteroides	Parabacteroides sp. CT06	6.69033	S5	Standard diet	SPF	Standard	D	0.825448	FadD	uptake	S	SD
776	K00647	S5_contig_24425	Bacteria	Bacteroidetes	Bacteroidia	Bacteroidales	Bacteroidaceae	Bacteroides	NA	15.3506	S5	Standard diet	SPF	Standard	D	1.18613	FabB	synthesis	S	SD
777	K10804	S5_contig_24758	Bacteria	Firmicutes	Clostridia	Clostridiales	Lachnospiraceae	Blautia	Blautia hansenii	12.1726	S5	Standard diet	SPF	Standard	D	1.08538	TesA	release	S	SD
778	K00645	S5_contig_157392	Bacteria	Bacteroidetes	other	Cytophagales	Amoebophilaceae	Candidatus Cardinium	Candidatus Cardinium hertigii	4.35872	S5	Standard diet	SPF	Standard	D	0.639359	FabD	synthesis	S	SD
779	K00648	S5_contig_24109	Bacteria	Bacteroidetes	Bacteroidia	Bacteroidales	Bacteroidaceae	Bacteroides	NA	13.4929	S5	Standard diet	SPF	Standard	D	1.13011	FabH	synthesis	S	SD
780	K00645	S5_contig_23505	Bacteria	Bacteroidetes	Bacteroidia	Bacteroidales	Tannerellaceae	Parabacteroides	Parabacteroides sp. CT06	6.91775	S5	Standard diet	SPF	Standard	D	0.839965	FabD	synthesis	S	SD
781	K00208	S5_contig_40386	Bacteria	Verrucomicrobia	Verrucomicrobiae	Verrucomicrobiales	Akkermansiaceae	Akkermansia	Akkermansia muciniphila	5.47414	S5	Standard diet	SPF	Standard	D	0.738316	FabI	synthesis	S	SD
782	K06076	S5_contig_22752	Bacteria	Bacteroidetes	Bacteroidia	Bacteroidales	Tannerellaceae	Parabacteroides	NA	7.19598	S5	Standard diet	SPF	Standard	D	0.85709	FadL	uptake	S	SD
783	K01897	S5_contig_152001	Bacteria	Bacteroidetes	Bacteroidia	Bacteroidales	Bacteroidaceae	Bacteroides	Bacteroides caecimuris	2.15581	S5	Standard diet	SPF	Standard	D	0.33361	FadD	uptake	S	SD
784	K06076	S5_contig_77527	Bacteria	Bacteroidetes	Bacteroidia	Bacteroidales	Tannerellaceae	Parabacteroides	Parabacteroides distasonis	5.47264	S5	Standard diet	SPF	Standard	D	0.738197	FadL	uptake	S	SD
785	K10804	S5_contig_17378	Bacteria	Bacteroidetes	Bacteroidia	Bacteroidales	Tannerellaceae	Parabacteroides	NA	7.47121	S5	Standard diet	SPF	Standard	D	0.873391	TesA	release	S	SD
786	K00647	S5_contig_1574	Bacteria	Bacteroidetes	Bacteroidia	Bacteroidales	Prevotellaceae	Prevotella	Prevotella enoeca	8.23504	S5	Standard diet	SPF	Standard	D	0.915666	FabB	synthesis	S	SD
787	K09458	S5_contig_26899	Bacteria	Proteobacteria	other	NA	NA	NA	NA	8.99291	S5	Standard diet	SPF	Standard	D	0.9539	FabF	synthesis	S	SD
788	K00648	S5_contig_18621	Bacteria	Bacteroidetes	other	NA	NA	NA	NA	11.1945	S5	Standard diet	SPF	Standard	D	1.049	FabH	synthesis	S	SD
789	K02372	S5_contig_18368	Bacteria	Bacteroidetes	Bacteroidia	Bacteroidales	Dysgonamonadaceae	Proteiniphilum	Proteiniphilum saccharofermentans	8.05925	S5	Standard diet	SPF	Standard	D	0.906295	FabZ	synthesis	S	SD
790	K00645	S5_contig_48037	Bacteria	Bacteroidetes	Bacteroidia	Bacteroidales	Tannerellaceae	Tannerella	Tannerella sp. oral taxon HOT-286	4.70298	S5	Standard diet	SPF	Standard	D	0.672373	FabD	synthesis	S	SD
791	K09458	S5_contig_4704	Bacteria	Proteobacteria	Gammaproteobacteria	Alteromonadales	Alteromonadaceae	Alteromonas	Alteromonas mediterranea	9.70102	S5	Standard diet	SPF	Standard	D	0.986817	FabF	synthesis	S	SD
792	K00647	S5_contig_26801	Bacteria	Bacteroidetes	Bacteroidia	Bacteroidales	Prevotellaceae	Prevotella	Prevotella enoeca	11.8627	S5	Standard diet	SPF	Standard	D	1.07418	FabB	synthesis	S	SD
793	K06076	S5_contig_25982	Bacteria	Bacteroidetes	Bacteroidia	Bacteroidales	Rikenellaceae	Alistipes	Alistipes shahii	7.31995	S5	Standard diet	SPF	Standard	D	0.864508	FadL	uptake	S	SD
794	K10782	S5_contig_22537	Bacteria	Bacteroidetes	Bacteroidia	Bacteroidales	Tannerellaceae	Parabacteroides	Parabacteroides sp. CT06	9.53637	S5	Standard diet	SPF	Standard	D	0.979383	FatA	release	S	SD
795	K10782	S5_contig_20501	Bacteria	Verrucomicrobia	Verrucomicrobiae	Verrucomicrobiales	Akkermansiaceae	Akkermansia	Akkermansia muciniphila	6.52353	S5	Standard diet	SPF	Standard	D	0.814483	FatA	release	S	SD
796	K06076	S5_contig_26415	Bacteria	Bacteroidetes	Bacteroidia	Bacteroidales	Muribaculaceae	Muribaculum	Muribaculum intestinale	9.38817	S5	Standard diet	SPF	Standard	D	0.972581	FadL	uptake	S	SD
797	K09458	S5_contig_27151	Bacteria	Bacteroidetes	Bacteroidia	Bacteroidales	Tannerellaceae	Parabacteroides	Parabacteroides distasonis	5.7576	S5	Standard diet	SPF	Standard	D	0.760241	FabF	synthesis	S	SD
798	K00648	S5_contig_7582	Bacteria	Bacteroidetes	Bacteroidia	Bacteroidales	Rikenellaceae	Alistipes	Alistipes finegoldii	9.14221	S5	Standard diet	SPF	Standard	D	0.961051	FabH	synthesis	S	SD
799	K01897	S5_contig_65636	Bacteria	Actinobacteria	other	Bifidobacteriales	Bifidobacteriaceae	Bifidobacterium	Bifidobacterium animalis	2.88675	S5	Standard diet	SPF	Standard	D	0.460409	FadD	uptake	S	SD
800	K00645	S5_contig_134427	Bacteria	Proteobacteria	Betaproteobacteria	Burkholderiales	NA	NA	Burkholderiales bacterium YL45	3.36364	S5	Standard diet	SPF	Standard	D	0.52681	FabD	synthesis	S	SD
801	K06076	S5_contig_17370	Bacteria	Proteobacteria	Betaproteobacteria	Burkholderiales	NA	NA	Burkholderiales bacterium YL45	7.66431	S5	Standard diet	SPF	Standard	D	0.884473	FadL	uptake	S	SD
802	K01897	S5_contig_20318	Bacteria	Actinobacteria	other	Corynebacteriales	Nocardiaceae	Rhodococcus	Rhodococcus jostii	9.20861	S5	Standard diet	SPF	Standard	D	0.964194	FadD	uptake	S	SD
803	K00645	S5_contig_72133	Bacteria	Bacteroidetes	Bacteroidia	Bacteroidales	Rikenellaceae	Alistipes	Alistipes shahii	10.3626	S5	Standard diet	SPF	Standard	D	1.01547	FabD	synthesis	S	SD
804	K01897	S5_contig_117063	Bacteria	Actinobacteria	other	Bifidobacteriales	Bifidobacteriaceae	Bifidobacterium	Bifidobacterium animalis	4.71403	S5	Standard diet	SPF	Standard	D	0.673392	FadD	uptake	S	SD
805	K06076	S5_contig_23070	Bacteria	Bacteroidetes	Bacteroidia	Bacteroidales	Bacteroidaceae	Bacteroides	Bacteroides caecimuris	14.3319	S5	Standard diet	SPF	Standard	D	1.1563	FadL	uptake	S	SD
806	K01897	S5_contig_1692	Bacteria	Bacteroidetes	Bacteroidia	Bacteroidales	NA	NA	NA	12.4138	S5	Standard diet	SPF	Standard	D	1.0939	FadD	uptake	S	SD
807	K01897	S5_contig_36196	Bacteria	Actinobacteria	other	Bifidobacteriales	Bifidobacteriaceae	Bifidobacterium	Bifidobacterium animalis	3.56224	S5	Standard diet	SPF	Standard	D	0.551723	FadD	uptake	S	SD
808	K06076	S5_contig_10889	Bacteria	Proteobacteria	Betaproteobacteria	Burkholderiales	NA	NA	Burkholderiales bacterium YL45	6.73532	S5	Standard diet	SPF	Standard	D	0.828358	FadL	uptake	S	SD
809	K00647	S5_contig_5813	Bacteria	Bacteroidetes	other	Flavobacteriales	Flavobacteriaceae	Weeksella	Weeksella virosa	9.40571	S5	Standard diet	SPF	Standard	D	0.973392	FabB	synthesis	S	SD
810	K00648	S5_contig_3371	Bacteria	Bacteroidetes	Bacteroidia	Bacteroidales	Tannerellaceae	Parabacteroides	Parabacteroides sp. CT06	7.7264	S5	Standard diet	SPF	Standard	D	0.887977	FabH	synthesis	S	SD
811	K01897	S5_contig_86542	Bacteria	Bacteroidetes	Bacteroidia	Bacteroidales	Rikenellaceae	Alistipes	Alistipes finegoldii	4.10526	S5	Standard diet	SPF	Standard	D	0.613341	FadD	uptake	S	SD
812	K09458	S5_contig_24425	Bacteria	Bacteroidetes	Bacteroidia	Bacteroidales	Bacteroidaceae	Bacteroides	NA	15.3506	S5	Standard diet	SPF	Standard	D	1.18613	FabF	synthesis	S	SD
813	K06076	S5_contig_25754	Bacteria	Bacteroidetes	Bacteroidia	Bacteroidales	Bacteroidaceae	Bacteroides	Bacteroides caecimuris	8.27412	S5	Standard diet	SPF	Standard	D	0.917722	FadL	uptake	S	SD
814	K02372	S5_contig_23737	Bacteria	Bacteroidetes	Bacteroidia	Bacteroidales	Muribaculaceae	Muribaculum	Muribaculum intestinale	5.32555	S5	Standard diet	SPF	Standard	D	0.726364	FabZ	synthesis	S	SD
815	K10782	S5_contig_21912	Bacteria	Proteobacteria	other	NA	NA	NA	NA	9.99868	S5	Standard diet	SPF	Standard	D	0.999943	FatA	release	S	SD
816	K10804	S5_contig_9348	Bacteria	Bacteroidetes	Bacteroidia	Bacteroidales	Muribaculaceae	Muribaculum	Muribaculum intestinale	5.2658	S5	Standard diet	SPF	Standard	D	0.721464	TesA	release	S	SD
817	K10804	S5_contig_15818	Bacteria	Verrucomicrobia	Verrucomicrobiae	Verrucomicrobiales	Akkermansiaceae	Akkermansia	Akkermansia muciniphila	5.15593	S5	Standard diet	SPF	Standard	D	0.712307	TesA	release	S	SD
818	K00645	S5_contig_24898	Bacteria	Bacteroidetes	Bacteroidia	Bacteroidales	Bacteroidaceae	Bacteroides	Bacteroides caccae	9.54519	S5	Standard diet	SPF	Standard	D	0.979785	FabD	synthesis	S	SD
819	K00648	S5_contig_49115	Bacteria	Bacteroidetes	Bacteroidia	Bacteroidales	Tannerellaceae	Parabacteroides	Parabacteroides sp. CT06	6.69959	S5	Standard diet	SPF	Standard	D	0.826048	FabH	synthesis	S	SD
820	K00645	S5_contig_2153	Bacteria	Bacteroidetes	Bacteroidia	Bacteroidales	Prevotellaceae	Prevotella	Prevotella jejuni	11.0144	S5	Standard diet	SPF	Standard	D	1.04196	FabD	synthesis	S	SD
821	K01897	S5_contig_151291	Bacteria	Bacteroidetes	Bacteroidia	Bacteroidales	Tannerellaceae	Parabacteroides	NA	9.21486	S5	Standard diet	SPF	Standard	D	0.964489	FadD	uptake	S	SD
822	K09458	S5_contig_118908	Bacteria	Firmicutes	Clostridia	Clostridiales	Oscillospiraceae	Oscillibacter	Oscillibacter sp. PEA192	5.53517	S5	Standard diet	SPF	Standard	D	0.743131	FabF	synthesis	S	SD
823	K10782	S5_contig_3014	Bacteria	Firmicutes	Bacilli	Lactobacillales	Enterococcaceae	Melissococcus	Melissococcus plutonius	10.2717	S5	Standard diet	SPF	Standard	D	1.01164	FatA	release	S	SD
824	K00208	S5_contig_14269	Bacteria	Bacteroidetes	Bacteroidia	Bacteroidales	Prevotellaceae	Prevotella	Prevotella intermedia	15.488	S5	Standard diet	SPF	Standard	D	1.19	FabI	synthesis	S	SD
825	K09458	S5_contig_24425	Bacteria	Bacteroidetes	Bacteroidia	Bacteroidales	Bacteroidaceae	Bacteroides	NA	15.3506	S5	Standard diet	SPF	Standard	D	1.18613	FabF	synthesis	S	SD
826	K01897	S5_contig_23299	Bacteria	Bacteroidetes	Bacteroidia	Bacteroidales	Bacteroidaceae	Bacteroides	NA	11.4804	S5	Standard diet	SPF	Standard	D	1.05996	FadD	uptake	S	SD
827	K07030	S5_contig_2817	Bacteria	Firmicutes	Clostridia	Clostridiales	Lachnospiraceae	NA	NA	6.8001	S5	Standard diet	SPF	Standard	D	0.832515	FakA	uptake	S	SD
828	K01897	S5_contig_97340	Bacteria	Proteobacteria	Betaproteobacteria	Burkholderiales	NA	NA	Burkholderiales bacterium YL45	5.63495	S5	Standard diet	SPF	Standard	D	0.75089	FadD	uptake	S	SD
829	K09458	S5_contig_135827	Bacteria	Proteobacteria	Gammaproteobacteria	NA	NA	NA	NA	4.91594	S5	Standard diet	SPF	Standard	D	0.691607	FabF	synthesis	S	SD
830	K01897	S5_contig_26365	Bacteria	Bacteroidetes	Bacteroidia	Bacteroidales	Rikenellaceae	Alistipes	Alistipes finegoldii	9.05924	S5	Standard diet	SPF	Standard	D	0.957092	FadD	uptake	S	SD
831	K01897	S5_contig_9770	Bacteria	Bacteroidetes	Bacteroidia	Bacteroidales	Rikenellaceae	Alistipes	Alistipes finegoldii	6.62509	S5	Standard diet	SPF	Standard	D	0.821192	FadD	uptake	S	SD
832	K01897	S5_contig_72863	Bacteria	Bacteroidetes	Bacteroidia	Bacteroidales	Rikenellaceae	Alistipes	Alistipes shahii	4.41142	S5	Standard diet	SPF	Standard	D	0.644578	FadD	uptake	S	SD
833	K02372	S5_contig_49124	Bacteria	Firmicutes	Clostridia	Clostridiales	Oscillospiraceae	Oscillibacter	Oscillibacter sp. PEA192	7.69351	S5	Standard diet	SPF	Standard	D	0.886125	FabZ	synthesis	S	SD
834	K10782	S5_contig_28991	Bacteria	Bacteroidetes	Bacteroidia	Bacteroidales	Muribaculaceae	Muribaculum	Muribaculum intestinale	10.5761	S5	Standard diet	SPF	Standard	D	1.02433	FatA	release	S	SD
835	K01897	S5_contig_24937	Bacteria	Bacteroidetes	Bacteroidia	Bacteroidales	Muribaculaceae	Muribaculum	Muribaculum intestinale	8.33186	S5	Standard diet	SPF	Standard	D	0.920742	FadD	uptake	S	SD
836	K00645	S5_contig_59034	Bacteria	Bacteroidetes	Bacteroidia	Bacteroidales	Rikenellaceae	Alistipes	NA	6.66848	S5	Standard diet	SPF	Standard	D	0.824027	FabD	synthesis	S	SD
837	K00648	S5_contig_7893	Bacteria	Bacteroidetes	Bacteroidia	Bacteroidales	Tannerellaceae	Parabacteroides	Parabacteroides sp. CT06	3.83507	S5	Standard diet	SPF	Standard	D	0.583773	FabH	synthesis	S	SD
838	K00208	S5_contig_3665	Bacteria	Proteobacteria	Betaproteobacteria	Burkholderiales	NA	NA	Burkholderiales bacterium YL45	5.7099	S5	Standard diet	SPF	Standard	D	0.756629	FabI	synthesis	S	SD
839	K06076	S5_contig_9569	Bacteria	Bacteroidetes	Bacteroidia	Bacteroidales	NA	NA	NA	28.3873	S5	Standard diet	SPF	Standard	D	1.45312	FadL	uptake	S	SD
840	K09458	S5_contig_27836	Bacteria	Bacteroidetes	Bacteroidia	Bacteroidales	Bacteroidaceae	Bacteroides	NA	15.6109	S5	Standard diet	SPF	Standard	D	1.19343	FabF	synthesis	S	SD
841	K00648	S5_contig_9546	Bacteria	Proteobacteria	Gammaproteobacteria	Pseudomonadales	Pseudomonadaceae	Pseudomonas	Pseudomonas versuta	12.3931	S5	Standard diet	SPF	Standard	D	1.09318	FabH	synthesis	S	SD
842	K00208	S5_contig_24864	Bacteria	Bacteroidetes	Bacteroidia	Bacteroidales	Tannerellaceae	Parabacteroides	NA	9.77089	S5	Standard diet	SPF	Standard	D	0.989934	FabI	synthesis	S	SD
843	K09458	S5_contig_10920	Bacteria	Proteobacteria	Betaproteobacteria	Burkholderiales	NA	NA	Burkholderiales bacterium YL45	6.43355	S5	Standard diet	SPF	Standard	D	0.808451	FabF	synthesis	S	SD
844	K00648	S5_contig_11278	Bacteria	Proteobacteria	Betaproteobacteria	Burkholderiales	NA	NA	Burkholderiales bacterium YL45	6.40074	S5	Standard diet	SPF	Standard	D	0.80623	FabH	synthesis	S	SD
845	K02371	S5_contig_25567	Bacteria	Firmicutes	Clostridia	Clostridiales	NA	NA	NA	12.1708	S5	Standard diet	SPF	Standard	D	1.08532	FabK	synthesis	S	SD
846	K07030	S5_contig_16001	Bacteria	Firmicutes	Bacilli	Lactobacillales	Lactobacillaceae	Lactobacillus	NA	4.01533	S5	Standard diet	SPF	Standard	D	0.603721	FakA	uptake	S	SD
847	K06076	S5_contig_12776	Bacteria	Bacteroidetes	Bacteroidia	Bacteroidales	Bacteroidaceae	Bacteroides	NA	6.55907	S5	Standard diet	SPF	Standard	D	0.816842	FadL	uptake	S	SD
848	K09458	S5_contig_51772	Bacteria	Proteobacteria	Gammaproteobacteria	Enterobacterales	Yersiniaceae	Serratia	NA	6.46653	S5	Standard diet	SPF	Standard	D	0.810671	FabF	synthesis	S	SD
849	K01897	S5_contig_156025	Bacteria	Proteobacteria	Betaproteobacteria	Burkholderiales	NA	NA	Burkholderiales bacterium YL45	2.95411	S5	Standard diet	SPF	Standard	D	0.470427	FadD	uptake	S	SD
850	K10782	S5_contig_24051	Bacteria	Proteobacteria	other	Desulfovibrionales	Desulfovibrionaceae	Desulfovibrio	Desulfovibrio piger	11.4775	S5	Standard diet	SPF	Standard	D	1.05985	FatA	release	S	SD
851	K06076	S5_contig_5845	Bacteria	Proteobacteria	Gammaproteobacteria	Enterobacterales	Erwiniaceae	Pantoea	Pantoea rwandensis	3.93448	S5	Standard diet	SPF	Standard	D	0.594887	FadL	uptake	S	SD
852	K00648	S5_contig_45973	Bacteria	Bacteroidetes	Bacteroidia	Bacteroidales	Tannerellaceae	Parabacteroides	Parabacteroides sp. CT06	5.76876	S5	Standard diet	SPF	Standard	D	0.761082	FabH	synthesis	S	SD
853	K00208	S5_contig_57029	Bacteria	Bacteroidetes	Bacteroidia	Bacteroidales	Tannerellaceae	Tannerella	Tannerella forsythia	4.78748	S5	Standard diet	SPF	Standard	D	0.680107	FabI	synthesis	S	SD
854	K00208	S5_contig_27501	Bacteria	Verrucomicrobia	Verrucomicrobiae	Verrucomicrobiales	Akkermansiaceae	Akkermansia	Akkermansia muciniphila	7.24684	S5	Standard diet	SPF	Standard	D	0.860149	FabI	synthesis	S	SD
855	K09458	S5_contig_5140	Bacteria	Bacteroidetes	Bacteroidia	Bacteroidales	Muribaculaceae	Muribaculum	Muribaculum intestinale	8.75101	S5	Standard diet	SPF	Standard	D	0.942058	FabF	synthesis	S	SD
856	K06076	S5_contig_29392	Bacteria	Bacteroidetes	Bacteroidia	Bacteroidales	Tannerellaceae	Parabacteroides	NA	6.76937	S5	Standard diet	SPF	Standard	D	0.830548	FadL	uptake	S	SD
857	K01897	S5_contig_146910	Bacteria	Actinobacteria	other	Bifidobacteriales	Bifidobacteriaceae	Bifidobacterium	Bifidobacterium animalis	5.17455	S5	Standard diet	SPF	Standard	D	0.713873	FadD	uptake	S	SD
858	K01897	S5_contig_18161	Bacteria	Bacteroidetes	Bacteroidia	Bacteroidales	Bacteroidaceae	Bacteroides	Bacteroides zoogleoformans	8.56069	S5	Standard diet	SPF	Standard	D	0.932509	FadD	uptake	S	SD
859	K10804	S5_contig_4769	Bacteria	Bacteroidetes	Bacteroidia	Bacteroidales	Bacteroidaceae	Bacteroides	NA	11.0984	S5	Standard diet	SPF	Standard	D	1.04526	TesA	release	S	SD
860	K01897	S5_contig_122243	Bacteria	Actinobacteria	other	Bifidobacteriales	Bifidobacteriaceae	Bifidobacterium	Bifidobacterium animalis	3.44665	S5	Standard diet	SPF	Standard	D	0.537397	FadD	uptake	S	SD
861	K07030	S5_contig_24591	Bacteria	Firmicutes	other	NA	NA	NA	NA	22.2102	S5	Standard diet	SPF	Standard	D	1.34655	FakA	uptake	S	SD
862	K06076	S5_contig_125575	Bacteria	Bacteroidetes	Bacteroidia	Bacteroidales	Muribaculaceae	Muribaculum	Muribaculum intestinale	4.57601	S5	Standard diet	SPF	Standard	D	0.660487	FadL	uptake	S	SD
863	K01897	S5_contig_24214	Bacteria	Bacteroidetes	Bacteroidia	Bacteroidales	Bacteroidaceae	Bacteroides	NA	13.0718	S5	Standard diet	SPF	Standard	D	1.11634	FadD	uptake	S	SD
864	K06076	S5_contig_18345	Bacteria	Proteobacteria	Gammaproteobacteria	Pseudomonadales	Pseudomonadaceae	Pseudomonas	NA	3.89527	S5	Standard diet	SPF	Standard	D	0.590538	FadL	uptake	S	SD
865	K02372	S5_contig_1574	Bacteria	Bacteroidetes	Bacteroidia	Bacteroidales	Prevotellaceae	Prevotella	Prevotella enoeca	8.23504	S5	Standard diet	SPF	Standard	D	0.915666	FabZ	synthesis	S	SD
866	K06076	S5_contig_12224	Bacteria	Bacteroidetes	other	NA	NA	NA	NA	56.6861	S5	Standard diet	SPF	Standard	D	1.75348	FadL	uptake	S	SD
867	K00645	S5_contig_11278	Bacteria	Proteobacteria	Betaproteobacteria	Burkholderiales	NA	NA	Burkholderiales bacterium YL45	6.40074	S5	Standard diet	SPF	Standard	D	0.80623	FabD	synthesis	S	SD
868	K06076	S5_contig_23156	Bacteria	Bacteroidetes	Bacteroidia	Bacteroidales	Muribaculaceae	Muribaculum	Muribaculum intestinale	13.0663	S5	Standard diet	SPF	Standard	D	1.11615	FadL	uptake	S	SD
869	K00645	S5_contig_43421	Bacteria	Bacteroidetes	Bacteroidia	Bacteroidales	Rikenellaceae	Alistipes	Alistipes finegoldii	4.22126	S5	Standard diet	SPF	Standard	D	0.625442	FabD	synthesis	S	SD
870	K07030	S5_contig_164671	Bacteria	Firmicutes	Clostridia	Clostridiales	NA	NA	NA	9.4473	S5	Standard diet	SPF	Standard	D	0.975308	FakA	uptake	S	SD
871	K00648	S5_contig_25544	Bacteria	Bacteroidetes	Bacteroidia	Bacteroidales	Barnesiellaceae	Barnesiella	Barnesiella viscericola	7.37473	S5	Standard diet	SPF	Standard	D	0.867746	FabH	synthesis	S	SD
872	K01897	S5_contig_14659	Bacteria	Bacteroidetes	Bacteroidia	Bacteroidales	Bacteroidaceae	Bacteroides	NA	3.51637	S5	Standard diet	SPF	Standard	D	0.546095	FadD	uptake	S	SD
873	K09458	S5_contig_50645	Bacteria	Bacteroidetes	Bacteroidia	Bacteroidales	Muribaculaceae	Muribaculum	Muribaculum intestinale	8.95878	S5	Standard diet	SPF	Standard	D	0.952249	FabF	synthesis	S	SD
874	K09458	S5_contig_11692	Bacteria	Bacteroidetes	Bacteroidia	Bacteroidales	Muribaculaceae	Muribaculum	Muribaculum intestinale	10.0017	S5	Standard diet	SPF	Standard	D	1.00007	FabF	synthesis	S	SD
875	K00648	S5_contig_20972	Bacteria	Bacteroidetes	Bacteroidia	Bacteroidales	Muribaculaceae	Muribaculum	Muribaculum intestinale	9.20234	S5	Standard diet	SPF	Standard	D	0.963898	FabH	synthesis	S	SD
876	K10804	S5_contig_2225	Bacteria	Proteobacteria	Betaproteobacteria	Burkholderiales	Burkholderiaceae	Paraburkholderia	Paraburkholderia caribensis	33.3427	S5	Standard diet	SPF	Standard	D	1.523	TesA	release	S	SD
877	K00208	S5_contig_153118	Bacteria	Bacteroidetes	other	Cytophagales	Cytophagaceae	Spirosoma	Spirosoma pollinicola	3.85937	S5	Standard diet	SPF	Standard	D	0.586516	FabI	synthesis	S	SD
878	K00648	S5_contig_17040	Bacteria	Chlorobi	other	Chlorobiales	Chlorobiaceae	Chloroherpeton	Chloroherpeton thalassium	10.1237	S5	Standard diet	SPF	Standard	D	1.00534	FabH	synthesis	S	SD
879	K00648	S5_contig_27091	Bacteria	Bacteroidetes	Bacteroidia	Bacteroidales	Bacteroidaceae	Bacteroides	Bacteroides caecimuris	10.9466	S5	Standard diet	SPF	Standard	D	1.03928	FabH	synthesis	S	SD
880	K00647	S5_contig_22208	Bacteria	Bacteroidetes	Bacteroidia	Bacteroidales	Muribaculaceae	Muribaculum	Muribaculum intestinale	7.16191	S5	Standard diet	SPF	Standard	D	0.855029	FabB	synthesis	S	SD
881	K00645	S5_contig_22072	Bacteria	Bacteroidetes	Bacteroidia	Bacteroidales	Bacteroidaceae	Bacteroides	Bacteroides caecimuris	10.2828	S5	Standard diet	SPF	Standard	D	1.01211	FabD	synthesis	S	SD
882	K01897	S5_contig_2706	Bacteria	Bacteroidetes	Bacteroidia	Bacteroidales	Rikenellaceae	Alistipes	Alistipes finegoldii	7.9913	S5	Standard diet	SPF	Standard	D	0.902617	FadD	uptake	S	SD
883	K10804	S5_contig_80441	Bacteria	Proteobacteria	Betaproteobacteria	Burkholderiales	NA	NA	Burkholderiales bacterium YL45	9.09282	S5	Standard diet	SPF	Standard	D	0.958699	TesA	release	S	SD
884	K01897	S5_contig_7360	Bacteria	Bacteroidetes	Bacteroidia	Bacteroidales	Tannerellaceae	Parabacteroides	NA	9.09454	S5	Standard diet	SPF	Standard	D	0.958781	FadD	uptake	S	SD
885	K00648	S5_contig_46821	Bacteria	Bacteroidetes	Bacteroidia	Bacteroidales	Tannerellaceae	Parabacteroides	NA	6.31917	S5	Standard diet	SPF	Standard	D	0.80066	FabH	synthesis	S	SD
886	K07030	S5_contig_153770	Bacteria	Firmicutes	Bacilli	NA	NA	NA	NA	6.1397	S5	Standard diet	SPF	Standard	D	0.788147	FakA	uptake	S	SD
887	K01897	S5_contig_91326	Bacteria	Bacteroidetes	Bacteroidia	Bacteroidales	Rikenellaceae	Alistipes	Alistipes shahii	8.61938	S5	Standard diet	SPF	Standard	D	0.935476	FadD	uptake	S	SD
888	K09458	S5_contig_76114	Bacteria	Bacteroidetes	Bacteroidia	Bacteroidales	Barnesiellaceae	Barnesiella	Barnesiella viscericola	10.0579	S5	Standard diet	SPF	Standard	D	1.00251	FabF	synthesis	S	SD
889	K01897	S5_contig_5841	Bacteria	Proteobacteria	Betaproteobacteria	Burkholderiales	NA	NA	Burkholderiales bacterium YL45	6.55628	S5	Standard diet	SPF	Standard	D	0.816657	FadD	uptake	S	SD
890	K06076	S5_contig_22484	Bacteria	Cyanobacteria	other	Nostocales	Nostocaceae	Nostoc	Nostoc sp. PCC 7524	11.5334	S5	Standard diet	SPF	Standard	D	1.06196	FadL	uptake	S	SD
891	K00648	S5_contig_110394	Bacteria	Bacteroidetes	Bacteroidia	Bacteroidales	Tannerellaceae	Parabacteroides	Parabacteroides distasonis	9.29619	S5	Standard diet	SPF	Standard	D	0.968305	FabH	synthesis	S	SD
892	K01897	S5_contig_24323	Bacteria	Bacteroidetes	other	Flavobacteriales	Flavobacteriaceae	Chryseobacterium	Chryseobacterium indologenes	12.4129	S5	Standard diet	SPF	Standard	D	1.09387	FadD	uptake	S	SD
893	K07030	S5_contig_74729	Bacteria	Firmicutes	Clostridia	Clostridiales	NA	NA	Clostridiales bacterium CCNA10	3.9112	S5	Standard diet	SPF	Standard	D	0.59231	FakA	uptake	S	SD
894	K02371	S5_contig_153266	Bacteria	Firmicutes	Clostridia	Clostridiales	Ruminococcaceae	Flavonifractor	Flavonifractor plautii	5.13114	S5	Standard diet	SPF	Standard	D	0.710214	FabK	synthesis	S	SD
895	K10804	S5_contig_26082	Bacteria	Bacteroidetes	Bacteroidia	Bacteroidales	Tannerellaceae	Parabacteroides	NA	9.98715	S5	Standard diet	SPF	Standard	D	0.999442	TesA	release	S	SD
896	K09458	S5_contig_68232	Bacteria	Firmicutes	Clostridia	Clostridiales	Clostridiaceae	NA	Clostridiaceae bacterium 14S0207	2.60443	S5	Standard diet	SPF	Standard	D	0.415713	FabF	synthesis	S	SD
897	K01897	S5_contig_28344	Bacteria	Bacteroidetes	Bacteroidia	Bacteroidales	Muribaculaceae	Muribaculum	Muribaculum intestinale	6.85698	S5	Standard diet	SPF	Standard	D	0.836133	FadD	uptake	S	SD
898	K02372	S5_contig_9273	Bacteria	Firmicutes	Clostridia	Clostridiales	Lachnospiraceae	Lachnoclostridium	[Clostridium] bolteae	7.56849	S5	Standard diet	SPF	Standard	D	0.879009	FabZ	synthesis	S	SD
899	K06076	S5_contig_130385	Bacteria	Bacteroidetes	Bacteroidia	Bacteroidales	Tannerellaceae	Parabacteroides	NA	5.72034	S5	Standard diet	SPF	Standard	D	0.757422	FadL	uptake	S	SD
900	K10804	S5_contig_8508	Bacteria	Bacteroidetes	Bacteroidia	Bacteroidales	Tannerellaceae	Parabacteroides	Parabacteroides sp. CT06	8.10425	S5	Standard diet	SPF	Standard	D	0.908713	TesA	release	S	SD
901	K09458	S5_contig_85271	Bacteria	Proteobacteria	Gammaproteobacteria	NA	NA	NA	NA	2.38235	S5	Standard diet	SPF	Standard	D	0.377006	FabF	synthesis	S	SD
902	K09458	S5_contig_34547	Bacteria	Proteobacteria	Betaproteobacteria	Burkholderiales	NA	NA	Burkholderiales bacterium YL45	7.61592	S5	Standard diet	SPF	Standard	D	0.881722	FabF	synthesis	S	SD
903	K06076	S5_contig_581	Bacteria	Proteobacteria	other	NA	NA	NA	NA	13.2853	S5	Standard diet	SPF	Standard	D	1.12337	FadL	uptake	S	SD
904	K09458	S5_contig_114684	Bacteria	Proteobacteria	other	Rhodospirillales	Acetobacteraceae	Acetobacter	Acetobacter pasteurianus	4.12838	S5	Standard diet	SPF	Standard	D	0.61578	FabF	synthesis	S	SD
905	K00645	S5_contig_147731	Bacteria	Firmicutes	Bacilli	Bacillales	Bacillaceae	Lysinibacillus	Lysinibacillus fusiformis	2.83537	S5	Standard diet	SPF	Standard	D	0.45261	FabD	synthesis	S	SD
906	K01897	S5_contig_75081	Bacteria	Actinobacteria	other	Geodermatophilales	Geodermatophilaceae	Geodermatophilus	Geodermatophilus obscurus	7.05597	S5	Standard diet	SPF	Standard	D	0.848557	FadD	uptake	S	SD
907	K06076	S5_contig_547	Bacteria	Bacteroidetes	Bacteroidia	Bacteroidales	Bacteroidaceae	Bacteroides	NA	12.4535	S5	Standard diet	SPF	Standard	D	1.09529	FadL	uptake	S	SD
908	K00208	S5_contig_6087	Bacteria	Bacteroidetes	Bacteroidia	Bacteroidales	NA	NA	NA	8.14982	S5	Standard diet	SPF	Standard	D	0.911148	FabI	synthesis	S	SD
909	K07030	S5_contig_164024	Bacteria	Firmicutes	Bacilli	Bacillales	Paenibacillaceae	Paenibacillus	Paenibacillus sp. RUD330	12.7044	S5	Standard diet	SPF	Standard	D	1.10395	FakA	uptake	S	SD
910	K00648	S5_contig_96871	Bacteria	Bacteroidetes	Bacteroidia	Bacteroidales	Tannerellaceae	Parabacteroides	NA	4.7496	S5	Standard diet	SPF	Standard	D	0.676657	FabH	synthesis	S	SD
911	K00208	S5_contig_21965	Bacteria	Bacteroidetes	Bacteroidia	Bacteroidales	Muribaculaceae	Muribaculum	Muribaculum intestinale	10.2949	S5	Standard diet	SPF	Standard	D	1.01262	FabI	synthesis	S	SD
912	K06076	S5_contig_5781	Bacteria	Bacteroidetes	Bacteroidia	Bacteroidales	Bacteroidaceae	Bacteroides	NA	10.8924	S5	Standard diet	SPF	Standard	D	1.03712	FadL	uptake	S	SD
913	K00648	S5_contig_4559	Bacteria	Proteobacteria	other	Rhizobiales	Phyllobacteriaceae	Chelativorans	Chelativorans sp. BNC1	8.42991	S5	Standard diet	SPF	Standard	D	0.925823	FabH	synthesis	S	SD
914	K01897	S5_contig_11779	Bacteria	Proteobacteria	Betaproteobacteria	Burkholderiales	NA	NA	Burkholderiales bacterium YL45	6.35201	S5	Standard diet	SPF	Standard	D	0.802911	FadD	uptake	S	SD
915	K06076	S5_contig_26911	Bacteria	Bacteroidetes	Bacteroidia	Bacteroidales	Muribaculaceae	Muribaculum	Muribaculum intestinale	10.3195	S5	Standard diet	SPF	Standard	D	1.01366	FadL	uptake	S	SD
916	K01897	S5_contig_5324	Bacteria	Firmicutes	Clostridia	Clostridiales	Lachnospiraceae	Blautia	NA	9.03788	S5	Standard diet	SPF	Standard	D	0.956067	FadD	uptake	S	SD
917	K01897	S5_contig_23749	Bacteria	Bacteroidetes	Bacteroidia	Bacteroidales	Tannerellaceae	Parabacteroides	Parabacteroides distasonis	7.62135	S5	Standard diet	SPF	Standard	D	0.882032	FadD	uptake	S	SD
918	K09458	S5_contig_6900	Bacteria	Proteobacteria	other	NA	NA	NA	NA	9.20971	S5	Standard diet	SPF	Standard	D	0.964246	FabF	synthesis	S	SD
919	K06076	S5_contig_27728	Bacteria	Bacteroidetes	other	NA	NA	NA	NA	8.00114	S5	Standard diet	SPF	Standard	D	0.903152	FadL	uptake	S	SD
920	K07030	S5_contig_19629	Bacteria	Firmicutes	Clostridia	Clostridiales	Lachnospiraceae	Lachnoclostridium	Lachnoclostridium sp. YL32	8.06867	S5	Standard diet	SPF	Standard	D	0.906802	FakA	uptake	S	SD
921	K09458	S5_contig_18485	Bacteria	Proteobacteria	Gammaproteobacteria	Enterobacterales	Yersiniaceae	Serratia	NA	6.49726	S5	Standard diet	SPF	Standard	D	0.81273	FabF	synthesis	S	SD
922	K00648	S5_contig_25485	Bacteria	Proteobacteria	Gammaproteobacteria	NA	NA	NA	NA	14.1118	S5	Standard diet	SPF	Standard	D	1.14958	FabH	synthesis	S	SD
923	K00208	S5_contig_8300	Bacteria	Bacteroidetes	Bacteroidia	Bacteroidales	Tannerellaceae	Parabacteroides	NA	8.45551	S5	Standard diet	SPF	Standard	D	0.92714	FabI	synthesis	S	SD
924	K01897	S5_contig_68656	Bacteria	Proteobacteria	Betaproteobacteria	Burkholderiales	NA	NA	Burkholderiales bacterium YL45	6.43653	S5	Standard diet	SPF	Standard	D	0.808652	FadD	uptake	S	SD
925	K01897	S5_contig_1514	Bacteria	Bacteroidetes	Bacteroidia	Bacteroidales	NA	NA	NA	14.5404	S5	Standard diet	SPF	Standard	D	1.16258	FadD	uptake	S	SD
926	K10804	S5_contig_2780	Bacteria	Firmicutes	Clostridia	NA	NA	NA	NA	20.0014	S5	Standard diet	SPF	Standard	D	1.30106	TesA	release	S	SD
927	K10781	S5_contig_166048	Bacteria	Firmicutes	Clostridia	Clostridiales	Lachnospiraceae	NA	Lachnospiraceae bacterium GAM79	1.85252	S5	Standard diet	SPF	Standard	D	0.267763	FatB	release	S	SD
928	K00645	S5_contig_62292	Bacteria	Proteobacteria	Gammaproteobacteria	Aeromonadales	Aeromonadaceae	Aeromonas	NA	3.37459	S5	Standard diet	SPF	Standard	D	0.528221	FabD	synthesis	S	SD
929	K07030	S5_contig_155682	Bacteria	Firmicutes	Bacilli	Lactobacillales	Lactobacillaceae	Lactobacillus	Lactobacillus johnsonii	1.9026	S5	Standard diet	SPF	Standard	D	0.279347	FakA	uptake	S	SD
930	K06076	S5_contig_40556	Bacteria	Bacteroidetes	Bacteroidia	Bacteroidales	Tannerellaceae	Parabacteroides	Parabacteroides sp. CT06	8.39428	S5	Standard diet	SPF	Standard	D	0.923983	FadL	uptake	S	SD
931	K00208	S5_contig_22114	Bacteria	Bacteroidetes	Bacteroidia	Bacteroidales	Bacteroidaceae	Bacteroides	NA	12.6115	S5	Standard diet	SPF	Standard	D	1.10077	FabI	synthesis	S	SD
932	K10804	S5_contig_26971	Bacteria	Bacteroidetes	Bacteroidia	Bacteroidales	Tannerellaceae	Parabacteroides	Parabacteroides sp. CT06	11.4618	S5	Standard diet	SPF	Standard	D	1.05925	TesA	release	S	SD
933	K00645	S5_contig_121098	Bacteria	Actinobacteria	other	Streptomycetales	Streptomycetaceae	Streptomyces	Streptomyces bingchenggensis	3.81377	S5	Standard diet	SPF	Standard	D	0.581354	FabD	synthesis	S	SD
934	K10782	S5_contig_27036	Bacteria	Bacteroidetes	Bacteroidia	Bacteroidales	Bacteroidaceae	Bacteroides	NA	14.6937	S5	Standard diet	SPF	Standard	D	1.16713	FatA	release	S	SD
935	K09458	S5_contig_140074	Bacteria	Bacteroidetes	other	NA	NA	NA	NA	6.07979	S5	Standard diet	SPF	Standard	D	0.783889	FabF	synthesis	S	SD
936	K02371	S5_contig_15130	Bacteria	Bacteroidetes	Bacteroidia	Bacteroidales	Tannerellaceae	Parabacteroides	NA	7.24398	S5	Standard diet	SPF	Standard	D	0.859977	FabK	synthesis	S	SD
937	K09458	S5_contig_24425	Bacteria	Bacteroidetes	Bacteroidia	Bacteroidales	Bacteroidaceae	Bacteroides	NA	15.3506	S5	Standard diet	SPF	Standard	D	1.18613	FabF	synthesis	S	SD
938	K10804	S5_contig_18180	Bacteria	Bacteroidetes	other	NA	NA	NA	NA	16.9367	S5	Standard diet	SPF	Standard	D	1.22883	TesA	release	S	SD
939	K01897	S5_contig_27536	Bacteria	Bacteroidetes	Bacteroidia	Bacteroidales	Bacteroidaceae	Bacteroides	NA	12.0468	S5	Standard diet	SPF	Standard	D	1.08087	FadD	uptake	S	SD
940	K06076	S5_contig_14271	Bacteria	Bacteroidetes	Bacteroidia	Bacteroidales	Muribaculaceae	Muribaculum	Muribaculum intestinale	9.69442	S5	Standard diet	SPF	Standard	D	0.986522	FadL	uptake	S	SD
941	K00645	S5_contig_149402	Bacteria	Bacteroidetes	Bacteroidia	Bacteroidales	Rikenellaceae	Alistipes	Alistipes finegoldii	4.03495	S5	Standard diet	SPF	Standard	D	0.605838	FabD	synthesis	S	SD
942	K10804	S5_contig_26945	Bacteria	Firmicutes	Clostridia	Clostridiales	Lachnospiraceae	NA	NA	5.60769	S5	Standard diet	SPF	Standard	D	0.748784	TesA	release	S	SD
943	K00645	S5_contig_26665	Bacteria	Verrucomicrobia	Verrucomicrobiae	Verrucomicrobiales	Akkermansiaceae	Akkermansia	Akkermansia muciniphila	7.55204	S5	Standard diet	SPF	Standard	D	0.878064	FabD	synthesis	S	SD
944	K07030	S5_contig_17769	Bacteria	Cyanobacteria	other	Gloeoemargaritales	Gloeomargaritaceae	Gloeomargarita	Gloeomargarita lithophora	4.74462	S5	Standard diet	SPF	Standard	D	0.676201	FakA	uptake	S	SD
945	K01897	S5_contig_64945	Bacteria	Actinobacteria	other	Bifidobacteriales	Bifidobacteriaceae	Bifidobacterium	Bifidobacterium animalis	4.30256	S5	Standard diet	SPF	Standard	D	0.633727	FadD	uptake	S	SD
946	K02371	S5_contig_17238	Bacteria	Bacteroidetes	Bacteroidia	Bacteroidales	Tannerellaceae	Parabacteroides	Parabacteroides sp. CT06	6.86143	S5	Standard diet	SPF	Standard	D	0.836415	FabK	synthesis	S	SD
947	K01897	S5_contig_24836	Bacteria	Bacteroidetes	Bacteroidia	Bacteroidales	Bacteroidaceae	Bacteroides	NA	11.0102	S5	Standard diet	SPF	Standard	D	1.04179	FadD	uptake	S	SD
948	K07030	S5_contig_161650	Bacteria	Firmicutes	Bacilli	Bacillales	Planococcaceae	Sporosarcina	Sporosarcina sp. PTS2304	5.27434	S5	Standard diet	SPF	Standard	D	0.722168	FakA	uptake	S	SD
949	K06076	S5_contig_24063	Bacteria	Bacteroidetes	Bacteroidia	Bacteroidales	Tannerellaceae	Parabacteroides	NA	8.50385	S5	Standard diet	SPF	Standard	D	0.929616	FadL	uptake	S	SD
950	K07030	S5_contig_22703	Bacteria	Firmicutes	other	NA	NA	NA	NA	11.0524	S5	Standard diet	SPF	Standard	D	1.04346	FakA	uptake	S	SD
951	K09458	S5_contig_161261	Bacteria	Proteobacteria	Gammaproteobacteria	NA	NA	NA	NA	3.28095	S5	Standard diet	SPF	Standard	D	0.516	FabF	synthesis	S	SD
952	K06076	S5_contig_1725	Bacteria	Bacteroidetes	Bacteroidia	Bacteroidales	NA	NA	NA	11.8838	S5	Standard diet	SPF	Standard	D	1.07496	FadL	uptake	S	SD
953	K06076	S5_contig_28514	Bacteria	Bacteroidetes	Bacteroidia	Bacteroidales	Bacteroidaceae	Bacteroides	Bacteroides heparinolyticus	11.6928	S5	Standard diet	SPF	Standard	D	1.06792	FadL	uptake	S	SD
954	K00645	S5_contig_127965	Bacteria	Bacteroidetes	Bacteroidia	Bacteroidales	Bacteroidaceae	Bacteroides	NA	3.7037	S5	Standard diet	SPF	Standard	D	0.568636	FabD	synthesis	S	SD
955	K10782	S6_contig_3926	Bacteria	Bacteroidetes	Bacteroidia	Bacteroidales	Bacteroidaceae	Bacteroides	Bacteroides caecimuris	7.44198	S6	Standard diet	SPF	Standard	D	0.871688	FatA	release	S	SD
956	K01897	S6_contig_86962	Bacteria	Bacteroidetes	Bacteroidia	Bacteroidales	Bacteroidaceae	Bacteroides	Bacteroides ovatus	5.57339	S6	Standard diet	SPF	Standard	D	0.746119	FadD	uptake	S	SD
957	K06076	S6_contig_17448	Bacteria	Bacteroidetes	Bacteroidia	Bacteroidales	Tannerellaceae	Parabacteroides	NA	4.81561	S6	Standard diet	SPF	Standard	D	0.682651	FadL	uptake	S	SD
958	K01897	S6_contig_113919	Bacteria	Bacteroidetes	Bacteroidia	Bacteroidales	Rikenellaceae	Alistipes	Alistipes shahii	3.16757	S6	Standard diet	SPF	Standard	D	0.500726	FadD	uptake	S	SD
959	K10782	S6_contig_22153	Bacteria	Proteobacteria	Gammaproteobacteria	Vibrionales	Vibrionaceae	Vibrio	Vibrio furnissii	6.23094	S6	Standard diet	SPF	Standard	D	0.794554	FatA	release	S	SD
960	K10780	S6_contig_10407	Bacteria	Bacteroidetes	Bacteroidia	Bacteroidales	Tannerellaceae	Parabacteroides	NA	5.17615	S6	Standard diet	SPF	Standard	D	0.714007	FabL	synthesis	S	SD
961	K02371	S6_contig_55880	Bacteria	Bacteroidetes	Bacteroidia	Bacteroidales	Tannerellaceae	Parabacteroides	Parabacteroides distasonis	2.83654	S6	Standard diet	SPF	Standard	D	0.452789	FabK	synthesis	S	SD
962	K10804	S6_contig_159082	Bacteria	Bacteroidetes	Bacteroidia	Bacteroidales	Bacteroidaceae	Bacteroides	Bacteroides ovatus	4.40175	S6	Standard diet	SPF	Standard	D	0.643625	TesA	release	S	SD
963	K00645	S6_contig_160113	Bacteria	Bacteroidetes	Bacteroidia	Bacteroidales	Rikenellaceae	Alistipes	Alistipes shahii	9.21791	S6	Standard diet	SPF	Standard	D	0.964632	FabD	synthesis	S	SD
964	K09458	S6_contig_10927	Bacteria	Proteobacteria	other	NA	NA	NA	NA	9.91599	S6	Standard diet	SPF	Standard	D	0.996336	FabF	synthesis	S	SD
965	K01897	S6_contig_91208	Bacteria	Bacteroidetes	Bacteroidia	Bacteroidales	Bacteroidaceae	Bacteroides	NA	4.47408	S6	Standard diet	SPF	Standard	D	0.650704	FadD	uptake	S	SD
966	K02371	S6_contig_112518	Bacteria	Bacteroidetes	Bacteroidia	Bacteroidales	Bacteroidaceae	Bacteroides	Bacteroides caecimuris	3.07879	S6	Standard diet	SPF	Standard	D	0.48838	FabK	synthesis	S	SD
967	K10804	S6_contig_17032	Bacteria	Firmicutes	other	Erysipelotrichales	Erysipelotrichaceae	Faecalibaculum	Faecalibaculum rodentium	16.3436	S6	Standard diet	SPF	Standard	D	1.21335	TesA	release	S	SD
968	K06076	S6_contig_71431	Bacteria	Bacteroidetes	Bacteroidia	Bacteroidales	Bacteroidaceae	Bacteroides	Bacteroides caecimuris	4.37296	S6	Standard diet	SPF	Standard	D	0.640776	FadL	uptake	S	SD
969	K10804	S6_contig_19043	Bacteria	Firmicutes	other	Erysipelotrichales	Erysipelotrichaceae	Faecalibaculum	Faecalibaculum rodentium	17.225	S6	Standard diet	SPF	Standard	D	1.23616	TesA	release	S	SD
970	K00645	S6_contig_155084	Bacteria	Bacteroidetes	Bacteroidia	Bacteroidales	Tannerellaceae	Parabacteroides	Parabacteroides distasonis	7.56992	S6	Standard diet	SPF	Standard	D	0.879091	FabD	synthesis	S	SD
971	K09458	S6_contig_65689	Bacteria	Bacteroidetes	Bacteroidia	Bacteroidales	Bacteroidaceae	Bacteroides	Bacteroides ovatus	6.41207	S6	Standard diet	SPF	Standard	D	0.806998	FabF	synthesis	S	SD
972	K10804	S6_contig_7366	Bacteria	Actinobacteria	other	Pseudonocardiales	Pseudonocardiaceae	Amycolatopsis	Amycolatopsis sp. AA4	9.13107	S6	Standard diet	SPF	Standard	D	0.960522	TesA	release	S	SD
973	K07030	S6_contig_44032	Bacteria	Firmicutes	Clostridia	Clostridiales	NA	NA	NA	7.64607	S6	Standard diet	SPF	Standard	D	0.883438	FakA	uptake	S	SD
974	K00648	S6_contig_114934	Bacteria	Bacteroidetes	other	NA	NA	NA	NA	6.04704	S6	Standard diet	SPF	Standard	D	0.781543	FabH	synthesis	S	SD
975	K00648	S6_contig_14687	Bacteria	Bacteroidetes	other	NA	NA	NA	NA	31.8471	S6	Standard diet	SPF	Standard	D	1.50307	FabH	synthesis	S	SD
976	K10804	S6_contig_81314	Bacteria	Bacteroidetes	Bacteroidia	Bacteroidales	Tannerellaceae	Parabacteroides	NA	8.61642	S6	Standard diet	SPF	Standard	D	0.935327	TesA	release	S	SD
977	K00208	S6_contig_13769	Bacteria	Bacteroidetes	Bacteroidia	Bacteroidales	Muribaculaceae	Muribaculum	Muribaculum intestinale	9.79058	S6	Standard diet	SPF	Standard	D	0.990808	FabI	synthesis	S	SD
978	K06076	S6_contig_108527	Bacteria	Bacteroidetes	Bacteroidia	Bacteroidales	Bacteroidaceae	Bacteroides	Bacteroides caecimuris	3.59459	S6	Standard diet	SPF	Standard	D	0.555649	FadL	uptake	S	SD
979	K00645	S6_contig_41746	Bacteria	Proteobacteria	Gammaproteobacteria	Oceanospirillales	Oceanospirillaceae	Marinobacterium	Marinobacterium aestuarii	3.65497	S6	Standard diet	SPF	Standard	D	0.562884	FabD	synthesis	S	SD
980	K01897	S6_contig_48200	Bacteria	Actinobacteria	other	Bifidobacteriales	Bifidobacteriaceae	Bifidobacterium	Bifidobacterium animalis	6.8553	S6	Standard diet	SPF	Standard	D	0.836026	FadD	uptake	S	SD
981	K07030	S6_contig_19930	Bacteria	Firmicutes	other	NA	NA	NA	NA	4.40712	S6	Standard diet	SPF	Standard	D	0.644155	FakA	uptake	S	SD
982	K00648	S6_contig_21792	Bacteria	Bacteroidetes	Bacteroidia	Bacteroidales	Tannerellaceae	Parabacteroides	Parabacteroides sp. CT06	4.6588	S6	Standard diet	SPF	Standard	D	0.668274	FabH	synthesis	S	SD
983	K01897	S6_contig_48144	Bacteria	Actinobacteria	other	Bifidobacteriales	Bifidobacteriaceae	Bifidobacterium	Bifidobacterium animalis	7.66127	S6	Standard diet	SPF	Standard	D	0.884301	FadD	uptake	S	SD
984	K01897	S6_contig_53147	Bacteria	Bacteroidetes	Bacteroidia	Bacteroidales	Bacteroidaceae	Bacteroides	NA	5.93957	S6	Standard diet	SPF	Standard	D	0.773755	FadD	uptake	S	SD
985	K01897	S6_contig_82542	Bacteria	Bacteroidetes	Bacteroidia	Bacteroidales	Tannerellaceae	Parabacteroides	NA	3.78852	S6	Standard diet	SPF	Standard	D	0.57847	FadD	uptake	S	SD
986	K06076	S6_contig_7555	Bacteria	Bacteroidetes	Bacteroidia	Bacteroidales	Bacteroidaceae	Bacteroides	Bacteroides caecimuris	4.9829	S6	Standard diet	SPF	Standard	D	0.697482	FadL	uptake	S	SD
987	K10804	S6_contig_61026	Bacteria	Bacteroidetes	Bacteroidia	Bacteroidales	Muribaculaceae	Muribaculum	Muribaculum intestinale	3.76937	S6	Standard diet	SPF	Standard	D	0.576269	TesA	release	S	SD
988	K10804	S6_contig_42960	Bacteria	Bacteroidetes	Bacteroidia	Bacteroidales	Rikenellaceae	Alistipes	Alistipes shahii	3.63014	S6	Standard diet	SPF	Standard	D	0.559923	TesA	release	S	SD
989	K06076	S6_contig_1225	Bacteria	Bacteroidetes	Bacteroidia	Bacteroidales	NA	NA	NA	30.4453	S6	Standard diet	SPF	Standard	D	1.48352	FadL	uptake	S	SD
990	K02371	S6_contig_15554	Bacteria	Firmicutes	Clostridia	Clostridiales	Lachnospiraceae	NA	Lachnospiraceae bacterium GAM79	14.2258	S6	Standard diet	SPF	Standard	D	1.15308	FabK	synthesis	S	SD
991	K09458	S6_contig_3969	Bacteria	Firmicutes	other	NA	NA	NA	NA	7.42795	S6	Standard diet	SPF	Standard	D	0.870869	FabF	synthesis	S	SD
992	K07030	S6_contig_14741	Bacteria	Firmicutes	Bacilli	Lactobacillales	Lactobacillaceae	Lactobacillus	Lactobacillus reuteri	8.23708	S6	Standard diet	SPF	Standard	D	0.915773	FakA	uptake	S	SD
993	K01897	S6_contig_17240	Bacteria	Bacteroidetes	other	NA	NA	NA	NA	18.5674	S6	Standard diet	SPF	Standard	D	1.26875	FadD	uptake	S	SD
994	K02371	S6_contig_142063	Bacteria	Bacteroidetes	Bacteroidia	Bacteroidales	Odoribacteraceae	Odoribacter	Odoribacter splanchnicus	3.07912	S6	Standard diet	SPF	Standard	D	0.488427	FabK	synthesis	S	SD
995	K07030	S6_contig_2547	Bacteria	Firmicutes	Bacilli	Lactobacillales	Lactobacillaceae	Lactobacillus	NA	7.69495	S6	Standard diet	SPF	Standard	D	0.886206	FakA	uptake	S	SD
996	K09458	S6_contig_13411	Bacteria	Bacteroidetes	other	Cytophagales	Hymenobacteraceae	Hymenobacter	Hymenobacter sp. PAMC 26628	6.43587	S6	Standard diet	SPF	Standard	D	0.808607	FabF	synthesis	S	SD
997	K00648	S6_contig_3335	Bacteria	Firmicutes	Clostridia	Clostridiales	Eubacteriaceae	Eubacterium	[Eubacterium] hallii	36.1613	S6	Standard diet	SPF	Standard	D	1.55824	FabH	synthesis	S	SD
998	K10804	S6_contig_160764	Bacteria	Bacteroidetes	Bacteroidia	Bacteroidales	Bacteroidaceae	Bacteroides	Bacteroides caccae	4.96757	S6	Standard diet	SPF	Standard	D	0.696144	TesA	release	S	SD
999	K02371	S6_contig_171182	Bacteria	Bacteroidetes	Bacteroidia	Bacteroidales	Bacteroidaceae	Bacteroides	Bacteroides caecimuris	2.83381	S6	Standard diet	SPF	Standard	D	0.452371	FabK	synthesis	S	SD
1000	K06076	S6_contig_18981	Bacteria	Bacteroidetes	Bacteroidia	Bacteroidales	Bacteroidaceae	Bacteroides	Bacteroides caecimuris	5.66993	S6	Standard diet	SPF	Standard	D	0.753578	FadL	uptake	S	SD
1001	K10804	S6_contig_17746	Bacteria	Firmicutes	Bacilli	Lactobacillales	Lactobacillaceae	Lactobacillus	Lactobacillus murinus	6.14195	S6	Standard diet	SPF	Standard	D	0.788306	TesA	release	S	SD
1002	K00647	S6_contig_171973	Bacteria	Bacteroidetes	Bacteroidia	Bacteroidales	Bacteroidaceae	Bacteroides	Bacteroides vulgatus	4.04376	S6	Standard diet	SPF	Standard	D	0.606785	FabB	synthesis	S	SD
1003	K00648	S6_contig_18776	Bacteria	Firmicutes	Bacilli	Lactobacillales	Lactobacillaceae	Lactobacillus	Lactobacillus murinus	11.1364	S6	Standard diet	SPF	Standard	D	1.04674	FabH	synthesis	S	SD
1004	K01897	S6_contig_93870	Bacteria	Bacteroidetes	Bacteroidia	Bacteroidales	Rikenellaceae	Alistipes	Alistipes shahii	4.60194	S6	Standard diet	SPF	Standard	D	0.662941	FadD	uptake	S	SD
1005	K09458	S6_contig_131236	Bacteria	Bacteroidetes	Bacteroidia	Bacteroidales	Rikenellaceae	Alistipes	Alistipes shahii	3.93602	S6	Standard diet	SPF	Standard	D	0.595057	FabF	synthesis	S	SD
1006	K00645	S6_contig_156285	Bacteria	Bacteroidetes	other	Sphingobacteriales	Sphingobacteriaceae	Pseudopedobacter	Pseudopedobacter saltans	6.70903	S6	Standard diet	SPF	Standard	D	0.82666	FabD	synthesis	S	SD
1007	K07030	S6_contig_3681	Bacteria	Cyanobacteria	other	Synechococcales	Synechococcaceae	Synechococcus	Synechococcus sp. JA-3-3Ab	11.4128	S6	Standard diet	SPF	Standard	D	1.05739	FakA	uptake	S	SD
1008	K10804	S6_contig_3821	Bacteria	Bacteroidetes	Bacteroidia	Bacteroidales	Bacteroidaceae	Bacteroides	Bacteroides caecimuris	9.0592	S6	Standard diet	SPF	Standard	D	0.95709	TesA	release	S	SD
1009	K01897	S6_contig_16923	Bacteria	Proteobacteria	Gammaproteobacteria	Alteromonadales	Shewanellaceae	Shewanella	NA	10.3024	S6	Standard diet	SPF	Standard	D	1.01294	FadD	uptake	S	SD
1010	K02372	S6_contig_108751	Bacteria	Firmicutes	Clostridia	Clostridiales	Ruminococcaceae	Flavonifractor	Flavonifractor plautii	4.39741	S6	Standard diet	SPF	Standard	D	0.643197	FabZ	synthesis	S	SD
1011	K06076	S6_contig_56173	Bacteria	Bacteroidetes	Bacteroidia	Bacteroidales	Tannerellaceae	Parabacteroides	Parabacteroides distasonis	6.5364	S6	Standard diet	SPF	Standard	D	0.815339	FadL	uptake	S	SD
1012	K06076	S6_contig_90831	Bacteria	Bacteroidetes	Bacteroidia	Bacteroidales	Muribaculaceae	Muribaculum	Muribaculum intestinale	5.31671	S6	Standard diet	SPF	Standard	D	0.725643	FadL	uptake	S	SD
1013	K10782	S6_contig_105412	Bacteria	Bacteroidetes	Bacteroidia	Bacteroidales	Tannerellaceae	Parabacteroides	NA	5.42254	S6	Standard diet	SPF	Standard	D	0.734203	FatA	release	S	SD
1014	K10782	S6_contig_11470	Bacteria	Proteobacteria	Gammaproteobacteria	Enterobacterales	Enterobacteriaceae	Citrobacter	Citrobacter freundii	9.45169	S6	Standard diet	SPF	Standard	D	0.975509	FatA	release	S	SD
1015	K00648	S6_contig_19972	Bacteria	Bacteroidetes	Bacteroidia	Bacteroidales	Bacteroidaceae	Bacteroides	Bacteroides caecimuris	7.8499	S6	Standard diet	SPF	Standard	D	0.894864	FabH	synthesis	S	SD
1016	K09458	S6_contig_29529	Bacteria	Bacteroidetes	other	Sphingobacteriales	Sphingobacteriaceae	Sphingobacterium	NA	2.98589	S6	Standard diet	SPF	Standard	D	0.475074	FabF	synthesis	S	SD
1017	K00208	S6_contig_20024	Bacteria	Firmicutes	Bacilli	Lactobacillales	Lactobacillaceae	Lactobacillus	Lactobacillus reuteri	8.13214	S6	Standard diet	SPF	Standard	D	0.910205	FabI	synthesis	S	SD
1018	K01897	S6_contig_156714	Bacteria	Bacteroidetes	Bacteroidia	Bacteroidales	Bacteroidaceae	Bacteroides	NA	3.2645	S6	Standard diet	SPF	Standard	D	0.513817	FadD	uptake	S	SD
1019	K10782	S6_contig_21212	Bacteria	Bacteroidetes	Bacteroidia	Bacteroidales	Bacteroidaceae	Bacteroides	Bacteroides heparinolyticus	4.90962	S6	Standard diet	SPF	Standard	D	0.691048	FatA	release	S	SD
1020	K09458	S6_contig_22060	Bacteria	Bacteroidetes	Bacteroidia	Bacteroidales	NA	NA	NA	7.12102	S6	Standard diet	SPF	Standard	D	0.852542	FabF	synthesis	S	SD
1021	K10804	S6_contig_16954	Bacteria	Firmicutes	Bacilli	Lactobacillales	Lactobacillaceae	Lactobacillus	NA	11.5211	S6	Standard diet	SPF	Standard	D	1.06149	TesA	release	S	SD
1022	K10804	S6_contig_16699	Bacteria	Firmicutes	Bacilli	Lactobacillales	Lactobacillaceae	Lactobacillus	Lactobacillus murinus	10.3171	S6	Standard diet	SPF	Standard	D	1.01356	TesA	release	S	SD
1023	K01897	S6_contig_1790	Bacteria	Actinobacteria	other	Bifidobacteriales	Bifidobacteriaceae	Bifidobacterium	Bifidobacterium animalis	7.63524	S6	Standard diet	SPF	Standard	D	0.882823	FadD	uptake	S	SD
1024	K01897	S6_contig_5353	Bacteria	Proteobacteria	Betaproteobacteria	Burkholderiales	Comamonadaceae	Simplicispira	Simplicispira suum	6.84581	S6	Standard diet	SPF	Standard	D	0.835425	FadD	uptake	S	SD
1025	K09458	S6_contig_154229	Bacteria	Proteobacteria	Gammaproteobacteria	Aeromonadales	Aeromonadaceae	Aeromonas	NA	2.75082	S6	Standard diet	SPF	Standard	D	0.439462	FabF	synthesis	S	SD
1026	K01897	S6_contig_25762	Bacteria	Bacteroidetes	Bacteroidia	Bacteroidales	Rikenellaceae	Alistipes	Alistipes shahii	4.39677	S6	Standard diet	SPF	Standard	D	0.643134	FadD	uptake	S	SD
1027	K01897	S6_contig_16926	Bacteria	Bacteroidetes	Bacteroidia	Bacteroidales	Tannerellaceae	Parabacteroides	NA	7.20558	S6	Standard diet	SPF	Standard	D	0.857669	FadD	uptake	S	SD
1028	K06076	S6_contig_15696	Bacteria	Verrucomicrobia	other	Opitutales	Opitutaceae	Ereboglobus	Ereboglobus luteus	9.101	S6	Standard diet	SPF	Standard	D	0.959089	FadL	uptake	S	SD
1029	K01897	S6_contig_156080	Bacteria	Bacteroidetes	Bacteroidia	Bacteroidales	Bacteroidaceae	Bacteroides	Bacteroides caecimuris	6.33005	S6	Standard diet	SPF	Standard	D	0.801407	FadD	uptake	S	SD
1030	K09458	S6_contig_174141	Bacteria	Bacteroidetes	Bacteroidia	Bacteroidales	Bacteroidaceae	Bacteroides	Bacteroides caecimuris	18.0663	S6	Standard diet	SPF	Standard	D	1.25687	FabF	synthesis	S	SD
1031	K07030	S6_contig_137831	Bacteria	Firmicutes	Clostridia	Clostridiales	Oscillospiraceae	Oscillibacter	Oscillibacter sp. PEA192	7.02467	S6	Standard diet	SPF	Standard	D	0.846626	FakA	uptake	S	SD
1032	K09458	S6_contig_140778	Bacteria	Bacteroidetes	Bacteroidia	Bacteroidales	Bacteroidaceae	Bacteroides	NA	5.44046	S6	Standard diet	SPF	Standard	D	0.735636	FabF	synthesis	S	SD
1033	K09458	S6_contig_16024	Bacteria	Bacteroidetes	Bacteroidia	Bacteroidales	Bacteroidaceae	Bacteroides	Bacteroides caecimuris	7.39009	S6	Standard diet	SPF	Standard	D	0.86865	FabF	synthesis	S	SD
1034	K07030	S6_contig_95358	Bacteria	Firmicutes	Clostridia	Clostridiales	Clostridiaceae	Mordavella	Mordavella sp. Marseille-P3756	4.41063	S6	Standard diet	SPF	Standard	D	0.644501	FakA	uptake	S	SD
1035	K00648	S6_contig_7378	Bacteria	Bacteroidetes	Bacteroidia	Bacteroidales	Tannerellaceae	Parabacteroides	NA	5.67125	S6	Standard diet	SPF	Standard	D	0.753679	FabH	synthesis	S	SD
1036	K02371	S6_contig_141196	Bacteria	Firmicutes	Clostridia	Clostridiales	NA	NA	NA	5.02053	S6	Standard diet	SPF	Standard	D	0.70075	FabK	synthesis	S	SD
1037	K06076	S6_contig_19101	Bacteria	Proteobacteria	other	Sphingomonadales	Sphingomonadaceae	Sphingobium	Sphingobium sp. RAC03	7.48449	S6	Standard diet	SPF	Standard	D	0.874162	FadL	uptake	S	SD
1038	K02371	S6_contig_3969	Bacteria	Firmicutes	other	NA	NA	NA	NA	7.42795	S6	Standard diet	SPF	Standard	D	0.870869	FabK	synthesis	S	SD
1039	K10804	S6_contig_7619	Bacteria	Bacteroidetes	Bacteroidia	Bacteroidales	Bacteroidaceae	Bacteroides	NA	6.76653	S6	Standard diet	SPF	Standard	D	0.830366	TesA	release	S	SD
1040	K00645	S6_contig_12607	Bacteria	Bacteroidetes	Bacteroidia	Bacteroidales	Bacteroidaceae	Bacteroides	NA	3.97822	S6	Standard diet	SPF	Standard	D	0.599689	FabD	synthesis	S	SD
1041	K01897	S6_contig_16044	Bacteria	Bacteroidetes	Bacteroidia	Bacteroidales	Bacteroidaceae	Bacteroides	Bacteroides caecimuris	7.65639	S6	Standard diet	SPF	Standard	D	0.884024	FadD	uptake	S	SD
1042	K10782	S6_contig_18298	Bacteria	Proteobacteria	other	NA	NA	NA	NA	18.8987	S6	Standard diet	SPF	Standard	D	1.27643	FatA	release	S	SD
1043	K00648	S6_contig_35119	Bacteria	Bacteroidetes	Bacteroidia	Bacteroidales	Odoribacteraceae	Odoribacter	Odoribacter splanchnicus	4.78655	S6	Standard diet	SPF	Standard	D	0.680023	FabH	synthesis	S	SD
1044	K01897	S6_contig_20348	Bacteria	Bacteroidetes	Bacteroidia	Bacteroidales	Bacteroidaceae	Bacteroides	Bacteroides caecimuris	5.3993	S6	Standard diet	SPF	Standard	D	0.732337	FadD	uptake	S	SD
1045	K01897	S6_contig_86	Bacteria	Bacteroidetes	Bacteroidia	Bacteroidales	Bacteroidaceae	Bacteroides	Bacteroides caecimuris	7.09708	S6	Standard diet	SPF	Standard	D	0.85108	FadD	uptake	S	SD
1046	K01897	S6_contig_15400	Bacteria	Bacteroidetes	Bacteroidia	Bacteroidales	NA	NA	NA	28.157	S6	Standard diet	SPF	Standard	D	1.44959	FadD	uptake	S	SD
1047	K10804	S6_contig_122274	Bacteria	Firmicutes	Bacilli	Bacillales	Bacillaceae	Bacillus	Bacillus cytotoxicus	6.03523	S6	Standard diet	SPF	Standard	D	0.780694	TesA	release	S	SD
1048	K00208	S6_contig_21757	Bacteria	Proteobacteria	other	NA	NA	NA	NA	7.67232	S6	Standard diet	SPF	Standard	D	0.884927	FabI	synthesis	S	SD
1049	K01897	S6_contig_9117	Bacteria	Bacteroidetes	Bacteroidia	Bacteroidales	Bacteroidaceae	Bacteroides	Bacteroides caecimuris	5.4726	S6	Standard diet	SPF	Standard	D	0.738194	FadD	uptake	S	SD
1050	K09458	S6_contig_15894	Bacteria	Proteobacteria	Gammaproteobacteria	Alteromonadales	Alteromonadaceae	Alteromonas	Alteromonas mediterranea	11.5239	S6	Standard diet	SPF	Standard	D	1.0616	FabF	synthesis	S	SD
1051	K00648	S6_contig_172222	Bacteria	Bacteroidetes	Bacteroidia	Bacteroidales	Tannerellaceae	Parabacteroides	Parabacteroides sp. CT06	2.72603	S6	Standard diet	SPF	Standard	D	0.435531	FabH	synthesis	S	SD
1052	K01897	S6_contig_17664	Bacteria	Bacteroidetes	Bacteroidia	Bacteroidales	Bacteroidaceae	Bacteroides	NA	8.72218	S6	Standard diet	SPF	Standard	D	0.940625	FadD	uptake	S	SD
1053	K00645	S6_contig_89958	Bacteria	Actinobacteria	other	Streptomycetales	Streptomycetaceae	Streptomyces	Streptomyces bingchenggensis	2.72316	S6	Standard diet	SPF	Standard	D	0.435073	FabD	synthesis	S	SD
1054	K10782	S6_contig_99406	Bacteria	Bacteroidetes	Bacteroidia	Bacteroidales	Muribaculaceae	Muribaculum	Muribaculum intestinale	3.18856	S6	Standard diet	SPF	Standard	D	0.503595	FatA	release	S	SD
1055	K00645	S6_contig_8411	Bacteria	Bacteroidetes	Bacteroidia	Bacteroidales	Bacteroidaceae	Bacteroides	Bacteroides caecimuris	7.25398	S6	Standard diet	SPF	Standard	D	0.860576	FabD	synthesis	S	SD
1056	K10804	S6_contig_16565	Bacteria	Firmicutes	Bacilli	Lactobacillales	Lactobacillaceae	Lactobacillus	Lactobacillus reuteri	9.33498	S6	Standard diet	SPF	Standard	D	0.970113	TesA	release	S	SD
1057	K07030	S6_contig_149221	Bacteria	Firmicutes	Bacilli	Lactobacillales	Carnobacteriaceae	Carnobacterium	Carnobacterium inhibens	2.49441	S6	Standard diet	SPF	Standard	D	0.396968	FakA	uptake	S	SD
1058	K10804	S6_contig_18224	Bacteria	Bacteroidetes	Bacteroidia	Bacteroidales	Bacteroidaceae	Bacteroides	Bacteroides zoogleoformans	9.674	S6	Standard diet	SPF	Standard	D	0.985606	TesA	release	S	SD
1059	K00648	S6_contig_165370	Bacteria	Firmicutes	Bacilli	Lactobacillales	Lactobacillaceae	Lactobacillus	Lactobacillus reuteri	6.50891	S6	Standard diet	SPF	Standard	D	0.813508	FabH	synthesis	S	SD
1060	K01897	S6_contig_117967	Bacteria	Actinobacteria	other	Bifidobacteriales	Bifidobacteriaceae	Bifidobacterium	Bifidobacterium animalis	7.78801	S6	Standard diet	SPF	Standard	D	0.891427	FadD	uptake	S	SD
1061	K01897	S6_contig_11175	Bacteria	Actinobacteria	other	Bifidobacteriales	Bifidobacteriaceae	Bifidobacterium	Bifidobacterium animalis	5.25295	S6	Standard diet	SPF	Standard	D	0.720403	FadD	uptake	S	SD
1062	K01897	S6_contig_2558	Bacteria	Bacteroidetes	other	NA	NA	NA	NA	23.262	S6	Standard diet	SPF	Standard	D	1.36665	FadD	uptake	S	SD
1063	K00208	S6_contig_50968	Bacteria	Bacteroidetes	Bacteroidia	Bacteroidales	Rikenellaceae	Alistipes	NA	2.96584	S6	Standard diet	SPF	Standard	D	0.472148	FabI	synthesis	S	SD
1064	K02372	S6_contig_141932	Bacteria	Proteobacteria	other	NA	NA	NA	NA	4.6715	S6	Standard diet	SPF	Standard	D	0.669456	FabZ	synthesis	S	SD
1065	K00648	S6_contig_30121	Bacteria	Bacteroidetes	Bacteroidia	Bacteroidales	Tannerellaceae	Parabacteroides	NA	6.25567	S6	Standard diet	SPF	Standard	D	0.796274	FabH	synthesis	S	SD
1066	K01897	S6_contig_53587	Bacteria	Bacteroidetes	Bacteroidia	Bacteroidales	Muribaculaceae	Muribaculum	Muribaculum intestinale	2.57918	S6	Standard diet	SPF	Standard	D	0.411482	FadD	uptake	S	SD
1067	K10804	S6_contig_18353	Bacteria	Firmicutes	other	NA	NA	NA	NA	42.8103	S6	Standard diet	SPF	Standard	D	1.63155	TesA	release	S	SD
1068	K01897	S6_contig_891	Bacteria	Bacteroidetes	Bacteroidia	Bacteroidales	Muribaculaceae	Muribaculum	Muribaculum intestinale	28.4938	S6	Standard diet	SPF	Standard	D	1.45475	FadD	uptake	S	SD
1069	K10804	S6_contig_14636	Bacteria	Proteobacteria	Gammaproteobacteria	Chromatiales	Ectothiorhodospiraceae	Thioalkalivibrio	Thioalkalivibrio sulfidiphilus	9.13519	S6	Standard diet	SPF	Standard	D	0.960718	TesA	release	S	SD
1070	K09458	S6_contig_3335	Bacteria	Firmicutes	Clostridia	Clostridiales	Eubacteriaceae	Eubacterium	[Eubacterium] hallii	36.1613	S6	Standard diet	SPF	Standard	D	1.55824	FabF	synthesis	S	SD
1071	K00645	S6_contig_3335	Bacteria	Firmicutes	Clostridia	Clostridiales	Eubacteriaceae	Eubacterium	[Eubacterium] hallii	36.1613	S6	Standard diet	SPF	Standard	D	1.55824	FabD	synthesis	S	SD
1072	K06076	S6_contig_9252	Bacteria	Bacteroidetes	Bacteroidia	Bacteroidales	Tannerellaceae	Parabacteroides	Parabacteroides distasonis	6.03694	S6	Standard diet	SPF	Standard	D	0.780817	FadL	uptake	S	SD
1073	K00645	S6_contig_3969	Bacteria	Firmicutes	other	NA	NA	NA	NA	7.42795	S6	Standard diet	SPF	Standard	D	0.870869	FabD	synthesis	S	SD
1074	K09458	S6_contig_37747	Bacteria	Firmicutes	Clostridia	Clostridiales	Lachnospiraceae	Blautia	Blautia hansenii	6.29439	S6	Standard diet	SPF	Standard	D	0.798954	FabF	synthesis	S	SD
1075	K02372	S6_contig_119331	Bacteria	Firmicutes	Clostridia	Clostridiales	NA	NA	NA	5.41624	S6	Standard diet	SPF	Standard	D	0.733698	FabZ	synthesis	S	SD
1076	K00648	S6_contig_15554	Bacteria	Firmicutes	Clostridia	Clostridiales	Lachnospiraceae	NA	Lachnospiraceae bacterium GAM79	14.2258	S6	Standard diet	SPF	Standard	D	1.15308	FabH	synthesis	S	SD
1077	K09458	S6_contig_61072	Bacteria	Bacteroidetes	Bacteroidia	Bacteroidales	Bacteroidaceae	Bacteroides	Bacteroides caecimuris	6.91517	S6	Standard diet	SPF	Standard	D	0.839803	FabF	synthesis	S	SD
1078	K09458	S6_contig_82829	Bacteria	Bacteroidetes	Bacteroidia	Bacteroidales	Bacteroidaceae	Bacteroides	Bacteroides cellulosilyticus	4.32353	S6	Standard diet	SPF	Standard	D	0.635838	FabF	synthesis	S	SD
1079	K02371	S6_contig_66374	Bacteria	Bacteroidetes	Bacteroidia	Bacteroidales	Rikenellaceae	Alistipes	Alistipes shahii	3.66308	S6	Standard diet	SPF	Standard	D	0.563846	FabK	synthesis	S	SD
1080	K02372	S6_contig_41177	Bacteria	Bacteroidetes	Bacteroidia	Bacteroidales	Bacteroidaceae	Bacteroides	Bacteroides ovatus	3.89389	S6	Standard diet	SPF	Standard	D	0.590384	FabZ	synthesis	S	SD
1081	K10804	S6_contig_23019	Bacteria	Firmicutes	Clostridia	NA	NA	NA	NA	17.4939	S6	Standard diet	SPF	Standard	D	1.24289	TesA	release	S	SD
1082	K00208	S6_contig_104297	Bacteria	Bacteroidetes	Bacteroidia	Bacteroidales	NA	NA	NA	4.94148	S6	Standard diet	SPF	Standard	D	0.693857	FabI	synthesis	S	SD
1083	K07030	S6_contig_16521	Bacteria	Firmicutes	Clostridia	Clostridiales	NA	NA	NA	15.7028	S6	Standard diet	SPF	Standard	D	1.19598	FakA	uptake	S	SD
1084	K01897	S6_contig_63037	Bacteria	Bacteroidetes	Bacteroidia	Bacteroidales	Tannerellaceae	Parabacteroides	Parabacteroides distasonis	6.88276	S6	Standard diet	SPF	Standard	D	0.837763	FadD	uptake	S	SD
1085	K06076	S6_contig_17586	Bacteria	Bacteroidetes	Bacteroidia	Bacteroidales	Bacteroidaceae	Bacteroides	Bacteroides caecimuris	5.76582	S6	Standard diet	SPF	Standard	D	0.760861	FadL	uptake	S	SD
1086	K10782	S6_contig_11780	Bacteria	Bacteroidetes	Bacteroidia	Bacteroidales	Rikenellaceae	Alistipes	NA	26.6671	S6	Standard diet	SPF	Standard	D	1.42598	FatA	release	S	SD
1087	K01897	S6_contig_79013	Bacteria	Actinobacteria	other	Bifidobacteriales	Bifidobacteriaceae	Bifidobacterium	Bifidobacterium animalis	6.79438	S6	Standard diet	SPF	Standard	D	0.83215	FadD	uptake	S	SD
1088	K10804	S6_contig_78593	Bacteria	Bacteroidetes	Bacteroidia	Bacteroidales	Tannerellaceae	Parabacteroides	NA	5.08627	S6	Standard diet	SPF	Standard	D	0.706399	TesA	release	S	SD
1089	K00648	S6_contig_118635	Bacteria	Bacteroidetes	Bacteroidia	Bacteroidales	Tannerellaceae	Parabacteroides	NA	5.5987	S6	Standard diet	SPF	Standard	D	0.748087	FabH	synthesis	S	SD
1090	K01897	S6_contig_105069	Bacteria	Bacteroidetes	Bacteroidia	Bacteroidales	Rikenellaceae	Alistipes	Alistipes shahii	5.09334	S6	Standard diet	SPF	Standard	D	0.707003	FadD	uptake	S	SD
1091	K07030	S6_contig_126492	Bacteria	Firmicutes	Bacilli	Bacillales	Paenibacillaceae	Paenibacillus	Paenibacillus sp. RUD330	5.41873	S6	Standard diet	SPF	Standard	D	0.733898	FakA	uptake	S	SD
1092	K06076	S6_contig_17873	Bacteria	Bacteroidetes	Bacteroidia	Bacteroidales	Tannerellaceae	Parabacteroides	Parabacteroides distasonis	6.97114	S6	Standard diet	SPF	Standard	D	0.843304	FadL	uptake	S	SD
1093	K10804	S6_contig_19464	Bacteria	Firmicutes	Bacilli	Lactobacillales	Lactobacillaceae	Lactobacillus	Lactobacillus johnsonii	13.8751	S6	Standard diet	SPF	Standard	D	1.14224	TesA	release	S	SD
1094	K07030	S6_contig_168267	Bacteria	Firmicutes	Bacilli	Bacillales	Bacillaceae	Bacillus	NA	3.55947	S6	Standard diet	SPF	Standard	D	0.551385	FakA	uptake	S	SD
1095	K09458	S6_contig_6469	Bacteria	Firmicutes	Bacilli	Lactobacillales	Lactobacillaceae	Lactobacillus	Lactobacillus reuteri	9.37082	S6	Standard diet	SPF	Standard	D	0.971778	FabF	synthesis	S	SD
1096	K01897	S6_contig_13040	Bacteria	Bacteroidetes	Bacteroidia	Bacteroidales	Tannerellaceae	Parabacteroides	NA	6.78776	S6	Standard diet	SPF	Standard	D	0.831726	FadD	uptake	S	SD
1097	K02371	S6_contig_110725	Bacteria	Bacteroidetes	Bacteroidia	Bacteroidales	Tannerellaceae	Parabacteroides	NA	2.96764	S6	Standard diet	SPF	Standard	D	0.472411	FabK	synthesis	S	SD
1098	K01897	S6_contig_121529	Bacteria	Bacteroidetes	Bacteroidia	Bacteroidales	Rikenellaceae	Alistipes	Alistipes shahii	4.25755	S6	Standard diet	SPF	Standard	D	0.62916	FadD	uptake	S	SD
1099	K06076	S6_contig_48777	Bacteria	Bacteroidetes	Bacteroidia	Bacteroidales	Rikenellaceae	Alistipes	Alistipes shahii	4.45	S6	Standard diet	SPF	Standard	D	0.64836	FadL	uptake	S	SD
1100	K06076	S6_contig_99442	Bacteria	Bacteroidetes	Bacteroidia	Bacteroidales	Odoribacteraceae	Odoribacter	Odoribacter splanchnicus	3.80496	S6	Standard diet	SPF	Standard	D	0.58035	FadL	uptake	S	SD
1101	K06076	S6_contig_16809	Bacteria	Bacteroidetes	Bacteroidia	Bacteroidales	Muribaculaceae	Muribaculum	Muribaculum intestinale	8.32549	S6	Standard diet	SPF	Standard	D	0.92041	FadL	uptake	S	SD
1102	K01897	S6_contig_79105	Bacteria	Bacteroidetes	Bacteroidia	Bacteroidales	Bacteroidaceae	Bacteroides	Bacteroides thetaiotaomicron	3.11111	S6	Standard diet	SPF	Standard	D	0.492915	FadD	uptake	S	SD
1103	K10804	S6_contig_2002	Bacteria	Firmicutes	other	NA	NA	NA	NA	16.957	S6	Standard diet	SPF	Standard	D	1.22935	TesA	release	S	SD
1104	K01897	S6_contig_39204	Bacteria	Bacteroidetes	Bacteroidia	Bacteroidales	Tannerellaceae	Parabacteroides	NA	7.72481	S6	Standard diet	SPF	Standard	D	0.887888	FadD	uptake	S	SD
1105	K00208	S6_contig_36264	Bacteria	Bacteroidetes	Bacteroidia	Bacteroidales	Muribaculaceae	Muribaculum	Muribaculum intestinale	3.71169	S6	Standard diet	SPF	Standard	D	0.569572	FabI	synthesis	S	SD
1106	K10782	S6_contig_6975	Bacteria	Bacteroidetes	Bacteroidia	Bacteroidales	Bacteroidaceae	Bacteroides	NA	7.00399	S6	Standard diet	SPF	Standard	D	0.845346	FatA	release	S	SD
1107	K01897	S6_contig_13986	Bacteria	Bacteroidetes	Bacteroidia	Bacteroidales	Bacteroidaceae	Bacteroides	NA	4.23558	S6	Standard diet	SPF	Standard	D	0.626913	FadD	uptake	S	SD
1108	K01897	S6_contig_27395	Bacteria	Bacteroidetes	Bacteroidia	Bacteroidales	Muribaculaceae	Muribaculum	Muribaculum intestinale	3.34328	S6	Standard diet	SPF	Standard	D	0.524173	FadD	uptake	S	SD
1109	K00645	S6_contig_6469	Bacteria	Firmicutes	Bacilli	Lactobacillales	Lactobacillaceae	Lactobacillus	Lactobacillus reuteri	9.37082	S6	Standard diet	SPF	Standard	D	0.971778	FabD	synthesis	S	SD
1110	K06076	S6_contig_13644	Bacteria	Bacteroidetes	Bacteroidia	Bacteroidales	Bacteroidaceae	Bacteroides	NA	5.71872	S6	Standard diet	SPF	Standard	D	0.757299	FadL	uptake	S	SD
1111	K06076	S6_contig_17492	Bacteria	Bacteroidetes	Bacteroidia	Bacteroidales	Tannerellaceae	Parabacteroides	Parabacteroides distasonis	5.81406	S6	Standard diet	SPF	Standard	D	0.76448	FadL	uptake	S	SD
1112	K09458	S6_contig_32829	Bacteria	Bacteroidetes	Bacteroidia	Bacteroidales	Tannerellaceae	Parabacteroides	Parabacteroides distasonis	5.70441	S6	Standard diet	SPF	Standard	D	0.756211	FabF	synthesis	S	SD
1113	K07030	S6_contig_3113	Bacteria	Firmicutes	other	Erysipelotrichales	NA	NA	NA	15.2988	S6	Standard diet	SPF	Standard	D	1.18466	FakA	uptake	S	SD
1114	K00647	S6_contig_140092	Bacteria	Bacteroidetes	Bacteroidia	Bacteroidales	Bacteroidaceae	Bacteroides	Bacteroides ovatus	5.72424	S6	Standard diet	SPF	Standard	D	0.757718	FabB	synthesis	S	SD
1115	K00208	S6_contig_7642	Bacteria	Bacteroidetes	Bacteroidia	Bacteroidales	Bacteroidaceae	Bacteroides	Bacteroides caecimuris	7.93137	S6	Standard diet	SPF	Standard	D	0.899348	FabI	synthesis	S	SD
1116	K09458	S6_contig_114069	Bacteria	Bacteroidetes	Bacteroidia	Bacteroidales	Bacteroidaceae	Bacteroides	Bacteroides caecimuris	7.1978	S6	Standard diet	SPF	Standard	D	0.8572	FabF	synthesis	S	SD
1117	K00645	S6_contig_1216	Bacteria	Bacteroidetes	Bacteroidia	Bacteroidales	Rikenellaceae	Alistipes	NA	28.3068	S6	Standard diet	SPF	Standard	D	1.45189	FabD	synthesis	S	SD
1118	K10804	S6_contig_95352	Bacteria	Bacteroidetes	Bacteroidia	Bacteroidales	Tannerellaceae	Parabacteroides	NA	8.74005	S6	Standard diet	SPF	Standard	D	0.941514	TesA	release	S	SD
1119	K02371	S6_contig_130391	Bacteria	Bacteroidetes	other	Flavobacteriales	Flavobacteriaceae	Salegentibacter	Salegentibacter sp. T436	3.41026	S6	Standard diet	SPF	Standard	D	0.532787	FabK	synthesis	S	SD
1120	K00208	S6_contig_14937	Bacteria	Bacteroidetes	Bacteroidia	Bacteroidales	Tannerellaceae	Parabacteroides	NA	9.35438	S6	Standard diet	SPF	Standard	D	0.971015	FabI	synthesis	S	SD
1121	K00645	S6_contig_15554	Bacteria	Firmicutes	Clostridia	Clostridiales	Lachnospiraceae	NA	Lachnospiraceae bacterium GAM79	14.2258	S6	Standard diet	SPF	Standard	D	1.15308	FabD	synthesis	S	SD
1122	K09458	S6_contig_63982	Bacteria	Bacteroidetes	Bacteroidia	Bacteroidales	Muribaculaceae	Muribaculum	Muribaculum intestinale	3.54336	S6	Standard diet	SPF	Standard	D	0.549415	FabF	synthesis	S	SD
1123	K02371	S6_contig_17916	Bacteria	Bacteroidetes	Bacteroidia	Bacteroidales	Bacteroidaceae	Bacteroides	Bacteroides caecimuris	6.55292	S6	Standard diet	SPF	Standard	D	0.816435	FabK	synthesis	S	SD
1124	K09458	S6_contig_15554	Bacteria	Firmicutes	Clostridia	Clostridiales	Lachnospiraceae	NA	Lachnospiraceae bacterium GAM79	14.2258	S6	Standard diet	SPF	Standard	D	1.15308	FabF	synthesis	S	SD
1125	K00648	S6_contig_20487	Bacteria	Bacteroidetes	other	NA	NA	NA	NA	22.3006	S6	Standard diet	SPF	Standard	D	1.34832	FabH	synthesis	S	SD
1126	K06076	S6_contig_20908	Bacteria	Bacteroidetes	other	NA	NA	NA	NA	58.1027	S6	Standard diet	SPF	Standard	D	1.7642	FadL	uptake	S	SD
1127	K01897	S6_contig_23015	Bacteria	Bacteroidetes	Bacteroidia	Bacteroidales	Bacteroidaceae	Bacteroides	Bacteroides zoogleoformans	5.72776	S6	Standard diet	SPF	Standard	D	0.757985	FadD	uptake	S	SD
1128	K06076	S6_contig_61414	Bacteria	Bacteroidetes	Bacteroidia	Bacteroidales	Rikenellaceae	Alistipes	Alistipes shahii	3.78014	S6	Standard diet	SPF	Standard	D	0.577508	FadL	uptake	S	SD
1129	K01897	S6_contig_1764	Bacteria	Bacteroidetes	Bacteroidia	Bacteroidales	Bacteroidaceae	Bacteroides	Bacteroides caecimuris	5.97271	S6	Standard diet	SPF	Standard	D	0.776171	FadD	uptake	S	SD
1130	K00208	S6_contig_60791	Bacteria	Bacteroidetes	Bacteroidia	Bacteroidales	Odoribacteraceae	Odoribacter	Odoribacter splanchnicus	3.88492	S6	Standard diet	SPF	Standard	D	0.589382	FabI	synthesis	S	SD
1131	K10804	S6_contig_83494	Bacteria	Firmicutes	Bacilli	Lactobacillales	Lactobacillaceae	Lactobacillus	Lactobacillus johnsonii	2.52834	S6	Standard diet	SPF	Standard	D	0.402835	TesA	release	S	SD
1132	K06076	S6_contig_19709	Bacteria	Proteobacteria	Betaproteobacteria	Nitrosomonadales	Nitrosomonadaceae	Nitrosomonas	Nitrosomonas communis	18.388	S6	Standard diet	SPF	Standard	D	1.26453	FadL	uptake	S	SD
1133	K00645	S6_contig_6773	Bacteria	Bacteroidetes	Bacteroidia	Bacteroidales	Bacteroidaceae	Bacteroides	Bacteroides caecimuris	5.98176	S6	Standard diet	SPF	Standard	D	0.776829	FabD	synthesis	S	SD
1134	K07030	S6_contig_58441	Bacteria	Firmicutes	Clostridia	Clostridiales	NA	NA	NA	1.98295	S6	Standard diet	SPF	Standard	D	0.297312	FakA	uptake	S	SD
1135	K06076	S6_contig_8126	Bacteria	Bacteroidetes	Bacteroidia	Bacteroidales	Tannerellaceae	Parabacteroides	Parabacteroides sp. CT06	6.24169	S6	Standard diet	SPF	Standard	D	0.795302	FadL	uptake	S	SD
1136	K09458	S6_contig_20687	Bacteria	Bacteroidetes	Bacteroidia	Bacteroidales	NA	NA	NA	19.9523	S6	Standard diet	SPF	Standard	D	1.29999	FabF	synthesis	S	SD
1137	K01897	S6_contig_52891	Bacteria	Bacteroidetes	Bacteroidia	Bacteroidales	Muribaculaceae	Muribaculum	Muribaculum intestinale	1.61685	S6	Standard diet	SPF	Standard	D	0.20867	FadD	uptake	S	SD
1138	K10782	S6_contig_95460	Bacteria	Bacteroidetes	Bacteroidia	Bacteroidales	Bacteroidaceae	Bacteroides	NA	8.93055	S6	Standard diet	SPF	Standard	D	0.950878	FatA	release	S	SD
1139	K10780	S6_contig_10315	Bacteria	Proteobacteria	Betaproteobacteria	Neisseriales	Neisseriaceae	Simonsiella	Simonsiella muelleri	7.8598	S6	Standard diet	SPF	Standard	D	0.895411	FabL	synthesis	S	SD
1140	K09458	S6_contig_143144	Bacteria	Bacteroidetes	Bacteroidia	Bacteroidales	Muribaculaceae	Muribaculum	Muribaculum intestinale	4.822	S6	Standard diet	SPF	Standard	D	0.683227	FabF	synthesis	S	SD
1141	K00645	S6_contig_157296	Bacteria	Bacteroidetes	Bacteroidia	Bacteroidales	Tannerellaceae	Parabacteroides	NA	2.64166	S6	Standard diet	SPF	Standard	D	0.421877	FabD	synthesis	S	SD
1142	K01897	S6_contig_44512	Bacteria	Bacteroidetes	Bacteroidia	Bacteroidales	Odoribacteraceae	Odoribacter	Odoribacter splanchnicus	2.82645	S6	Standard diet	SPF	Standard	D	0.451241	FadD	uptake	S	SD
1143	K01897	S6_contig_8989	Bacteria	Bacteroidetes	Bacteroidia	Bacteroidales	Bacteroidaceae	Bacteroides	Bacteroides caecimuris	6.78669	S6	Standard diet	SPF	Standard	D	0.831658	FadD	uptake	S	SD
1144	K06076	S6_contig_16661	Bacteria	Bacteroidetes	Bacteroidia	Bacteroidales	Tannerellaceae	Parabacteroides	Parabacteroides distasonis	7.94581	S6	Standard diet	SPF	Standard	D	0.900138	FadL	uptake	S	SD
1145	K06076	S6_contig_20396	Bacteria	Bacteroidetes	Bacteroidia	Bacteroidales	Bacteroidaceae	Bacteroides	Bacteroides caecimuris	4.95507	S6	Standard diet	SPF	Standard	D	0.69505	FadL	uptake	S	SD
1146	K07030	S6_contig_15078	Bacteria	Firmicutes	Bacilli	Lactobacillales	Lactobacillaceae	Lactobacillus	Lactobacillus murinus	8.46888	S6	Standard diet	SPF	Standard	D	0.927826	FakA	uptake	S	SD
1147	K02372	S6_contig_6469	Bacteria	Firmicutes	Bacilli	Lactobacillales	Lactobacillaceae	Lactobacillus	Lactobacillus reuteri	9.37082	S6	Standard diet	SPF	Standard	D	0.971778	FabZ	synthesis	S	SD
1148	K10804	S6_contig_172714	Bacteria	Bacteroidetes	Bacteroidia	Bacteroidales	Muribaculaceae	Muribaculum	Muribaculum intestinale	2.09495	S6	Standard diet	SPF	Standard	D	0.321174	TesA	release	S	SD
1149	K00648	S6_contig_3969	Bacteria	Firmicutes	other	NA	NA	NA	NA	7.42795	S6	Standard diet	SPF	Standard	D	0.870869	FabH	synthesis	S	SD
1150	K09458	S6_contig_61109	Bacteria	Bacteroidetes	Bacteroidia	Bacteroidales	Bacteroidaceae	Bacteroides	Bacteroides caecimuris	8.54756	S6	Standard diet	SPF	Standard	D	0.931842	FabF	synthesis	S	SD
1151	K01897	S6_contig_12547	Bacteria	Actinobacteria	other	NA	NA	NA	NA	11.5308	S6	Standard diet	SPF	Standard	D	1.06186	FadD	uptake	S	SD
1152	K09458	S6_contig_68921	Bacteria	Bacteroidetes	Bacteroidia	Bacteroidales	Tannerellaceae	Parabacteroides	Parabacteroides distasonis	4.49776	S6	Standard diet	SPF	Standard	D	0.652996	FabF	synthesis	S	SD
1153	K00645	S6_contig_133654	Bacteria	Bacteroidetes	Bacteroidia	Bacteroidales	Bacteroidaceae	Bacteroides	Bacteroides caecimuris	3.79545	S6	Standard diet	SPF	Standard	D	0.579263	FabD	synthesis	S	SD
1154	K02371	S6_contig_154549	Bacteria	Bacteroidetes	Bacteroidia	Bacteroidales	Tannerellaceae	Parabacteroides	Parabacteroides distasonis	5.02978	S6	Standard diet	SPF	Standard	D	0.701549	FabK	synthesis	S	SD
1155	K07030	S6_contig_59267	Bacteria	Firmicutes	Clostridia	Clostridiales	NA	NA	NA	5.33871	S6	Standard diet	SPF	Standard	D	0.727436	FakA	uptake	S	SD
1156	K06076	S6_contig_142383	Bacteria	Bacteroidetes	Bacteroidia	Bacteroidales	Tannerellaceae	Parabacteroides	Parabacteroides distasonis	3.28973	S6	Standard diet	SPF	Standard	D	0.51716	FadL	uptake	S	SD
1157	K09458	S6_contig_60108	Bacteria	Proteobacteria	Gammaproteobacteria	NA	NA	NA	NA	4.4472	S6	Standard diet	SPF	Standard	D	0.648087	FabF	synthesis	S	SD
1158	K02371	S6_contig_3335	Bacteria	Firmicutes	Clostridia	Clostridiales	Eubacteriaceae	Eubacterium	[Eubacterium] hallii	36.1613	S6	Standard diet	SPF	Standard	D	1.55824	FabK	synthesis	S	SD
1159	K06076	S6_contig_99694	Bacteria	Bacteroidetes	Bacteroidia	Bacteroidales	Muribaculaceae	Muribaculum	Muribaculum intestinale	3.28544	S6	Standard diet	SPF	Standard	D	0.516594	FadL	uptake	S	SD
1160	K10804	S6_contig_13313	Bacteria	Firmicutes	Clostridia	Clostridiales	NA	NA	NA	7.2655	S6	Standard diet	SPF	Standard	D	0.861266	TesA	release	S	SD
1161	K00645	S6_contig_5784	Bacteria	Bacteroidetes	Bacteroidia	Bacteroidales	Bacteroidaceae	Bacteroides	Bacteroides caecimuris	5.19724	S6	Standard diet	SPF	Standard	D	0.715773	FabD	synthesis	S	SD
1162	K06076	S6_contig_142400	Bacteria	Bacteroidetes	Bacteroidia	Bacteroidales	Bacteroidaceae	Bacteroides	Bacteroides caecimuris	2.26994	S6	Standard diet	SPF	Standard	D	0.356014	FadL	uptake	S	SD
1163	K01897	S6_contig_76234	Bacteria	Bacteroidetes	Bacteroidia	Bacteroidales	Bacteroidaceae	Bacteroides	NA	7.64924	S6	Standard diet	SPF	Standard	D	0.883618	FadD	uptake	S	SD
1164	K02372	S6_contig_3335	Bacteria	Firmicutes	Clostridia	Clostridiales	Eubacteriaceae	Eubacterium	[Eubacterium] hallii	36.1613	S6	Standard diet	SPF	Standard	D	1.55824	FabZ	synthesis	S	SD
1165	K09458	S6_contig_15518	Bacteria	Firmicutes	Bacilli	Lactobacillales	Lactobacillaceae	Lactobacillus	Lactobacillus murinus	7.49368	S6	Standard diet	SPF	Standard	D	0.874695	FabF	synthesis	S	SD
1166	K00648	S6_contig_27274	Bacteria	Spirochaetes	other	Spirochaetales	Spirochaetaceae	Treponema	Treponema denticola	4.36801	S6	Standard diet	SPF	Standard	D	0.640284	FabH	synthesis	S	SD
1167	K01897	S6_contig_34049	Bacteria	Bacteroidetes	Bacteroidia	Bacteroidales	Tannerellaceae	Parabacteroides	Parabacteroides distasonis	4.14609	S6	Standard diet	SPF	Standard	D	0.617639	FadD	uptake	S	SD
1168	K00648	S6_contig_1334	Bacteria	Bacteroidetes	Bacteroidia	Bacteroidales	Tannerellaceae	Parabacteroides	Parabacteroides sp. CT06	7.51367	S6	Standard diet	SPF	Standard	D	0.875852	FabH	synthesis	S	SD
1169	K02372	S6_contig_15518	Bacteria	Firmicutes	Bacilli	Lactobacillales	Lactobacillaceae	Lactobacillus	Lactobacillus murinus	7.49368	S6	Standard diet	SPF	Standard	D	0.874695	FabZ	synthesis	S	SD
1170	K10804	S6_contig_108799	Bacteria	Firmicutes	Clostridia	Clostridiales	Ruminococcaceae	Faecalibacterium	Faecalibacterium prausnitzii	3.96735	S6	Standard diet	SPF	Standard	D	0.598501	TesA	release	S	SD
1171	K00208	S6_contig_50722	Bacteria	Proteobacteria	other	NA	NA	NA	NA	2.80378	S6	Standard diet	SPF	Standard	D	0.447744	FabI	synthesis	S	SD
1172	K00647	S6_contig_39039	Bacteria	Bacteroidetes	other	Flavobacteriales	Flavobacteriaceae	Weeksella	Weeksella virosa	5.01089	S6	Standard diet	SPF	Standard	D	0.699915	FabB	synthesis	S	SD
1173	K01897	S6_contig_21488	Bacteria	Proteobacteria	other	Campylobacterales	Helicobacteraceae	Sulfurimonas	Sulfurimonas denitrificans	5.12318	S6	Standard diet	SPF	Standard	D	0.70954	FadD	uptake	S	SD
1174	K00208	S6_contig_90763	Bacteria	Bacteroidetes	Bacteroidia	Bacteroidales	Bacteroidaceae	Bacteroides	Bacteroides vulgatus	2.25245	S6	Standard diet	SPF	Standard	D	0.352655	FabI	synthesis	S	SD
1175	K06076	S6_contig_12350	Bacteria	Bacteroidetes	Bacteroidia	Bacteroidales	Tannerellaceae	Parabacteroides	NA	6.96335	S6	Standard diet	SPF	Standard	D	0.842818	FadL	uptake	S	SD
1176	K06076	S7_contig_12113	Bacteria	Bacteroidetes	Bacteroidia	Bacteroidales	NA	NA	NA	33.5784	S7	Standard diet	SPF	Standard	D	1.52606	FadL	uptake	S	SD
1177	K07030	S7_contig_114371	Bacteria	Firmicutes	Clostridia	Clostridiales	Lachnospiraceae	Lachnoclostridium	NA	3.62694	S7	Standard diet	SPF	Standard	D	0.55954	FakA	uptake	S	SD
1178	K00208	S7_contig_12224	Bacteria	Bacteroidetes	Bacteroidia	Bacteroidales	Tannerellaceae	Parabacteroides	NA	29.7543	S7	Standard diet	SPF	Standard	D	1.47355	FabI	synthesis	S	SD
1179	K06076	S7_contig_20901	Bacteria	Bacteroidetes	Bacteroidia	Bacteroidales	Bacteroidaceae	Bacteroides	NA	14.6623	S7	Standard diet	SPF	Standard	D	1.1662	FadL	uptake	S	SD
1180	K00648	S7_contig_135657	Bacteria	Bacteroidetes	Bacteroidia	Bacteroidales	Muribaculaceae	Muribaculum	Muribaculum intestinale	7.42273	S7	Standard diet	SPF	Standard	D	0.870564	FabH	synthesis	S	SD
1181	K01897	S7_contig_936	Bacteria	Bacteroidetes	Bacteroidia	Bacteroidales	Bacteroidaceae	Bacteroides	Bacteroides caecimuris	17.3393	S7	Standard diet	SPF	Standard	D	1.23903	FadD	uptake	S	SD
1182	K01897	S7_contig_120047	Bacteria	Bacteroidetes	Bacteroidia	Bacteroidales	Bacteroidaceae	Bacteroides	Bacteroides zoogleoformans	4.1071	S7	Standard diet	SPF	Standard	D	0.613535	FadD	uptake	S	SD
1183	K01897	S7_contig_41480	Bacteria	Bacteroidetes	Bacteroidia	Bacteroidales	Rikenellaceae	Alistipes	Alistipes shahii	3.42431	S7	Standard diet	SPF	Standard	D	0.534573	FadD	uptake	S	SD
1184	K00648	S7_contig_22563	Bacteria	Chlorobi	other	Chlorobiales	Chlorobiaceae	Chloroherpeton	Chloroherpeton thalassium	10.0125	S7	Standard diet	SPF	Standard	D	1.00054	FabH	synthesis	S	SD
1185	K07030	S7_contig_22959	Bacteria	Firmicutes	other	NA	NA	NA	NA	7.54863	S7	Standard diet	SPF	Standard	D	0.877868	FakA	uptake	S	SD
1186	K00645	S7_contig_16113	Bacteria	Bacteroidetes	Bacteroidia	Bacteroidales	NA	NA	NA	51.688	S7	Standard diet	SPF	Standard	D	1.71339	FabD	synthesis	S	SD
1187	K00648	S7_contig_23090	Bacteria	Firmicutes	Clostridia	Clostridiales	Lachnospiraceae	Lachnoclostridium	Lachnoclostridium sp. YL32	26.4689	S7	Standard diet	SPF	Standard	D	1.42274	FabH	synthesis	S	SD
1188	K10782	S7_contig_4338	Bacteria	Bacteroidetes	Bacteroidia	Bacteroidales	Prevotellaceae	Prevotella	Prevotella ruminicola	6.2842	S7	Standard diet	SPF	Standard	D	0.79825	FatA	release	S	SD
1189	K00648	S7_contig_92481	Bacteria	Bacteroidetes	Bacteroidia	Bacteroidales	Bacteroidaceae	Bacteroides	Bacteroides caecimuris	5.20452	S7	Standard diet	SPF	Standard	D	0.716381	FabH	synthesis	S	SD
1190	K01897	S7_contig_25025	Bacteria	Bacteroidetes	Bacteroidia	Bacteroidales	Muribaculaceae	Muribaculum	Muribaculum intestinale	9.32565	S7	Standard diet	SPF	Standard	D	0.969679	FadD	uptake	S	SD
1191	K10782	S7_contig_14036	Bacteria	Bacteroidetes	Bacteroidia	Bacteroidales	Rikenellaceae	Alistipes	Alistipes finegoldii	11.0809	S7	Standard diet	SPF	Standard	D	1.04457	FatA	release	S	SD
1192	K09458	S7_contig_18002	Bacteria	Bacteroidetes	Bacteroidia	Bacteroidales	NA	NA	NA	14.0553	S7	Standard diet	SPF	Standard	D	1.14784	FabF	synthesis	S	SD
1193	K10782	S7_contig_92768	Bacteria	Firmicutes	Clostridia	Clostridiales	NA	NA	Clostridiales bacterium CCNA10	2.50291	S7	Standard diet	SPF	Standard	D	0.398445	FatA	release	S	SD
1194	K00648	S7_contig_88290	Bacteria	Firmicutes	Bacilli	Lactobacillales	Carnobacteriaceae	NA	NA	4.48679	S7	Standard diet	SPF	Standard	D	0.651936	FabH	synthesis	S	SD
1195	K10804	S7_contig_18730	Bacteria	Firmicutes	other	Erysipelotrichales	Erysipelotrichaceae	Faecalibaculum	Faecalibaculum rodentium	10.0067	S7	Standard diet	SPF	Standard	D	1.00029	TesA	release	S	SD
1196	K02371	S7_contig_22180	Bacteria	Bacteroidetes	Bacteroidia	Bacteroidales	Tannerellaceae	Parabacteroides	NA	26.6425	S7	Standard diet	SPF	Standard	D	1.42558	FabK	synthesis	S	SD
1197	K00645	S7_contig_150622	Bacteria	Bacteroidetes	other	Flavobacteriales	Flavobacteriaceae	Aquimarina	Aquimarina sp. AD1	3.02663	S7	Standard diet	SPF	Standard	D	0.480959	FabD	synthesis	S	SD
1198	K09458	S7_contig_18557	Bacteria	Proteobacteria	Betaproteobacteria	Burkholderiales	Pectobacteriaceae	Brenneria	Burkholderiales bacterium YL45	18.9159	S7	Standard diet	SPF	Standard	D	1.27683	FabF	synthesis	S	SD
1199	K09458	S7_contig_23090	Bacteria	Firmicutes	Clostridia	Clostridiales	Lachnospiraceae	Lachnoclostridium	Lachnoclostridium sp. YL32	26.4689	S7	Standard diet	SPF	Standard	D	1.42274	FabF	synthesis	S	SD
1200	K00648	S7_contig_62506	Bacteria	Firmicutes	other	Erysipelotrichales	Erysipelotrichaceae	Turicibacter	Turicibacter sp. H121	3.37268	S7	Standard diet	SPF	Standard	D	0.527975	FabH	synthesis	S	SD
1201	K06076	S7_contig_24141	Bacteria	Bacteroidetes	Bacteroidia	Bacteroidales	Muribaculaceae	Muribaculum	Muribaculum intestinale	11.0805	S7	Standard diet	SPF	Standard	D	1.04456	FadL	uptake	S	SD
1202	K01897	S7_contig_52435	Bacteria	Bacteroidetes	Bacteroidia	Bacteroidales	Bacteroidaceae	Bacteroides	Bacteroides caecimuris	6.99689	S7	Standard diet	SPF	Standard	D	0.844905	FadD	uptake	S	SD
1203	K01897	S7_contig_23512	Bacteria	Bacteroidetes	Bacteroidia	Bacteroidales	Tannerellaceae	Parabacteroides	Parabacteroides sp. CT06	27.2672	S7	Standard diet	SPF	Standard	D	1.43564	FadD	uptake	S	SD
1204	K06076	S7_contig_24846	Bacteria	Bacteroidetes	Bacteroidia	Bacteroidales	Bacteroidaceae	Bacteroides	Bacteroides caecimuris	18.268	S7	Standard diet	SPF	Standard	D	1.26169	FadL	uptake	S	SD
1205	K10804	S7_contig_21379	Bacteria	Firmicutes	Clostridia	Clostridiales	Eubacteriaceae	Eubacterium	NA	10.0523	S7	Standard diet	SPF	Standard	D	1.00226	TesA	release	S	SD
1206	K02371	S7_contig_20901	Bacteria	Bacteroidetes	Bacteroidia	Bacteroidales	Bacteroidaceae	Bacteroides	NA	14.6623	S7	Standard diet	SPF	Standard	D	1.1662	FabK	synthesis	S	SD
1207	K06076	S7_contig_18853	Bacteria	Bacteroidetes	Bacteroidia	Bacteroidales	Muribaculaceae	Muribaculum	Muribaculum intestinale	11.3772	S7	Standard diet	SPF	Standard	D	1.05603	FadL	uptake	S	SD
1208	K00645	S7_contig_23090	Bacteria	Firmicutes	Clostridia	Clostridiales	Lachnospiraceae	Lachnoclostridium	Lachnoclostridium sp. YL32	26.4689	S7	Standard diet	SPF	Standard	D	1.42274	FabD	synthesis	S	SD
1209	K00648	S7_contig_147922	Bacteria	Bacteroidetes	Bacteroidia	Bacteroidales	Muribaculaceae	Muribaculum	Muribaculum intestinale	10.2334	S7	Standard diet	SPF	Standard	D	1.01002	FabH	synthesis	S	SD
1210	K00647	S7_contig_18790	Bacteria	Bacteroidetes	Bacteroidia	Bacteroidales	Muribaculaceae	Muribaculum	Muribaculum intestinale	22.3345	S7	Standard diet	SPF	Standard	D	1.34898	FabB	synthesis	S	SD
1211	K01897	S7_contig_157724	Bacteria	Bacteroidetes	Bacteroidia	Bacteroidales	Bacteroidaceae	Bacteroides	Bacteroides caecimuris	6.30024	S7	Standard diet	SPF	Standard	D	0.799357	FadD	uptake	S	SD
1212	K00648	S7_contig_13447	Bacteria	Bacteroidetes	Bacteroidia	Bacteroidales	NA	NA	NA	107.166	S7	Standard diet	SPF	Standard	D	2.03006	FabH	synthesis	S	SD
1213	K09458	S7_contig_18665	Bacteria	Bacteroidetes	Bacteroidia	Bacteroidales	Bacteroidaceae	Bacteroides	Bacteroides caecimuris	19.1985	S7	Standard diet	SPF	Standard	D	1.28327	FabF	synthesis	S	SD
1214	K00648	S7_contig_128889	Bacteria	Firmicutes	Bacilli	Lactobacillales	Lactobacillaceae	Lactobacillus	Lactobacillus reuteri	6.19009	S7	Standard diet	SPF	Standard	D	0.791697	FabH	synthesis	S	SD
1215	K00208	S7_contig_140059	Bacteria	Firmicutes	Bacilli	Lactobacillales	Lactobacillaceae	Lactobacillus	Lactobacillus reuteri	2.66566	S7	Standard diet	SPF	Standard	D	0.425805	FabI	synthesis	S	SD
1216	K00648	S7_contig_18811	Bacteria	Bacteroidetes	Bacteroidia	Bacteroidales	Bacteroidaceae	Bacteroides	NA	11.2407	S7	Standard diet	SPF	Standard	D	1.05079	FabH	synthesis	S	SD
1217	K00645	S7_contig_24453	Bacteria	Firmicutes	Bacilli	Lactobacillales	Lactobacillaceae	Lactobacillus	Lactobacillus reuteri	5.25165	S7	Standard diet	SPF	Standard	D	0.720296	FabD	synthesis	S	SD
1218	K09458	S7_contig_158915	Bacteria	Bacteroidetes	Bacteroidia	Bacteroidales	Prevotellaceae	Prevotella	Prevotella dentalis	4.2929	S7	Standard diet	SPF	Standard	D	0.632751	FabF	synthesis	S	SD
1219	K00059	S7_contig_20814	Bacteria	Bacteroidetes	other	Cytophagales	Cyclobacteriaceae	Belliella	Belliella baltica	8.62488	S7	Standard diet	SPF	Standard	D	0.935753	FabG	synthesis	S	SD
1220	K01897	S7_contig_143953	Bacteria	Bacteroidetes	Bacteroidia	Bacteroidales	Rikenellaceae	Alistipes	Alistipes shahii	5.18621	S7	Standard diet	SPF	Standard	D	0.71485	FadD	uptake	S	SD
1221	K10782	S7_contig_110656	Bacteria	Firmicutes	Clostridia	Clostridiales	NA	NA	NA	6.73641	S7	Standard diet	SPF	Standard	D	0.828429	FatA	release	S	SD
1222	K10782	S7_contig_19672	Bacteria	Firmicutes	other	NA	NA	NA	NA	12.3907	S7	Standard diet	SPF	Standard	D	1.0931	FatA	release	S	SD
1223	K06076	S7_contig_8890	Bacteria	Bacteroidetes	Bacteroidia	Bacteroidales	Tannerellaceae	Parabacteroides	Parabacteroides distasonis	29.9304	S7	Standard diet	SPF	Standard	D	1.47611	FadL	uptake	S	SD
1224	K07030	S7_contig_140451	Bacteria	Proteobacteria	Gammaproteobacteria	Alteromonadales	Shewanellaceae	Shewanella	Shewanella sp. WE21	4.04437	S7	Standard diet	SPF	Standard	D	0.606851	FakA	uptake	S	SD
1225	K02372	S7_contig_134144	Bacteria	Dictyoglomi	other	Dictyoglomales	Dictyoglomaceae	Dictyoglomus	Dictyoglomus turgidum	5.34887	S7	Standard diet	SPF	Standard	D	0.728262	FabZ	synthesis	S	SD
1226	K00648	S7_contig_10335	Bacteria	Bacteroidetes	Bacteroidia	Bacteroidales	Tannerellaceae	Parabacteroides	Parabacteroides sp. CT06	27.1601	S7	Standard diet	SPF	Standard	D	1.43393	FabH	synthesis	S	SD
1227	K01897	S7_contig_19029	Bacteria	Bacteroidetes	Bacteroidia	Bacteroidales	Tannerellaceae	Parabacteroides	Parabacteroides sp. CT06	24.3948	S7	Standard diet	SPF	Standard	D	1.3873	FadD	uptake	S	SD
1228	K06076	S7_contig_1704	Bacteria	Bacteroidetes	Bacteroidia	Bacteroidales	Muribaculaceae	Muribaculum	Muribaculum intestinale	6.20397	S7	Standard diet	SPF	Standard	D	0.79267	FadL	uptake	S	SD
1229	K01897	S7_contig_176477	Bacteria	Bacteroidetes	Bacteroidia	Bacteroidales	Bacteroidaceae	Bacteroides	Bacteroides caecimuris	2.98948	S7	Standard diet	SPF	Standard	D	0.475596	FadD	uptake	S	SD
1230	K01897	S7_contig_19446	Bacteria	Bacteroidetes	Bacteroidia	Bacteroidales	Bacteroidaceae	Bacteroides	NA	13.4772	S7	Standard diet	SPF	Standard	D	1.1296	FadD	uptake	S	SD
1231	K10804	S7_contig_23557	Bacteria	Bacteroidetes	Bacteroidia	Bacteroidales	Bacteroidaceae	Bacteroides	NA	13.5186	S7	Standard diet	SPF	Standard	D	1.13093	TesA	release	S	SD
1232	K01897	S7_contig_25912	Bacteria	Proteobacteria	Betaproteobacteria	Burkholderiales	NA	NA	Burkholderiales bacterium YL45	16.8249	S7	Standard diet	SPF	Standard	D	1.22595	FadD	uptake	S	SD
1233	K06076	S7_contig_5578	Bacteria	Bacteroidetes	Bacteroidia	Bacteroidales	Bacteroidaceae	Bacteroides	Bacteroides caecimuris	4.12311	S7	Standard diet	SPF	Standard	D	0.615225	FadL	uptake	S	SD
1234	K00208	S7_contig_18363	Bacteria	Bacteroidetes	Bacteroidia	Bacteroidales	Bacteroidaceae	Bacteroides	Bacteroides caecimuris	5.61524	S7	Standard diet	SPF	Standard	D	0.749368	FabI	synthesis	S	SD
1235	K07030	S7_contig_71430	Bacteria	Firmicutes	other	Erysipelotrichales	Erysipelotrichaceae	Turicibacter	Turicibacter sp. H121	3.97415	S7	Standard diet	SPF	Standard	D	0.599244	FakA	uptake	S	SD
1236	K01897	S7_contig_891	Bacteria	Bacteroidetes	Bacteroidia	Bacteroidales	Tannerellaceae	Parabacteroides	Parabacteroides sp. CT06	26.4652	S7	Standard diet	SPF	Standard	D	1.42268	FadD	uptake	S	SD
1237	K09458	S7_contig_106573	Bacteria	Bacteroidetes	Bacteroidia	Bacteroidales	Rikenellaceae	Alistipes	Alistipes shahii	5.12027	S7	Standard diet	SPF	Standard	D	0.709293	FabF	synthesis	S	SD
1238	K00208	S7_contig_108562	Bacteria	Bacteroidetes	Bacteroidia	Bacteroidales	Rikenellaceae	Alistipes	NA	5.78855	S7	Standard diet	SPF	Standard	D	0.76257	FabI	synthesis	S	SD
1239	K01897	S7_contig_136284	Bacteria	Bacteroidetes	Bacteroidia	Bacteroidales	Rikenellaceae	Alistipes	Alistipes shahii	4.29355	S7	Standard diet	SPF	Standard	D	0.632817	FadD	uptake	S	SD
1240	K09458	S7_contig_88075	Bacteria	Proteobacteria	other	Rhodobacterales	Rhodobacteraceae	Confluentimicrobium	Confluentimicrobium sp. EMB200-NS6	4.7623	S7	Standard diet	SPF	Standard	D	0.677817	FabF	synthesis	S	SD
1241	K06076	S7_contig_20550	Bacteria	Bacteroidetes	other	NA	NA	NA	NA	12.1072	S7	Standard diet	SPF	Standard	D	1.08304	FadL	uptake	S	SD
1242	K10804	S7_contig_20191	Bacteria	Bacteroidetes	Bacteroidia	Bacteroidales	Muribaculaceae	Muribaculum	Muribaculum intestinale	15.6527	S7	Standard diet	SPF	Standard	D	1.19459	TesA	release	S	SD
1243	K07030	S7_contig_3492	Bacteria	Firmicutes	Clostridia	Clostridiales	Lachnospiraceae	NA	NA	9.01774	S7	Standard diet	SPF	Standard	D	0.955098	FakA	uptake	S	SD
1244	K06076	S7_contig_21068	Bacteria	Bacteroidetes	Bacteroidia	Bacteroidales	Tannerellaceae	Parabacteroides	Parabacteroides sp. CT06	26.901	S7	Standard diet	SPF	Standard	D	1.42977	FadL	uptake	S	SD
1245	K10804	S7_contig_20801	Bacteria	Bacteroidetes	Bacteroidia	Bacteroidales	Bacteroidaceae	Bacteroides	NA	15.0596	S7	Standard diet	SPF	Standard	D	1.17781	TesA	release	S	SD
1246	K10804	S7_contig_23512	Bacteria	Bacteroidetes	Bacteroidia	Bacteroidales	Tannerellaceae	Parabacteroides	Parabacteroides sp. CT06	27.2672	S7	Standard diet	SPF	Standard	D	1.43564	TesA	release	S	SD
1247	K00648	S7_contig_12270	Bacteria	Bacteroidetes	other	NA	NA	NA	NA	13.2779	S7	Standard diet	SPF	Standard	D	1.12313	FabH	synthesis	S	SD
1248	K00648	S7_contig_151365	Bacteria	Proteobacteria	other	Rhodobacterales	Rhodobacteraceae	Rhodovulum	Rhodovulum sp. P5	4.19558	S7	Standard diet	SPF	Standard	D	0.622792	FabH	synthesis	S	SD
1249	K00648	S7_contig_10335	Bacteria	Bacteroidetes	Bacteroidia	Bacteroidales	Tannerellaceae	Parabacteroides	Parabacteroides sp. CT06	27.1601	S7	Standard diet	SPF	Standard	D	1.43393	FabH	synthesis	S	SD
1250	K09458	S7_contig_152451	Bacteria	Bacteroidetes	Bacteroidia	Bacteroidales	Rikenellaceae	Alistipes	Alistipes shahii	3.86092	S7	Standard diet	SPF	Standard	D	0.586691	FabF	synthesis	S	SD
1251	K09458	S7_contig_146485	Bacteria	Proteobacteria	Gammaproteobacteria	Alteromonadales	Alteromonadaceae	Marinobacter	Marinobacter salarius	3.92485	S7	Standard diet	SPF	Standard	D	0.593823	FabF	synthesis	S	SD
1252	K01897	S7_contig_17326	Bacteria	Bacteroidetes	Bacteroidia	Bacteroidales	Bacteroidaceae	Bacteroides	Bacteroides caecimuris	3.40887	S7	Standard diet	SPF	Standard	D	0.53261	FadD	uptake	S	SD
1253	K07030	S7_contig_105515	Bacteria	Firmicutes	Clostridia	Clostridiales	NA	NA	Clostridiales bacterium CCNA10	3.57177	S7	Standard diet	SPF	Standard	D	0.552883	FakA	uptake	S	SD
1254	K06076	S7_contig_118990	Bacteria	Bacteroidetes	Bacteroidia	Bacteroidales	Bacteroidaceae	Bacteroides	Bacteroides caecimuris	4.17664	S7	Standard diet	SPF	Standard	D	0.620827	FadL	uptake	S	SD
1255	K00645	S7_contig_22179	Bacteria	Bacteroidetes	Bacteroidia	Bacteroidales	Tannerellaceae	Parabacteroides	Parabacteroides sp. CT06	27.528	S7	Standard diet	SPF	Standard	D	1.43977	FabD	synthesis	S	SD
1256	K01897	S7_contig_25369	Bacteria	Bacteroidetes	other	Flavobacteriales	Flavobacteriaceae	Lacinutrix	Lacinutrix sp. Bg11-31	6.43875	S7	Standard diet	SPF	Standard	D	0.808802	FadD	uptake	S	SD
1257	K10782	S7_contig_18845	Bacteria	Bacteroidetes	Bacteroidia	Bacteroidales	Tannerellaceae	Parabacteroides	NA	27.1535	S7	Standard diet	SPF	Standard	D	1.43383	FatA	release	S	SD
1258	K00648	S7_contig_133744	Bacteria	Firmicutes	Bacilli	Lactobacillales	Lactobacillaceae	Lactobacillus	Lactobacillus murinus	3.17819	S7	Standard diet	SPF	Standard	D	0.50218	FabH	synthesis	S	SD
1259	K00648	S7_contig_22401	Bacteria	Bacteroidetes	Bacteroidia	Bacteroidales	Tannerellaceae	Parabacteroides	Parabacteroides sp. CT06	27.8772	S7	Standard diet	SPF	Standard	D	1.44525	FabH	synthesis	S	SD
1260	K00648	S7_contig_2169	Bacteria	Bacteroidetes	Bacteroidia	Bacteroidales	Tannerellaceae	Parabacteroides	Parabacteroides sp. CT06	23.5255	S7	Standard diet	SPF	Standard	D	1.37154	FabH	synthesis	S	SD
1261	K00208	S7_contig_53421	Bacteria	Bacteroidetes	other	NA	NA	NA	NA	6.43184	S7	Standard diet	SPF	Standard	D	0.808335	FabI	synthesis	S	SD
1262	K01897	S7_contig_1555	Bacteria	Actinobacteria	other	Bifidobacteriales	Bifidobacteriaceae	Bifidobacterium	Bifidobacterium animalis	9.07708	S7	Standard diet	SPF	Standard	D	0.957946	FadD	uptake	S	SD
1263	K10804	S7_contig_18101	Bacteria	Firmicutes	Bacilli	Lactobacillales	Lactobacillaceae	Lactobacillus	Lactobacillus reuteri	4.38643	S7	Standard diet	SPF	Standard	D	0.642111	TesA	release	S	SD
1264	K10804	S7_contig_61632	Bacteria	Bacteroidetes	Bacteroidia	Bacteroidales	Bacteroidaceae	Bacteroides	Bacteroides caecimuris	3.18118	S7	Standard diet	SPF	Standard	D	0.502588	TesA	release	S	SD
1265	K09458	S7_contig_124967	Bacteria	Firmicutes	Clostridia	Clostridiales	Ruminococcaceae	Flavonifractor	Flavonifractor plautii	5.56931	S7	Standard diet	SPF	Standard	D	0.745801	FabF	synthesis	S	SD
1266	K10804	S7_contig_20134	Bacteria	Firmicutes	Bacilli	Lactobacillales	Lactobacillaceae	Lactobacillus	Lactobacillus johnsonii	7.97995	S7	Standard diet	SPF	Standard	D	0.902	TesA	release	S	SD
1267	K02371	S7_contig_45665	Bacteria	Bacteroidetes	Bacteroidia	Bacteroidales	Rikenellaceae	Alistipes	Alistipes shahii	4.97805	S7	Standard diet	SPF	Standard	D	0.697059	FabK	synthesis	S	SD
1268	K01897	S7_contig_10455	Bacteria	Bacteroidetes	Bacteroidia	Bacteroidales	Rikenellaceae	Alistipes	Alistipes finegoldii	13.2933	S7	Standard diet	SPF	Standard	D	1.12363	FadD	uptake	S	SD
1269	K00648	S7_contig_5769	Bacteria	Bacteroidetes	Bacteroidia	Bacteroidales	Bacteroidaceae	Bacteroides	Bacteroides vulgatus	12.3145	S7	Standard diet	SPF	Standard	D	1.09042	FabH	synthesis	S	SD
1270	K10781	S7_contig_21746	Bacteria	Fusobacteria	other	Fusobacteriales	Fusobacteriaceae	Fusobacterium	Fusobacterium nucleatum	9.36175	S7	Standard diet	SPF	Standard	D	0.971357	FatB	release	S	SD
1271	K06076	S7_contig_17400	Bacteria	Bacteroidetes	other	Chitinophagales	Chitinophagaceae	Pseudoflavitalea	Pseudoflavitalea sp. 5GH32-13	7.54686	S7	Standard diet	SPF	Standard	D	0.877766	FadL	uptake	S	SD
1272	K10782	S7_contig_11592	Bacteria	Bacteroidetes	Bacteroidia	Bacteroidales	Muribaculaceae	Muribaculum	Muribaculum intestinale	10.666	S7	Standard diet	SPF	Standard	D	1.028	FatA	release	S	SD
1273	K09458	S7_contig_24193	Bacteria	Bacteroidetes	Bacteroidia	Bacteroidales	Bacteroidaceae	Bacteroides	NA	15.6837	S7	Standard diet	SPF	Standard	D	1.19545	FabF	synthesis	S	SD
1274	K10782	S7_contig_23179	Bacteria	Bacteroidetes	Bacteroidia	Bacteroidales	Bacteroidaceae	Bacteroides	NA	13.0421	S7	Standard diet	SPF	Standard	D	1.11535	FatA	release	S	SD
1275	K09458	S7_contig_102715	Bacteria	Proteobacteria	Gammaproteobacteria	Aeromonadales	Aeromonadaceae	Aeromonas	NA	1.98442	S7	Standard diet	SPF	Standard	D	0.297634	FabF	synthesis	S	SD
1276	K06076	S7_contig_4087	Bacteria	Bacteroidetes	Bacteroidia	Bacteroidales	Bacteroidaceae	Bacteroides	Bacteroides zoogleoformans	11.2919	S7	Standard diet	SPF	Standard	D	1.05277	FadL	uptake	S	SD
1277	K00645	S7_contig_20970	Bacteria	Bacteroidetes	Bacteroidia	Bacteroidales	Muribaculaceae	Muribaculum	Muribaculum intestinale	8.23552	S7	Standard diet	SPF	Standard	D	0.915691	FabD	synthesis	S	SD
1278	K00208	S7_contig_55536	Bacteria	Proteobacteria	other	NA	NA	NA	NA	6.81126	S7	Standard diet	SPF	Standard	D	0.833227	FabI	synthesis	S	SD
1279	K01897	S7_contig_10114	Bacteria	Bacteroidetes	Bacteroidia	Bacteroidales	Bacteroidaceae	Bacteroides	NA	13.5451	S7	Standard diet	SPF	Standard	D	1.13178	FadD	uptake	S	SD
1280	K09458	S7_contig_131710	Bacteria	Bacteroidetes	Bacteroidia	Bacteroidales	Bacteroidaceae	Bacteroides	Bacteroides caecimuris	2.73514	S7	Standard diet	SPF	Standard	D	0.43698	FabF	synthesis	S	SD
1281	K00647	S7_contig_146280	Bacteria	Bacteroidetes	Bacteroidia	Bacteroidales	Prevotellaceae	Prevotella	Prevotella enoeca	4.18519	S7	Standard diet	SPF	Standard	D	0.621715	FabB	synthesis	S	SD
1282	K01897	S7_contig_115055	Bacteria	Bacteroidetes	Bacteroidia	Bacteroidales	Bacteroidaceae	Bacteroides	Bacteroides caecimuris	7.2277	S7	Standard diet	SPF	Standard	D	0.859	FadD	uptake	S	SD
1283	K07030	S7_contig_174912	Bacteria	Firmicutes	Clostridia	Clostridiales	NA	NA	NA	2.25231	S7	Standard diet	SPF	Standard	D	0.352628	FakA	uptake	S	SD
1284	K06076	S7_contig_20191	Bacteria	Bacteroidetes	Bacteroidia	Bacteroidales	Muribaculaceae	Muribaculum	Muribaculum intestinale	15.6527	S7	Standard diet	SPF	Standard	D	1.19459	FadL	uptake	S	SD
1285	K06076	S7_contig_4236	Bacteria	Bacteroidetes	Bacteroidia	Bacteroidales	Bacteroidaceae	Bacteroides	NA	10.3964	S7	Standard diet	SPF	Standard	D	1.01688	FadL	uptake	S	SD
1286	K00648	S7_contig_12363	Bacteria	Bacteroidetes	Bacteroidia	Bacteroidales	Barnesiellaceae	Barnesiella	Barnesiella viscericola	30.1197	S7	Standard diet	SPF	Standard	D	1.47885	FabH	synthesis	S	SD
1287	K01897	S7_contig_24430	Bacteria	Bacteroidetes	Bacteroidia	Bacteroidales	Bacteroidaceae	Bacteroides	Bacteroides caecimuris	15.8015	S7	Standard diet	SPF	Standard	D	1.1987	FadD	uptake	S	SD
1288	K00208	S7_contig_23302	Bacteria	Proteobacteria	Betaproteobacteria	Burkholderiales	NA	NA	Burkholderiales bacterium YL45	16.01	S7	Standard diet	SPF	Standard	D	1.20439	FabI	synthesis	S	SD
1289	K00645	S7_contig_76080	Bacteria	Bacteroidetes	Bacteroidia	Bacteroidales	Rikenellaceae	Alistipes	Alistipes shahii	2.90373	S7	Standard diet	SPF	Standard	D	0.462956	FabD	synthesis	S	SD
1290	K00208	S7_contig_18847	Bacteria	Proteobacteria	Betaproteobacteria	Burkholderiales	NA	NA	Burkholderiales bacterium YL45	20.4172	S7	Standard diet	SPF	Standard	D	1.31	FabI	synthesis	S	SD
1291	K09458	S7_contig_167188	Bacteria	Proteobacteria	Gammaproteobacteria	Enterobacterales	Yersiniaceae	Serratia	Serratia plymuthica	4.85388	S7	Standard diet	SPF	Standard	D	0.686089	FabF	synthesis	S	SD
1292	K01897	S7_contig_139630	Bacteria	Bacteroidetes	Bacteroidia	Bacteroidales	Bacteroidaceae	Bacteroides	Bacteroides caecimuris	2.69509	S7	Standard diet	SPF	Standard	D	0.430573	FadD	uptake	S	SD
1293	K07030	S7_contig_10262	Bacteria	Firmicutes	Bacilli	Lactobacillales	Lactobacillaceae	Lactobacillus	NA	6.01791	S7	Standard diet	SPF	Standard	D	0.779446	FakA	uptake	S	SD
1294	K00645	S7_contig_24296	Bacteria	Bacteroidetes	Bacteroidia	Bacteroidales	Bacteroidaceae	Bacteroides	Bacteroides caecimuris	14.138	S7	Standard diet	SPF	Standard	D	1.15039	FabD	synthesis	S	SD
1295	K01897	S7_contig_1356	Bacteria	Actinobacteria	other	Bifidobacteriales	Bifidobacteriaceae	Bifidobacterium	Bifidobacterium animalis	9.78761	S7	Standard diet	SPF	Standard	D	0.990677	FadD	uptake	S	SD
1296	K00645	S7_contig_18557	Bacteria	Proteobacteria	Betaproteobacteria	Burkholderiales	Pectobacteriaceae	Brenneria	Burkholderiales bacterium YL45	18.9159	S7	Standard diet	SPF	Standard	D	1.27683	FabD	synthesis	S	SD
1297	K01897	S7_contig_13651	Bacteria	Bacteroidetes	Bacteroidia	Bacteroidales	Muribaculaceae	Muribaculum	Muribaculum intestinale	5.84146	S7	Standard diet	SPF	Standard	D	0.766521	FadD	uptake	S	SD
1298	K00645	S7_contig_8113	Bacteria	Bacteroidetes	Bacteroidia	Bacteroidales	Bacteroidaceae	Bacteroides	NA	73.7579	S7	Standard diet	SPF	Standard	D	1.86781	FabD	synthesis	S	SD
1299	K09458	S7_contig_41092	Bacteria	Bacteroidetes	Bacteroidia	Bacteroidales	Bacteroidaceae	Bacteroides	Bacteroides caecimuris	3.3773	S7	Standard diet	SPF	Standard	D	0.52857	FabF	synthesis	S	SD
1300	K02372	S7_contig_168288	Bacteria	Firmicutes	Bacilli	Lactobacillales	Lactobacillaceae	Lactobacillus	Lactobacillus reuteri	3.09162	S7	Standard diet	SPF	Standard	D	0.490186	FabZ	synthesis	S	SD
1301	K02371	S7_contig_23090	Bacteria	Firmicutes	Clostridia	Clostridiales	Lachnospiraceae	Lachnoclostridium	Lachnoclostridium sp. YL32	26.4689	S7	Standard diet	SPF	Standard	D	1.42274	FabK	synthesis	S	SD
1302	K02371	S7_contig_12747	Bacteria	Bacteroidetes	Bacteroidia	Bacteroidales	Bacteroidaceae	Bacteroides	NA	12.5881	S7	Standard diet	SPF	Standard	D	1.09996	FabK	synthesis	S	SD
1303	K06076	S7_contig_18993	Bacteria	Bacteroidetes	Bacteroidia	Bacteroidales	NA	NA	NA	24.023	S7	Standard diet	SPF	Standard	D	1.38063	FadL	uptake	S	SD
1304	K06076	S7_contig_23591	Bacteria	Bacteroidetes	Bacteroidia	Bacteroidales	Muribaculaceae	Muribaculum	Muribaculum intestinale	7.13582	S7	Standard diet	SPF	Standard	D	0.853444	FadL	uptake	S	SD
1305	K06076	S7_contig_18845	Bacteria	Bacteroidetes	Bacteroidia	Bacteroidales	Tannerellaceae	Parabacteroides	NA	27.1535	S7	Standard diet	SPF	Standard	D	1.43383	FadL	uptake	S	SD
1306	K07030	S7_contig_4438	Bacteria	Firmicutes	Clostridia	Clostridiales	NA	Intestinimonas	Intestinimonas butyriciproducens	9.45341	S7	Standard diet	SPF	Standard	D	0.975588	FakA	uptake	S	SD
1307	K10804	S7_contig_21975	Bacteria	Proteobacteria	other	Desulfuromonadales	Desulfuromonadaceae	Pelobacter	Pelobacter acetylenicus	9.94094	S7	Standard diet	SPF	Standard	D	0.997427	TesA	release	S	SD
1308	K00645	S7_contig_40815	Bacteria	Bacteroidetes	Bacteroidia	Bacteroidales	Rikenellaceae	Alistipes	Alistipes shahii	3.00269	S7	Standard diet	SPF	Standard	D	0.47751	FabD	synthesis	S	SD
1309	K01897	S7_contig_120764	Bacteria	Bacteroidetes	Bacteroidia	Bacteroidales	Tannerellaceae	Parabacteroides	NA	4.70975	S7	Standard diet	SPF	Standard	D	0.672998	FadD	uptake	S	SD
1310	K09458	S7_contig_29047	Bacteria	Proteobacteria	other	Rhodobacterales	Rhodobacteraceae	Rhodobacter	Rhodobacter sphaeroides	4.05173	S7	Standard diet	SPF	Standard	D	0.60764	FabF	synthesis	S	SD
1311	K06076	S7_contig_3225	Bacteria	Bacteroidetes	Bacteroidia	Bacteroidales	Bacteroidaceae	Bacteroides	Bacteroides caecimuris	13.8096	S7	Standard diet	SPF	Standard	D	1.14018	FadL	uptake	S	SD
1312	K00648	S7_contig_5557	Bacteria	Bacteroidetes	Bacteroidia	Bacteroidales	Tannerellaceae	Parabacteroides	Parabacteroides sp. CT06	26.6469	S7	Standard diet	SPF	Standard	D	1.42565	FabH	synthesis	S	SD
1313	K10804	S7_contig_15902	Bacteria	Bacteroidetes	Bacteroidia	Bacteroidales	Bacteroidaceae	Bacteroides	Bacteroides caecimuris	6.28506	S7	Standard diet	SPF	Standard	D	0.798309	TesA	release	S	SD
1314	K07030	S7_contig_78629	Bacteria	Firmicutes	Clostridia	Clostridiales	NA	NA	NA	6.48632	S7	Standard diet	SPF	Standard	D	0.811998	FakA	uptake	S	SD
1315	K10782	S7_contig_26237	Bacteria	Firmicutes	Bacilli	Bacillales	Bacillaceae	Bacillus	Bacillus coagulans	5.82176	S7	Standard diet	SPF	Standard	D	0.765054	FatA	release	S	SD
1316	K00648	S7_contig_3670	Bacteria	Bacteroidetes	Bacteroidia	Bacteroidales	Bacteroidaceae	Bacteroides	NA	16.2471	S7	Standard diet	SPF	Standard	D	1.21077	FabH	synthesis	S	SD
1317	K02372	S7_contig_22879	Bacteria	Bacteroidetes	Bacteroidia	Bacteroidales	Bacteroidaceae	Bacteroides	NA	18.0663	S7	Standard diet	SPF	Standard	D	1.25687	FabZ	synthesis	S	SD
1318	K01897	S7_contig_22468	Bacteria	Firmicutes	Clostridia	Clostridiales	Peptostreptococcaceae	Peptoclostridium	Peptoclostridium acidaminophilum	48.8501	S7	Standard diet	SPF	Standard	D	1.68887	FadD	uptake	S	SD
1319	K07030	S7_contig_14666	Bacteria	Firmicutes	Bacilli	Lactobacillales	Lactobacillaceae	Lactobacillus	NA	3.6526	S7	Standard diet	SPF	Standard	D	0.562602	FakA	uptake	S	SD
1320	K01897	S7_contig_18475	Bacteria	Firmicutes	Bacilli	Bacillales	Bacillaceae	Lysinibacillus	Lysinibacillus fusiformis	14.9619	S7	Standard diet	SPF	Standard	D	1.17499	FadD	uptake	S	SD
1321	K00645	S7_contig_18475	Bacteria	Firmicutes	Bacilli	Bacillales	Bacillaceae	Lysinibacillus	Lysinibacillus fusiformis	14.9619	S7	Standard diet	SPF	Standard	D	1.17499	FabD	synthesis	S	SD
1322	K09458	S7_contig_18475	Bacteria	Firmicutes	Bacilli	Bacillales	Bacillaceae	Lysinibacillus	Lysinibacillus fusiformis	14.9619	S7	Standard diet	SPF	Standard	D	1.17499	FabF	synthesis	S	SD
1323	K07030	S7_contig_19140	Bacteria	Firmicutes	other	Erysipelotrichales	Erysipelotrichaceae	Faecalibaculum	Faecalibaculum rodentium	8.39033	S7	Standard diet	SPF	Standard	D	0.923779	FakA	uptake	S	SD
1324	K10804	S7_contig_19306	Bacteria	Proteobacteria	other	Rhizobiales	Rhizobiaceae	NA	NA	12.8764	S7	Standard diet	SPF	Standard	D	1.10979	TesA	release	S	SD
1325	K09458	S7_contig_22879	Bacteria	Bacteroidetes	Bacteroidia	Bacteroidales	Bacteroidaceae	Bacteroides	NA	18.0663	S7	Standard diet	SPF	Standard	D	1.25687	FabF	synthesis	S	SD
1326	K10804	S7_contig_21291	Bacteria	Bacteroidetes	Bacteroidia	Bacteroidales	Tannerellaceae	Parabacteroides	NA	22.9925	S7	Standard diet	SPF	Standard	D	1.36159	TesA	release	S	SD
1327	K06076	S7_contig_6323	Bacteria	Bacteroidetes	Bacteroidia	Bacteroidales	Tannerellaceae	Parabacteroides	NA	17.5118	S7	Standard diet	SPF	Standard	D	1.24333	FadL	uptake	S	SD
1328	K10782	S7_contig_8247	Bacteria	Bacteroidetes	Bacteroidia	Bacteroidales	Bacteroidaceae	Bacteroides	NA	17.1934	S7	Standard diet	SPF	Standard	D	1.23536	FatA	release	S	SD
1329	K00648	S7_contig_10335	Bacteria	Bacteroidetes	Bacteroidia	Bacteroidales	Tannerellaceae	Parabacteroides	Parabacteroides sp. CT06	27.1601	S7	Standard diet	SPF	Standard	D	1.43393	FabH	synthesis	S	SD
1330	K09458	S7_contig_22879	Bacteria	Bacteroidetes	Bacteroidia	Bacteroidales	Bacteroidaceae	Bacteroides	NA	18.0663	S7	Standard diet	SPF	Standard	D	1.25687	FabF	synthesis	S	SD
1331	K06076	S7_contig_125412	Bacteria	Bacteroidetes	Bacteroidia	Bacteroidales	Bacteroidaceae	Bacteroides	Bacteroides caecimuris	2.69164	S7	Standard diet	SPF	Standard	D	0.430017	FadL	uptake	S	SD
1332	K10804	S7_contig_2003	Bacteria	Bacteroidetes	Bacteroidia	Bacteroidales	Bacteroidaceae	Bacteroides	Bacteroides caecimuris	21.2646	S7	Standard diet	SPF	Standard	D	1.32766	TesA	release	S	SD
1333	K07030	S7_contig_91301	Bacteria	Firmicutes	Clostridia	Clostridiales	Oscillospiraceae	Oscillibacter	Oscillibacter valericigenes	3.41498	S7	Standard diet	SPF	Standard	D	0.533388	FakA	uptake	S	SD
1334	K00208	S7_contig_20857	Bacteria	Bacteroidetes	Bacteroidia	Bacteroidales	Bacteroidaceae	Bacteroides	NA	15.5737	S7	Standard diet	SPF	Standard	D	1.19239	FabI	synthesis	S	SD
1335	K01897	S7_contig_128410	Bacteria	Proteobacteria	other	NA	NA	NA	NA	2.36682	S7	Standard diet	SPF	Standard	D	0.374165	FadD	uptake	S	SD
1336	K02372	S7_contig_18475	Bacteria	Firmicutes	Bacilli	Bacillales	Bacillaceae	Lysinibacillus	Lysinibacillus fusiformis	14.9619	S7	Standard diet	SPF	Standard	D	1.17499	FabZ	synthesis	S	SD
1337	K06076	S7_contig_11113	Bacteria	Bacteroidetes	Bacteroidia	Bacteroidales	Tannerellaceae	Parabacteroides	Parabacteroides sp. CT06	29.9261	S7	Standard diet	SPF	Standard	D	1.47605	FadL	uptake	S	SD
1338	K01897	S7_contig_1036	Bacteria	Bacteroidetes	Bacteroidia	Bacteroidales	Bacteroidaceae	Bacteroides	NA	15.3389	S7	Standard diet	SPF	Standard	D	1.18579	FadD	uptake	S	SD
1339	K07030	S7_contig_23101	Bacteria	Firmicutes	other	NA	NA	NA	NA	9.48619	S7	Standard diet	SPF	Standard	D	0.977092	FakA	uptake	S	SD
1340	K10804	S7_contig_19735	Bacteria	Proteobacteria	Betaproteobacteria	Burkholderiales	NA	NA	Burkholderiales bacterium YL45	21.2094	S7	Standard diet	SPF	Standard	D	1.32653	TesA	release	S	SD
1341	K09458	S7_contig_2244	Bacteria	Proteobacteria	Gammaproteobacteria	Alteromonadales	Alteromonadaceae	Marinobacter	Marinobacter hydrocarbonoclasticus	10.055	S7	Standard diet	SPF	Standard	D	1.00238	FabF	synthesis	S	SD
1342	K00648	S7_contig_1780	Bacteria	Bacteroidetes	Bacteroidia	Bacteroidales	Tannerellaceae	Parabacteroides	Parabacteroides distasonis	30.7236	S7	Standard diet	SPF	Standard	D	1.48747	FabH	synthesis	S	SD
1343	K10804	S7_contig_3335	Bacteria	Bacteroidetes	Bacteroidia	Bacteroidales	Tannerellaceae	Parabacteroides	Parabacteroides distasonis	30.3349	S7	Standard diet	SPF	Standard	D	1.48194	TesA	release	S	SD
1344	K00208	S7_contig_3647	Bacteria	Bacteroidetes	Bacteroidia	Bacteroidales	NA	NA	NA	13.1535	S7	Standard diet	SPF	Standard	D	1.11904	FabI	synthesis	S	SD
1345	K01897	S7_contig_12436	Bacteria	Bacteroidetes	Bacteroidia	Bacteroidales	NA	NA	NA	18.0972	S7	Standard diet	SPF	Standard	D	1.25761	FadD	uptake	S	SD
1346	K10804	S7_contig_22490	Bacteria	Bacteroidetes	Bacteroidia	Bacteroidales	NA	NA	NA	12.8891	S7	Standard diet	SPF	Standard	D	1.11022	TesA	release	S	SD
1347	K06076	S7_contig_22901	Bacteria	Bacteroidetes	Bacteroidia	Bacteroidales	Bacteroidaceae	Bacteroides	NA	12.5975	S7	Standard diet	SPF	Standard	D	1.10028	FadL	uptake	S	SD
1348	K10782	S7_contig_3513	Bacteria	Firmicutes	Clostridia	Clostridiales	Ruminococcaceae	Ruminococcus	Ruminococcus champanellensis	9.44314	S7	Standard diet	SPF	Standard	D	0.975116	FatA	release	S	SD
1349	K00648	S7_contig_825	Bacteria	Bacteroidetes	Bacteroidia	Bacteroidales	Bacteroidaceae	Bacteroides	NA	9.17804	S7	Standard diet	SPF	Standard	D	0.96275	FabH	synthesis	S	SD
1350	K07030	S7_contig_139500	Bacteria	Firmicutes	Bacilli	Bacillales	Paenibacillaceae	Paenibacillus	Paenibacillus sp. RUD330	2.18855	S7	Standard diet	SPF	Standard	D	0.340156	FakA	uptake	S	SD
1351	K06076	S7_contig_24234	Bacteria	Bacteroidetes	Bacteroidia	Bacteroidales	Bacteroidaceae	Bacteroides	NA	12.6687	S7	Standard diet	SPF	Standard	D	1.10273	FadL	uptake	S	SD
1352	K07030	S7_contig_24102	Bacteria	Firmicutes	Clostridia	Clostridiales	NA	NA	NA	13.8333	S7	Standard diet	SPF	Standard	D	1.14093	FakA	uptake	S	SD
1353	K01897	S7_contig_414	Bacteria	Bacteroidetes	other	NA	NA	NA	NA	14.3384	S7	Standard diet	SPF	Standard	D	1.1565	FadD	uptake	S	SD
1354	K09458	S7_contig_5780	Bacteria	Bacteroidetes	Bacteroidia	Bacteroidales	Tannerellaceae	Parabacteroides	Parabacteroides sp. CT06	32.3389	S7	Standard diet	SPF	Standard	D	1.50972	FabF	synthesis	S	SD
1355	K01897	S7_contig_112170	Bacteria	Bacteroidetes	Bacteroidia	Bacteroidales	Bacteroidaceae	Bacteroides	Bacteroides caecimuris	26.4972	S7	Standard diet	SPF	Standard	D	1.4232	FadD	uptake	S	SD
1356	K01897	S7_contig_22235	Bacteria	Bacteroidetes	Bacteroidia	Bacteroidales	NA	NA	NA	73.8856	S7	Standard diet	SPF	Standard	D	1.86856	FadD	uptake	S	SD
1357	K09458	S7_contig_93839	Bacteria	Firmicutes	Bacilli	Lactobacillales	Lactobacillaceae	Lactobacillus	Lactobacillus murinus	3.51162	S7	Standard diet	SPF	Standard	D	0.545508	FabF	synthesis	S	SD
1358	K01897	S7_contig_1621	Bacteria	Bacteroidetes	Bacteroidia	Bacteroidales	Bacteroidaceae	Bacteroides	Bacteroides ovatus	8.56481	S7	Standard diet	SPF	Standard	D	0.932718	FadD	uptake	S	SD
1359	K09458	S7_contig_24453	Bacteria	Firmicutes	Bacilli	Lactobacillales	Lactobacillaceae	Lactobacillus	Lactobacillus reuteri	5.25165	S7	Standard diet	SPF	Standard	D	0.720296	FabF	synthesis	S	SD
1360	K00648	S7_contig_8213	Bacteria	Proteobacteria	other	NA	NA	NA	NA	39.4063	S7	Standard diet	SPF	Standard	D	1.59557	FabH	synthesis	S	SD
1361	K10804	S7_contig_17086	Bacteria	Bacteroidetes	Bacteroidia	Bacteroidales	Rikenellaceae	Mucinivorans	Mucinivorans hirudinis	23.4382	S7	Standard diet	SPF	Standard	D	1.36992	TesA	release	S	SD
1362	K06076	S7_contig_24162	Bacteria	Bacteroidetes	Bacteroidia	Bacteroidales	Muribaculaceae	Muribaculum	Muribaculum intestinale	11.0067	S7	Standard diet	SPF	Standard	D	1.04166	FadL	uptake	S	SD
1363	K09458	S7_contig_18790	Bacteria	Bacteroidetes	Bacteroidia	Bacteroidales	Muribaculaceae	Muribaculum	Muribaculum intestinale	22.3345	S7	Standard diet	SPF	Standard	D	1.34898	FabF	synthesis	S	SD
1364	K07030	S7_contig_51145	Bacteria	Firmicutes	Clostridia	Clostridiales	NA	NA	Clostridiales bacterium CCNA10	4.80448	S7	Standard diet	SPF	Standard	D	0.681646	FakA	uptake	S	SD
1365	K09458	S7_contig_18790	Bacteria	Bacteroidetes	Bacteroidia	Bacteroidales	Muribaculaceae	Muribaculum	Muribaculum intestinale	22.3345	S7	Standard diet	SPF	Standard	D	1.34898	FabF	synthesis	S	SD
1366	K02371	S7_contig_19315	Bacteria	Bacteroidetes	Bacteroidia	Bacteroidales	Rikenellaceae	Alistipes	NA	8.69724	S7	Standard diet	SPF	Standard	D	0.939381	FabK	synthesis	S	SD
1367	K06076	S7_contig_26256	Bacteria	Bacteroidetes	Bacteroidia	Bacteroidales	Bacteroidaceae	Bacteroides	NA	16.5841	S7	Standard diet	SPF	Standard	D	1.21969	FadL	uptake	S	SD
1368	K01897	S7_contig_34604	Bacteria	Proteobacteria	other	Desulfovibrionales	Desulfovibrionaceae	Desulfovibrio	Desulfovibrio alaskensis	4.05491	S7	Standard diet	SPF	Standard	D	0.607981	FadD	uptake	S	SD
1369	K00648	S7_contig_18557	Bacteria	Proteobacteria	Betaproteobacteria	Burkholderiales	Pectobacteriaceae	Brenneria	Burkholderiales bacterium YL45	18.9159	S7	Standard diet	SPF	Standard	D	1.27683	FabH	synthesis	S	SD
1370	K01897	S7_contig_20479	Bacteria	Proteobacteria	Betaproteobacteria	Burkholderiales	NA	NA	Burkholderiales bacterium YL45	20.0104	S7	Standard diet	SPF	Standard	D	1.30125	FadD	uptake	S	SD
1371	K06076	S7_contig_23857	Bacteria	Proteobacteria	Betaproteobacteria	Burkholderiales	NA	NA	Burkholderiales bacterium YL45	19.2516	S7	Standard diet	SPF	Standard	D	1.28447	FadL	uptake	S	SD
1372	K07030	S7_contig_19585	Bacteria	Firmicutes	Clostridia	Clostridiales	Lachnospiraceae	NA	NA	7.11431	S7	Standard diet	SPF	Standard	D	0.852133	FakA	uptake	S	SD
1373	K00648	S7_contig_60267	Bacteria	Bacteroidetes	Bacteroidia	Bacteroidales	Bacteroidaceae	Bacteroides	Bacteroides caecimuris	4.91697	S7	Standard diet	SPF	Standard	D	0.691698	FabH	synthesis	S	SD
1374	K07030	S7_contig_15840	Bacteria	Firmicutes	Bacilli	Lactobacillales	Lactobacillaceae	Lactobacillus	Lactobacillus reuteri	4.27711	S7	Standard diet	SPF	Standard	D	0.63115	FakA	uptake	S	SD
1375	K07030	S7_contig_139697	Bacteria	Firmicutes	Clostridia	Clostridiales	Oscillospiraceae	Oscillibacter	Oscillibacter sp. PEA192	6.9179	S7	Standard diet	SPF	Standard	D	0.839974	FakA	uptake	S	SD
1376	K02372	S7_contig_18790	Bacteria	Bacteroidetes	Bacteroidia	Bacteroidales	Muribaculaceae	Muribaculum	Muribaculum intestinale	22.3345	S7	Standard diet	SPF	Standard	D	1.34898	FabZ	synthesis	S	SD
1377	K00648	S7_contig_21498	Bacteria	Bacteroidetes	Bacteroidia	Bacteroidales	Bacteroidaceae	Bacteroides	NA	14.5136	S7	Standard diet	SPF	Standard	D	1.16177	FabH	synthesis	S	SD
1378	K09458	S7_contig_107396	Bacteria	Proteobacteria	other	Desulfovibrionales	Desulfovibrionaceae	Desulfovibrio	Desulfovibrio vulgaris	4.24223	S7	Standard diet	SPF	Standard	D	0.627594	FabF	synthesis	S	SD
1379	K00645	S7_contig_94200	Bacteria	Bacteroidetes	Bacteroidia	Bacteroidales	Rikenellaceae	Alistipes	Alistipes shahii	6.86865	S7	Standard diet	SPF	Standard	D	0.836871	FabD	synthesis	S	SD
1380	K06076	S7_contig_25050	Bacteria	Bacteroidetes	Bacteroidia	Bacteroidales	Muribaculaceae	Muribaculum	Muribaculum intestinale	10.4521	S7	Standard diet	SPF	Standard	D	1.0192	FadL	uptake	S	SD
1381	K10804	S7_contig_21056	Bacteria	Proteobacteria	Betaproteobacteria	Burkholderiales	Burkholderiaceae	Paraburkholderia	Paraburkholderia caribensis	18.064	S7	Standard diet	SPF	Standard	D	1.25681	TesA	release	S	SD
1382	K01897	S7_contig_25912	Bacteria	Proteobacteria	Betaproteobacteria	Burkholderiales	NA	NA	Burkholderiales bacterium YL45	16.8249	S7	Standard diet	SPF	Standard	D	1.22595	FadD	uptake	S	SD
1383	K01897	S7_contig_7224	Bacteria	Bacteroidetes	Bacteroidia	Bacteroidales	Tannerellaceae	Parabacteroides	Parabacteroides sp. CT06	30.3127	S7	Standard diet	SPF	Standard	D	1.48163	FadD	uptake	S	SD
1384	K10804	S7_contig_13335	Bacteria	Bacteroidetes	Bacteroidia	Bacteroidales	Tannerellaceae	Parabacteroides	Parabacteroides sp. CT06	25.4725	S7	Standard diet	SPF	Standard	D	1.40607	TesA	release	S	SD
1385	K09458	S7_contig_23412	Bacteria	Bacteroidetes	Bacteroidia	Bacteroidales	Muribaculaceae	Muribaculum	Muribaculum intestinale	9.92489	S7	Standard diet	SPF	Standard	D	0.996726	FabF	synthesis	S	SD
1386	K01897	S7_contig_1426	Bacteria	Bacteroidetes	Bacteroidia	Bacteroidales	Bacteroidaceae	Bacteroides	Bacteroides caecimuris	3.90516	S7	Standard diet	SPF	Standard	D	0.591639	FadD	uptake	S	SD
1387	K09458	S7_contig_25287	Bacteria	Bacteroidetes	Bacteroidia	Bacteroidales	Rikenellaceae	Mucinivorans	Mucinivorans hirudinis	8.61588	S7	Standard diet	SPF	Standard	D	0.9353	FabF	synthesis	S	SD
1388	K01897	S7_contig_134155	Bacteria	Proteobacteria	other	Sphingomonadales	Sphingomonadaceae	Sphingopyxis	Sphingopyxis fribergensis	3.41053	S7	Standard diet	SPF	Standard	D	0.532822	FadD	uptake	S	SD
1389	K10804	S7_contig_15925	Bacteria	Firmicutes	Bacilli	Lactobacillales	Lactobacillaceae	Lactobacillus	Lactobacillus johnsonii	10.2025	S7	Standard diet	SPF	Standard	D	1.00871	TesA	release	S	SD
1390	K07030	S7_contig_136353	Bacteria	Firmicutes	Clostridia	Clostridiales	Oscillospiraceae	Oscillibacter	Oscillibacter valericigenes	5.38492	S7	Standard diet	SPF	Standard	D	0.731179	FakA	uptake	S	SD
1391	K10804	S7_contig_26489	Bacteria	Actinobacteria	other	NA	NA	NA	NA	14.746	S7	Standard diet	SPF	Standard	D	1.16867	TesA	release	S	SD
1392	K00648	S7_contig_18435	Bacteria	Bacteroidetes	other	Flavobacteriales	Flavobacteriaceae	Formosa	Formosa sp. Hel1_33_131	26.5394	S7	Standard diet	SPF	Standard	D	1.42389	FabH	synthesis	S	SD
1393	K00648	S7_contig_26543	Bacteria	Bacteroidetes	Bacteroidia	Bacteroidales	Muribaculaceae	Muribaculum	Muribaculum intestinale	7.19759	S7	Standard diet	SPF	Standard	D	0.857187	FabH	synthesis	S	SD
1394	K01897	S7_contig_14880	Bacteria	Actinobacteria	other	Bifidobacteriales	Bifidobacteriaceae	Bifidobacterium	Bifidobacterium animalis	10.1232	S7	Standard diet	SPF	Standard	D	1.00532	FadD	uptake	S	SD
1395	K00648	S7_contig_14342	Bacteria	Proteobacteria	other	Campylobacterales	Helicobacteraceae	Helicobacter	Helicobacter felis	3.48224	S7	Standard diet	SPF	Standard	D	0.541859	FabH	synthesis	S	SD
1396	K02371	S7_contig_88290	Bacteria	Firmicutes	Bacilli	Lactobacillales	Carnobacteriaceae	NA	NA	4.48679	S7	Standard diet	SPF	Standard	D	0.651936	FabK	synthesis	S	SD
1397	K07030	S7_contig_90260	Bacteria	Firmicutes	Bacilli	Lactobacillales	Lactobacillaceae	Lactobacillus	Lactobacillus murinus	4.13573	S7	Standard diet	SPF	Standard	D	0.616552	FakA	uptake	S	SD
1398	K01897	S7_contig_19251	Bacteria	Bacteroidetes	Bacteroidia	Bacteroidales	Muribaculaceae	Muribaculum	Muribaculum intestinale	10.6912	S7	Standard diet	SPF	Standard	D	1.02903	FadD	uptake	S	SD
1399	K00208	S7_contig_146063	Bacteria	Bacteroidetes	Bacteroidia	Bacteroidales	Bacteroidaceae	Bacteroides	Bacteroides cellulosilyticus	3.98191	S7	Standard diet	SPF	Standard	D	0.600091	FabI	synthesis	S	SD
1400	K00648	S7_contig_2169	Bacteria	Bacteroidetes	Bacteroidia	Bacteroidales	Tannerellaceae	Parabacteroides	Parabacteroides sp. CT06	23.5255	S7	Standard diet	SPF	Standard	D	1.37154	FabH	synthesis	S	SD
1401	K10804	S7_contig_18681	Bacteria	Bacteroidetes	Bacteroidia	Bacteroidales	Bacteroidaceae	Bacteroides	NA	19.2046	S7	Standard diet	SPF	Standard	D	1.28341	TesA	release	S	SD
1402	K01897	S7_contig_19990	Bacteria	Actinobacteria	other	Bifidobacteriales	Bifidobacteriaceae	Bifidobacterium	Bifidobacterium animalis	7.56753	S7	Standard diet	SPF	Standard	D	0.878954	FadD	uptake	S	SD
1403	K09458	S7_contig_21405	Bacteria	Proteobacteria	Gammaproteobacteria	Enterobacterales	Yersiniaceae	Serratia	NA	14.587	S7	Standard diet	SPF	Standard	D	1.16397	FabF	synthesis	S	SD
1404	K10804	S7_contig_22948	Bacteria	Bacteroidetes	Bacteroidia	Bacteroidales	Muribaculaceae	Muribaculum	Muribaculum intestinale	7.70133	S7	Standard diet	SPF	Standard	D	0.886566	TesA	release	S	SD
1405	K00648	S7_contig_4570	Bacteria	Firmicutes	other	NA	NA	NA	NA	10.6849	S7	Standard diet	SPF	Standard	D	1.02877	FabH	synthesis	S	SD
1406	K06076	S7_contig_19913	Bacteria	Bacteroidetes	Bacteroidia	Bacteroidales	Bacteroidaceae	Bacteroides	Bacteroides caecimuris	13.081	S7	Standard diet	SPF	Standard	D	1.11664	FadL	uptake	S	SD
1407	K01897	S7_contig_5923	Bacteria	Bacteroidetes	Bacteroidia	Bacteroidales	Prevotellaceae	Prevotella	Prevotella denticola	6.38575	S7	Standard diet	SPF	Standard	D	0.805212	FadD	uptake	S	SD
1408	K06076	S7_contig_168230	Bacteria	Bacteroidetes	Bacteroidia	Bacteroidales	Rikenellaceae	Alistipes	Alistipes shahii	4.58022	S7	Standard diet	SPF	Standard	D	0.660886	FadL	uptake	S	SD
1409	K01897	S7_contig_110330	Bacteria	Bacteroidetes	Bacteroidia	Bacteroidales	Bacteroidaceae	Bacteroides	Bacteroides caecimuris	5.19815	S7	Standard diet	SPF	Standard	D	0.715849	FadD	uptake	S	SD
1410	K06076	S7_contig_18845	Bacteria	Bacteroidetes	Bacteroidia	Bacteroidales	Tannerellaceae	Parabacteroides	NA	27.1535	S7	Standard diet	SPF	Standard	D	1.43383	FadL	uptake	S	SD
1411	K02372	S7_contig_23090	Bacteria	Firmicutes	Clostridia	Clostridiales	Lachnospiraceae	Lachnoclostridium	Lachnoclostridium sp. YL32	26.4689	S7	Standard diet	SPF	Standard	D	1.42274	FabZ	synthesis	S	SD
1412	K00648	S7_contig_25624	Bacteria	Bacteroidetes	Bacteroidia	Bacteroidales	Bacteroidaceae	Bacteroides	Bacteroides caecimuris	12.281	S7	Standard diet	SPF	Standard	D	1.08923	FabH	synthesis	S	SD
1413	K06076	S7_contig_19586	Bacteria	Bacteroidetes	Bacteroidia	Bacteroidales	Bacteroidaceae	Bacteroides	Bacteroides caecimuris	13.3565	S7	Standard diet	SPF	Standard	D	1.12569	FadL	uptake	S	SD
1414	K06076	S7_contig_16668	Bacteria	Bacteroidetes	other	NA	NA	NA	NA	47.6843	S7	Standard diet	SPF	Standard	D	1.67838	FadL	uptake	S	SD
1415	K00648	S7_contig_103679	Bacteria	Bacteroidetes	other	NA	NA	NA	NA	6.24819	S7	Standard diet	SPF	Standard	D	0.795754	FabH	synthesis	S	SD
1416	K07030	S7_contig_87724	Bacteria	Firmicutes	Clostridia	Clostridiales	NA	NA	Clostridiales bacterium CCNA10	7.90741	S7	Standard diet	SPF	Standard	D	0.898034	FakA	uptake	S	SD
1417	K01897	S7_contig_21546	Bacteria	Bacteroidetes	Bacteroidia	Bacteroidales	Bacteroidaceae	Bacteroides	NA	13.8709	S7	Standard diet	SPF	Standard	D	1.1421	FadD	uptake	S	SD
1418	K10781	S7_contig_9491	Bacteria	Bacteroidetes	other	NA	NA	NA	NA	13.617	S7	Standard diet	SPF	Standard	D	1.13408	FatB	release	S	SD
1419	K06076	S7_contig_20290	Bacteria	Bacteroidetes	Bacteroidia	Bacteroidales	Tannerellaceae	Parabacteroides	Parabacteroides sp. CT06	25.9662	S7	Standard diet	SPF	Standard	D	1.41441	FadL	uptake	S	SD
1420	K09458	S7_contig_112603	Bacteria	Proteobacteria	Gammaproteobacteria	Xanthomonadales	Xanthomonadaceae	Xanthomonas	Xanthomonas phaseoli	4.50661	S7	Standard diet	SPF	Standard	D	0.65385	FabF	synthesis	S	SD
1421	K07030	S7_contig_101626	Bacteria	Firmicutes	Bacilli	Lactobacillales	Lactobacillaceae	Lactobacillus	Lactobacillus reuteri	3.93769	S7	Standard diet	SPF	Standard	D	0.595242	FakA	uptake	S	SD
1422	K00208	S7_contig_7528	Bacteria	Bacteroidetes	Bacteroidia	Bacteroidales	Muribaculaceae	Muribaculum	Muribaculum intestinale	7.35441	S7	Standard diet	SPF	Standard	D	0.866548	FabI	synthesis	S	SD
1423	K06076	S7_contig_19154	Bacteria	Proteobacteria	other	NA	NA	NA	NA	10.326	S7	Standard diet	SPF	Standard	D	1.01393	FadL	uptake	S	SD
1424	K06076	S7_contig_47184	Bacteria	Bacteroidetes	Bacteroidia	Bacteroidales	Bacteroidaceae	Bacteroides	Bacteroides caecimuris	2.9669	S7	Standard diet	SPF	Standard	D	0.472303	FadL	uptake	S	SD
1425	K10804	S7_contig_127314	Bacteria	Proteobacteria	Betaproteobacteria	Burkholderiales	NA	Thiomonas	Thiomonas sp. X19	4.64422	S7	Standard diet	SPF	Standard	D	0.666913	TesA	release	S	SD
1426	K10782	S7_contig_15570	Bacteria	Firmicutes	other	NA	NA	NA	NA	9.09958	S7	Standard diet	SPF	Standard	D	0.959021	FatA	release	S	SD
1427	K00647	S7_contig_22879	Bacteria	Bacteroidetes	Bacteroidia	Bacteroidales	Bacteroidaceae	Bacteroides	NA	18.0663	S7	Standard diet	SPF	Standard	D	1.25687	FabB	synthesis	S	SD
1428	K01897	S7_contig_26127	Bacteria	Bacteroidetes	Bacteroidia	Bacteroidales	Prevotellaceae	Prevotella	Prevotella denticola	5.45628	S7	Standard diet	SPF	Standard	D	0.736897	FadD	uptake	S	SD
1429	K09458	S7_contig_22879	Bacteria	Bacteroidetes	Bacteroidia	Bacteroidales	Bacteroidaceae	Bacteroides	NA	18.0663	S7	Standard diet	SPF	Standard	D	1.25687	FabF	synthesis	S	SD
1430	K10804	S7_contig_21492	Bacteria	Bacteroidetes	Bacteroidia	Bacteroidales	Muribaculaceae	Muribaculum	Muribaculum intestinale	7.8331	S7	Standard diet	SPF	Standard	D	0.893934	TesA	release	S	SD
1431	K06076	S7_contig_133144	Bacteria	Bacteroidetes	Bacteroidia	Bacteroidales	Rikenellaceae	Alistipes	Alistipes shahii	3.32808	S7	Standard diet	SPF	Standard	D	0.522194	FadL	uptake	S	SD
1432	K01897	S7_contig_8113	Bacteria	Bacteroidetes	Bacteroidia	Bacteroidales	Bacteroidaceae	Bacteroides	NA	73.7579	S7	Standard diet	SPF	Standard	D	1.86781	FadD	uptake	S	SD
1433	K00645	S7_contig_2663	Bacteria	Bacteroidetes	Bacteroidia	Bacteroidales	Muribaculaceae	Muribaculum	Muribaculum intestinale	6.31055	S7	Standard diet	SPF	Standard	D	0.800067	FabD	synthesis	S	SD
1434	K02371	S7_contig_62506	Bacteria	Firmicutes	other	Erysipelotrichales	Erysipelotrichaceae	Turicibacter	Turicibacter sp. H121	3.37268	S7	Standard diet	SPF	Standard	D	0.527975	FabK	synthesis	S	SD
1435	K01897	S7_contig_24486	Bacteria	Proteobacteria	Gammaproteobacteria	Oceanospirillales	Alcanivoracaceae	Alcanivorax	Alcanivorax xenomutans	35.0343	S7	Standard diet	SPF	Standard	D	1.54449	FadD	uptake	S	SD
1436	K06076	S8_contig_10349	Bacteria	Bacteroidetes	Bacteroidia	Bacteroidales	Muribaculaceae	Muribaculum	Muribaculum intestinale	3.11357	S8	Standard diet	SPF	Standard	D	0.493259	FadL	uptake	S	SD
1437	K00208	S8_contig_3669	Bacteria	Bacteroidetes	Bacteroidia	Bacteroidales	Muribaculaceae	Muribaculum	Muribaculum intestinale	22.6155	S8	Standard diet	SPF	Standard	D	1.35441	FabI	synthesis	S	SD
1438	K01897	S8_contig_12039	Bacteria	Bacteroidetes	Bacteroidia	Bacteroidales	Bacteroidaceae	Bacteroides	Bacteroides thetaiotaomicron	11.5478	S8	Standard diet	SPF	Standard	D	1.0625	FadD	uptake	S	SD
1439	K09458	S8_contig_20224	Bacteria	Bacteroidetes	Bacteroidia	Bacteroidales	NA	NA	NA	7.8805	S8	Standard diet	SPF	Standard	D	0.896554	FabF	synthesis	S	SD
1440	K01897	S8_contig_313	Bacteria	Bacteroidetes	Bacteroidia	Bacteroidales	Bacteroidaceae	Bacteroides	Bacteroides thetaiotaomicron	10.5208	S8	Standard diet	SPF	Standard	D	1.02205	FadD	uptake	S	SD
1441	K00208	S8_contig_84596	Bacteria	Bacteroidetes	Bacteroidia	Bacteroidales	Rikenellaceae	Alistipes	NA	5.88921	S8	Standard diet	SPF	Standard	D	0.770057	FabI	synthesis	S	SD
1442	K06076	S8_contig_20621	Bacteria	Bacteroidetes	Bacteroidia	Bacteroidales	Bacteroidaceae	Bacteroides	Bacteroides vulgatus	11.2445	S8	Standard diet	SPF	Standard	D	1.05094	FadL	uptake	S	SD
1443	K06076	S8_contig_16705	Bacteria	Actinobacteria	other	Pseudonocardiales	Pseudonocardiaceae	Amycolatopsis	Amycolatopsis sp. AA4	12.5171	S8	Standard diet	SPF	Standard	D	1.0975	FadL	uptake	S	SD
1444	K01897	S8_contig_289	Bacteria	Bacteroidetes	Bacteroidia	Bacteroidales	Tannerellaceae	Parabacteroides	NA	6.71348	S8	Standard diet	SPF	Standard	D	0.826948	FadD	uptake	S	SD
1445	K00208	S8_contig_21070	Bacteria	Bacteroidetes	Bacteroidia	Bacteroidales	Tannerellaceae	Parabacteroides	NA	9.32788	S8	Standard diet	SPF	Standard	D	0.969783	FabI	synthesis	S	SD
1446	K06076	S8_contig_69473	Bacteria	Proteobacteria	Gammaproteobacteria	Pseudomonadales	Pseudomonadaceae	Pseudomonas	NA	7.14117	S8	Standard diet	SPF	Standard	D	0.853769	FadL	uptake	S	SD
1447	K10804	S8_contig_781	Bacteria	Bacteroidetes	Bacteroidia	Bacteroidales	Bacteroidaceae	Bacteroides	Bacteroides vulgatus	8.52927	S8	Standard diet	SPF	Standard	D	0.930912	TesA	release	S	SD
1448	K10782	S8_contig_14438	Bacteria	Bacteroidetes	Bacteroidia	Bacteroidales	Bacteroidaceae	Bacteroides	Bacteroides vulgatus	7.7341	S8	Standard diet	SPF	Standard	D	0.88841	FatA	release	S	SD
1449	K09458	S8_contig_17739	Bacteria	Bacteroidetes	Bacteroidia	Bacteroidales	Bacteroidaceae	Bacteroides	NA	9.28856	S8	Standard diet	SPF	Standard	D	0.967948	FabF	synthesis	S	SD
1450	K06076	S8_contig_60	Bacteria	Bacteroidetes	Bacteroidia	Bacteroidales	Bacteroidaceae	Bacteroides	Bacteroides vulgatus	6.95957	S8	Standard diet	SPF	Standard	D	0.842582	FadL	uptake	S	SD
1451	K00645	S8_contig_74866	Bacteria	Bacteroidetes	Bacteroidia	Bacteroidales	Rikenellaceae	Alistipes	Alistipes shahii	9.52428	S8	Standard diet	SPF	Standard	D	0.978832	FabD	synthesis	S	SD
1452	K00648	S8_contig_88086	Bacteria	Verrucomicrobia	other	Opitutales	Opitutaceae	NA	Opitutaceae bacterium TAV5	8.91075	S8	Standard diet	SPF	Standard	D	0.949914	FabH	synthesis	S	SD
1453	K01897	S8_contig_45880	Bacteria	Bacteroidetes	Bacteroidia	Bacteroidales	Tannerellaceae	Parabacteroides	Parabacteroides sp. CT06	4.73877	S8	Standard diet	SPF	Standard	D	0.675666	FadD	uptake	S	SD
1454	K01897	S8_contig_2981	Bacteria	Bacteroidetes	Bacteroidia	Bacteroidales	Tannerellaceae	Parabacteroides	NA	8.90401	S8	Standard diet	SPF	Standard	D	0.949586	FadD	uptake	S	SD
1455	K02372	S8_contig_3003	Bacteria	Bacteroidetes	Bacteroidia	Bacteroidales	Bacteroidaceae	Bacteroides	Bacteroides vulgatus	10.8103	S8	Standard diet	SPF	Standard	D	1.03384	FabZ	synthesis	S	SD
1456	K01897	S8_contig_24596	Bacteria	Bacteroidetes	Bacteroidia	Bacteroidales	Rikenellaceae	Alistipes	Alistipes shahii	8.65187	S8	Standard diet	SPF	Standard	D	0.93711	FadD	uptake	S	SD
1457	K06076	S8_contig_90475	Bacteria	Bacteroidetes	Bacteroidia	Bacteroidales	Bacteroidaceae	Bacteroides	Bacteroides vulgatus	5.53523	S8	Standard diet	SPF	Standard	D	0.743136	FadL	uptake	S	SD
1458	K06076	S8_contig_7668	Bacteria	Bacteroidetes	Bacteroidia	Bacteroidales	Muribaculaceae	Muribaculum	Muribaculum intestinale	26.4982	S8	Standard diet	SPF	Standard	D	1.42322	FadL	uptake	S	SD
1459	K06076	S8_contig_82773	Bacteria	Bacteroidetes	Bacteroidia	Bacteroidales	Tannerellaceae	Parabacteroides	Parabacteroides distasonis	8.63	S8	Standard diet	SPF	Standard	D	0.936011	FadL	uptake	S	SD
1460	K02371	S8_contig_23566	Bacteria	Bacteroidetes	Bacteroidia	Bacteroidales	Rikenellaceae	Alistipes	Alistipes finegoldii	1	S8	Standard diet	SPF	Standard	D	0	FabK	synthesis	S	SD
1461	K10804	S8_contig_15697	Bacteria	Bacteroidetes	Bacteroidia	Bacteroidales	Bacteroidaceae	Bacteroides	NA	12.4294	S8	Standard diet	SPF	Standard	D	1.09445	TesA	release	S	SD
1462	K09458	S8_contig_47607	Bacteria	Bacteroidetes	Bacteroidia	Bacteroidales	Rikenellaceae	Alistipes	Alistipes finegoldii	9.74971	S8	Standard diet	SPF	Standard	D	0.988992	FabF	synthesis	S	SD
1463	K10782	S8_contig_4002	Bacteria	Bacteroidetes	Bacteroidia	Bacteroidales	Muribaculaceae	Muribaculum	Muribaculum intestinale	27.1029	S8	Standard diet	SPF	Standard	D	1.43302	FatA	release	S	SD
1464	K06076	S8_contig_14016	Bacteria	Bacteroidetes	Bacteroidia	Bacteroidales	Rikenellaceae	Alistipes	Alistipes shahii	13.0494	S8	Standard diet	SPF	Standard	D	1.11559	FadL	uptake	S	SD
1465	K06076	S8_contig_47705	Bacteria	Bacteroidetes	Bacteroidia	Bacteroidales	Tannerellaceae	Parabacteroides	Parabacteroides distasonis	9.09677	S8	Standard diet	SPF	Standard	D	0.958887	FadL	uptake	S	SD
1466	K09458	S8_contig_19644	Bacteria	Bacteroidetes	Bacteroidia	Bacteroidales	Muribaculaceae	Muribaculum	Muribaculum intestinale	20.8823	S8	Standard diet	SPF	Standard	D	1.31978	FabF	synthesis	S	SD
1467	K10804	S8_contig_3869	Bacteria	Proteobacteria	other	Rhizobiales	Rhizobiaceae	NA	NA	11.2157	S8	Standard diet	SPF	Standard	D	1.04983	TesA	release	S	SD
1468	K06076	S8_contig_19486	Bacteria	Bacteroidetes	Bacteroidia	Bacteroidales	Bacteroidaceae	Bacteroides	Bacteroides caecimuris	6.11622	S8	Standard diet	SPF	Standard	D	0.786483	FadL	uptake	S	SD
1469	K06076	S8_contig_16302	Bacteria	Bacteroidetes	Bacteroidia	Bacteroidales	Bacteroidaceae	Bacteroides	Bacteroides caecimuris	10.6444	S8	Standard diet	SPF	Standard	D	1.02712	FadL	uptake	S	SD
1470	K09458	S8_contig_19900	Bacteria	Bacteroidetes	Bacteroidia	Bacteroidales	Bacteroidaceae	Bacteroides	Bacteroides vulgatus	13.8311	S8	Standard diet	SPF	Standard	D	1.14086	FabF	synthesis	S	SD
1471	K01897	S8_contig_14078	Bacteria	Bacteroidetes	other	NA	NA	NA	NA	20.3214	S8	Standard diet	SPF	Standard	D	1.30795	FadD	uptake	S	SD
1472	K06076	S8_contig_18154	Bacteria	Bacteroidetes	Bacteroidia	Bacteroidales	Bacteroidaceae	Bacteroides	Bacteroides caecimuris	11.0856	S8	Standard diet	SPF	Standard	D	1.04476	FadL	uptake	S	SD
1473	K00208	S8_contig_105173	Bacteria	Bacteroidetes	other	Cytophagales	Hymenobacteraceae	Pontibacter	Pontibacter actiniarum	3.36402	S8	Standard diet	SPF	Standard	D	0.526859	FabI	synthesis	S	SD
1474	K01897	S8_contig_98784	Bacteria	Bacteroidetes	Bacteroidia	Bacteroidales	Rikenellaceae	Alistipes	NA	11.2802	S8	Standard diet	SPF	Standard	D	1.05232	FadD	uptake	S	SD
1475	K00645	S8_contig_22157	Bacteria	Bacteroidetes	Bacteroidia	Bacteroidales	Tannerellaceae	Parabacteroides	NA	6.36163	S8	Standard diet	SPF	Standard	D	0.803568	FabD	synthesis	S	SD
1476	K06076	S8_contig_3416	Bacteria	Bacteroidetes	Bacteroidia	Bacteroidales	Bacteroidaceae	Bacteroides	Bacteroides vulgatus	6.90604	S8	Standard diet	SPF	Standard	D	0.839229	FadL	uptake	S	SD
1477	K00648	S8_contig_10069	Bacteria	Bacteroidetes	other	NA	NA	NA	NA	301.141	S8	Standard diet	SPF	Standard	D	2.47877	FabH	synthesis	S	SD
1478	K00648	S8_contig_1557	Bacteria	Verrucomicrobia	Verrucomicrobiae	Verrucomicrobiales	Akkermansiaceae	Akkermansia	Akkermansia muciniphila	5.03157	S8	Standard diet	SPF	Standard	D	0.701704	FabH	synthesis	S	SD
1479	K01897	S8_contig_1153	Bacteria	Bacteroidetes	Bacteroidia	Bacteroidales	Bacteroidaceae	Bacteroides	Bacteroides vulgatus	5.98045	S8	Standard diet	SPF	Standard	D	0.776734	FadD	uptake	S	SD
1480	K01897	S8_contig_17315	Bacteria	Bacteroidetes	Bacteroidia	Bacteroidales	Bacteroidaceae	Bacteroides	NA	8.34043	S8	Standard diet	SPF	Standard	D	0.921188	FadD	uptake	S	SD
1481	K00648	S8_contig_17405	Bacteria	Chlorobi	other	Chlorobiales	Chlorobiaceae	Chloroherpeton	Chloroherpeton thalassium	16.5654	S8	Standard diet	SPF	Standard	D	1.2192	FabH	synthesis	S	SD
1482	K06076	S8_contig_49778	Bacteria	Proteobacteria	other	Desulfovibrionales	Desulfovibrionaceae	Desulfovibrio	Desulfovibrio piger	2.38532	S8	Standard diet	SPF	Standard	D	0.377547	FadL	uptake	S	SD
1483	K07030	S8_contig_102319	Bacteria	Firmicutes	Bacilli	Bacillales	Paenibacillaceae	Paenibacillus	Paenibacillus sp. RUD330	5.72676	S8	Standard diet	SPF	Standard	D	0.757909	FakA	uptake	S	SD
1484	K01897	S8_contig_41224	Bacteria	Bacteroidetes	Bacteroidia	Bacteroidales	Rikenellaceae	Alistipes	Alistipes shahii	5.08974	S8	Standard diet	SPF	Standard	D	0.706696	FadD	uptake	S	SD
1485	K01897	S8_contig_15061	Bacteria	Bacteroidetes	Bacteroidia	Bacteroidales	Bacteroidaceae	Bacteroides	Bacteroides vulgatus	9.50633	S8	Standard diet	SPF	Standard	D	0.978013	FadD	uptake	S	SD
1486	K01897	S8_contig_3527	Bacteria	Bacteroidetes	Bacteroidia	Bacteroidales	Rikenellaceae	Alistipes	Alistipes finegoldii	7.83468	S8	Standard diet	SPF	Standard	D	0.894021	FadD	uptake	S	SD
1487	K00208	S8_contig_10879	Bacteria	Proteobacteria	Gammaproteobacteria	Enterobacterales	Budviciaceae	Leminorella	Leminorella richardii	15.3959	S8	Standard diet	SPF	Standard	D	1.1874	FabI	synthesis	S	SD
1488	K09458	S8_contig_78943	Bacteria	Verrucomicrobia	Verrucomicrobiae	Verrucomicrobiales	Akkermansiaceae	Akkermansia	Akkermansia muciniphila	4.25731	S8	Standard diet	SPF	Standard	D	0.629135	FabF	synthesis	S	SD
1489	K10804	S8_contig_19177	Bacteria	Bacteroidetes	Bacteroidia	Bacteroidales	Bacteroidaceae	Bacteroides	NA	11.1877	S8	Standard diet	SPF	Standard	D	1.04874	TesA	release	S	SD
1490	K01897	S8_contig_16422	Bacteria	Bacteroidetes	Bacteroidia	Bacteroidales	Muribaculaceae	Muribaculum	Muribaculum intestinale	22.6593	S8	Standard diet	SPF	Standard	D	1.35525	FadD	uptake	S	SD
1491	K06076	S8_contig_22444	Bacteria	Proteobacteria	other	NA	NA	NA	NA	14.2253	S8	Standard diet	SPF	Standard	D	1.15306	FadL	uptake	S	SD
1492	K10804	S8_contig_11170	Bacteria	Bacteroidetes	Bacteroidia	Bacteroidales	Tannerellaceae	Tannerella	Tannerella forsythia	7.2531	S8	Standard diet	SPF	Standard	D	0.860524	TesA	release	S	SD
1493	K00648	S8_contig_45747	Bacteria	Bacteroidetes	Bacteroidia	Bacteroidales	Rikenellaceae	Alistipes	Alistipes finegoldii	6.91129	S8	Standard diet	SPF	Standard	D	0.839559	FabH	synthesis	S	SD
1494	K00647	S8_contig_7047	Bacteria	Bacteroidetes	Bacteroidia	Bacteroidales	Muribaculaceae	Muribaculum	Muribaculum intestinale	13.1991	S8	Standard diet	SPF	Standard	D	1.12054	FabB	synthesis	S	SD
1495	K00648	S8_contig_22283	Bacteria	Bacteroidetes	Bacteroidia	Bacteroidales	Tannerellaceae	Parabacteroides	NA	7.45257	S8	Standard diet	SPF	Standard	D	0.872306	FabH	synthesis	S	SD
1496	K06076	S8_contig_7713	Bacteria	Proteobacteria	Betaproteobacteria	Nitrosomonadales	Nitrosomonadaceae	Nitrosomonas	Nitrosomonas communis	11.8393	S8	Standard diet	SPF	Standard	D	1.07333	FadL	uptake	S	SD
1497	K00648	S8_contig_5956	Bacteria	Bacteroidetes	Bacteroidia	Bacteroidales	Bacteroidaceae	Bacteroides	Bacteroides vulgatus	7.23733	S8	Standard diet	SPF	Standard	D	0.859578	FabH	synthesis	S	SD
1498	K00647	S8_contig_17349	Bacteria	Bacteroidetes	Bacteroidia	Bacteroidales	Muribaculaceae	Muribaculum	Muribaculum intestinale	17.1669	S8	Standard diet	SPF	Standard	D	1.23469	FabB	synthesis	S	SD
1499	K06076	S8_contig_21456	Bacteria	Bacteroidetes	Bacteroidia	Bacteroidales	Muribaculaceae	Muribaculum	Muribaculum intestinale	20.2656	S8	Standard diet	SPF	Standard	D	1.30676	FadL	uptake	S	SD
1500	K06076	S8_contig_10801	Bacteria	Bacteroidetes	Bacteroidia	Bacteroidales	Rikenellaceae	Mucinivorans	Mucinivorans hirudinis	5.47345	S8	Standard diet	SPF	Standard	D	0.738261	FadL	uptake	S	SD
1501	K01897	S8_contig_108661	Bacteria	Bacteroidetes	Bacteroidia	Bacteroidales	Tannerellaceae	Parabacteroides	Parabacteroides sp. CT06	6.89382	S8	Standard diet	SPF	Standard	D	0.83846	FadD	uptake	S	SD
1502	K01897	S8_contig_89867	Bacteria	Bacteroidetes	Bacteroidia	Bacteroidales	Bacteroidaceae	Bacteroides	NA	4.21445	S8	Standard diet	SPF	Standard	D	0.624741	FadD	uptake	S	SD
1503	K00648	S8_contig_70695	Bacteria	Bacteroidetes	Bacteroidia	Bacteroidales	Bacteroidaceae	Bacteroides	Bacteroides thetaiotaomicron	3.21324	S8	Standard diet	SPF	Standard	D	0.506943	FabH	synthesis	S	SD
1504	K09458	S8_contig_14648	Bacteria	Bacteroidetes	Bacteroidia	Bacteroidales	Bacteroidaceae	Bacteroides	Bacteroides ovatus	11.4057	S8	Standard diet	SPF	Standard	D	1.05712	FabF	synthesis	S	SD
1505	K01897	S8_contig_100681	Bacteria	Bacteroidetes	Bacteroidia	Bacteroidales	Bacteroidaceae	Bacteroides	Bacteroides zoogleoformans	5.02178	S8	Standard diet	SPF	Standard	D	0.700858	FadD	uptake	S	SD
1506	K00645	S8_contig_69234	Bacteria	Bacteroidetes	Bacteroidia	Bacteroidales	Rikenellaceae	Alistipes	NA	10.011	S8	Standard diet	SPF	Standard	D	1.00048	FabD	synthesis	S	SD
1507	K00648	S8_contig_14736	Bacteria	Bacteroidetes	Bacteroidia	Bacteroidales	Rikenellaceae	Alistipes	NA	13.3774	S8	Standard diet	SPF	Standard	D	1.12637	FabH	synthesis	S	SD
1508	K01897	S8_contig_58036	Bacteria	Proteobacteria	Betaproteobacteria	Burkholderiales	NA	NA	Burkholderiales bacterium YL45	2.89509	S8	Standard diet	SPF	Standard	D	0.461662	FadD	uptake	S	SD
1509	K00645	S8_contig_21842	Bacteria	Bacteroidetes	Bacteroidia	Bacteroidales	NA	NA	NA	9.79044	S8	Standard diet	SPF	Standard	D	0.990802	FabD	synthesis	S	SD
1510	K06076	S8_contig_19178	Bacteria	Proteobacteria	Gammaproteobacteria	NA	NA	NA	NA	13.0542	S8	Standard diet	SPF	Standard	D	1.11575	FadL	uptake	S	SD
1511	K01897	S8_contig_80443	Bacteria	Proteobacteria	Betaproteobacteria	Burkholderiales	NA	NA	Burkholderiales bacterium YL45	4.19505	S8	Standard diet	SPF	Standard	D	0.622737	FadD	uptake	S	SD
1512	K10782	S8_contig_17356	Bacteria	Proteobacteria	other	NA	NA	NA	NA	14.364	S8	Standard diet	SPF	Standard	D	1.15728	FatA	release	S	SD
1513	K00645	S8_contig_11403	Bacteria	Bacteroidetes	Bacteroidia	Bacteroidales	Rikenellaceae	Alistipes	NA	25.7688	S8	Standard diet	SPF	Standard	D	1.41109	FabD	synthesis	S	SD
1514	K02372	S8_contig_19900	Bacteria	Bacteroidetes	Bacteroidia	Bacteroidales	Bacteroidaceae	Bacteroides	Bacteroides vulgatus	13.8311	S8	Standard diet	SPF	Standard	D	1.14086	FabZ	synthesis	S	SD
1515	K00648	S8_contig_18601	Bacteria	Bacteroidetes	Bacteroidia	Bacteroidales	Bacteroidaceae	Bacteroides	Bacteroides vulgatus	7.18091	S8	Standard diet	SPF	Standard	D	0.856179	FabH	synthesis	S	SD
1516	K00647	S8_contig_77114	Bacteria	Bacteroidetes	Bacteroidia	Bacteroidales	Muribaculaceae	Muribaculum	Muribaculum intestinale	3.7173	S8	Standard diet	SPF	Standard	D	0.570228	FabB	synthesis	S	SD
1517	K00648	S8_contig_14222	Bacteria	Bacteroidetes	other	NA	NA	NA	NA	21.605	S8	Standard diet	SPF	Standard	D	1.33455	FabH	synthesis	S	SD
1518	K00645	S8_contig_853	Bacteria	Bacteroidetes	Bacteroidia	Bacteroidales	Rikenellaceae	Alistipes	NA	9.33625	S8	Standard diet	SPF	Standard	D	0.970172	FabD	synthesis	S	SD
1519	K00648	S8_contig_3925	Bacteria	Bacteroidetes	Bacteroidia	Bacteroidales	Bacteroidaceae	Bacteroides	NA	9.37266	S8	Standard diet	SPF	Standard	D	0.971863	FabH	synthesis	S	SD
1520	K10804	S8_contig_45661	Bacteria	Bacteroidetes	Bacteroidia	Bacteroidales	Bacteroidaceae	Bacteroides	Bacteroides vulgatus	4.71723	S8	Standard diet	SPF	Standard	D	0.673687	TesA	release	S	SD
1521	K06076	S8_contig_14987	Bacteria	Bacteroidetes	Bacteroidia	Bacteroidales	Bacteroidaceae	Bacteroides	Bacteroides caecimuris	6.70822	S8	Standard diet	SPF	Standard	D	0.826607	FadL	uptake	S	SD
1522	K10804	S8_contig_7973	Bacteria	Bacteroidetes	Bacteroidia	Bacteroidales	Bacteroidaceae	Bacteroides	Bacteroides caecimuris	5.03259	S8	Standard diet	SPF	Standard	D	0.701792	TesA	release	S	SD
1523	K06076	S8_contig_8868	Bacteria	Bacteroidetes	Bacteroidia	Bacteroidales	NA	NA	NA	185.739	S8	Standard diet	SPF	Standard	D	2.2689	FadL	uptake	S	SD
1524	K06076	S8_contig_15589	Bacteria	Bacteroidetes	other	NA	NA	NA	NA	43.0503	S8	Standard diet	SPF	Standard	D	1.63398	FadL	uptake	S	SD
1525	K09458	S8_contig_94452	Bacteria	Bacteroidetes	Bacteroidia	Bacteroidales	Tannerellaceae	Parabacteroides	Parabacteroides distasonis	7.78193	S8	Standard diet	SPF	Standard	D	0.891087	FabF	synthesis	S	SD
1526	K06076	S8_contig_8376	Bacteria	Bacteroidetes	Bacteroidia	Bacteroidales	Tannerellaceae	Parabacteroides	NA	4.3778	S8	Standard diet	SPF	Standard	D	0.641256	FadL	uptake	S	SD
1527	K00208	S8_contig_53931	Bacteria	Proteobacteria	Betaproteobacteria	Burkholderiales	NA	NA	Burkholderiales bacterium YL45	5.32278	S8	Standard diet	SPF	Standard	D	0.726139	FabI	synthesis	S	SD
1528	K00208	S8_contig_9162	Bacteria	Bacteroidetes	Bacteroidia	Bacteroidales	Rikenellaceae	Alistipes	NA	7.86711	S8	Standard diet	SPF	Standard	D	0.895815	FabI	synthesis	S	SD
1529	K10804	S8_contig_43232	Bacteria	Verrucomicrobia	Verrucomicrobiae	Verrucomicrobiales	Akkermansiaceae	Akkermansia	Akkermansia muciniphila	2.43685	S8	Standard diet	SPF	Standard	D	0.386829	TesA	release	S	SD
1530	K01897	S8_contig_64857	Bacteria	Bacteroidetes	Bacteroidia	Bacteroidales	Tannerellaceae	Parabacteroides	Parabacteroides sp. CT06	5.51185	S8	Standard diet	SPF	Standard	D	0.741297	FadD	uptake	S	SD
1531	K01897	S8_contig_25327	Bacteria	Bacteroidetes	Bacteroidia	Bacteroidales	Tannerellaceae	Parabacteroides	Parabacteroides distasonis	8.96146	S8	Standard diet	SPF	Standard	D	0.952379	FadD	uptake	S	SD
1532	K01897	S8_contig_88193	Bacteria	Bacteroidetes	Bacteroidia	Bacteroidales	Bacteroidaceae	Bacteroides	NA	3.00416	S8	Standard diet	SPF	Standard	D	0.477723	FadD	uptake	S	SD
1533	K00208	S8_contig_13102	Bacteria	Bacteroidetes	Bacteroidia	Bacteroidales	Bacteroidaceae	Bacteroides	NA	9.87482	S8	Standard diet	SPF	Standard	D	0.994529	FabI	synthesis	S	SD
1534	K09458	S8_contig_37690	Bacteria	Bacteroidetes	Bacteroidia	Bacteroidales	Prevotellaceae	Prevotella	Prevotella dentalis	3.99632	S8	Standard diet	SPF	Standard	D	0.60166	FabF	synthesis	S	SD
1535	K10804	S8_contig_8846	Bacteria	Acidobacteria	other	Acidobacteriales	Acidobacteriaceae	NA	Acidobacteriaceae bacterium SBC82	9.46974	S8	Standard diet	SPF	Standard	D	0.976338	TesA	release	S	SD
1536	K01897	S8_contig_7067	Bacteria	Bacteroidetes	Bacteroidia	Bacteroidales	Tannerellaceae	Parabacteroides	Parabacteroides sp. CT06	4.57965	S8	Standard diet	SPF	Standard	D	0.660832	FadD	uptake	S	SD
1537	K02371	S8_contig_9341	Bacteria	Firmicutes	Clostridia	Clostridiales	Lachnospiraceae	NA	Lachnospiraceae bacterium GAM79	7.82005	S8	Standard diet	SPF	Standard	D	0.89321	FabK	synthesis	S	SD
1538	K06076	S8_contig_14956	Bacteria	Bacteroidetes	Bacteroidia	Bacteroidales	Muribaculaceae	Muribaculum	Muribaculum intestinale	28.7639	S8	Standard diet	SPF	Standard	D	1.45885	FadL	uptake	S	SD
1539	K01897	S8_contig_3347	Bacteria	Bacteroidetes	Bacteroidia	Bacteroidales	Bacteroidaceae	Bacteroides	Bacteroides vulgatus	5.20936	S8	Standard diet	SPF	Standard	D	0.716784	FadD	uptake	S	SD
1540	K09458	S8_contig_47593	Bacteria	Bacteroidetes	Bacteroidia	Bacteroidales	Rikenellaceae	Alistipes	Alistipes finegoldii	3.475	S8	Standard diet	SPF	Standard	D	0.540955	FabF	synthesis	S	SD
1541	K10804	S8_contig_43564	Bacteria	Bacteroidetes	Bacteroidia	Bacteroidales	Tannerellaceae	Parabacteroides	NA	3.27328	S8	Standard diet	SPF	Standard	D	0.514983	TesA	release	S	SD
1542	K00645	S8_contig_17544	Bacteria	Bacteroidetes	Bacteroidia	Bacteroidales	Rikenellaceae	Alistipes	NA	49.7645	S8	Standard diet	SPF	Standard	D	1.69692	FabD	synthesis	S	SD
1543	K09458	S8_contig_9062	Bacteria	Bacteroidetes	Bacteroidia	Bacteroidales	Tannerellaceae	Parabacteroides	NA	6.71561	S8	Standard diet	SPF	Standard	D	0.827085	FabF	synthesis	S	SD
1544	K02371	S8_contig_44649	Bacteria	Bacteroidetes	Bacteroidia	Bacteroidales	Tannerellaceae	Parabacteroides	NA	16.2319	S8	Standard diet	SPF	Standard	D	1.21037	FabK	synthesis	S	SD
1545	K00648	S8_contig_43507	Bacteria	Bacteroidetes	other	Flavobacteriales	Flavobacteriaceae	Chryseobacterium	Chryseobacterium camelliae	2.85139	S8	Standard diet	SPF	Standard	D	0.455057	FabH	synthesis	S	SD
1546	K01897	S8_contig_20188	Bacteria	Bacteroidetes	other	NA	NA	NA	NA	23.3434	S8	Standard diet	SPF	Standard	D	1.36816	FadD	uptake	S	SD
1547	K10804	S8_contig_914	Bacteria	Bacteroidetes	other	Cytophagales	Cytophagaceae	Spirosoma	Spirosoma montaniterrae	10.4446	S8	Standard diet	SPF	Standard	D	1.01889	TesA	release	S	SD
1548	K01897	S8_contig_75074	Bacteria	Bacteroidetes	Bacteroidia	Bacteroidales	Rikenellaceae	Alistipes	Alistipes shahii	7.20645	S8	Standard diet	SPF	Standard	D	0.857721	FadD	uptake	S	SD
1549	K00648	S8_contig_14569	Bacteria	Bacteroidetes	other	Chitinophagales	Chitinophagaceae	Niabella	Niabella soli	11.9924	S8	Standard diet	SPF	Standard	D	1.07891	FabH	synthesis	S	SD
1550	K00648	S8_contig_19279	Bacteria	Bacteroidetes	Bacteroidia	Bacteroidales	Bacteroidaceae	Bacteroides	Bacteroides vulgatus	9.24608	S8	Standard diet	SPF	Standard	D	0.965958	FabH	synthesis	S	SD
1551	K06076	S8_contig_14311	Bacteria	Bacteroidetes	Bacteroidia	Bacteroidales	NA	NA	NA	50.113	S8	Standard diet	SPF	Standard	D	1.69995	FadL	uptake	S	SD
1552	K09458	S8_contig_18528	Bacteria	Firmicutes	other	NA	NA	NA	NA	3.26459	S8	Standard diet	SPF	Standard	D	0.513829	FabF	synthesis	S	SD
1553	K00648	S8_contig_482	Bacteria	Bacteroidetes	Bacteroidia	Bacteroidales	Muribaculaceae	Muribaculum	Muribaculum intestinale	5.1461	S8	Standard diet	SPF	Standard	D	0.711478	FabH	synthesis	S	SD
1554	K01897	S8_contig_14180	Bacteria	Bacteroidetes	Bacteroidia	Bacteroidales	Bacteroidaceae	Bacteroides	NA	10.7677	S8	Standard diet	SPF	Standard	D	1.03212	FadD	uptake	S	SD
1555	K02372	S8_contig_14648	Bacteria	Bacteroidetes	Bacteroidia	Bacteroidales	Bacteroidaceae	Bacteroides	Bacteroides ovatus	11.4057	S8	Standard diet	SPF	Standard	D	1.05712	FabZ	synthesis	S	SD
1556	K10804	S8_contig_91012	Bacteria	Verrucomicrobia	Verrucomicrobiae	Verrucomicrobiales	Akkermansiaceae	Akkermansia	Akkermansia muciniphila	3.25	S8	Standard diet	SPF	Standard	D	0.511883	TesA	release	S	SD
1557	K07030	S8_contig_83129	Bacteria	Cyanobacteria	other	Gloeoemargaritales	Gloeomargaritaceae	Gloeomargarita	Gloeomargarita lithophora	4.37997	S8	Standard diet	SPF	Standard	D	0.641471	FakA	uptake	S	SD
1558	K09458	S8_contig_102416	Bacteria	Verrucomicrobia	Verrucomicrobiae	Verrucomicrobiales	Akkermansiaceae	Akkermansia	Akkermansia muciniphila	3.66216	S8	Standard diet	SPF	Standard	D	0.563737	FabF	synthesis	S	SD
1559	K09458	S8_contig_15559	Bacteria	Bacteroidetes	Bacteroidia	Bacteroidales	Rikenellaceae	Mucinivorans	Mucinivorans hirudinis	11.972	S8	Standard diet	SPF	Standard	D	1.07817	FabF	synthesis	S	SD
1560	K06076	S8_contig_101549	Bacteria	Bacteroidetes	Bacteroidia	Bacteroidales	Bacteroidaceae	Bacteroides	Bacteroides caecimuris	4.57803	S8	Standard diet	SPF	Standard	D	0.660679	FadL	uptake	S	SD
1561	K10804	S8_contig_45645	Bacteria	Bacteroidetes	Bacteroidia	Bacteroidales	Bacteroidaceae	Bacteroides	Bacteroides thetaiotaomicron	3.79923	S8	Standard diet	SPF	Standard	D	0.579696	TesA	release	S	SD
1562	K00648	S8_contig_18185	Bacteria	Bacteroidetes	Bacteroidia	Bacteroidales	Muribaculaceae	Muribaculum	Muribaculum intestinale	16.9495	S8	Standard diet	SPF	Standard	D	1.22916	FabH	synthesis	S	SD
1563	K00648	S8_contig_76326	Bacteria	Bacteroidetes	Bacteroidia	Bacteroidales	Bacteroidaceae	Bacteroides	Bacteroides vulgatus	19.8576	S8	Standard diet	SPF	Standard	D	1.29793	FabH	synthesis	S	SD
1564	K09458	S8_contig_37250	Bacteria	Proteobacteria	Gammaproteobacteria	Pseudomonadales	Pseudomonadaceae	Pseudomonas	Pseudomonas koreensis	3.74728	S8	Standard diet	SPF	Standard	D	0.573716	FabF	synthesis	S	SD
1565	K09458	S8_contig_18591	Bacteria	Proteobacteria	Gammaproteobacteria	Pseudomonadales	Moraxellaceae	Acinetobacter	Acinetobacter haemolyticus	7.52421	S8	Standard diet	SPF	Standard	D	0.876461	FabF	synthesis	S	SD
1566	K10804	S8_contig_9580	Bacteria	Proteobacteria	other	Rhizobiales	Rhizobiaceae	Sinorhizobium	Sinorhizobium fredii	14.4154	S8	Standard diet	SPF	Standard	D	1.15883	TesA	release	S	SD
1567	K01897	S8_contig_14819	Bacteria	Bacteroidetes	Bacteroidia	Bacteroidales	Muribaculaceae	Muribaculum	Muribaculum intestinale	32.0641	S8	Standard diet	SPF	Standard	D	1.50602	FadD	uptake	S	SD
1568	K09458	S8_contig_7047	Bacteria	Bacteroidetes	Bacteroidia	Bacteroidales	Muribaculaceae	Muribaculum	Muribaculum intestinale	13.1991	S8	Standard diet	SPF	Standard	D	1.12054	FabF	synthesis	S	SD
1569	K06076	S8_contig_15666	Bacteria	Bacteroidetes	Bacteroidia	Bacteroidales	Muribaculaceae	Muribaculum	Muribaculum intestinale	109.735	S8	Standard diet	SPF	Standard	D	2.04035	FadL	uptake	S	SD
1570	K01897	S8_contig_18117	Bacteria	Bacteroidetes	Bacteroidia	Bacteroidales	Tannerellaceae	Parabacteroides	Parabacteroides sp. CT06	4.86431	S8	Standard diet	SPF	Standard	D	0.687021	FadD	uptake	S	SD
1571	K01897	S8_contig_75058	Bacteria	Bacteroidetes	Bacteroidia	Bacteroidales	Tannerellaceae	Parabacteroides	Parabacteroides distasonis	4.20905	S8	Standard diet	SPF	Standard	D	0.624184	FadD	uptake	S	SD
1572	K10804	S8_contig_59488	Bacteria	Bacteroidetes	Bacteroidia	Bacteroidales	Tannerellaceae	Parabacteroides	NA	4.55966	S8	Standard diet	SPF	Standard	D	0.658932	TesA	release	S	SD
1573	K10782	S8_contig_14104	Bacteria	Bacteroidetes	Bacteroidia	Bacteroidales	Bacteroidaceae	Bacteroides	NA	11.0444	S8	Standard diet	SPF	Standard	D	1.04314	FatA	release	S	SD
1574	K01897	S8_contig_17654	Bacteria	Bacteroidetes	Bacteroidia	Bacteroidales	NA	NA	NA	10.4946	S8	Standard diet	SPF	Standard	D	1.02097	FadD	uptake	S	SD
1575	K00648	S8_contig_751	Bacteria	Bacteroidetes	Bacteroidia	Bacteroidales	Rikenellaceae	Alistipes	NA	7.68669	S8	Standard diet	SPF	Standard	D	0.885739	FabH	synthesis	S	SD
1576	K01897	S8_contig_11486	Bacteria	Bacteroidetes	Bacteroidia	Bacteroidales	Tannerellaceae	Parabacteroides	NA	6.9586	S8	Standard diet	SPF	Standard	D	0.842522	FadD	uptake	S	SD
1577	K00645	S8_contig_22962	Bacteria	Verrucomicrobia	Verrucomicrobiae	Verrucomicrobiales	Akkermansiaceae	Akkermansia	Akkermansia muciniphila	2.65737	S8	Standard diet	SPF	Standard	D	0.424452	FabD	synthesis	S	SD
1578	K09458	S8_contig_18364	Bacteria	Bacteroidetes	Bacteroidia	Bacteroidales	Bacteroidaceae	Bacteroides	NA	11.2308	S8	Standard diet	SPF	Standard	D	1.05041	FabF	synthesis	S	SD
1579	K00645	S8_contig_23809	Bacteria	Verrucomicrobia	Verrucomicrobiae	Verrucomicrobiales	Akkermansiaceae	Akkermansia	Akkermansia muciniphila	4.07123	S8	Standard diet	SPF	Standard	D	0.609726	FabD	synthesis	S	SD
1580	K10804	S8_contig_19806	Bacteria	Bacteroidetes	Bacteroidia	Bacteroidales	Bacteroidaceae	Bacteroides	Bacteroides vulgatus	8.15439	S8	Standard diet	SPF	Standard	D	0.911391	TesA	release	S	SD
1581	K00648	S8_contig_103399	Bacteria	Bacteroidetes	Bacteroidia	Bacteroidales	Bacteroidaceae	Bacteroides	Bacteroides vulgatus	4.71428	S8	Standard diet	SPF	Standard	D	0.673415	FabH	synthesis	S	SD
1582	K00208	S8_contig_22138	Bacteria	Bacteroidetes	Bacteroidia	Bacteroidales	Rikenellaceae	Alistipes	Alistipes finegoldii	8.53838	S8	Standard diet	SPF	Standard	D	0.931375	FabI	synthesis	S	SD
1583	K00647	S8_contig_14460	Bacteria	Bacteroidetes	Bacteroidia	Bacteroidales	Bacteroidaceae	Bacteroides	Bacteroides vulgatus	9.68996	S8	Standard diet	SPF	Standard	D	0.986322	FabB	synthesis	S	SD
1584	K09458	S8_contig_55731	Bacteria	Bacteroidetes	Bacteroidia	Bacteroidales	Bacteroidaceae	Bacteroides	NA	2.34286	S8	Standard diet	SPF	Standard	D	0.369746	FabF	synthesis	S	SD
1585	K09458	S8_contig_13246	Bacteria	Bacteroidetes	Bacteroidia	Bacteroidales	Rikenellaceae	Alistipes	Alistipes shahii	8.18641	S8	Standard diet	SPF	Standard	D	0.913093	FabF	synthesis	S	SD
1586	K02371	S8_contig_14398	Bacteria	Bacteroidetes	Bacteroidia	Bacteroidales	Bacteroidaceae	Bacteroides	Bacteroides vulgatus	9.06948	S8	Standard diet	SPF	Standard	D	0.957582	FabK	synthesis	S	SD
1587	K00208	S8_contig_59714	Bacteria	Bacteroidetes	Bacteroidia	Bacteroidales	Bacteroidaceae	Bacteroides	Bacteroides caecimuris	7.32692	S8	Standard diet	SPF	Standard	D	0.864921	FabI	synthesis	S	SD
1588	K02371	S8_contig_8869	Bacteria	Bacteroidetes	other	Flavobacteriales	Flavobacteriaceae	Salegentibacter	Salegentibacter sp. T436	5.32968	S8	Standard diet	SPF	Standard	D	0.726701	FabK	synthesis	S	SD
1589	K00647	S8_contig_48603	Bacteria	Bacteroidetes	Bacteroidia	Bacteroidales	Muribaculaceae	Muribaculum	Muribaculum intestinale	3.42411	S8	Standard diet	SPF	Standard	D	0.534548	FabB	synthesis	S	SD
1590	K00648	S8_contig_71905	Bacteria	Bacteroidetes	Bacteroidia	Bacteroidales	Tannerellaceae	Parabacteroides	NA	6.21522	S8	Standard diet	SPF	Standard	D	0.793457	FabH	synthesis	S	SD
1591	K01897	S8_contig_7646	Bacteria	Bacteroidetes	Bacteroidia	Bacteroidales	Bacteroidaceae	Bacteroides	Bacteroides vulgatus	9.20542	S8	Standard diet	SPF	Standard	D	0.964044	FadD	uptake	S	SD
1592	K09458	S8_contig_22386	Bacteria	Bacteroidetes	Bacteroidia	Bacteroidales	Bacteroidaceae	Bacteroides	Bacteroides vulgatus	6.7631	S8	Standard diet	SPF	Standard	D	0.830146	FabF	synthesis	S	SD
1593	K02371	S8_contig_3419	Bacteria	Bacteroidetes	Bacteroidia	Bacteroidales	Bacteroidaceae	Bacteroides	NA	10.5436	S8	Standard diet	SPF	Standard	D	1.02299	FabK	synthesis	S	SD
1594	K10804	S8_contig_16023	Bacteria	Bacteroidetes	Bacteroidia	Bacteroidales	Muribaculaceae	Muribaculum	Muribaculum intestinale	21.7885	S8	Standard diet	SPF	Standard	D	1.33823	TesA	release	S	SD
1595	K09458	S8_contig_14460	Bacteria	Bacteroidetes	Bacteroidia	Bacteroidales	Bacteroidaceae	Bacteroides	Bacteroides vulgatus	9.68996	S8	Standard diet	SPF	Standard	D	0.986322	FabF	synthesis	S	SD
1596	K06076	S8_contig_14936	Bacteria	Bacteroidetes	Bacteroidia	Bacteroidales	Tannerellaceae	Parabacteroides	NA	6.5448	S8	Standard diet	SPF	Standard	D	0.815896	FadL	uptake	S	SD
1597	K01897	S8_contig_62122	Bacteria	Actinobacteria	other	NA	NA	NA	NA	4.68617	S8	Standard diet	SPF	Standard	D	0.670818	FadD	uptake	S	SD
1598	K09458	S8_contig_14648	Bacteria	Bacteroidetes	Bacteroidia	Bacteroidales	Bacteroidaceae	Bacteroides	Bacteroides ovatus	11.4057	S8	Standard diet	SPF	Standard	D	1.05712	FabF	synthesis	S	SD
1599	K00208	S8_contig_6513	Bacteria	Bacteroidetes	Bacteroidia	Bacteroidales	Bacteroidaceae	Bacteroides	Bacteroides vulgatus	8.20168	S8	Standard diet	SPF	Standard	D	0.913903	FabI	synthesis	S	SD
1600	K06076	S8_contig_4002	Bacteria	Bacteroidetes	Bacteroidia	Bacteroidales	Muribaculaceae	Muribaculum	Muribaculum intestinale	27.1029	S8	Standard diet	SPF	Standard	D	1.43302	FadL	uptake	S	SD
1601	K10781	S8_contig_270	Bacteria	Bacteroidetes	other	NA	NA	NA	NA	11.4536	S8	Standard diet	SPF	Standard	D	1.05894	FatB	release	S	SD
1602	K10804	S8_contig_17345	Bacteria	Bacteroidetes	other	NA	NA	NA	NA	32.6108	S8	Standard diet	SPF	Standard	D	1.51336	TesA	release	S	SD
1603	K02372	S8_contig_7047	Bacteria	Bacteroidetes	Bacteroidia	Bacteroidales	Muribaculaceae	Muribaculum	Muribaculum intestinale	13.1991	S8	Standard diet	SPF	Standard	D	1.12054	FabZ	synthesis	S	SD
1604	K01897	S8_contig_7737	Bacteria	Bacteroidetes	Bacteroidia	Bacteroidales	Bacteroidaceae	Bacteroides	Bacteroides vulgatus	5.20049	S8	Standard diet	SPF	Standard	D	0.716044	FadD	uptake	S	SD
1605	K01897	S8_contig_13039	Bacteria	Bacteroidetes	Bacteroidia	Bacteroidales	Rikenellaceae	Alistipes	Alistipes shahii	5.74614	S8	Standard diet	SPF	Standard	D	0.759376	FadD	uptake	S	SD
1606	K01897	S8_contig_2625	Bacteria	Bacteroidetes	Bacteroidia	Bacteroidales	NA	NA	NA	31.2926	S8	Standard diet	SPF	Standard	D	1.49544	FadD	uptake	S	SD
1607	K01897	S8_contig_5625	Bacteria	Bacteroidetes	Bacteroidia	Bacteroidales	Bacteroidaceae	Bacteroides	Bacteroides vulgatus	8.72402	S8	Standard diet	SPF	Standard	D	0.940717	FadD	uptake	S	SD
1608	K01897	S8_contig_14923	Bacteria	Bacteroidetes	Bacteroidia	Bacteroidales	Muribaculaceae	Muribaculum	Muribaculum intestinale	32.9481	S8	Standard diet	SPF	Standard	D	1.51783	FadD	uptake	S	SD
1609	K10782	S8_contig_19572	Bacteria	Bacteroidetes	Bacteroidia	Bacteroidales	Rikenellaceae	Alistipes	NA	5.39389	S8	Standard diet	SPF	Standard	D	0.731902	FatA	release	S	SD
1610	K00208	S8_contig_55167	Bacteria	Verrucomicrobia	Verrucomicrobiae	Verrucomicrobiales	Akkermansiaceae	Akkermansia	Akkermansia muciniphila	4.22128	S8	Standard diet	SPF	Standard	D	0.625444	FabI	synthesis	S	SD
1611	K00648	S8_contig_8056	Bacteria	Bacteroidetes	Bacteroidia	Bacteroidales	Tannerellaceae	Parabacteroides	Parabacteroides sp. CT06	5.69231	S8	Standard diet	SPF	Standard	D	0.755289	FabH	synthesis	S	SD
1612	K07030	S8_contig_46873	Bacteria	Firmicutes	Clostridia	Clostridiales	Lachnospiraceae	Lachnoclostridium	[Clostridium] saccharolyticum	5.5576	S8	Standard diet	SPF	Standard	D	0.744887	FakA	uptake	S	SD
1613	K09458	S8_contig_21800	Bacteria	Bacteroidetes	Bacteroidia	Bacteroidales	Muribaculaceae	Muribaculum	Muribaculum intestinale	26.2773	S8	Standard diet	SPF	Standard	D	1.41958	FabF	synthesis	S	SD
1614	K10782	S8_contig_19489	Bacteria	Proteobacteria	other	NA	NA	NA	NA	10.3874	S8	Standard diet	SPF	Standard	D	1.01651	FatA	release	S	SD
1615	K00645	S8_contig_14923	Bacteria	Bacteroidetes	Bacteroidia	Bacteroidales	Muribaculaceae	Muribaculum	Muribaculum intestinale	32.9481	S8	Standard diet	SPF	Standard	D	1.51783	FabD	synthesis	S	SD
1616	K01897	S8_contig_17250	Bacteria	Proteobacteria	Betaproteobacteria	Burkholderiales	Burkholderiaceae	Burkholderia	NA	11.904	S8	Standard diet	SPF	Standard	D	1.07569	FadD	uptake	S	SD
1617	K01897	S8_contig_15654	Bacteria	Bacteroidetes	Bacteroidia	Bacteroidales	Bacteroidaceae	Bacteroides	NA	10.1265	S8	Standard diet	SPF	Standard	D	1.00546	FadD	uptake	S	SD
1618	K00648	S8_contig_38541	Bacteria	Verrucomicrobia	Verrucomicrobiae	Verrucomicrobiales	Akkermansiaceae	Akkermansia	Akkermansia muciniphila	4.86803	S8	Standard diet	SPF	Standard	D	0.687353	FabH	synthesis	S	SD
1619	K10782	S8_contig_11991	Bacteria	Bacteroidetes	Bacteroidia	Bacteroidales	Rikenellaceae	Alistipes	Alistipes finegoldii	10.6264	S8	Standard diet	SPF	Standard	D	1.02638	FatA	release	S	SD
1620	K09458	S8_contig_79770	Bacteria	Bacteroidetes	Bacteroidia	Bacteroidales	Bacteroidaceae	Bacteroides	Bacteroides cellulosilyticus	12.668	S8	Standard diet	SPF	Standard	D	1.10271	FabF	synthesis	S	SD
1621	K06076	S8_contig_1946	Bacteria	Bacteroidetes	Bacteroidia	Bacteroidales	Tannerellaceae	Parabacteroides	NA	5.37826	S8	Standard diet	SPF	Standard	D	0.730642	FadL	uptake	S	SD
1622	K02372	S8_contig_67116	Bacteria	Firmicutes	Clostridia	Clostridiales	NA	NA	NA	2.3574	S8	Standard diet	SPF	Standard	D	0.372433	FabZ	synthesis	S	SD
1623	K00645	S8_contig_16358	Bacteria	Bacteroidetes	Bacteroidia	Bacteroidales	Bacteroidaceae	Bacteroides	Bacteroides caecimuris	6.92959	S8	Standard diet	SPF	Standard	D	0.840708	FabD	synthesis	S	SD
1624	K10782	S8_contig_100000	Bacteria	Bacteroidetes	Bacteroidia	Bacteroidales	Tannerellaceae	Parabacteroides	Parabacteroides distasonis	8.71293	S8	Standard diet	SPF	Standard	D	0.940164	FatA	release	S	SD
1625	K00647	S8_contig_19900	Bacteria	Bacteroidetes	Bacteroidia	Bacteroidales	Bacteroidaceae	Bacteroides	Bacteroides vulgatus	13.8311	S8	Standard diet	SPF	Standard	D	1.14086	FabB	synthesis	S	SD
1626	K09458	S8_contig_109222	Bacteria	Proteobacteria	Gammaproteobacteria	Xanthomonadales	Xanthomonadaceae	Xanthomonas	Xanthomonas phaseoli	5.86719	S8	Standard diet	SPF	Standard	D	0.76843	FabF	synthesis	S	SD
1627	K09458	S8_contig_104906	Bacteria	Verrucomicrobia	Verrucomicrobiae	Verrucomicrobiales	Akkermansiaceae	Akkermansia	Akkermansia muciniphila	4.10505	S8	Standard diet	SPF	Standard	D	0.613318	FabF	synthesis	S	SD
1628	K01897	S8_contig_14222	Bacteria	Bacteroidetes	other	NA	NA	NA	NA	21.605	S8	Standard diet	SPF	Standard	D	1.33455	FadD	uptake	S	SD
1629	K09458	S8_contig_22166	Bacteria	Proteobacteria	other	NA	NA	NA	NA	14.7739	S8	Standard diet	SPF	Standard	D	1.1695	FabF	synthesis	S	SD
1630	K00648	S8_contig_5831	Bacteria	Bacteroidetes	Bacteroidia	Bacteroidales	Bacteroidaceae	Bacteroides	Bacteroides vulgatus	7.09466	S8	Standard diet	SPF	Standard	D	0.850932	FabH	synthesis	S	SD
1631	K02371	S8_contig_20000	Bacteria	Bacteroidetes	Bacteroidia	Bacteroidales	Prevotellaceae	Prevotella	NA	48.1412	S8	Standard diet	SPF	Standard	D	1.68252	FabK	synthesis	S	SD
1632	K10804	S8_contig_8118	Bacteria	Proteobacteria	other	Rhizobiales	Phyllobacteriaceae	Hoeflea	Hoeflea phototrophica	8.379	S8	Standard diet	SPF	Standard	D	0.923192	TesA	release	S	SD
1633	K06076	S8_contig_16019	Bacteria	Bacteroidetes	Bacteroidia	Bacteroidales	Muribaculaceae	Muribaculum	Muribaculum intestinale	9.46112	S8	Standard diet	SPF	Standard	D	0.975943	FadL	uptake	S	SD
1634	K06076	S8_contig_18669	Bacteria	Bacteroidetes	Bacteroidia	Bacteroidales	Bacteroidaceae	Bacteroides	Bacteroides dorei	7.9956	S8	Standard diet	SPF	Standard	D	0.902851	FadL	uptake	S	SD
1635	K01897	S8_contig_109085	Bacteria	Bacteroidetes	Bacteroidia	Bacteroidales	Tannerellaceae	Parabacteroides	NA	2.30497	S8	Standard diet	SPF	Standard	D	0.362665	FadD	uptake	S	SD
1636	K06076	S8_contig_17635	Bacteria	Bacteroidetes	Bacteroidia	Bacteroidales	Tannerellaceae	Parabacteroides	NA	5.85775	S8	Standard diet	SPF	Standard	D	0.767731	FadL	uptake	S	SD
1637	K01897	S8_contig_30684	Bacteria	Bacteroidetes	Bacteroidia	Bacteroidales	Rikenellaceae	Alistipes	Alistipes shahii	7.49373	S8	Standard diet	SPF	Standard	D	0.874698	FadD	uptake	S	SD
1638	K06076	S8_contig_19512	Bacteria	Bacteroidetes	Bacteroidia	Bacteroidales	Bacteroidaceae	Bacteroides	Bacteroides vulgatus	10.4459	S8	Standard diet	SPF	Standard	D	1.01894	FadL	uptake	S	SD
1639	K00208	S8_contig_15589	Bacteria	Bacteroidetes	other	NA	NA	NA	NA	43.0503	S8	Standard diet	SPF	Standard	D	1.63398	FabI	synthesis	S	SD
1640	K00645	S8_contig_7399	Bacteria	Bacteroidetes	other	NA	NA	NA	NA	4.79808	S8	Standard diet	SPF	Standard	D	0.681067	FabD	synthesis	S	SD
1641	K00208	S8_contig_100206	Bacteria	Bacteroidetes	Bacteroidia	Bacteroidales	Rikenellaceae	Alistipes	Alistipes shahii	4.66393	S8	Standard diet	SPF	Standard	D	0.668752	FabI	synthesis	S	SD
1642	K00208	S8_contig_60495	Bacteria	Firmicutes	Bacilli	Bacillales	Planococcaceae	Kurthia	Kurthia sp. 11kri321	2.82927	S8	Standard diet	SPF	Standard	D	0.451674	FabI	synthesis	S	SD
1643	K00648	S8_contig_29722	Bacteria	Bacteroidetes	Bacteroidia	Bacteroidales	Bacteroidaceae	Bacteroides	Bacteroides vulgatus	4.48789	S8	Standard diet	SPF	Standard	D	0.652042	FabH	synthesis	S	SD
1644	K06076	S8_contig_10862	Bacteria	Bacteroidetes	Bacteroidia	Bacteroidales	Tannerellaceae	Parabacteroides	NA	6.45126	S8	Standard diet	SPF	Standard	D	0.809645	FadL	uptake	S	SD
1645	K10782	S8_contig_7002	Bacteria	Bacteroidetes	other	NA	NA	NA	NA	95.2887	S8	Standard diet	SPF	Standard	D	1.97904	FatA	release	S	SD
1646	K01897	S8_contig_19392	Bacteria	Bacteroidetes	Bacteroidia	Bacteroidales	Bacteroidaceae	Bacteroides	NA	9.42544	S8	Standard diet	SPF	Standard	D	0.974302	FadD	uptake	S	SD
1647	K06076	S8_contig_6112	Bacteria	Bacteroidetes	Bacteroidia	Bacteroidales	Muribaculaceae	Muribaculum	Muribaculum intestinale	5.45095	S8	Standard diet	SPF	Standard	D	0.736472	FadL	uptake	S	SD
1648	K01897	S8_contig_19106	Bacteria	Bacteroidetes	Bacteroidia	Bacteroidales	Bacteroidaceae	Bacteroides	NA	8.48059	S8	Standard diet	SPF	Standard	D	0.928426	FadD	uptake	S	SD
1649	K09458	S8_contig_16655	Bacteria	Proteobacteria	other	NA	NA	NA	NA	17.9087	S8	Standard diet	SPF	Standard	D	1.25307	FabF	synthesis	S	SD
1650	K06076	S8_contig_10435	Bacteria	Bacteroidetes	Bacteroidia	Bacteroidales	NA	NA	NA	32.1007	S8	Standard diet	SPF	Standard	D	1.50651	FadL	uptake	S	SD
1651	K00645	S8_contig_16952	Bacteria	Bacteroidetes	Bacteroidia	Bacteroidales	Bacteroidaceae	Bacteroides	Bacteroides vulgatus	6.96936	S8	Standard diet	SPF	Standard	D	0.843193	FabD	synthesis	S	SD
1652	K00208	S8_contig_89967	Bacteria	Bacteroidetes	Bacteroidia	Bacteroidales	Rikenellaceae	Alistipes	NA	4.99999	S8	Standard diet	SPF	Standard	D	0.698969	FabI	synthesis	S	SD
1653	K06076	S8_contig_15360	Bacteria	Bacteroidetes	other	Chitinophagales	Chitinophagaceae	Pseudoflavitalea	Pseudoflavitalea sp. 5GH32-13	13.6488	S8	Standard diet	SPF	Standard	D	1.1351	FadL	uptake	S	SD
1654	K00648	S8_contig_53760	Bacteria	Bacteroidetes	Bacteroidia	Bacteroidales	Rikenellaceae	Alistipes	Alistipes shahii	6.29372	S8	Standard diet	SPF	Standard	D	0.798907	FabH	synthesis	S	SD
1655	K01897	S8_contig_17544	Bacteria	Bacteroidetes	Bacteroidia	Bacteroidales	Rikenellaceae	Alistipes	NA	49.7645	S8	Standard diet	SPF	Standard	D	1.69692	FadD	uptake	S	SD
1656	K01897	S8_contig_15234	Bacteria	Bacteroidetes	Bacteroidia	Bacteroidales	Muribaculaceae	Muribaculum	Muribaculum intestinale	26.5925	S8	Standard diet	SPF	Standard	D	1.42476	FadD	uptake	S	SD
1657	K10782	S8_contig_21110	Bacteria	Bacteroidetes	Bacteroidia	Bacteroidales	Muribaculaceae	Muribaculum	Muribaculum intestinale	177.631	S8	Standard diet	SPF	Standard	D	2.24952	FatA	release	S	SD
1658	K00648	S8_contig_558	Bacteria	Bacteroidetes	Bacteroidia	Bacteroidales	Muribaculaceae	Muribaculum	Muribaculum intestinale	22.3974	S8	Standard diet	SPF	Standard	D	1.3502	FabH	synthesis	S	SD
1659	K00208	S8_contig_52772	Bacteria	Bacteroidetes	other	Cytophagales	NA	NA	Cytophagales bacterium TFI 002	4.267	S8	Standard diet	SPF	Standard	D	0.630123	FabI	synthesis	S	SD
1660	K01897	S8_contig_14878	Bacteria	Proteobacteria	other	NA	NA	NA	NA	16.9758	S8	Standard diet	SPF	Standard	D	1.22983	FadD	uptake	S	SD
1661	K09458	S8_contig_16963	Bacteria	Bacteroidetes	Bacteroidia	Bacteroidales	Bacteroidaceae	Bacteroides	Bacteroides salanitronis	33.6451	S8	Standard diet	SPF	Standard	D	1.52692	FabF	synthesis	S	SD
1662	K09458	S8_contig_22437	Bacteria	Bacteroidetes	Bacteroidia	Bacteroidales	Bacteroidaceae	Bacteroides	Bacteroides vulgatus	8.70373	S8	Standard diet	SPF	Standard	D	0.939705	FabF	synthesis	S	SD
1663	K06076	S8_contig_9175	Bacteria	Bacteroidetes	Bacteroidia	Bacteroidales	Tannerellaceae	Parabacteroides	NA	3.83035	S8	Standard diet	SPF	Standard	D	0.583238	FadL	uptake	S	SD
1664	K06076	S8_contig_18988	Bacteria	Proteobacteria	Betaproteobacteria	Burkholderiales	Burkholderiaceae	Cupriavidus	NA	15.5237	S8	Standard diet	SPF	Standard	D	1.191	FadL	uptake	S	SD
1665	K06076	S9_contig_5447	Bacteria	Proteobacteria	other	Rhizobiales	Rhizobiaceae	Ensifer	Ensifer adhaerens	12.2584	S9	Standard diet	SPF	Standard	D	1.08843	FadL	uptake	S	SD
1666	K00648	S9_contig_26399	Bacteria	Bacteroidetes	other	Flavobacteriales	NA	Candidatus Sulcia	Candidatus Sulcia muelleri	10.8491	S9	Standard diet	SPF	Standard	D	1.0354	FabH	synthesis	S	SD
1667	K01897	S9_contig_93512	Bacteria	Bacteroidetes	Bacteroidia	Bacteroidales	Tannerellaceae	Parabacteroides	Parabacteroides distasonis	2.78378	S9	Standard diet	SPF	Standard	D	0.444635	FadD	uptake	S	SD
1668	K07030	S9_contig_52511	Bacteria	Firmicutes	Clostridia	Clostridiales	Oscillospiraceae	Oscillibacter	Oscillibacter valericigenes	5.59459	S9	Standard diet	SPF	Standard	D	0.747768	FakA	uptake	S	SD
1669	K00648	S9_contig_135015	Bacteria	Bacteroidetes	Bacteroidia	Bacteroidales	Tannerellaceae	Parabacteroides	Parabacteroides sp. CT06	1.90448	S9	Standard diet	SPF	Standard	D	0.279776	FabH	synthesis	S	SD
1670	K01897	S9_contig_159068	Bacteria	Bacteroidetes	Bacteroidia	Bacteroidales	Tannerellaceae	Parabacteroides	Parabacteroides distasonis	4.30949	S9	Standard diet	SPF	Standard	D	0.634426	FadD	uptake	S	SD
1671	K00648	S9_contig_182739	Bacteria	Bacteroidetes	Bacteroidia	Bacteroidales	Muribaculaceae	Muribaculum	Muribaculum intestinale	4.90112	S9	Standard diet	SPF	Standard	D	0.690295	FabH	synthesis	S	SD
1672	K00645	S9_contig_172967	Bacteria	Bacteroidetes	Bacteroidia	Bacteroidales	Bacteroidaceae	Bacteroides	Bacteroides heparinolyticus	6.25268	S9	Standard diet	SPF	Standard	D	0.796066	FabD	synthesis	S	SD
1673	K01897	S9_contig_11938	Bacteria	Bacteroidetes	Bacteroidia	Bacteroidales	Bacteroidaceae	Bacteroides	NA	5.99028	S9	Standard diet	SPF	Standard	D	0.777447	FadD	uptake	S	SD
1674	K00648	S9_contig_9236	Bacteria	Proteobacteria	other	NA	NA	NA	NA	12.2486	S9	Standard diet	SPF	Standard	D	1.08809	FabH	synthesis	S	SD
1675	K10804	S9_contig_26512	Bacteria	Firmicutes	Clostridia	Clostridiales	Lachnospiraceae	NA	NA	13.8655	S9	Standard diet	SPF	Standard	D	1.14194	TesA	release	S	SD
1676	K00648	S9_contig_105056	Bacteria	Bacteroidetes	Bacteroidia	Bacteroidales	Rikenellaceae	NA	NA	3.38353	S9	Standard diet	SPF	Standard	D	0.52937	FabH	synthesis	S	SD
1677	K10782	S9_contig_19660	Bacteria	Bacteroidetes	Bacteroidia	Bacteroidales	Bacteroidaceae	Bacteroides	Bacteroides heparinolyticus	7.16796	S9	Standard diet	SPF	Standard	D	0.855396	FatA	release	S	SD
1678	K06076	S9_contig_17948	Bacteria	Bacteroidetes	Bacteroidia	Bacteroidales	Bacteroidaceae	Bacteroides	Bacteroides caecimuris	5.37212	S9	Standard diet	SPF	Standard	D	0.730146	FadL	uptake	S	SD
1679	K01897	S9_contig_176672	Bacteria	Actinobacteria	other	Corynebacteriales	Nocardiaceae	Rhodococcus	Rhodococcus jostii	3.12169	S9	Standard diet	SPF	Standard	D	0.49439	FadD	uptake	S	SD
1680	K10804	S9_contig_27919	Bacteria	Bacteroidetes	Bacteroidia	Bacteroidales	Muribaculaceae	Muribaculum	Muribaculum intestinale	9.07906	S9	Standard diet	SPF	Standard	D	0.958041	TesA	release	S	SD
1681	K06076	S9_contig_67497	Bacteria	Bacteroidetes	Bacteroidia	Bacteroidales	Tannerellaceae	Parabacteroides	Parabacteroides distasonis	3.40425	S9	Standard diet	SPF	Standard	D	0.532021	FadL	uptake	S	SD
1682	K07030	S9_contig_127927	Bacteria	Firmicutes	Clostridia	Clostridiales	Lachnospiraceae	Lachnoclostridium	Lachnoclostridium phytofermentans	2.78226	S9	Standard diet	SPF	Standard	D	0.444398	FakA	uptake	S	SD
1683	K09458	S9_contig_26370	Bacteria	Bacteroidetes	Bacteroidia	Bacteroidales	Bacteroidaceae	Bacteroides	Bacteroides ovatus	8.04182	S9	Standard diet	SPF	Standard	D	0.905354	FabF	synthesis	S	SD
1684	K01897	S9_contig_70584	Bacteria	Bacteroidetes	Bacteroidia	Bacteroidales	Rikenellaceae	Alistipes	Alistipes shahii	3.76364	S9	Standard diet	SPF	Standard	D	0.575608	FadD	uptake	S	SD
1685	K00648	S9_contig_138730	Bacteria	Bacteroidetes	Bacteroidia	Bacteroidales	Tannerellaceae	Parabacteroides	NA	3.87379	S9	Standard diet	SPF	Standard	D	0.588136	FabH	synthesis	S	SD
1686	K09458	S9_contig_33053	Bacteria	Firmicutes	Bacilli	Bacillales	Paenibacillaceae	Aneurinibacillus	Aneurinibacillus soli	9.30378	S9	Standard diet	SPF	Standard	D	0.968659	FabF	synthesis	S	SD
1687	K00648	S9_contig_106014	Bacteria	Chlorobi	other	Chlorobiales	Chlorobiaceae	Chloroherpeton	Chloroherpeton thalassium	7.19755	S9	Standard diet	SPF	Standard	D	0.857185	FabH	synthesis	S	SD
1688	K01897	S9_contig_117974	Bacteria	Actinobacteria	other	Bifidobacteriales	Bifidobacteriaceae	Bifidobacterium	Bifidobacterium animalis	3.78571	S9	Standard diet	SPF	Standard	D	0.578147	FadD	uptake	S	SD
1689	K07030	S9_contig_38040	Bacteria	Firmicutes	Clostridia	Clostridiales	Lachnospiraceae	Lachnoclostridium	Lachnoclostridium phytofermentans	2.99032	S9	Standard diet	SPF	Standard	D	0.475718	FakA	uptake	S	SD
1690	K07030	S9_contig_11494	Bacteria	Firmicutes	Clostridia	Clostridiales	Lachnospiraceae	NA	[Eubacterium] rectale	4.50239	S9	Standard diet	SPF	Standard	D	0.653443	FakA	uptake	S	SD
1691	K00648	S9_contig_104844	Bacteria	Bacteroidetes	Bacteroidia	Bacteroidales	Rikenellaceae	Alistipes	Alistipes finegoldii	5.78821	S9	Standard diet	SPF	Standard	D	0.762544	FabH	synthesis	S	SD
1692	K06076	S9_contig_9180	Bacteria	Bacteroidetes	Bacteroidia	Bacteroidales	Muribaculaceae	Muribaculum	Muribaculum intestinale	11.4083	S9	Standard diet	SPF	Standard	D	1.05722	FadL	uptake	S	SD
1693	K06076	S9_contig_60826	Bacteria	Bacteroidetes	Bacteroidia	Bacteroidales	Rikenellaceae	Alistipes	Alistipes shahii	3.78931	S9	Standard diet	SPF	Standard	D	0.57856	FadL	uptake	S	SD
1694	K01897	S9_contig_26351	Bacteria	Bacteroidetes	other	NA	NA	NA	NA	11.3964	S9	Standard diet	SPF	Standard	D	1.05677	FadD	uptake	S	SD
1695	K06076	S9_contig_3557	Bacteria	Bacteroidetes	other	NA	NA	NA	NA	8.05482	S9	Standard diet	SPF	Standard	D	0.906056	FadL	uptake	S	SD
1696	K09458	S9_contig_61165	Bacteria	Bacteroidetes	Bacteroidia	Bacteroidales	Rikenellaceae	Alistipes	Alistipes shahii	2.26422	S9	Standard diet	SPF	Standard	D	0.354919	FabF	synthesis	S	SD
1697	K06076	S9_contig_21410	Bacteria	Bacteroidetes	Bacteroidia	Bacteroidales	Muribaculaceae	Muribaculum	Muribaculum intestinale	9.79838	S9	Standard diet	SPF	Standard	D	0.991154	FadL	uptake	S	SD
1698	K09458	S9_contig_31693	Bacteria	Proteobacteria	other	NA	NA	NA	NA	8.01926	S9	Standard diet	SPF	Standard	D	0.904134	FabF	synthesis	S	SD
1699	K00648	S9_contig_281	Bacteria	Bacteroidetes	other	NA	NA	NA	NA	141.117	S9	Standard diet	SPF	Standard	D	2.14958	FabH	synthesis	S	SD
1700	K07030	S9_contig_53936	Bacteria	Firmicutes	Clostridia	Clostridiales	Oscillospiraceae	Oscillibacter	Oscillibacter sp. PEA192	4.30303	S9	Standard diet	SPF	Standard	D	0.633774	FakA	uptake	S	SD
1701	K01897	S9_contig_151001	Bacteria	Actinobacteria	other	Bifidobacteriales	Bifidobacteriaceae	Bifidobacterium	Bifidobacterium animalis	2.31122	S9	Standard diet	SPF	Standard	D	0.363841	FadD	uptake	S	SD
1702	K01897	S9_contig_182199	Bacteria	Proteobacteria	Betaproteobacteria	Burkholderiales	NA	NA	Burkholderiales bacterium YL45	3.82844	S9	Standard diet	SPF	Standard	D	0.583022	FadD	uptake	S	SD
1703	K09458	S9_contig_116466	Bacteria	Proteobacteria	Gammaproteobacteria	Xanthomonadales	Xanthomonadaceae	Xanthomonas	Xanthomonas phaseoli	4.55439	S9	Standard diet	SPF	Standard	D	0.65843	FabF	synthesis	S	SD
1704	K02371	S9_contig_138269	Bacteria	Bacteroidetes	other	Flavobacteriales	Flavobacteriaceae	NA	NA	2.36137	S9	Standard diet	SPF	Standard	D	0.373164	FabK	synthesis	S	SD
1705	K00645	S9_contig_101305	Bacteria	Bacteroidetes	Bacteroidia	Bacteroidales	Rikenellaceae	Alistipes	Alistipes finegoldii	8.87619	S9	Standard diet	SPF	Standard	D	0.948227	FabD	synthesis	S	SD
1706	K00208	S9_contig_12224	Bacteria	Bacteroidetes	other	NA	NA	NA	NA	45.8732	S9	Standard diet	SPF	Standard	D	1.66156	FabI	synthesis	S	SD
1707	K09458	S9_contig_15136	Bacteria	Bacteroidetes	Bacteroidia	Bacteroidales	Muribaculaceae	Muribaculum	Muribaculum intestinale	9.7324	S9	Standard diet	SPF	Standard	D	0.98822	FabF	synthesis	S	SD
1708	K01897	S9_contig_5725	Bacteria	Bacteroidetes	Bacteroidia	Bacteroidales	Bacteroidaceae	Bacteroides	Bacteroides vulgatus	19.2428	S9	Standard diet	SPF	Standard	D	1.28427	FadD	uptake	S	SD
1709	K10780	S9_contig_79704	Bacteria	Bacteroidetes	Bacteroidia	Bacteroidales	Tannerellaceae	Parabacteroides	Parabacteroides sp. CT06	4.20609	S9	Standard diet	SPF	Standard	D	0.623879	FabL	synthesis	S	SD
1710	K01897	S9_contig_1991	Bacteria	Bacteroidetes	Bacteroidia	Bacteroidales	Rikenellaceae	Alistipes	NA	12.9638	S9	Standard diet	SPF	Standard	D	1.11273	FadD	uptake	S	SD
1711	K07030	S9_contig_142655	Bacteria	Firmicutes	Clostridia	Clostridiales	Oscillospiraceae	Oscillibacter	Oscillibacter valericigenes	5.28993	S9	Standard diet	SPF	Standard	D	0.72345	FakA	uptake	S	SD
1712	K00648	S9_contig_26014	Bacteria	Proteobacteria	other	Rhizobiales	Phyllobacteriaceae	Chelativorans	Chelativorans sp. BNC1	8.87926	S9	Standard diet	SPF	Standard	D	0.948377	FabH	synthesis	S	SD
1713	K00208	S9_contig_103933	Bacteria	Bacteroidetes	Bacteroidia	Bacteroidales	Rikenellaceae	Alistipes	Alistipes finegoldii	4.85376	S9	Standard diet	SPF	Standard	D	0.686078	FabI	synthesis	S	SD
1714	K10804	S9_contig_28692	Bacteria	Firmicutes	Clostridia	Clostridiales	NA	NA	NA	8.05479	S9	Standard diet	SPF	Standard	D	0.906054	TesA	release	S	SD
1715	K00648	S9_contig_13147	Bacteria	Bacteroidetes	Bacteroidia	Bacteroidales	Bacteroidaceae	Bacteroides	NA	8.02564	S9	Standard diet	SPF	Standard	D	0.90448	FabH	synthesis	S	SD
1716	K02371	S9_contig_29855	Bacteria	Bacteroidetes	Bacteroidia	Bacteroidales	Bacteroidaceae	Bacteroides	NA	8.48966	S9	Standard diet	SPF	Standard	D	0.92889	FabK	synthesis	S	SD
1717	K00648	S9_contig_59286	Bacteria	Verrucomicrobia	other	Opitutales	Opitutaceae	NA	Opitutaceae bacterium TAV5	5.41176	S9	Standard diet	SPF	Standard	D	0.733339	FabH	synthesis	S	SD
1718	K09458	S9_contig_18697	Bacteria	Bacteroidetes	Bacteroidia	Bacteroidales	Muribaculaceae	Muribaculum	Muribaculum intestinale	6.87805	S9	Standard diet	SPF	Standard	D	0.837465	FabF	synthesis	S	SD
1719	K10804	S9_contig_9247	Bacteria	Bacteroidetes	Bacteroidia	Bacteroidales	Bacteroidaceae	Bacteroides	NA	10.6887	S9	Standard diet	SPF	Standard	D	1.02893	TesA	release	S	SD
1720	K00208	S9_contig_19707	Bacteria	Proteobacteria	Betaproteobacteria	Burkholderiales	NA	NA	Burkholderiales bacterium YL45	4.53017	S9	Standard diet	SPF	Standard	D	0.656114	FabI	synthesis	S	SD
1721	K07030	S9_contig_2175	Bacteria	Firmicutes	Clostridia	Clostridiales	Lachnospiraceae	NA	NA	7.14759	S9	Standard diet	SPF	Standard	D	0.85416	FakA	uptake	S	SD
1722	K00208	S9_contig_16714	Bacteria	Bacteroidetes	Bacteroidia	Bacteroidales	Muribaculaceae	Muribaculum	Muribaculum intestinale	10.186	S9	Standard diet	SPF	Standard	D	1.008	FabI	synthesis	S	SD
1723	K09458	S9_contig_107786	Bacteria	Proteobacteria	other	Rhodobacterales	Rhodobacteraceae	Rhodobacter	Rhodobacter sphaeroides	3.44273	S9	Standard diet	SPF	Standard	D	0.536903	FabF	synthesis	S	SD
1724	K06076	S9_contig_30087	Bacteria	Bacteroidetes	Bacteroidia	Bacteroidales	Prevotellaceae	Prevotella	Prevotella intermedia	11.7686	S9	Standard diet	SPF	Standard	D	1.07073	FadL	uptake	S	SD
1725	K07030	S9_contig_98128	Bacteria	Firmicutes	Clostridia	Clostridiales	Oscillospiraceae	Oscillibacter	Oscillibacter sp. PEA192	3.77576	S9	Standard diet	SPF	Standard	D	0.577004	FakA	uptake	S	SD
1726	K02372	S9_contig_6044	Bacteria	Bacteroidetes	Bacteroidia	Bacteroidales	Muribaculaceae	Muribaculum	Muribaculum intestinale	4.8892	S9	Standard diet	SPF	Standard	D	0.689238	FabZ	synthesis	S	SD
1727	K01897	S9_contig_131168	Bacteria	Bacteroidetes	Bacteroidia	Bacteroidales	Tannerellaceae	Parabacteroides	NA	5.36453	S9	Standard diet	SPF	Standard	D	0.729532	FadD	uptake	S	SD
1728	K09458	S9_contig_177660	Bacteria	Bacteroidetes	Bacteroidia	Bacteroidales	Muribaculaceae	Muribaculum	Muribaculum intestinale	6.23624	S9	Standard diet	SPF	Standard	D	0.794923	FabF	synthesis	S	SD
1729	K09458	S9_contig_81556	Bacteria	Firmicutes	Bacilli	Lactobacillales	Lactobacillaceae	Lactobacillus	Lactobacillus reuteri	3.36603	S9	Standard diet	SPF	Standard	D	0.527118	FabF	synthesis	S	SD
1730	K00648	S9_contig_121227	Bacteria	Bacteroidetes	Bacteroidia	Bacteroidales	Rikenellaceae	Alistipes	Alistipes shahii	3.3005	S9	Standard diet	SPF	Standard	D	0.51858	FabH	synthesis	S	SD
1731	K01897	S9_contig_131354	Bacteria	Bacteroidetes	Bacteroidia	Bacteroidales	Bacteroidaceae	Bacteroides	NA	8.22093	S9	Standard diet	SPF	Standard	D	0.914921	FadD	uptake	S	SD
1732	K09458	S9_contig_104069	Bacteria	Bacteroidetes	Bacteroidia	Bacteroidales	Dysgonamonadaceae	Proteiniphilum	Proteiniphilum saccharofermentans	4.60714	S9	Standard diet	SPF	Standard	D	0.663431	FabF	synthesis	S	SD
1733	K01897	S9_contig_27185	Bacteria	Proteobacteria	other	Rhodospirillales	Rhodospirillaceae	Pararhodospirillum	Pararhodospirillum photometricum	9.85213	S9	Standard diet	SPF	Standard	D	0.99353	FadD	uptake	S	SD
1734	K06076	S9_contig_119379	Bacteria	Proteobacteria	Betaproteobacteria	Burkholderiales	NA	NA	Burkholderiales bacterium YL45	8.38279	S9	Standard diet	SPF	Standard	D	0.923389	FadL	uptake	S	SD
1735	K01897	S9_contig_29905	Bacteria	Chlorobi	other	Chlorobiales	Chlorobiaceae	Prosthecochloris	NA	11.8356	S9	Standard diet	SPF	Standard	D	1.07319	FadD	uptake	S	SD
1736	K02371	S9_contig_158952	Bacteria	Bacteroidetes	Bacteroidia	Bacteroidales	Bacteroidaceae	Bacteroides	Bacteroides caecimuris	2.16076	S9	Standard diet	SPF	Standard	D	0.334607	FabK	synthesis	S	SD
1737	K00648	S9_contig_17903	Bacteria	Bacteroidetes	Bacteroidia	Bacteroidales	Bacteroidaceae	Bacteroides	Bacteroides vulgatus	8.05806	S9	Standard diet	SPF	Standard	D	0.90623	FabH	synthesis	S	SD
1738	K09458	S9_contig_29955	Bacteria	Proteobacteria	Gammaproteobacteria	Enterobacterales	Yersiniaceae	Serratia	NA	11.848	S9	Standard diet	SPF	Standard	D	1.07365	FabF	synthesis	S	SD
1739	K10782	S9_contig_33656	Bacteria	Firmicutes	Clostridia	Clostridiales	Lachnospiraceae	Roseburia	Roseburia hominis	2.91828	S9	Standard diet	SPF	Standard	D	0.465127	FatA	release	S	SD
1740	K01897	S9_contig_160979	Bacteria	Actinobacteria	other	Streptomycetales	Streptomycetaceae	Streptomyces	Streptomyces sp. 3214.6	8.83179	S9	Standard diet	SPF	Standard	D	0.946049	FadD	uptake	S	SD
1741	K00648	S9_contig_54608	Bacteria	Proteobacteria	Betaproteobacteria	Burkholderiales	NA	NA	Burkholderiales bacterium YL45	4.21339	S9	Standard diet	SPF	Standard	D	0.624632	FabH	synthesis	S	SD
1742	K10804	S9_contig_5058	Bacteria	Bacteroidetes	Bacteroidia	Bacteroidales	Bacteroidaceae	Bacteroides	NA	9.6749	S9	Standard diet	SPF	Standard	D	0.985646	TesA	release	S	SD
1743	K09458	S9_contig_20913	Bacteria	Bacteroidetes	Bacteroidia	Bacteroidales	Bacteroidaceae	Bacteroides	NA	9.51937	S9	Standard diet	SPF	Standard	D	0.978608	FabF	synthesis	S	SD
1744	K06076	S9_contig_56367	Bacteria	Bacteroidetes	other	Chitinophagales	Chitinophagaceae	Pseudoflavitalea	Pseudoflavitalea sp. 5GH32-13	5.60457	S9	Standard diet	SPF	Standard	D	0.748542	FadL	uptake	S	SD
1745	K09458	S9_contig_1485	Bacteria	Proteobacteria	Gammaproteobacteria	Alteromonadales	Alteromonadaceae	Marinobacter	Marinobacter hydrocarbonoclasticus	6.85009	S9	Standard diet	SPF	Standard	D	0.835696	FabF	synthesis	S	SD
1746	K00209	S9_contig_68517	Bacteria	Firmicutes	Clostridia	Clostridiales	NA	NA	NA	4.65	S9	Standard diet	SPF	Standard	D	0.667453	FabV	synthesis	S	SD
1747	K01897	S9_contig_26336	Bacteria	Bacteroidetes	Bacteroidia	Bacteroidales	NA	NA	NA	10.0986	S9	Standard diet	SPF	Standard	D	1.00426	FadD	uptake	S	SD
1748	K01897	S9_contig_27498	Bacteria	Bacteroidetes	Bacteroidia	Bacteroidales	Bacteroidaceae	Bacteroides	NA	6.57392	S9	Standard diet	SPF	Standard	D	0.817824	FadD	uptake	S	SD
1749	K00208	S9_contig_6618	Bacteria	Bacteroidetes	Bacteroidia	Bacteroidales	NA	NA	NA	5.96027	S9	Standard diet	SPF	Standard	D	0.775266	FabI	synthesis	S	SD
1750	K10804	S9_contig_9610	Bacteria	Firmicutes	Bacilli	Lactobacillales	Lactobacillaceae	Lactobacillus	NA	5.83302	S9	Standard diet	SPF	Standard	D	0.765893	TesA	release	S	SD
1751	K00208	S9_contig_82564	Bacteria	Proteobacteria	Gammaproteobacteria	Enterobacterales	Budviciaceae	Leminorella	Leminorella richardii	4.62774	S9	Standard diet	SPF	Standard	D	0.665369	FabI	synthesis	S	SD
1752	K01897	S9_contig_152293	Bacteria	Bacteroidetes	Bacteroidia	Bacteroidales	Rikenellaceae	Alistipes	NA	5.65995	S9	Standard diet	SPF	Standard	D	0.752813	FadD	uptake	S	SD
1753	K01897	S9_contig_2	Bacteria	Bacteroidetes	other	NA	NA	NA	NA	89.057	S9	Standard diet	SPF	Standard	D	1.94967	FadD	uptake	S	SD
1754	K06076	S9_contig_8868	Bacteria	Bacteroidetes	Bacteroidia	Bacteroidales	Muribaculaceae	Muribaculum	Muribaculum intestinale	9.99975	S9	Standard diet	SPF	Standard	D	0.999989	FadL	uptake	S	SD
1755	K01897	S9_contig_7736	Bacteria	Proteobacteria	Betaproteobacteria	Burkholderiales	NA	NA	Burkholderiales bacterium YL45	4.4652	S9	Standard diet	SPF	Standard	D	0.649841	FadD	uptake	S	SD
1756	K01897	S9_contig_1994	Bacteria	Bacteroidetes	Bacteroidia	Bacteroidales	Bacteroidaceae	Bacteroides	NA	7.0778	S9	Standard diet	SPF	Standard	D	0.849898	FadD	uptake	S	SD
1757	K01897	S9_contig_173201	Bacteria	Bacteroidetes	Bacteroidia	Bacteroidales	Bacteroidaceae	Bacteroides	Bacteroides thetaiotaomicron	6.48617	S9	Standard diet	SPF	Standard	D	0.811988	FadD	uptake	S	SD
1758	K06076	S9_contig_869	Bacteria	Bacteroidetes	Bacteroidia	Bacteroidales	Muribaculaceae	Muribaculum	Muribaculum intestinale	10.9154	S9	Standard diet	SPF	Standard	D	1.03804	FadL	uptake	S	SD
1759	K10782	S9_contig_18391	Bacteria	Proteobacteria	other	NA	NA	NA	NA	6.29185	S9	Standard diet	SPF	Standard	D	0.798778	FatA	release	S	SD
1760	K09458	S9_contig_27677	Bacteria	Bacteroidetes	Bacteroidia	Bacteroidales	NA	NA	NA	11.3247	S9	Standard diet	SPF	Standard	D	1.05402	FabF	synthesis	S	SD
1761	K10781	S9_contig_21292	Bacteria	Bacteroidetes	other	Cytophagales	Cytophagaceae	Runella	Runella slithyformis	6.94281	S9	Standard diet	SPF	Standard	D	0.841535	FatB	release	S	SD
1762	K00645	S9_contig_20943	Bacteria	Proteobacteria	other	Sphingomonadales	Sphingomonadaceae	Sphingobium	Sphingobium yanoikuyae	3.97782	S9	Standard diet	SPF	Standard	D	0.599645	FabD	synthesis	S	SD
1763	K09458	S9_contig_26370	Bacteria	Bacteroidetes	Bacteroidia	Bacteroidales	Bacteroidaceae	Bacteroides	Bacteroides ovatus	8.04182	S9	Standard diet	SPF	Standard	D	0.905354	FabF	synthesis	S	SD
1764	K06076	S9_contig_17269	Bacteria	Bacteroidetes	Bacteroidia	Bacteroidales	Muribaculaceae	Muribaculum	Muribaculum intestinale	8.25645	S9	Standard diet	SPF	Standard	D	0.916793	FadL	uptake	S	SD
1765	K10804	S9_contig_170663	Bacteria	Firmicutes	Clostridia	Clostridiales	Ruminococcaceae	Faecalibacterium	Faecalibacterium prausnitzii	9.67434	S9	Standard diet	SPF	Standard	D	0.985621	TesA	release	S	SD
1766	K00648	S9_contig_2	Bacteria	Bacteroidetes	other	NA	NA	NA	NA	89.057	S9	Standard diet	SPF	Standard	D	1.94967	FabH	synthesis	S	SD
1767	K01897	S9_contig_26194	Bacteria	Bacteroidetes	Bacteroidia	Bacteroidales	Bacteroidaceae	Bacteroides	NA	8.55643	S9	Standard diet	SPF	Standard	D	0.932293	FadD	uptake	S	SD
1768	K00645	S9_contig_64987	Bacteria	Bacteroidetes	Bacteroidia	Bacteroidales	Bacteroidaceae	Bacteroides	Bacteroides caecimuris	5.90639	S9	Standard diet	SPF	Standard	D	0.771322	FabD	synthesis	S	SD
1769	K09458	S9_contig_23254	Bacteria	Actinobacteria	other	Corynebacteriales	Mycobacteriaceae	Mycobacterium	Mycobacterium sp. djl-10	3.66449	S9	Standard diet	SPF	Standard	D	0.564014	FabF	synthesis	S	SD
1770	K00648	S9_contig_61074	Bacteria	Firmicutes	Clostridia	Clostridiales	Clostridiaceae	Clostridium	Clostridium botulinum	2.05756	S9	Standard diet	SPF	Standard	D	0.313353	FabH	synthesis	S	SD
1771	K00647	S9_contig_4332	Bacteria	Bacteroidetes	Bacteroidia	Bacteroidales	Muribaculaceae	Muribaculum	Muribaculum intestinale	5.59641	S9	Standard diet	SPF	Standard	D	0.74791	FabB	synthesis	S	SD
1772	K07030	S9_contig_174545	Bacteria	Firmicutes	Bacilli	Lactobacillales	Carnobacteriaceae	Carnobacterium	Carnobacterium inhibens	5.37292	S9	Standard diet	SPF	Standard	D	0.73021	FakA	uptake	S	SD
1773	K10782	S9_contig_27001	Bacteria	Bacteroidetes	Bacteroidia	Bacteroidales	Tannerellaceae	Tannerella	Tannerella sp. oral taxon HOT-286	8.59496	S9	Standard diet	SPF	Standard	D	0.934244	FatA	release	S	SD
1774	K07030	S9_contig_39003	Bacteria	Firmicutes	Bacilli	Bacillales	Bacillaceae	Bacillus	NA	2.35731	S9	Standard diet	SPF	Standard	D	0.372417	FakA	uptake	S	SD
1775	K06076	S9_contig_26600	Bacteria	Bacteroidetes	Bacteroidia	Bacteroidales	NA	NA	NA	10.1178	S9	Standard diet	SPF	Standard	D	1.00509	FadL	uptake	S	SD
1776	K00208	S9_contig_10672	Bacteria	Bacteroidetes	Bacteroidia	Bacteroidales	NA	NA	NA	9.67264	S9	Standard diet	SPF	Standard	D	0.985545	FabI	synthesis	S	SD
1777	K02371	S9_contig_1850	Bacteria	Proteobacteria	other	Rhizobiales	Hyphomicrobiaceae	Blastochloris	Blastochloris viridis	6.38621	S9	Standard diet	SPF	Standard	D	0.805243	FabK	synthesis	S	SD
1778	K00648	S9_contig_7777	Bacteria	Proteobacteria	Gammaproteobacteria	NA	NA	NA	NA	18.4413	S9	Standard diet	SPF	Standard	D	1.26579	FabH	synthesis	S	SD
1779	K07030	S9_contig_82970	Bacteria	Firmicutes	other	Erysipelotrichales	Erysipelotrichaceae	Faecalibaculum	Faecalibaculum rodentium	5.04391	S9	Standard diet	SPF	Standard	D	0.702767	FakA	uptake	S	SD
1780	K06076	S9_contig_147270	Bacteria	Bacteroidetes	Bacteroidia	Bacteroidales	Rikenellaceae	Mucinivorans	Mucinivorans hirudinis	3.10074	S9	Standard diet	SPF	Standard	D	0.491465	FadL	uptake	S	SD
1781	K09458	S9_contig_25061	Bacteria	Proteobacteria	other	Desulfovibrionales	Desulfovibrionaceae	Desulfovibrio	Desulfovibrio vulgaris	4.67926	S9	Standard diet	SPF	Standard	D	0.670177	FabF	synthesis	S	SD
1782	K01897	S9_contig_28674	Bacteria	Bacteroidetes	Bacteroidia	Bacteroidales	Bacteroidaceae	Bacteroides	Bacteroides caccae	9.53227	S9	Standard diet	SPF	Standard	D	0.979196	FadD	uptake	S	SD
1783	K00645	S9_contig_83667	Bacteria	Proteobacteria	Betaproteobacteria	Burkholderiales	NA	NA	Burkholderiales bacterium YL45	3.15041	S9	Standard diet	SPF	Standard	D	0.498367	FabD	synthesis	S	SD
1784	K00647	S9_contig_15486	Bacteria	Bacteroidetes	Bacteroidia	Bacteroidales	Prevotellaceae	Prevotella	Prevotella enoeca	8.46954	S9	Standard diet	SPF	Standard	D	0.92786	FabB	synthesis	S	SD
1785	K01897	S9_contig_163607	Bacteria	Proteobacteria	Betaproteobacteria	Burkholderiales	NA	NA	Burkholderiales bacterium YL45	5.76293	S9	Standard diet	SPF	Standard	D	0.760643	FadD	uptake	S	SD
1786	K06076	S9_contig_27310	Bacteria	Bacteroidetes	Bacteroidia	Bacteroidales	NA	NA	NA	18.4884	S9	Standard diet	SPF	Standard	D	1.2669	FadL	uptake	S	SD
1787	K06076	S9_contig_20935	Bacteria	Bacteroidetes	Bacteroidia	Bacteroidales	Bacteroidaceae	Bacteroides	NA	8.6592	S9	Standard diet	SPF	Standard	D	0.937478	FadL	uptake	S	SD
1788	K07030	S9_contig_175675	Bacteria	Firmicutes	Bacilli	Lactobacillales	Lactobacillaceae	Lactobacillus	Lactobacillus reuteri	2.57511	S9	Standard diet	SPF	Standard	D	0.410796	FakA	uptake	S	SD
1789	K06076	S9_contig_6053	Bacteria	Bacteroidetes	Bacteroidia	Bacteroidales	Rikenellaceae	Alistipes	Alistipes shahii	5.88637	S9	Standard diet	SPF	Standard	D	0.769848	FadL	uptake	S	SD
1790	K01897	S9_contig_7069	Bacteria	Bacteroidetes	Bacteroidia	Bacteroidales	NA	NA	NA	9.64642	S9	Standard diet	SPF	Standard	D	0.984366	FadD	uptake	S	SD
1791	K06076	S9_contig_15172	Bacteria	Bacteroidetes	Bacteroidia	Bacteroidales	Rikenellaceae	Alistipes	Alistipes shahii	7.03973	S9	Standard diet	SPF	Standard	D	0.847556	FadL	uptake	S	SD
1792	K10782	S9_contig_129783	Bacteria	Bacteroidetes	Bacteroidia	Bacteroidales	Rikenellaceae	Alistipes	Alistipes shahii	2.16326	S9	Standard diet	SPF	Standard	D	0.335109	FatA	release	S	SD
1793	K09458	S9_contig_8424	Bacteria	Actinobacteria	other	NA	NA	NA	NA	13.6944	S9	Standard diet	SPF	Standard	D	1.13654	FabF	synthesis	S	SD
1794	K01897	S9_contig_144224	Bacteria	Proteobacteria	Betaproteobacteria	Burkholderiales	NA	NA	Burkholderiales bacterium YL45	5.34688	S9	Standard diet	SPF	Standard	D	0.7281	FadD	uptake	S	SD
1795	K01897	S9_contig_132390	Bacteria	Bacteroidetes	Bacteroidia	Bacteroidales	Bacteroidaceae	Bacteroides	Bacteroides caecimuris	1.99722	S9	Standard diet	SPF	Standard	D	0.300426	FadD	uptake	S	SD
1796	K09458	S9_contig_12224	Bacteria	Bacteroidetes	other	NA	NA	NA	NA	45.8732	S9	Standard diet	SPF	Standard	D	1.66156	FabF	synthesis	S	SD
1797	K00648	S9_contig_33053	Bacteria	Firmicutes	Bacilli	Bacillales	Paenibacillaceae	Aneurinibacillus	Aneurinibacillus soli	9.30378	S9	Standard diet	SPF	Standard	D	0.968659	FabH	synthesis	S	SD
1798	K10804	S9_contig_34942	Bacteria	Firmicutes	other	Erysipelotrichales	Erysipelotrichaceae	Faecalibaculum	Faecalibaculum rodentium	3.77574	S9	Standard diet	SPF	Standard	D	0.577002	TesA	release	S	SD
1799	K00648	S9_contig_68925	Bacteria	Bacteroidetes	Bacteroidia	Bacteroidales	Muribaculaceae	Muribaculum	Muribaculum intestinale	7.1332	S9	Standard diet	SPF	Standard	D	0.853284	FabH	synthesis	S	SD
1800	K01897	S9_contig_27044	Bacteria	Bacteroidetes	other	NA	NA	NA	NA	18.6292	S9	Standard diet	SPF	Standard	D	1.27019	FadD	uptake	S	SD
1801	K10782	S9_contig_30089	Bacteria	Bacteroidetes	Bacteroidia	Bacteroidales	Muribaculaceae	Muribaculum	Muribaculum intestinale	12.0506	S9	Standard diet	SPF	Standard	D	1.08101	FatA	release	S	SD
1802	K01897	S9_contig_95863	Bacteria	Actinobacteria	other	Bifidobacteriales	Bifidobacteriaceae	Bifidobacterium	Bifidobacterium animalis	3.50769	S9	Standard diet	SPF	Standard	D	0.545021	FadD	uptake	S	SD
1803	K09458	S9_contig_187856	Bacteria	Proteobacteria	Gammaproteobacteria	Aeromonadales	Aeromonadaceae	Aeromonas	NA	2.09511	S9	Standard diet	SPF	Standard	D	0.321207	FabF	synthesis	S	SD
1804	K02372	S9_contig_13977	Bacteria	Proteobacteria	other	Desulfovibrionales	Desulfovibrionaceae	Desulfovibrio	Desulfovibrio vulgaris	5.66371	S9	Standard diet	SPF	Standard	D	0.753101	FabZ	synthesis	S	SD
1805	K00208	S9_contig_31477	Bacteria	Bacteroidetes	other	NA	NA	NA	NA	13.107	S9	Standard diet	SPF	Standard	D	1.1175	FabI	synthesis	S	SD
1806	K02371	S9_contig_103689	Bacteria	Firmicutes	Clostridia	Clostridiales	Lachnospiraceae	NA	Lachnospiraceae bacterium GAM79	2.53937	S9	Standard diet	SPF	Standard	D	0.404726	FabK	synthesis	S	SD
1807	K10804	S9_contig_10533	Bacteria	Acidobacteria	other	Acidobacteriales	Acidobacteriaceae	NA	Acidobacteriaceae bacterium SBC82	6.52179	S9	Standard diet	SPF	Standard	D	0.814367	TesA	release	S	SD
1808	K09458	S9_contig_165013	Bacteria	Proteobacteria	other	NA	NA	NA	NA	3.47706	S9	Standard diet	SPF	Standard	D	0.541212	FabF	synthesis	S	SD
1809	K00208	S9_contig_32610	Bacteria	Bacteroidetes	Bacteroidia	Bacteroidales	Bacteroidaceae	Bacteroides	NA	7.5708	S9	Standard diet	SPF	Standard	D	0.879142	FabI	synthesis	S	SD
1810	K10804	S9_contig_124731	Bacteria	Proteobacteria	Betaproteobacteria	Burkholderiales	NA	NA	Burkholderiales bacterium YL45	4.15139	S9	Standard diet	SPF	Standard	D	0.618194	TesA	release	S	SD
1811	K02371	S9_contig_6591	Bacteria	Bacteroidetes	Bacteroidia	Bacteroidales	Bacteroidaceae	Bacteroides	NA	8.64194	S9	Standard diet	SPF	Standard	D	0.936611	FabK	synthesis	S	SD
1812	K00648	S9_contig_15502	Bacteria	Bacteroidetes	Bacteroidia	Bacteroidales	NA	NA	NA	8.11147	S9	Standard diet	SPF	Standard	D	0.9091	FabH	synthesis	S	SD
1813	K01897	S9_contig_836	Bacteria	Bacteroidetes	Bacteroidia	Bacteroidales	Muribaculaceae	Muribaculum	Muribaculum intestinale	10.9458	S9	Standard diet	SPF	Standard	D	1.03925	FadD	uptake	S	SD
1814	K01897	S9_contig_185478	Bacteria	Bacteroidetes	Bacteroidia	Bacteroidales	Tannerellaceae	Parabacteroides	Parabacteroides sp. CT06	2.8034	S9	Standard diet	SPF	Standard	D	0.447685	FadD	uptake	S	SD
1815	K10804	S9_contig_72786	Bacteria	Bacteroidetes	Bacteroidia	Bacteroidales	Rikenellaceae	Alistipes	Alistipes shahii	3.80281	S9	Standard diet	SPF	Standard	D	0.580105	TesA	release	S	SD
1816	K06076	S9_contig_32055	Bacteria	Bacteroidetes	Bacteroidia	Bacteroidales	Bacteroidaceae	Bacteroides	NA	7.96251	S9	Standard diet	SPF	Standard	D	0.90105	FadL	uptake	S	SD
1817	K01897	S9_contig_172267	Bacteria	Bacteroidetes	Bacteroidia	Bacteroidales	Tannerellaceae	Parabacteroides	NA	3.43423	S9	Standard diet	SPF	Standard	D	0.535829	FadD	uptake	S	SD
1818	K07030	S9_contig_162212	Bacteria	Firmicutes	Bacilli	Bacillales	NA	NA	NA	3.92299	S9	Standard diet	SPF	Standard	D	0.593617	FakA	uptake	S	SD
1819	K00645	S9_contig_32919	Bacteria	Bacteroidetes	other	Flavobacteriales	Flavobacteriaceae	Aquimarina	Aquimarina sp. AD1	6.31074	S9	Standard diet	SPF	Standard	D	0.80008	FabD	synthesis	S	SD
1820	K09458	S9_contig_187478	Bacteria	Proteobacteria	Gammaproteobacteria	Enterobacterales	Enterobacteriaceae	Raoultella	Raoultella planticola	3.79917	S9	Standard diet	SPF	Standard	D	0.579689	FabF	synthesis	S	SD
1821	K10804	S9_contig_28895	Bacteria	Bacteroidetes	Bacteroidia	Bacteroidales	Bacteroidaceae	Bacteroides	NA	8.77182	S9	Standard diet	SPF	Standard	D	0.94309	TesA	release	S	SD
1822	K02371	S9_contig_33454	Bacteria	Firmicutes	Clostridia	Clostridiales	NA	NA	NA	14.158	S9	Standard diet	SPF	Standard	D	1.151	FabK	synthesis	S	SD
1823	K06076	S9_contig_15077	Bacteria	Bacteroidetes	Bacteroidia	Bacteroidales	Muribaculaceae	Muribaculum	Muribaculum intestinale	12.1303	S9	Standard diet	SPF	Standard	D	1.08387	FadL	uptake	S	SD
1824	K01897	S9_contig_3402	Bacteria	Actinobacteria	other	Micrococcales	Microbacteriaceae	Microbacterium	Microbacterium sp. LKL04	4.24828	S9	Standard diet	SPF	Standard	D	0.628213	FadD	uptake	S	SD
1825	K07030	S9_contig_136629	Bacteria	Firmicutes	Clostridia	Clostridiales	NA	NA	NA	7.72309	S9	Standard diet	SPF	Standard	D	0.887791	FakA	uptake	S	SD
1826	K06076	S9_contig_31477	Bacteria	Bacteroidetes	other	NA	NA	NA	NA	13.107	S9	Standard diet	SPF	Standard	D	1.1175	FadL	uptake	S	SD
1827	K09458	S9_contig_33197	Bacteria	Proteobacteria	other	NA	NA	NA	NA	8.07508	S9	Standard diet	SPF	Standard	D	0.907147	FabF	synthesis	S	SD
1828	K02372	S9_contig_27677	Bacteria	Bacteroidetes	Bacteroidia	Bacteroidales	NA	NA	NA	11.3247	S9	Standard diet	SPF	Standard	D	1.05402	FabZ	synthesis	S	SD
1829	K00208	S9_contig_175587	Bacteria	Bacteroidetes	Bacteroidia	Bacteroidales	Rikenellaceae	Alistipes	Alistipes finegoldii	4.71261	S9	Standard diet	SPF	Standard	D	0.673262	FabI	synthesis	S	SD
1830	K06076	S9_contig_132354	Bacteria	Bacteroidetes	Bacteroidia	Bacteroidales	Bacteroidaceae	Bacteroides	Bacteroides ovatus	2.63522	S9	Standard diet	SPF	Standard	D	0.420817	FadL	uptake	S	SD
1831	K07030	S9_contig_67151	Bacteria	Firmicutes	Clostridia	Clostridiales	NA	NA	Clostridiales bacterium CCNA10	4.85185	S9	Standard diet	SPF	Standard	D	0.685907	FakA	uptake	S	SD
1832	K00208	S9_contig_42503	Bacteria	Proteobacteria	Betaproteobacteria	Burkholderiales	NA	NA	Burkholderiales bacterium YL45	4.66704	S9	Standard diet	SPF	Standard	D	0.669042	FabI	synthesis	S	SD
1833	K00645	S9_contig_1164	Bacteria	Firmicutes	Clostridia	Clostridiales	Lachnospiraceae	NA	NA	5.99653	S9	Standard diet	SPF	Standard	D	0.7779	FabD	synthesis	S	SD
1834	K06076	S9_contig_28630	Bacteria	Bacteroidetes	Bacteroidia	Bacteroidales	Bacteroidaceae	Bacteroides	Bacteroides caecimuris	6.60032	S9	Standard diet	SPF	Standard	D	0.819565	FadL	uptake	S	SD
1835	K10804	S9_contig_22447	Bacteria	Firmicutes	other	NA	NA	NA	NA	41.619	S9	Standard diet	SPF	Standard	D	1.61929	TesA	release	S	SD
1836	K09458	S9_contig_2603	Bacteria	Bacteroidetes	Bacteroidia	Bacteroidales	NA	NA	NA	9.87539	S9	Standard diet	SPF	Standard	D	0.994554	FabF	synthesis	S	SD
1837	K09458	S9_contig_1164	Bacteria	Firmicutes	Clostridia	Clostridiales	Lachnospiraceae	NA	NA	5.99653	S9	Standard diet	SPF	Standard	D	0.7779	FabF	synthesis	S	SD
1838	K01897	S9_contig_7736	Bacteria	Proteobacteria	Betaproteobacteria	Burkholderiales	NA	NA	Burkholderiales bacterium YL45	4.4652	S9	Standard diet	SPF	Standard	D	0.649841	FadD	uptake	S	SD
1839	K07030	S9_contig_4164	Bacteria	Firmicutes	other	NA	NA	NA	NA	8.5827	S9	Standard diet	SPF	Standard	D	0.933624	FakA	uptake	S	SD
1840	K09458	S9_contig_158315	Bacteria	Bacteroidetes	Bacteroidia	Bacteroidales	Tannerellaceae	Parabacteroides	Parabacteroides distasonis	3.55741	S9	Standard diet	SPF	Standard	D	0.551134	FabF	synthesis	S	SD
1841	K00648	S9_contig_8447	Bacteria	Bacteroidetes	Bacteroidia	Bacteroidales	Muribaculaceae	Muribaculum	Muribaculum intestinale	8.48244	S9	Standard diet	SPF	Standard	D	0.928521	FabH	synthesis	S	SD
1842	K10782	S9_contig_247	Bacteria	Proteobacteria	other	NA	NA	NA	NA	9.04497	S9	Standard diet	SPF	Standard	D	0.956407	FatA	release	S	SD
1843	K09458	S9_contig_27677	Bacteria	Bacteroidetes	Bacteroidia	Bacteroidales	NA	NA	NA	11.3247	S9	Standard diet	SPF	Standard	D	1.05402	FabF	synthesis	S	SD
1844	K00645	S9_contig_2	Bacteria	Bacteroidetes	other	NA	NA	NA	NA	89.057	S9	Standard diet	SPF	Standard	D	1.94967	FabD	synthesis	S	SD
1845	K09458	S9_contig_61944	Bacteria	Firmicutes	Clostridia	Clostridiales	Peptococcaceae	Desulfitobacterium	Desulfitobacterium dichloroeliminans	3.13031	S9	Standard diet	SPF	Standard	D	0.495587	FabF	synthesis	S	SD
1846	K00645	S9_contig_1850	Bacteria	Proteobacteria	other	Rhizobiales	Hyphomicrobiaceae	Blastochloris	Blastochloris viridis	6.38621	S9	Standard diet	SPF	Standard	D	0.805243	FabD	synthesis	S	SD
1847	K00208	S9_contig_32353	Bacteria	Bacteroidetes	other	Cytophagales	Cytophagaceae	Spirosoma	Spirosoma pollinicola	9.19889	S9	Standard diet	SPF	Standard	D	0.963735	FabI	synthesis	S	SD
1848	K10804	S9_contig_14558	Bacteria	Proteobacteria	other	Rhodospirillales	Acetobacteraceae	Parasaccharibacter	Parasaccharibacter apium	14.2047	S9	Standard diet	SPF	Standard	D	1.15243	TesA	release	S	SD
1849	K10804	S9_contig_6758	Bacteria	Proteobacteria	other	NA	NA	NA	NA	11.3589	S9	Standard diet	SPF	Standard	D	1.05533	TesA	release	S	SD
1850	K00645	S9_contig_5347	Bacteria	Bacteroidetes	Bacteroidia	Bacteroidales	NA	NA	NA	10.8305	S9	Standard diet	SPF	Standard	D	1.03465	FabD	synthesis	S	SD
1851	K00647	S9_contig_27677	Bacteria	Bacteroidetes	Bacteroidia	Bacteroidales	NA	NA	NA	11.3247	S9	Standard diet	SPF	Standard	D	1.05402	FabB	synthesis	S	SD
1852	K01897	S9_contig_85961	Bacteria	Actinobacteria	other	Actinomycetales	Actinomycetaceae	Actinomyces	Actinomyces sp. Z16	3.87885	S9	Standard diet	SPF	Standard	D	0.588703	FadD	uptake	S	SD
1853	K00645	S9_contig_57055	Bacteria	Bacteroidetes	Bacteroidia	Bacteroidales	Rikenellaceae	Alistipes	NA	9.1016	S9	Standard diet	SPF	Standard	D	0.959118	FabD	synthesis	S	SD
1854	K01897	S9_contig_27441	Bacteria	Bacteroidetes	Bacteroidia	Bacteroidales	Muribaculaceae	Muribaculum	Muribaculum intestinale	7.72251	S9	Standard diet	SPF	Standard	D	0.887758	FadD	uptake	S	SD
1855	K01897	S9_contig_4413	Bacteria	Bacteroidetes	Bacteroidia	Bacteroidales	NA	NA	NA	9.22613	S9	Standard diet	SPF	Standard	D	0.96502	FadD	uptake	S	SD
1856	K01897	S9_contig_29265	Bacteria	Bacteroidetes	Bacteroidia	Bacteroidales	Muribaculaceae	Muribaculum	Muribaculum intestinale	9.95344	S9	Standard diet	SPF	Standard	D	0.997973	FadD	uptake	S	SD
1857	K10804	S9_contig_12294	Bacteria	Firmicutes	Bacilli	Lactobacillales	Leuconostocaceae	Weissella	Weissella ceti	6.24613	S9	Standard diet	SPF	Standard	D	0.795611	TesA	release	S	SD
1858	K01897	S9_contig_27363	Bacteria	Bacteroidetes	Bacteroidia	Bacteroidales	Bacteroidaceae	Bacteroides	NA	8.92783	S9	Standard diet	SPF	Standard	D	0.950746	FadD	uptake	S	SD
1859	K10782	S9_contig_31748	Bacteria	Proteobacteria	other	Rhodospirillales	Rhodospirillaceae	Magnetospirillum	Magnetospirillum sp. ME-1	8.34166	S9	Standard diet	SPF	Standard	D	0.921252	FatA	release	S	SD
1860	K00645	S9_contig_27769	Bacteria	Bacteroidetes	Bacteroidia	Bacteroidales	Bacteroidaceae	Bacteroides	Bacteroides caecimuris	7.56024	S9	Standard diet	SPF	Standard	D	0.878536	FabD	synthesis	S	SD
1861	K00647	S9_contig_84650	Bacteria	Bacteroidetes	Bacteroidia	Bacteroidales	Muribaculaceae	Muribaculum	Muribaculum intestinale	6.02021	S9	Standard diet	SPF	Standard	D	0.779612	FabB	synthesis	S	SD
1862	K07030	S9_contig_24013	Bacteria	Firmicutes	Bacilli	Lactobacillales	Lactobacillaceae	Lactobacillus	NA	3.05977	S9	Standard diet	SPF	Standard	D	0.485689	FakA	uptake	S	SD
1863	K09458	S9_contig_27677	Bacteria	Bacteroidetes	Bacteroidia	Bacteroidales	NA	NA	NA	11.3247	S9	Standard diet	SPF	Standard	D	1.05402	FabF	synthesis	S	SD
1864	K06076	S9_contig_28591	Bacteria	Proteobacteria	Gammaproteobacteria	Enterobacterales	Erwiniaceae	Pantoea	Pantoea rwandensis	8.78161	S9	Standard diet	SPF	Standard	D	0.943574	FadL	uptake	S	SD
1865	K06076	S9_contig_30374	Bacteria	Bacteroidetes	Bacteroidia	Bacteroidales	Bacteroidaceae	Bacteroides	NA	6.90324	S9	Standard diet	SPF	Standard	D	0.839053	FadL	uptake	S	SD
1866	K00208	S9_contig_164709	Bacteria	Proteobacteria	other	NA	NA	NA	NA	5.99771	S9	Standard diet	SPF	Standard	D	0.777985	FabI	synthesis	S	SD
1867	K10804	S9_contig_156200	Bacteria	Firmicutes	other	Erysipelotrichales	Erysipelotrichaceae	Faecalibaculum	Faecalibaculum rodentium	5.48643	S9	Standard diet	SPF	Standard	D	0.73929	TesA	release	S	SD
1868	K00648	S9_contig_141968	Bacteria	Proteobacteria	Betaproteobacteria	Burkholderiales	NA	NA	Burkholderiales bacterium YL45	4.46474	S9	Standard diet	SPF	Standard	D	0.649796	FabH	synthesis	S	SD
1869	K00648	S9_contig_5247	Bacteria	Bacteroidetes	other	NA	NA	NA	NA	12.2553	S9	Standard diet	SPF	Standard	D	1.08833	FabH	synthesis	S	SD
1870	K10804	S9_contig_161176	Bacteria	Bacteroidetes	Bacteroidia	Bacteroidales	Tannerellaceae	Parabacteroides	Parabacteroides sp. CT06	2.41626	S9	Standard diet	SPF	Standard	D	0.383144	TesA	release	S	SD
1871	K00648	S9_contig_30492	Bacteria	Bacteroidetes	Bacteroidia	Bacteroidales	Bacteroidaceae	Bacteroides	NA	5.64754	S9	Standard diet	SPF	Standard	D	0.751859	FabH	synthesis	S	SD
1872	K01897	S9_contig_8213	Bacteria	Bacteroidetes	Bacteroidia	Bacteroidales	Bacteroidaceae	Bacteroides	NA	10.9885	S9	Standard diet	SPF	Standard	D	1.04094	FadD	uptake	S	SD
1873	K01897	S9_contig_183619	Bacteria	Bacteroidetes	Bacteroidia	Bacteroidales	Bacteroidaceae	Bacteroides	Bacteroides helcogenes	6.38973	S9	Standard diet	SPF	Standard	D	0.805483	FadD	uptake	S	SD
1874	K09458	S9_contig_26370	Bacteria	Bacteroidetes	Bacteroidia	Bacteroidales	Bacteroidaceae	Bacteroides	Bacteroides ovatus	8.04182	S9	Standard diet	SPF	Standard	D	0.905354	FabF	synthesis	S	SD
1875	K10782	S9_contig_29141	Bacteria	Firmicutes	Clostridia	Clostridiales	Lachnospiraceae	Roseburia	Roseburia hominis	5.62959	S9	Standard diet	SPF	Standard	D	0.750477	FatA	release	S	SD
1876	K00648	S9_contig_912	Bacteria	Bacteroidetes	Bacteroidia	Bacteroidales	Barnesiellaceae	Barnesiella	Barnesiella viscericola	10.5207	S9	Standard diet	SPF	Standard	D	1.02204	FabH	synthesis	S	SD
1877	K00648	S9_contig_2952	Bacteria	Bacteroidetes	Bacteroidia	Bacteroidales	Rikenellaceae	Alistipes	Alistipes shahii	6.94354	S9	Standard diet	SPF	Standard	D	0.841581	FabH	synthesis	S	SD
1878	K10782	S9_contig_141032	Bacteria	Firmicutes	Clostridia	Clostridiales	NA	NA	Clostridiales bacterium CCNA10	7.19239	S9	Standard diet	SPF	Standard	D	0.856873	FatA	release	S	SD
1879	K07030	S9_contig_115126	Bacteria	Firmicutes	Clostridia	Clostridiales	NA	NA	Clostridiales bacterium CCNA10	4.80103	S9	Standard diet	SPF	Standard	D	0.681334	FakA	uptake	S	SD
1880	K09458	S9_contig_2069	Bacteria	Bacteroidetes	Bacteroidia	Bacteroidales	Bacteroidaceae	Bacteroides	NA	10.4656	S9	Standard diet	SPF	Standard	D	1.01976	FabF	synthesis	S	SD
1881	K01897	S9_contig_97000	Bacteria	Bacteroidetes	Bacteroidia	Bacteroidales	Tannerellaceae	Parabacteroides	NA	2.84737	S9	Standard diet	SPF	Standard	D	0.454444	FadD	uptake	S	SD
1882	K00209	S9_contig_38685	Bacteria	Proteobacteria	Gammaproteobacteria	Xanthomonadales	Xanthomonadaceae	Xanthomonas	NA	2.41903	S9	Standard diet	SPF	Standard	D	0.383641	FabV	synthesis	S	SD
1883	K01897	S9_contig_28756	Bacteria	Proteobacteria	Gammaproteobacteria	Chromatiales	Ectothiorhodospiraceae	Spiribacter	Spiribacter curvatus	14.0054	S9	Standard diet	SPF	Standard	D	1.14629	FadD	uptake	S	SD
1884	K09458	S9_contig_152162	Bacteria	Bacteroidetes	Bacteroidia	Bacteroidales	Prevotellaceae	Prevotella	Prevotella dentalis	3.34489	S9	Standard diet	SPF	Standard	D	0.524382	FabF	synthesis	S	SD
1885	K01897	S9_contig_11620	Bacteria	Proteobacteria	Betaproteobacteria	Burkholderiales	NA	NA	Burkholderiales bacterium YL45	4.93274	S9	Standard diet	SPF	Standard	D	0.693088	FadD	uptake	S	SD
1886	K02372	S9_contig_27677	Bacteria	Bacteroidetes	Bacteroidia	Bacteroidales	NA	NA	NA	11.3247	S9	Standard diet	SPF	Standard	D	1.05402	FabZ	synthesis	S	SD
1887	K07030	S9_contig_109575	Bacteria	Firmicutes	Clostridia	Clostridiales	Ruminococcaceae	Flavonifractor	Flavonifractor plautii	6.752	S9	Standard diet	SPF	Standard	D	0.829432	FakA	uptake	S	SD
1888	K09458	S9_contig_1629	Bacteria	Proteobacteria	Betaproteobacteria	Burkholderiales	NA	NA	Burkholderiales bacterium YL45	5.17037	S9	Standard diet	SPF	Standard	D	0.713522	FabF	synthesis	S	SD
1889	K06076	S9_contig_21010	Bacteria	Proteobacteria	Gammaproteobacteria	Pseudomonadales	Pseudomonadaceae	Pseudomonas	NA	4.29929	S9	Standard diet	SPF	Standard	D	0.633397	FadL	uptake	S	SD
1890	K00645	S9_contig_1159	Bacteria	Bacteroidetes	Bacteroidia	Bacteroidales	Muribaculaceae	Muribaculum	Muribaculum intestinale	8.69556	S9	Standard diet	SPF	Standard	D	0.939298	FabD	synthesis	S	SD
1891	K00648	S9_contig_30492	Bacteria	Bacteroidetes	Bacteroidia	Bacteroidales	Bacteroidaceae	Bacteroides	NA	5.64754	S9	Standard diet	SPF	Standard	D	0.751859	FabH	synthesis	S	SD
1892	K07030	S9_contig_109480	Bacteria	Deinococcus-Thermus	other	Thermales	Thermaceae	Thermus	Thermus aquaticus	6.88618	S9	Standard diet	SPF	Standard	D	0.837978	FakA	uptake	S	SD
1893	K09458	S9_contig_178366	Bacteria	Firmicutes	Clostridia	Clostridiales	Lachnospiraceae	NA	[Eubacterium] rectale	2.30025	S9	Standard diet	SPF	Standard	D	0.361775	FabF	synthesis	S	SD
1894	K07030	S9_contig_43819	Bacteria	Actinobacteria	other	Streptomycetales	Streptomycetaceae	Streptomyces	NA	4.60428	S9	Standard diet	SPF	Standard	D	0.663162	FakA	uptake	S	SD
1895	K01897	S9_contig_48088	Bacteria	Bacteroidetes	Bacteroidia	Bacteroidales	Tannerellaceae	Parabacteroides	Parabacteroides sp. CT06	2.22388	S9	Standard diet	SPF	Standard	D	0.347111	FadD	uptake	S	SD
1896	K10782	S9_contig_27141	Bacteria	Bacteroidetes	Bacteroidia	Bacteroidales	Bacteroidaceae	Bacteroides	NA	10.295	S9	Standard diet	SPF	Standard	D	1.01263	FatA	release	S	SD
1897	K06076	S9_contig_24427	Bacteria	Proteobacteria	Betaproteobacteria	Burkholderiales	NA	NA	Burkholderiales bacterium YL45	7.5646	S9	Standard diet	SPF	Standard	D	0.878786	FadL	uptake	S	SD
1898	K10804	S9_contig_19520	Bacteria	Firmicutes	Bacilli	Lactobacillales	Lactobacillaceae	Lactobacillus	NA	5.26867	S9	Standard diet	SPF	Standard	D	0.721701	TesA	release	S	SD
1899	K01897	S9_contig_181965	Bacteria	Actinobacteria	other	Bifidobacteriales	Bifidobacteriaceae	Bifidobacterium	Bifidobacterium animalis	3.94999	S9	Standard diet	SPF	Standard	D	0.596596	FadD	uptake	S	SD
1900	K00647	S9_contig_2069	Bacteria	Bacteroidetes	Bacteroidia	Bacteroidales	Bacteroidaceae	Bacteroides	NA	10.4656	S9	Standard diet	SPF	Standard	D	1.01976	FabB	synthesis	S	SD
1901	K09458	S9_contig_22124	Bacteria	Bacteroidetes	other	NA	NA	NA	NA	12.3311	S9	Standard diet	SPF	Standard	D	1.091	FabF	synthesis	S	SD
1902	K02371	S9_contig_29267	Bacteria	Bacteroidetes	Bacteroidia	Bacteroidales	Rikenellaceae	Alistipes	NA	8.03777	S9	Standard diet	SPF	Standard	D	0.905136	FabK	synthesis	S	SD
1903	K06076	S9_contig_16047	Bacteria	Bacteroidetes	Bacteroidia	Bacteroidales	Bacteroidaceae	Bacteroides	NA	7.74447	S9	Standard diet	SPF	Standard	D	0.888992	FadL	uptake	S	SD
1904	K00208	S9_contig_122782	Bacteria	Bacteroidetes	Bacteroidia	Bacteroidales	Rikenellaceae	Alistipes	Alistipes shahii	4.1872	S9	Standard diet	SPF	Standard	D	0.621924	FabI	synthesis	S	SD
1905	K02371	S9_contig_120554	Bacteria	Bacteroidetes	Bacteroidia	Bacteroidales	Tannerellaceae	Parabacteroides	NA	2.34783	S9	Standard diet	SPF	Standard	D	0.370667	FabK	synthesis	S	SD
1906	K00645	S9_contig_5034	Bacteria	Bacteroidetes	Bacteroidia	Bacteroidales	Bacteroidaceae	Bacteroides	Bacteroides caccae	7.9221	S9	Standard diet	SPF	Standard	D	0.89884	FabD	synthesis	S	SD
1907	K07030	S10_contig_24187	Bacteria	Actinobacteria	other	Coriobacteriales	NA	NA	NA	4.18993	S10	High-fat Low-carb diet	SPF	Ketogenic	D	0.622207	FakA	uptake	K	KD
1908	K06076	S10_contig_16445	Bacteria	Bacteroidetes	Bacteroidia	Bacteroidales	Bacteroidaceae	Bacteroides	NA	9.28035	S10	High-fat Low-carb diet	SPF	Ketogenic	D	0.967564	FadL	uptake	K	KD
1909	K10804	S10_contig_12324	Bacteria	Verrucomicrobia	Verrucomicrobiae	Verrucomicrobiales	Akkermansiaceae	Akkermansia	Akkermansia muciniphila	26.2124	S10	High-fat Low-carb diet	SPF	Ketogenic	D	1.41851	TesA	release	K	KD
1910	K10804	S10_contig_11324	Bacteria	Firmicutes	Clostridia	Clostridiales	NA	NA	NA	39.4817	S10	High-fat Low-carb diet	SPF	Ketogenic	D	1.5964	TesA	release	K	KD
1911	K09458	S10_contig_11941	Bacteria	Bacteroidetes	Bacteroidia	Bacteroidales	NA	NA	NA	8.66943	S10	High-fat Low-carb diet	SPF	Ketogenic	D	0.937991	FabF	synthesis	K	KD
1912	K10804	S10_contig_10657	Bacteria	Verrucomicrobia	Verrucomicrobiae	Verrucomicrobiales	Akkermansiaceae	Akkermansia	Akkermansia muciniphila	30.2871	S10	High-fat Low-carb diet	SPF	Ketogenic	D	1.48126	TesA	release	K	KD
1913	K07030	S10_contig_141828	Bacteria	Firmicutes	Clostridia	Clostridiales	Oscillospiraceae	Oscillibacter	Oscillibacter valericigenes	8.37599	S10	High-fat Low-carb diet	SPF	Ketogenic	D	0.923036	FakA	uptake	K	KD
1914	K10804	S10_contig_91711	Bacteria	Firmicutes	Bacilli	Lactobacillales	Lactobacillaceae	Lactobacillus	Lactobacillus johnsonii	3.53846	S10	High-fat Low-carb diet	SPF	Ketogenic	D	0.548814	TesA	release	K	KD
1915	K07030	S10_contig_156018	Bacteria	Firmicutes	Clostridia	Clostridiales	NA	NA	Clostridiales bacterium CCNA10	4.24841	S10	High-fat Low-carb diet	SPF	Ketogenic	D	0.628226	FakA	uptake	K	KD
1916	K10782	S10_contig_17724	Bacteria	Firmicutes	Clostridia	Clostridiales	NA	NA	NA	7.63501	S10	High-fat Low-carb diet	SPF	Ketogenic	D	0.88281	FatA	release	K	KD
1917	K07030	S10_contig_41655	Bacteria	Firmicutes	Bacilli	Lactobacillales	Lactobacillaceae	Lactobacillus	Lactobacillus johnsonii	3.27013	S10	High-fat Low-carb diet	SPF	Ketogenic	D	0.514565	FakA	uptake	K	KD
1918	K10804	S10_contig_18569	Bacteria	Firmicutes	other	NA	NA	NA	NA	17.1649	S10	High-fat Low-carb diet	SPF	Ketogenic	D	1.23464	TesA	release	K	KD
1919	K09458	S10_contig_170903	Bacteria	Proteobacteria	other	NA	NA	NA	NA	4.18949	S10	High-fat Low-carb diet	SPF	Ketogenic	D	0.622161	FabF	synthesis	K	KD
1920	K00647	S10_contig_7019	Bacteria	Bacteroidetes	other	Flavobacteriales	Flavobacteriaceae	Weeksella	Weeksella virosa	9.71171	S10	High-fat Low-carb diet	SPF	Ketogenic	D	0.987296	FabB	synthesis	K	KD
1921	K01897	S10_contig_137637	Bacteria	Bacteroidetes	Bacteroidia	Bacteroidales	Bacteroidaceae	Bacteroides	Bacteroides ovatus	4.81905	S10	High-fat Low-carb diet	SPF	Ketogenic	D	0.682961	FadD	uptake	K	KD
1922	K09458	S10_contig_778	Bacteria	Bacteroidetes	Bacteroidia	Bacteroidales	Bacteroidaceae	Bacteroides	NA	6.40632	S10	High-fat Low-carb diet	SPF	Ketogenic	D	0.806609	FabF	synthesis	K	KD
1923	K02371	S10_contig_6281	Bacteria	Firmicutes	Clostridia	Clostridiales	NA	NA	NA	6.3169	S10	High-fat Low-carb diet	SPF	Ketogenic	D	0.800504	FabK	synthesis	K	KD
1924	K00208	S10_contig_1	Bacteria	Verrucomicrobia	Verrucomicrobiae	Verrucomicrobiales	Akkermansiaceae	Akkermansia	Akkermansia muciniphila	28.2765	S10	High-fat Low-carb diet	SPF	Ketogenic	D	1.45143	FabI	synthesis	K	KD
1925	K10782	S10_contig_16024	Bacteria	Firmicutes	Clostridia	Clostridiales	NA	NA	NA	9.52036	S10	High-fat Low-carb diet	SPF	Ketogenic	D	0.978653	FatA	release	K	KD
1926	K01897	S10_contig_11681	Bacteria	Bacteroidetes	Bacteroidia	Bacteroidales	Bacteroidaceae	Bacteroides	NA	10.7593	S10	High-fat Low-carb diet	SPF	Ketogenic	D	1.03179	FadD	uptake	K	KD
1927	K00645	S10_contig_6854	Bacteria	Bacteroidetes	Bacteroidia	Bacteroidales	Bacteroidaceae	Bacteroides	NA	4.44445	S10	High-fat Low-carb diet	SPF	Ketogenic	D	0.647818	FabD	synthesis	K	KD
1928	K09458	S10_contig_58832	Bacteria	Proteobacteria	other	Myxococcales	Archangiaceae	Archangium	Archangium gephyra	4.76244	S10	High-fat Low-carb diet	SPF	Ketogenic	D	0.67783	FabF	synthesis	K	KD
1929	K09458	S10_contig_122396	Bacteria	Proteobacteria	other	Rhodobacterales	Rhodobacteraceae	Ketogulonicigenium	Ketogulonicigenium robustum	6.61994	S10	High-fat Low-carb diet	SPF	Ketogenic	D	0.820854	FabF	synthesis	K	KD
1930	K00208	S10_contig_21350	Bacteria	Bacteroidetes	other	NA	NA	NA	NA	4.53211	S10	High-fat Low-carb diet	SPF	Ketogenic	D	0.6563	FabI	synthesis	K	KD
1931	K10804	S10_contig_13143	Bacteria	Firmicutes	Clostridia	Clostridiales	Ruminococcaceae	Faecalibacterium	Faecalibacterium prausnitzii	10.2525	S10	High-fat Low-carb diet	SPF	Ketogenic	D	1.01083	TesA	release	K	KD
1932	K10804	S10_contig_127562	Bacteria	Proteobacteria	Gammaproteobacteria	Enterobacterales	Enterobacteriaceae	Pluralibacter	Pluralibacter gergoviae	3.93828	S10	High-fat Low-carb diet	SPF	Ketogenic	D	0.595307	TesA	release	K	KD
1933	K00645	S10_contig_56152	Bacteria	Deferribacteres	other	Deferribacterales	Deferribacteraceae	Deferribacter	Deferribacter desulfuricans	2.52349	S10	High-fat Low-carb diet	SPF	Ketogenic	D	0.402002	FabD	synthesis	K	KD
1934	K09458	S10_contig_133859	Bacteria	Firmicutes	Clostridia	Clostridiales	Ruminococcaceae	Flavonifractor	Flavonifractor plautii	6.0044	S10	High-fat Low-carb diet	SPF	Ketogenic	D	0.77847	FabF	synthesis	K	KD
1935	K10782	S10_contig_8390	Bacteria	Bacteroidetes	Bacteroidia	Bacteroidales	Bacteroidaceae	Bacteroides	Bacteroides caecimuris	5.9869	S10	High-fat Low-carb diet	SPF	Ketogenic	D	0.777202	FatA	release	K	KD
1936	K07030	S10_contig_40202	Bacteria	Firmicutes	Clostridia	Clostridiales	NA	NA	NA	3.42263	S10	High-fat Low-carb diet	SPF	Ketogenic	D	0.53436	FakA	uptake	K	KD
1937	K06076	S10_contig_14258	Bacteria	Bacteroidetes	Bacteroidia	Bacteroidales	NA	NA	NA	12.0986	S10	High-fat Low-carb diet	SPF	Ketogenic	D	1.08274	FadL	uptake	K	KD
1938	K00648	S10_contig_10824	Bacteria	Actinobacteria	other	Corynebacteriales	Nocardiaceae	Nocardia	Nocardia seriolae	6.97726	S10	High-fat Low-carb diet	SPF	Ketogenic	D	0.843685	FabH	synthesis	K	KD
1939	K01897	S10_contig_5602	Bacteria	Bacteroidetes	Bacteroidia	Bacteroidales	Bacteroidaceae	Bacteroides	NA	3.66351	S10	High-fat Low-carb diet	SPF	Ketogenic	D	0.563897	FadD	uptake	K	KD
1940	K07030	S10_contig_150346	Bacteria	Firmicutes	Clostridia	Clostridiales	NA	NA	NA	4.9052	S10	High-fat Low-carb diet	SPF	Ketogenic	D	0.690657	FakA	uptake	K	KD
1941	K07030	S10_contig_140184	Bacteria	Bacteroidetes	other	Flavobacteriales	Flavobacteriaceae	Flavobacterium	Flavobacterium crassostreae	3.23362	S10	High-fat Low-carb diet	SPF	Ketogenic	D	0.509689	FakA	uptake	K	KD
1942	K07030	S10_contig_90949	Bacteria	Firmicutes	Clostridia	Clostridiales	Oscillospiraceae	Oscillibacter	Oscillibacter sp. PEA192	8.35141	S10	High-fat Low-carb diet	SPF	Ketogenic	D	0.92176	FakA	uptake	K	KD
1943	K01897	S10_contig_93709	Bacteria	Actinobacteria	other	Streptomycetales	Streptomycetaceae	Streptomyces	Streptomyces sp. 3214.6	6.02455	S10	High-fat Low-carb diet	SPF	Ketogenic	D	0.779925	FadD	uptake	K	KD
1944	K10804	S10_contig_12768	Bacteria	Verrucomicrobia	Verrucomicrobiae	Verrucomicrobiales	Akkermansiaceae	Akkermansia	Akkermansia muciniphila	31.0435	S10	High-fat Low-carb diet	SPF	Ketogenic	D	1.49197	TesA	release	K	KD
1945	K07030	S10_contig_108751	Bacteria	Firmicutes	Clostridia	Clostridiales	Oscillospiraceae	Oscillibacter	Oscillibacter valericigenes	1.97306	S10	High-fat Low-carb diet	SPF	Ketogenic	D	0.29514	FakA	uptake	K	KD
1946	K00645	S10_contig_97560	Bacteria	Firmicutes	Clostridia	Clostridiales	Clostridiaceae	Mordavella	Mordavella sp. Marseille-P3756	4.38058	S10	High-fat Low-carb diet	SPF	Ketogenic	D	0.641532	FabD	synthesis	K	KD
1947	K01897	S10_contig_17624	Bacteria	Actinobacteria	other	Bifidobacteriales	Bifidobacteriaceae	Bifidobacterium	Bifidobacterium thermophilum	11.4496	S10	High-fat Low-carb diet	SPF	Ketogenic	D	1.05879	FadD	uptake	K	KD
1948	K06076	S10_contig_18011	Bacteria	Bacteroidetes	Bacteroidia	Bacteroidales	Bacteroidaceae	Bacteroides	NA	7.44402	S10	High-fat Low-carb diet	SPF	Ketogenic	D	0.871808	FadL	uptake	K	KD
1949	K10804	S10_contig_17844	Bacteria	Firmicutes	other	Erysipelotrichales	Erysipelotrichaceae	Faecalibaculum	Faecalibaculum rodentium	3.98417	S10	High-fat Low-carb diet	SPF	Ketogenic	D	0.600338	TesA	release	K	KD
1950	K10804	S10_contig_12569	Bacteria	Actinobacteria	other	Actinomycetales	Actinomycetaceae	Actinomyces	Actinomyces sp. Z16	11.369	S10	High-fat Low-carb diet	SPF	Ketogenic	D	1.05572	TesA	release	K	KD
1951	K09458	S10_contig_91537	Bacteria	Bacteroidetes	Bacteroidia	Bacteroidales	Prevotellaceae	Prevotella	Prevotella dentalis	4.4441	S10	High-fat Low-carb diet	SPF	Ketogenic	D	0.647784	FabF	synthesis	K	KD
1952	K06076	S10_contig_18098	Bacteria	Bacteroidetes	Bacteroidia	Bacteroidales	Bacteroidaceae	Bacteroides	Bacteroides caecimuris	5.04692	S10	High-fat Low-carb diet	SPF	Ketogenic	D	0.703026	FadL	uptake	K	KD
1953	K00645	S10_contig_24813	Bacteria	Bacteroidetes	Bacteroidia	Bacteroidales	Bacteroidaceae	Bacteroides	Bacteroides caecimuris	2.79348	S10	High-fat Low-carb diet	SPF	Ketogenic	D	0.446146	FabD	synthesis	K	KD
1954	K00648	S10_contig_6281	Bacteria	Firmicutes	Clostridia	Clostridiales	NA	NA	NA	6.3169	S10	High-fat Low-carb diet	SPF	Ketogenic	D	0.800504	FabH	synthesis	K	KD
1955	K00645	S10_contig_1	Bacteria	Verrucomicrobia	Verrucomicrobiae	Verrucomicrobiales	Akkermansiaceae	Akkermansia	Akkermansia muciniphila	28.2765	S10	High-fat Low-carb diet	SPF	Ketogenic	D	1.45143	FabD	synthesis	K	KD
1956	K00648	S10_contig_120796	Bacteria	Firmicutes	Clostridia	Clostridiales	NA	NA	NA	4.7036	S10	High-fat Low-carb diet	SPF	Ketogenic	D	0.67243	FabH	synthesis	K	KD
1957	K01897	S10_contig_60301	Bacteria	Bacteroidetes	Bacteroidia	Bacteroidales	Bacteroidaceae	Bacteroides	Bacteroides thetaiotaomicron	5.77377	S10	High-fat Low-carb diet	SPF	Ketogenic	D	0.761459	FadD	uptake	K	KD
1958	K01897	S10_contig_16831	Bacteria	Bacteroidetes	other	Flavobacteriales	Flavobacteriaceae	Flavobacterium	Flavobacterium gilvum	9.39525	S10	High-fat Low-carb diet	SPF	Ketogenic	D	0.972908	FadD	uptake	K	KD
1959	K10782	S10_contig_15826	Bacteria	Bacteroidetes	Bacteroidia	Bacteroidales	Rikenellaceae	Alistipes	Alistipes finegoldii	14.0547	S10	High-fat Low-carb diet	SPF	Ketogenic	D	1.14782	FatA	release	K	KD
1960	K00645	S10_contig_154979	Bacteria	Proteobacteria	Betaproteobacteria	Burkholderiales	Burkholderiaceae	Paraburkholderia	Paraburkholderia phymatum	2.95319	S10	High-fat Low-carb diet	SPF	Ketogenic	D	0.470291	FabD	synthesis	K	KD
1961	K00648	S10_contig_12991	Bacteria	Verrucomicrobia	Verrucomicrobiae	Verrucomicrobiales	Akkermansiaceae	Akkermansia	Akkermansia muciniphila	29.6246	S10	High-fat Low-carb diet	SPF	Ketogenic	D	1.47165	FabH	synthesis	K	KD
1962	K01897	S10_contig_7671	Bacteria	Proteobacteria	other	Desulfovibrionales	Desulfovibrionaceae	Desulfovibrio	Desulfovibrio alaskensis	4.66544	S10	High-fat Low-carb diet	SPF	Ketogenic	D	0.668893	FadD	uptake	K	KD
1963	K01897	S10_contig_72096	Bacteria	Actinobacteria	other	Geodermatophilales	Geodermatophilaceae	Geodermatophilus	Geodermatophilus obscurus	4.48396	S10	High-fat Low-carb diet	SPF	Ketogenic	D	0.651662	FadD	uptake	K	KD
1964	K00208	S10_contig_30857	Bacteria	Firmicutes	Bacilli	Lactobacillales	Lactobacillaceae	Lactobacillus	Lactobacillus reuteri	1.6511	S10	High-fat Low-carb diet	SPF	Ketogenic	D	0.217773	FabI	synthesis	K	KD
1965	K07030	S10_contig_45668	Bacteria	Actinobacteria	other	NA	NA	NA	NA	3.14189	S10	High-fat Low-carb diet	SPF	Ketogenic	D	0.497191	FakA	uptake	K	KD
1966	K06076	S10_contig_37527	Bacteria	Bacteroidetes	Bacteroidia	Bacteroidales	Bacteroidaceae	Bacteroides	Bacteroides caecimuris	1.95789	S10	High-fat Low-carb diet	SPF	Ketogenic	D	0.291788	FadL	uptake	K	KD
1967	K00645	S10_contig_71581	Bacteria	Bacteroidetes	other	Sphingobacteriales	Sphingobacteriaceae	Pseudopedobacter	Pseudopedobacter saltans	4.0927	S10	High-fat Low-carb diet	SPF	Ketogenic	D	0.61201	FabD	synthesis	K	KD
1968	K09458	S10_contig_120566	Bacteria	Bacteroidetes	Bacteroidia	Bacteroidales	Tannerellaceae	Parabacteroides	Parabacteroides distasonis	3.2597	S10	High-fat Low-carb diet	SPF	Ketogenic	D	0.513178	FabF	synthesis	K	KD
1969	K01897	S10_contig_125147	Bacteria	Bacteroidetes	Bacteroidia	Bacteroidales	Bacteroidaceae	Bacteroides	Bacteroides thetaiotaomicron	3.81875	S10	High-fat Low-carb diet	SPF	Ketogenic	D	0.581921	FadD	uptake	K	KD
1970	K07030	S10_contig_5535	Bacteria	Firmicutes	Clostridia	Clostridiales	Lachnospiraceae	Lachnoclostridium	NA	6.8794	S10	High-fat Low-carb diet	SPF	Ketogenic	D	0.837551	FakA	uptake	K	KD
1971	K06076	S10_contig_11659	Bacteria	Bacteroidetes	Bacteroidia	Bacteroidales	Bacteroidaceae	Bacteroides	Bacteroides cellulosilyticus	8.42746	S10	High-fat Low-carb diet	SPF	Ketogenic	D	0.925697	FadL	uptake	K	KD
1972	K01897	S10_contig_60301	Bacteria	Bacteroidetes	Bacteroidia	Bacteroidales	Bacteroidaceae	Bacteroides	Bacteroides thetaiotaomicron	5.77377	S10	High-fat Low-carb diet	SPF	Ketogenic	D	0.761459	FadD	uptake	K	KD
1973	K00645	S10_contig_70109	Bacteria	Bacteroidetes	Bacteroidia	Bacteroidales	Bacteroidaceae	Bacteroides	Bacteroides caecimuris	3.12364	S10	High-fat Low-carb diet	SPF	Ketogenic	D	0.494661	FabD	synthesis	K	KD
1974	K07030	S10_contig_79100	Bacteria	Firmicutes	Clostridia	Clostridiales	Oscillospiraceae	Oscillibacter	Oscillibacter sp. PEA192	7.24457	S10	High-fat Low-carb diet	SPF	Ketogenic	D	0.860013	FakA	uptake	K	KD
1975	K00648	S10_contig_100373	Bacteria	Bacteroidetes	Bacteroidia	Bacteroidales	Bacteroidaceae	Bacteroides	NA	6.19243	S10	High-fat Low-carb diet	SPF	Ketogenic	D	0.791861	FabH	synthesis	K	KD
1976	K10782	S10_contig_4381	Bacteria	Proteobacteria	Gammaproteobacteria	Pseudomonadales	Pseudomonadaceae	Pseudomonas	Pseudomonas mendocina	4.35679	S10	High-fat Low-carb diet	SPF	Ketogenic	D	0.639167	FatA	release	K	KD
1977	K07030	S10_contig_33853	Bacteria	Firmicutes	Clostridia	Clostridiales	NA	NA	NA	5.97338	S10	High-fat Low-carb diet	SPF	Ketogenic	D	0.77622	FakA	uptake	K	KD
1978	K07030	S10_contig_99411	Bacteria	Firmicutes	Clostridia	Clostridiales	Ruminococcaceae	Flavonifractor	Flavonifractor plautii	5.57431	S10	High-fat Low-carb diet	SPF	Ketogenic	D	0.746191	FakA	uptake	K	KD
1979	K00208	S10_contig_170115	Bacteria	Bacteroidetes	Bacteroidia	Bacteroidales	Bacteroidaceae	Bacteroides	NA	5.74016	S10	High-fat Low-carb diet	SPF	Ketogenic	D	0.758924	FabI	synthesis	K	KD
1980	K00648	S10_contig_128797	Bacteria	Bacteroidetes	other	NA	NA	NA	NA	4.01289	S10	High-fat Low-carb diet	SPF	Ketogenic	D	0.603457	FabH	synthesis	K	KD
1981	K02372	S10_contig_124039	Bacteria	Actinobacteria	other	NA	NA	NA	NA	3.85054	S10	High-fat Low-carb diet	SPF	Ketogenic	D	0.585522	FabZ	synthesis	K	KD
1982	K00648	S10_contig_16888	Bacteria	Proteobacteria	Gammaproteobacteria	NA	NA	NA	NA	15.2513	S10	High-fat Low-carb diet	SPF	Ketogenic	D	1.18331	FabH	synthesis	K	KD
1983	K00208	S10_contig_12024	Bacteria	Bacteroidetes	Bacteroidia	Bacteroidales	Bacteroidaceae	Bacteroides	NA	7.99649	S10	High-fat Low-carb diet	SPF	Ketogenic	D	0.902899	FabI	synthesis	K	KD
1984	K09458	S10_contig_886	Bacteria	Bacteroidetes	Bacteroidia	Bacteroidales	Bacteroidaceae	Bacteroides	Bacteroides ovatus	4.4899	S10	High-fat Low-carb diet	SPF	Ketogenic	D	0.652237	FabF	synthesis	K	KD
1985	K01897	S10_contig_110055	Bacteria	Bacteroidetes	Bacteroidia	Bacteroidales	Bacteroidaceae	Bacteroides	Bacteroides zoogleoformans	5.65909	S10	High-fat Low-carb diet	SPF	Ketogenic	D	0.752747	FadD	uptake	K	KD
1986	K10782	S10_contig_146386	Bacteria	Firmicutes	Bacilli	Lactobacillales	Lactobacillaceae	Lactobacillus	Lactobacillus johnsonii	3.02316	S10	High-fat Low-carb diet	SPF	Ketogenic	D	0.480461	FatA	release	K	KD
1987	K01897	S10_contig_476	Bacteria	Bacteroidetes	Bacteroidia	Bacteroidales	Bacteroidaceae	Bacteroides	NA	3.65393	S10	High-fat Low-carb diet	SPF	Ketogenic	D	0.56276	FadD	uptake	K	KD
1988	K10782	S10_contig_3059	Bacteria	Bacteroidetes	Bacteroidia	Bacteroidales	Bacteroidaceae	Bacteroides	NA	6.35562	S10	High-fat Low-carb diet	SPF	Ketogenic	D	0.803158	FatA	release	K	KD
1989	K07030	S10_contig_147215	Bacteria	Proteobacteria	Gammaproteobacteria	Alteromonadales	Shewanellaceae	Shewanella	Shewanella sp. WE21	5.74727	S10	High-fat Low-carb diet	SPF	Ketogenic	D	0.759462	FakA	uptake	K	KD
1990	K01897	S10_contig_16351	Bacteria	Bacteroidetes	Bacteroidia	Bacteroidales	Bacteroidaceae	Bacteroides	NA	4.86403	S10	High-fat Low-carb diet	SPF	Ketogenic	D	0.686996	FadD	uptake	K	KD
1991	K10804	S10_contig_28666	Bacteria	Firmicutes	Clostridia	Clostridiales	Ruminococcaceae	Faecalibacterium	Faecalibacterium prausnitzii	6.03258	S10	High-fat Low-carb diet	SPF	Ketogenic	D	0.780503	TesA	release	K	KD
1992	K00648	S10_contig_101640	Bacteria	Bacteroidetes	Bacteroidia	Bacteroidales	Bacteroidaceae	Bacteroides	Bacteroides vulgatus	5.88378	S10	High-fat Low-carb diet	SPF	Ketogenic	D	0.769656	FabH	synthesis	K	KD
1993	K10804	S10_contig_153978	Bacteria	Bacteroidetes	Bacteroidia	Bacteroidales	Bacteroidaceae	Bacteroides	NA	5.11653	S10	High-fat Low-carb diet	SPF	Ketogenic	D	0.708976	TesA	release	K	KD
1994	K01897	S10_contig_125659	Bacteria	Bacteroidetes	Bacteroidia	Bacteroidales	Bacteroidaceae	Bacteroides	Bacteroides ovatus	4.58114	S10	High-fat Low-carb diet	SPF	Ketogenic	D	0.660974	FadD	uptake	K	KD
1995	K07030	S10_contig_113253	Bacteria	Firmicutes	Clostridia	Clostridiales	NA	NA	NA	5.96471	S10	High-fat Low-carb diet	SPF	Ketogenic	D	0.775589	FakA	uptake	K	KD
1996	K06076	S10_contig_78728	Bacteria	Bacteroidetes	Bacteroidia	Bacteroidales	Bacteroidaceae	Bacteroides	Bacteroides caecimuris	3.67222	S10	High-fat Low-carb diet	SPF	Ketogenic	D	0.564929	FadL	uptake	K	KD
1997	K09458	S10_contig_1	Bacteria	Verrucomicrobia	Verrucomicrobiae	Verrucomicrobiales	Akkermansiaceae	Akkermansia	Akkermansia muciniphila	28.2765	S10	High-fat Low-carb diet	SPF	Ketogenic	D	1.45143	FabF	synthesis	K	KD
1998	K02371	S10_contig_120796	Bacteria	Firmicutes	Clostridia	Clostridiales	NA	NA	NA	4.7036	S10	High-fat Low-carb diet	SPF	Ketogenic	D	0.67243	FabK	synthesis	K	KD
1999	K00648	S10_contig_13976	Bacteria	Bacteroidetes	Bacteroidia	Bacteroidales	Bacteroidaceae	Bacteroides	Bacteroides vulgatus	7.00046	S10	High-fat Low-carb diet	SPF	Ketogenic	D	0.845127	FabH	synthesis	K	KD
[truncated: 2,967 more rows]

## Sheet: EDF 7c
	sample	compound	log2	Compound	Kingdom	Superclass	Class	Subclass	media	grouped_taxonomy	taxonomy	kingdom	phylum	order	class	family	genus	species
1	13	m_c18p_0015	0.0504446	OLEIC ACID	Organic compounds	Lipids and lipid-like molecules	Fatty Acyls	Fatty acids and conjugates	mm	Bacteroides thetaiotaomicron	Bacteroides thetaiotaomicron VPI 5482	Bacteria	Bacteroidetes	Bacteroidales	Bacteroidia	Bacteroidaceae	Bacteroides	thetaiotaomicron
2	13	m_c18n_0413	-0.788967	PALMITIC ACID	Organic compounds	Lipids and lipid-like molecules	Fatty Acyls	Fatty acids and conjugates	mm	Bacteroides thetaiotaomicron	Bacteroides thetaiotaomicron VPI 5482	Bacteria	Bacteroidetes	Bacteroidales	Bacteroidia	Bacteroidaceae	Bacteroides	thetaiotaomicron
3	14	m_c18p_0015	0.0803977	OLEIC ACID	Organic compounds	Lipids and lipid-like molecules	Fatty Acyls	Fatty acids and conjugates	mm	Anaerostipes	Anaerostipes sp. 3_2_56FAA BEI HM-220 904a	Bacteria	Firmicutes	Clostridiales	Clostridia	Lachnospiraceae	Anaerostipes
4	14	m_c18n_0413	-0.259146	PALMITIC ACID	Organic compounds	Lipids and lipid-like molecules	Fatty Acyls	Fatty acids and conjugates	mm	Anaerostipes	Anaerostipes sp. 3_2_56FAA BEI HM-220 904a	Bacteria	Firmicutes	Clostridiales	Clostridia	Lachnospiraceae	Anaerostipes
5	15	m_c18p_0015	0.15334	OLEIC ACID	Organic compounds	Lipids and lipid-like molecules	Fatty Acyls	Fatty acids and conjugates	mm	Anaerostipes	Anaerostipes sp. 3_2_56FAA BEI HM-220 904a	Bacteria	Firmicutes	Clostridiales	Clostridia	Lachnospiraceae	Anaerostipes
6	15	m_c18n_0413	-0.267272	PALMITIC ACID	Organic compounds	Lipids and lipid-like molecules	Fatty Acyls	Fatty acids and conjugates	mm	Anaerostipes	Anaerostipes sp. 3_2_56FAA BEI HM-220 904a	Bacteria	Firmicutes	Clostridiales	Clostridia	Lachnospiraceae	Anaerostipes
7	16	m_c18p_0015	-0.0581623	OLEIC ACID	Organic compounds	Lipids and lipid-like molecules	Fatty Acyls	Fatty acids and conjugates	mm	Anaerostipes	Anaerostipes sp. 3_2_56FAA BEI HM-220 904a	Bacteria	Firmicutes	Clostridiales	Clostridia	Lachnospiraceae	Anaerostipes
8	16	m_c18n_0413	-0.236714	PALMITIC ACID	Organic compounds	Lipids and lipid-like molecules	Fatty Acyls	Fatty acids and conjugates	mm	Anaerostipes	Anaerostipes sp. 3_2_56FAA BEI HM-220 904a	Bacteria	Firmicutes	Clostridiales	Clostridia	Lachnospiraceae	Anaerostipes
9	17	m_c18p_0015	0.0289186	OLEIC ACID	Organic compounds	Lipids and lipid-like molecules	Fatty Acyls	Fatty acids and conjugates	mm	Anaerostipes	Anaerostipes sp. 3_2_56FAA BEI HM-220 904a	Bacteria	Firmicutes	Clostridiales	Clostridia	Lachnospiraceae	Anaerostipes
10	17	m_c18n_0413	-0.294616	PALMITIC ACID	Organic compounds	Lipids and lipid-like molecules	Fatty Acyls	Fatty acids and conjugates	mm	Anaerostipes	Anaerostipes sp. 3_2_56FAA BEI HM-220 904a	Bacteria	Firmicutes	Clostridiales	Clostridia	Lachnospiraceae	Anaerostipes
11	18	m_c18p_0015	0.103265	OLEIC ACID	Organic compounds	Lipids and lipid-like molecules	Fatty Acyls	Fatty acids and conjugates	mm	Anaerostipes	Anaerostipes sp. 3_2_56FAA BEI HM-220 904a	Bacteria	Firmicutes	Clostridiales	Clostridia	Lachnospiraceae	Anaerostipes
12	18	m_c18n_0413	-0.287966	PALMITIC ACID	Organic compounds	Lipids and lipid-like molecules	Fatty Acyls	Fatty acids and conjugates	mm	Anaerostipes	Anaerostipes sp. 3_2_56FAA BEI HM-220 904a	Bacteria	Firmicutes	Clostridiales	Clostridia	Lachnospiraceae	Anaerostipes
13	20	m_c18p_0015	1.42581	OLEIC ACID	Organic compounds	Lipids and lipid-like molecules	Fatty Acyls	Fatty acids and conjugates	mm	Bifidobacterium pseudocatenulatum	Bifidobacterium pseudocatenulatum DSMZ 20438	Bacteria	Actinobacteria	Bifidobacteriales	Actinobacteria	Bifidobacteriaceae	Bifidobacterium	pseudocatenulatum
14	20	m_c18n_0413	-1.6082	PALMITIC ACID	Organic compounds	Lipids and lipid-like molecules	Fatty Acyls	Fatty acids and conjugates	mm	Bifidobacterium pseudocatenulatum	Bifidobacterium pseudocatenulatum DSMZ 20438	Bacteria	Actinobacteria	Bifidobacteriales	Actinobacteria	Bifidobacteriaceae	Bifidobacterium	pseudocatenulatum
15	21	m_c18p_0015	1.10819	OLEIC ACID	Organic compounds	Lipids and lipid-like molecules	Fatty Acyls	Fatty acids and conjugates	mm	Bifidobacterium pseudocatenulatum	Bifidobacterium pseudocatenulatum DSMZ 20438	Bacteria	Actinobacteria	Bifidobacteriales	Actinobacteria	Bifidobacteriaceae	Bifidobacterium	pseudocatenulatum
16	21	m_c18n_0413	-1.69869	PALMITIC ACID	Organic compounds	Lipids and lipid-like molecules	Fatty Acyls	Fatty acids and conjugates	mm	Bifidobacterium pseudocatenulatum	Bifidobacterium pseudocatenulatum DSMZ 20438	Bacteria	Actinobacteria	Bifidobacteriales	Actinobacteria	Bifidobacteriaceae	Bifidobacterium	pseudocatenulatum
17	22	m_c18p_0015	1.25816	OLEIC ACID	Organic compounds	Lipids and lipid-like molecules	Fatty Acyls	Fatty acids and conjugates	mm	Bifidobacterium pseudocatenulatum	Bifidobacterium pseudocatenulatum DSMZ 20438	Bacteria	Actinobacteria	Bifidobacteriales	Actinobacteria	Bifidobacteriaceae	Bifidobacterium	pseudocatenulatum
18	22	m_c18n_0413	-1.66888	PALMITIC ACID	Organic compounds	Lipids and lipid-like molecules	Fatty Acyls	Fatty acids and conjugates	mm	Bifidobacterium pseudocatenulatum	Bifidobacterium pseudocatenulatum DSMZ 20438	Bacteria	Actinobacteria	Bifidobacteriales	Actinobacteria	Bifidobacteriaceae	Bifidobacterium	pseudocatenulatum
19	23	m_c18p_0015	3.42453	OLEIC ACID	Organic compounds	Lipids and lipid-like molecules	Fatty Acyls	Fatty acids and conjugates	mm	Clostridium aldenense	Clostridium aldenense WAL-18727 BEI HM-307	Bacteria	Firmicutes	Clostridiales	Clostridia	Clostridaceae	Clostridium	aldenense
20	23	m_c18n_0413	-1.26596	PALMITIC ACID	Organic compounds	Lipids and lipid-like molecules	Fatty Acyls	Fatty acids and conjugates	mm	Clostridium aldenense	Clostridium aldenense WAL-18727 BEI HM-307	Bacteria	Firmicutes	Clostridiales	Clostridia	Clostridaceae	Clostridium	aldenense
21	24	m_c18p_0015	3.30784	OLEIC ACID	Organic compounds	Lipids and lipid-like molecules	Fatty Acyls	Fatty acids and conjugates	mm	Bacteroides thetaiotaomicron	Bacteroides thetaiotaomicron 7853	Bacteria	Bacteroidetes	Bacteroidales	Bacteroidia	Bacteroidaceae	Bacteroides	thetaiotaomicron
22	24	m_c18n_0413	-2.89702	PALMITIC ACID	Organic compounds	Lipids and lipid-like molecules	Fatty Acyls	Fatty acids and conjugates	mm	Bacteroides thetaiotaomicron	Bacteroides thetaiotaomicron 7853	Bacteria	Bacteroidetes	Bacteroidales	Bacteroidia	Bacteroidaceae	Bacteroides	thetaiotaomicron
23	25	m_c18p_0015	3.18839	OLEIC ACID	Organic compounds	Lipids and lipid-like molecules	Fatty Acyls	Fatty acids and conjugates	mm	Bacteroides thetaiotaomicron	Bacteroides thetaiotaomicron 7853	Bacteria	Bacteroidetes	Bacteroidales	Bacteroidia	Bacteroidaceae	Bacteroides	thetaiotaomicron
24	25	m_c18n_0413	-3.05872	PALMITIC ACID	Organic compounds	Lipids and lipid-like molecules	Fatty Acyls	Fatty acids and conjugates	mm	Bacteroides thetaiotaomicron	Bacteroides thetaiotaomicron 7853	Bacteria	Bacteroidetes	Bacteroidales	Bacteroidia	Bacteroidaceae	Bacteroides	thetaiotaomicron
25	26	m_c18p_0015	3.3751	OLEIC ACID	Organic compounds	Lipids and lipid-like molecules	Fatty Acyls	Fatty acids and conjugates	mm	Bacteroides thetaiotaomicron	Bacteroides thetaiotaomicron 7853	Bacteria	Bacteroidetes	Bacteroidales	Bacteroidia	Bacteroidaceae	Bacteroides	thetaiotaomicron
26	26	m_c18n_0413	-3.04548	PALMITIC ACID	Organic compounds	Lipids and lipid-like molecules	Fatty Acyls	Fatty acids and conjugates	mm	Bacteroides thetaiotaomicron	Bacteroides thetaiotaomicron 7853	Bacteria	Bacteroidetes	Bacteroidales	Bacteroidia	Bacteroidaceae	Bacteroides	thetaiotaomicron
27	27	m_c18p_0015	0.520471	OLEIC ACID	Organic compounds	Lipids and lipid-like molecules	Fatty Acyls	Fatty acids and conjugates	mm	Lactobacillus rhamnosus	Lactobacillus rhamnosus LMS2-1 BEI HM-106	Bacteria	Firmicutes	Lactobacillales	Bacilli	Lactobacillaceae	Lactobacillus	rhamnosus
28	27	m_c18n_0413	0.1255	PALMITIC ACID	Organic compounds	Lipids and lipid-like molecules	Fatty Acyls	Fatty acids and conjugates	mm	Lactobacillus rhamnosus	Lactobacillus rhamnosus LMS2-1 BEI HM-106	Bacteria	Firmicutes	Lactobacillales	Bacilli	Lactobacillaceae	Lactobacillus	rhamnosus
29	28	m_c18p_0015	0.276236	OLEIC ACID	Organic compounds	Lipids and lipid-like molecules	Fatty Acyls	Fatty acids and conjugates	mm	Lactobacillus rhamnosus	Lactobacillus rhamnosus LMS2-1 BEI HM-106	Bacteria	Firmicutes	Lactobacillales	Bacilli	Lactobacillaceae	Lactobacillus	rhamnosus
30	28	m_c18n_0413	-0.340109	PALMITIC ACID	Organic compounds	Lipids and lipid-like molecules	Fatty Acyls	Fatty acids and conjugates	mm	Lactobacillus rhamnosus	Lactobacillus rhamnosus LMS2-1 BEI HM-106	Bacteria	Firmicutes	Lactobacillales	Bacilli	Lactobacillaceae	Lactobacillus	rhamnosus
31	29	m_c18p_0015	0.40775	OLEIC ACID	Organic compounds	Lipids and lipid-like molecules	Fatty Acyls	Fatty acids and conjugates	mm	Lactobacillus rhamnosus	Lactobacillus rhamnosus LMS2-1 BEI HM-106	Bacteria	Firmicutes	Lactobacillales	Bacilli	Lactobacillaceae	Lactobacillus	rhamnosus
32	29	m_c18n_0413	-0.290373	PALMITIC ACID	Organic compounds	Lipids and lipid-like molecules	Fatty Acyls	Fatty acids and conjugates	mm	Lactobacillus rhamnosus	Lactobacillus rhamnosus LMS2-1 BEI HM-106	Bacteria	Firmicutes	Lactobacillales	Bacilli	Lactobacillaceae	Lactobacillus	rhamnosus
33	30	m_c18p_0015	0.0285712	OLEIC ACID	Organic compounds	Lipids and lipid-like molecules	Fatty Acyls	Fatty acids and conjugates	mm	Clostridium leptum	Clostridium leptum DSMZ 753	Bacteria	Firmicutes	Clostridiales	Clostridia	Clostridaceae	Clostridium	leptum
34	30	m_c18n_0413	-0.268607	PALMITIC ACID	Organic compounds	Lipids and lipid-like molecules	Fatty Acyls	Fatty acids and conjugates	mm	Clostridium leptum	Clostridium leptum DSMZ 753	Bacteria	Firmicutes	Clostridiales	Clostridia	Clostridaceae	Clostridium	leptum
35	31	m_c18p_0015	0.187253	OLEIC ACID	Organic compounds	Lipids and lipid-like molecules	Fatty Acyls	Fatty acids and conjugates	mm	Clostridium leptum	Clostridium leptum DSMZ 753	Bacteria	Firmicutes	Clostridiales	Clostridia	Clostridaceae	Clostridium	leptum
36	31	m_c18n_0413	-0.272038	PALMITIC ACID	Organic compounds	Lipids and lipid-like molecules	Fatty Acyls	Fatty acids and conjugates	mm	Clostridium leptum	Clostridium leptum DSMZ 753	Bacteria	Firmicutes	Clostridiales	Clostridia	Clostridaceae	Clostridium	leptum
37	32	m_c18p_0015	0.440468	OLEIC ACID	Organic compounds	Lipids and lipid-like molecules	Fatty Acyls	Fatty acids and conjugates	mm	Clostridium leptum	Clostridium leptum DSMZ 753	Bacteria	Firmicutes	Clostridiales	Clostridia	Clostridaceae	Clostridium	leptum
38	32	m_c18n_0413	-0.266457	PALMITIC ACID	Organic compounds	Lipids and lipid-like molecules	Fatty Acyls	Fatty acids and conjugates	mm	Clostridium leptum	Clostridium leptum DSMZ 753	Bacteria	Firmicutes	Clostridiales	Clostridia	Clostridaceae	Clostridium	leptum
39	33	m_c18p_0015	-0.109871	OLEIC ACID	Organic compounds	Lipids and lipid-like molecules	Fatty Acyls	Fatty acids and conjugates	mm	Anerociccus lactolyticus	Anaerococcus lactolyticus CC31C BEI HM-1034	Bacteria	Firmicutes	Tissierellales	Tissierellia	Peptoniphilaceae	Anerociccus	lactolyticus
40	33	m_c18n_0413	-0.295547	PALMITIC ACID	Organic compounds	Lipids and lipid-like molecules	Fatty Acyls	Fatty acids and conjugates	mm	Anerociccus lactolyticus	Anaerococcus lactolyticus CC31C BEI HM-1034	Bacteria	Firmicutes	Tissierellales	Tissierellia	Peptoniphilaceae	Anerociccus	lactolyticus
41	34	m_c18p_0015	0.0923217	OLEIC ACID	Organic compounds	Lipids and lipid-like molecules	Fatty Acyls	Fatty acids and conjugates	mm	Anerociccus lactolyticus	Anaerococcus lactolyticus CC31C BEI HM-1034	Bacteria	Firmicutes	Tissierellales	Tissierellia	Peptoniphilaceae	Anerociccus	lactolyticus
42	34	m_c18n_0413	-0.34465	PALMITIC ACID	Organic compounds	Lipids and lipid-like molecules	Fatty Acyls	Fatty acids and conjugates	mm	Anerociccus lactolyticus	Anaerococcus lactolyticus CC31C BEI HM-1034	Bacteria	Firmicutes	Tissierellales	Tissierellia	Peptoniphilaceae	Anerociccus	lactolyticus
43	35	m_c18p_0015	-0.229818	OLEIC ACID	Organic compounds	Lipids and lipid-like molecules	Fatty Acyls	Fatty acids and conjugates	mm	Anerociccus lactolyticus	Anaerococcus lactolyticus CC31C BEI HM-1034	Bacteria	Firmicutes	Tissierellales	Tissierellia	Peptoniphilaceae	Anerociccus	lactolyticus
44	35	m_c18n_0413	-0.235233	PALMITIC ACID	Organic compounds	Lipids and lipid-like molecules	Fatty Acyls	Fatty acids and conjugates	mm	Anerociccus lactolyticus	Anaerococcus lactolyticus CC31C BEI HM-1034	Bacteria	Firmicutes	Tissierellales	Tissierellia	Peptoniphilaceae	Anerociccus	lactolyticus
45	40	m_c18p_0015	-0.0818967	OLEIC ACID	Organic compounds	Lipids and lipid-like molecules	Fatty Acyls	Fatty acids and conjugates	mm	Desulfovibrio piger	Desulfovibrio piger ATCC 29098 M1	Bacteria	Proteobacteria	Desulfovibrionales	Deltaproteobacteria	Desulfovibrionaceae	Desulfovibrio	piger
46	40	m_c18n_0413	0.071669	PALMITIC ACID	Organic compounds	Lipids and lipid-like molecules	Fatty Acyls	Fatty acids and conjugates	mm	Desulfovibrio piger	Desulfovibrio piger ATCC 29098 M1	Bacteria	Proteobacteria	Desulfovibrionales	Deltaproteobacteria	Desulfovibrionaceae	Desulfovibrio	piger
47	41	m_c18p_0015	-0.224486	OLEIC ACID	Organic compounds	Lipids and lipid-like molecules	Fatty Acyls	Fatty acids and conjugates	mm	Desulfovibrio piger	Desulfovibrio piger ATCC 29098 M1	Bacteria	Proteobacteria	Desulfovibrionales	Deltaproteobacteria	Desulfovibrionaceae	Desulfovibrio	piger
48	41	m_c18n_0413	-0.0973636	PALMITIC ACID	Organic compounds	Lipids and lipid-like molecules	Fatty Acyls	Fatty acids and conjugates	mm	Desulfovibrio piger	Desulfovibrio piger ATCC 29098 M1	Bacteria	Proteobacteria	Desulfovibrionales	Deltaproteobacteria	Desulfovibrionaceae	Desulfovibrio	piger
49	42	m_c18p_0015	0.0940758	OLEIC ACID	Organic compounds	Lipids and lipid-like molecules	Fatty Acyls	Fatty acids and conjugates	mm	Desulfovibrio piger	Desulfovibrio piger ATCC 29098 M1	Bacteria	Proteobacteria	Desulfovibrionales	Deltaproteobacteria	Desulfovibrionaceae	Desulfovibrio	piger
50	42	m_c18n_0413	-0.0246794	PALMITIC ACID	Organic compounds	Lipids and lipid-like molecules	Fatty Acyls	Fatty acids and conjugates	mm	Desulfovibrio piger	Desulfovibrio piger ATCC 29098 M1	Bacteria	Proteobacteria	Desulfovibrionales	Deltaproteobacteria	Desulfovibrionaceae	Desulfovibrio	piger
51	47	m_c18p_0015	3.71712	OLEIC ACID	Organic compounds	Lipids and lipid-like molecules	Fatty Acyls	Fatty acids and conjugates	mm	Atopobium parvulum	Atopobium parvulum CC14Z BEI HM-1035	Bacteria	Actinobacteria	Coriobacteriales	Coriobacteriia	Atopobiaceae	Atopobium	parvulum
52	47	m_c18n_0413	-1.54109	PALMITIC ACID	Organic compounds	Lipids and lipid-like molecules	Fatty Acyls	Fatty acids and conjugates	mm	Atopobium parvulum	Atopobium parvulum CC14Z BEI HM-1035	Bacteria	Actinobacteria	Coriobacteriales	Coriobacteriia	Atopobiaceae	Atopobium	parvulum
53	48	m_c18p_0015	1.46666	OLEIC ACID	Organic compounds	Lipids and lipid-like molecules	Fatty Acyls	Fatty acids and conjugates	mm	Enterobacter cancerogenus	Enterobacter cancerogenus ATCC 35316	Bacteria	Proteobacteria	Enterobacteriales	Gammaproteobacteria	Enterobacteriaceae	Enterobacter	cancerogenus
54	48	m_c18n_0413	-0.696461	PALMITIC ACID	Organic compounds	Lipids and lipid-like molecules	Fatty Acyls	Fatty acids and conjugates	mm	Enterobacter cancerogenus	Enterobacter cancerogenus ATCC 35316	Bacteria	Proteobacteria	Enterobacteriales	Gammaproteobacteria	Enterobacteriaceae	Enterobacter	cancerogenus
55	49	m_c18p_0015	1.18999	OLEIC ACID	Organic compounds	Lipids and lipid-like molecules	Fatty Acyls	Fatty acids and conjugates	mm	Enterobacter cancerogenus	Enterobacter cancerogenus ATCC 35316	Bacteria	Proteobacteria	Enterobacteriales	Gammaproteobacteria	Enterobacteriaceae	Enterobacter	cancerogenus
56	49	m_c18n_0413	-0.766408	PALMITIC ACID	Organic compounds	Lipids and lipid-like molecules	Fatty Acyls	Fatty acids and conjugates	mm	Enterobacter cancerogenus	Enterobacter cancerogenus ATCC 35316	Bacteria	Proteobacteria	Enterobacteriales	Gammaproteobacteria	Enterobacteriaceae	Enterobacter	cancerogenus
57	50	m_c18p_0015	1.029	OLEIC ACID	Organic compounds	Lipids and lipid-like molecules	Fatty Acyls	Fatty acids and conjugates	mm	Enterobacter cancerogenus	Enterobacter cancerogenus ATCC 35316	Bacteria	Proteobacteria	Enterobacteriales	Gammaproteobacteria	Enterobacteriaceae	Enterobacter	cancerogenus
58	50	m_c18n_0413	-0.814459	PALMITIC ACID	Organic compounds	Lipids and lipid-like molecules	Fatty Acyls	Fatty acids and conjugates	mm	Enterobacter cancerogenus	Enterobacter cancerogenus ATCC 35316	Bacteria	Proteobacteria	Enterobacteriales	Gammaproteobacteria	Enterobacteriaceae	Enterobacter	cancerogenus
59	51	m_c18p_0015	-0.555792	OLEIC ACID	Organic compounds	Lipids and lipid-like molecules	Fatty Acyls	Fatty acids and conjugates	mm	Dorea longicatena	Dorea longicatena DSMZ 13814	Bacteria	Firmicutes	Clostridiales	Clostridia	Lachnospiraceae	Dorea	longicatena
60	51	m_c18n_0413	-0.837039	PALMITIC ACID	Organic compounds	Lipids and lipid-like molecules	Fatty Acyls	Fatty acids and conjugates	mm	Dorea longicatena	Dorea longicatena DSMZ 13814	Bacteria	Firmicutes	Clostridiales	Clostridia	Lachnospiraceae	Dorea	longicatena
61	52	m_c18p_0015	3.6283	OLEIC ACID	Organic compounds	Lipids and lipid-like molecules	Fatty Acyls	Fatty acids and conjugates	mm	Bacteroides coprophilus	Bacteroides coprophilus DSMZ 18228	Bacteria	Bacteroidetes	Bacteroidales	Bacteroidia	Bacteroidaceae	Bacteroides	coprophilus
62	52	m_c18n_0413	-1.1755	PALMITIC ACID	Organic compounds	Lipids and lipid-like molecules	Fatty Acyls	Fatty acids and conjugates	mm	Bacteroides coprophilus	Bacteroides coprophilus DSMZ 18228	Bacteria	Bacteroidetes	Bacteroidales	Bacteroidia	Bacteroidaceae	Bacteroides	coprophilus
63	53	m_c18p_0015	3.6866	OLEIC ACID	Organic compounds	Lipids and lipid-like molecules	Fatty Acyls	Fatty acids and conjugates	mm	Bacteroides coprophilus	Bacteroides coprophilus DSMZ 18228	Bacteria	Bacteroidetes	Bacteroidales	Bacteroidia	Bacteroidaceae	Bacteroides	coprophilus
64	53	m_c18n_0413	-0.502177	PALMITIC ACID	Organic compounds	Lipids and lipid-like molecules	Fatty Acyls	Fatty acids and conjugates	mm	Bacteroides coprophilus	Bacteroides coprophilus DSMZ 18228	Bacteria	Bacteroidetes	Bacteroidales	Bacteroidia	Bacteroidaceae	Bacteroides	coprophilus
65	54	m_c18p_0015	3.68863	OLEIC ACID	Organic compounds	Lipids and lipid-like molecules	Fatty Acyls	Fatty acids and conjugates	mm	Bacteroides coprophilus	Bacteroides coprophilus DSMZ 18228	Bacteria	Bacteroidetes	Bacteroidales	Bacteroidia	Bacteroidaceae	Bacteroides	coprophilus
66	54	m_c18n_0413	-1.12041	PALMITIC ACID	Organic compounds	Lipids and lipid-like molecules	Fatty Acyls	Fatty acids and conjugates	mm	Bacteroides coprophilus	Bacteroides coprophilus DSMZ 18228	Bacteria	Bacteroidetes	Bacteroidales	Bacteroidia	Bacteroidaceae	Bacteroides	coprophilus
67	65	m_c18p_0015	-0.280231	OLEIC ACID	Organic compounds	Lipids and lipid-like molecules	Fatty Acyls	Fatty acids and conjugates	mm	Bacteroides finegoldii	Bacteroides finegoldii DSMZ 17565	Bacteria	Bacteroidetes	Bacteroidales	Bacteroidia	Bacteroidaceae	Bacteroides	finegoldii
68	65	m_c18n_0413	-0.151425	PALMITIC ACID	Organic compounds	Lipids and lipid-like molecules	Fatty Acyls	Fatty acids and conjugates	mm	Bacteroides finegoldii	Bacteroides finegoldii DSMZ 17565	Bacteria	Bacteroidetes	Bacteroidales	Bacteroidia	Bacteroidaceae	Bacteroides	finegoldii
69	69	m_c18p_0015	-0.317858	OLEIC ACID	Organic compounds	Lipids and lipid-like molecules	Fatty Acyls	Fatty acids and conjugates	mm	Tyzzerella nexilis	Tyzzerella nexilis DSM 1787	Bacteria	Firmicutes	Clostridiales	Clostridia	Clostridaceae	Tyzzerella	nexilis
70	69	m_c18n_0413	-0.103429	PALMITIC ACID	Organic compounds	Lipids and lipid-like molecules	Fatty Acyls	Fatty acids and conjugates	mm	Tyzzerella nexilis	Tyzzerella nexilis DSM 1787	Bacteria	Firmicutes	Clostridiales	Clostridia	Clostridaceae	Tyzzerella	nexilis
71	70	m_c18p_0015	-0.576161	OLEIC ACID	Organic compounds	Lipids and lipid-like molecules	Fatty Acyls	Fatty acids and conjugates	mm	Tyzzerella nexilis	Tyzzerella nexilis DSM 1787	Bacteria	Firmicutes	Clostridiales	Clostridia	Clostridaceae	Tyzzerella	nexilis
72	70	m_c18n_0413	-0.114418	PALMITIC ACID	Organic compounds	Lipids and lipid-like molecules	Fatty Acyls	Fatty acids and conjugates	mm	Tyzzerella nexilis	Tyzzerella nexilis DSM 1787	Bacteria	Firmicutes	Clostridiales	Clostridia	Clostridaceae	Tyzzerella	nexilis
73	71	m_c18p_0015	-0.20152	OLEIC ACID	Organic compounds	Lipids and lipid-like molecules	Fatty Acyls	Fatty acids and conjugates	mm	Tyzzerella nexilis	Tyzzerella nexilis DSM 1787	Bacteria	Firmicutes	Clostridiales	Clostridia	Clostridaceae	Tyzzerella	nexilis
74	71	m_c18n_0413	-0.254978	PALMITIC ACID	Organic compounds	Lipids and lipid-like molecules	Fatty Acyls	Fatty acids and conjugates	mm	Tyzzerella nexilis	Tyzzerella nexilis DSM 1787	Bacteria	Firmicutes	Clostridiales	Clostridia	Clostridaceae	Tyzzerella	nexilis
75	72	m_c18p_0015	-0.228229	OLEIC ACID	Organic compounds	Lipids and lipid-like molecules	Fatty Acyls	Fatty acids and conjugates	mm	Tyzzerella nexilis	Tyzzerella nexilis DSM 1787	Bacteria	Firmicutes	Clostridiales	Clostridia	Clostridaceae	Tyzzerella	nexilis
76	72	m_c18n_0413	-0.185048	PALMITIC ACID	Organic compounds	Lipids and lipid-like molecules	Fatty Acyls	Fatty acids and conjugates	mm	Tyzzerella nexilis	Tyzzerella nexilis DSM 1787	Bacteria	Firmicutes	Clostridiales	Clostridia	Clostridaceae	Tyzzerella	nexilis
77	73	m_c18p_0015	-0.508492	OLEIC ACID	Organic compounds	Lipids and lipid-like molecules	Fatty Acyls	Fatty acids and conjugates	mm	Tyzzerella nexilis	Tyzzerella nexilis DSM 1787	Bacteria	Firmicutes	Clostridiales	Clostridia	Clostridaceae	Tyzzerella	nexilis
78	73	m_c18n_0413	-0.223771	PALMITIC ACID	Organic compounds	Lipids and lipid-like molecules	Fatty Acyls	Fatty acids and conjugates	mm	Tyzzerella nexilis	Tyzzerella nexilis DSM 1787	Bacteria	Firmicutes	Clostridiales	Clostridia	Clostridaceae	Tyzzerella	nexilis
79	74	m_c18p_0015	-0.119599	OLEIC ACID	Organic compounds	Lipids and lipid-like molecules	Fatty Acyls	Fatty acids and conjugates	mm	Blautia producta	Blautia producta DMSZ 2950	Bacteria	Firmicutes	Clostridiales	Clostridia	Lachnospiraceae	Blautia	producta
80	74	m_c18n_0413	-0.138113	PALMITIC ACID	Organic compounds	Lipids and lipid-like molecules	Fatty Acyls	Fatty acids and conjugates	mm	Blautia producta	Blautia producta DMSZ 2950	Bacteria	Firmicutes	Clostridiales	Clostridia	Lachnospiraceae	Blautia	producta
81	75	m_c18p_0015	-0.0703851	OLEIC ACID	Organic compounds	Lipids and lipid-like molecules	Fatty Acyls	Fatty acids and conjugates	mm	Blautia producta	Blautia producta DMSZ 2950	Bacteria	Firmicutes	Clostridiales	Clostridia	Lachnospiraceae	Blautia	producta
82	75	m_c18n_0413	-0.176992	PALMITIC ACID	Organic compounds	Lipids and lipid-like molecules	Fatty Acyls	Fatty acids and conjugates	mm	Blautia producta	Blautia producta DMSZ 2950	Bacteria	Firmicutes	Clostridiales	Clostridia	Lachnospiraceae	Blautia	producta
83	76	m_c18p_0015	-0.263895	OLEIC ACID	Organic compounds	Lipids and lipid-like molecules	Fatty Acyls	Fatty acids and conjugates	mm	Blautia producta	Blautia producta DMSZ 2950	Bacteria	Firmicutes	Clostridiales	Clostridia	Lachnospiraceae	Blautia	producta
84	76	m_c18n_0413	-0.523277	PALMITIC ACID	Organic compounds	Lipids and lipid-like molecules	Fatty Acyls	Fatty acids and conjugates	mm	Blautia producta	Blautia producta DMSZ 2950	Bacteria	Firmicutes	Clostridiales	Clostridia	Lachnospiraceae	Blautia	producta
[truncated: 1,319 more rows]

## Sheet: EDF 7d
	Standard diet		Ketogenic diet
Fatty acid	Replicate 1	Replicate 2	Replicate 1	Replicate 2
[truncated: 21 more rows]
