# Supplementary material for: Ketogenic diet suppresses colorectal cancer through the gut microbiome long chain fatty acid stearate
Source: Nat Commun. 2025 Feb 20;16:1792. doi: 10.1038/s41467-025-56678-0 (PMC11842570; doi:10.1038/s41467-025-56678-0)
Supplement: Supplementary file 16 — Source data [file 41467_2025_56678_MOESM16_ESM.zip › Tsenkova_et_al._Source_Data/Tsenkova_et_al._Source_Data_Supplementary_Figure_8.xlsx]

## Sheet: EDF 8a
Mouse ID	483	484	461	462	475	476	467	468	472	473	485	486	477	478	487	488
Time (days)	Control diet								Stearate supplemented diet
0	26.6	25.6	26.6	27.2	25.9	19.8	23	23.4	27.3	26.5	27.4	25.3	22.8	23.3	21.4	20.3
4	25.8	24.2	24.2	25.2	24.9	19	22.7	22.4	25.3	24.7	26.5	23.3	20.7	22.7	21.5	20.3
8	26	24	26.2	27.2	24.7	20.3	21.4	20.7	25.9	25.9	26.2	24.2	22.6	22.9	19.8	20.1
11	26.6	24.2	25.8	26.8	24.3	19.7	20.9	21.1	26.3	26.2	27.3	25.3	22.4	22.6	19.9	19.9
15	27.8	24.2	25.9	27.4	23.4	20.1	20.8	21	27.6	27.1	26.6	26	21.4	22.2	19.9	19.5
22	28.5	25.4	27.4	28.3	26.3	21.6	21.4	22.5	27.9	28.4	27.7	27.2	22.5	23.8	21.5	21
28	30.2	26.9	28	29.7	27.9	22.3	21.9	23.4	29.6	30.4	29	27.5	25.4	25.9	21.9	21.9
31	30.3	27.6	28.2	29.2	28.1	21.6	22	23.1	30.5	31.2	29.1	28.1	24.9	25.7	21.7	22.3
35	29.5	26.6	25.1	27.6	26.2	20.3	21.4	22.3	29.2	29.9	27.2	27.3	23.2	23	18.7	18.8
38	30	27.2	24.1	28.2	27.5	21.8	22.6	23.2	28.7	29.5	27.8	26.4	24	23	23.3	23
45	32.7	29.8	25.4	29.6	27.9	22.8	23.4	24.3	30.7	31.8	30	30	23.4	23.6	22.1	22.9
48	33.4	30.3	28.1	31	28.6	22.8	22.8	24	31.4	32.6	31.6	31	24.6	24.9	22.4	21.8
51	34.1	29.8	27.8	30.7	28.6	22.8	22.7	23.1	31.9	32.2	30.5	30.3	24.8	25	21.9	21.2
55	32.5	28.7	27.4	28.6	26.2	22.4	22.6	22.8	30.5	31.3	30.9	30.9	23.9	25.7	21.3	21.5
60	33.7	30.9	28.9	29	26.6	22.5	23.4	23.3	30.6	31.4	31	29.4	22.8	23.8	21.7	20.6
65	33	30.1	28.9	29	26.2	22.5	23.6	22.6	30.7	31.4	30.5	28.7	23.1	23.8	21.5	21.5
70	33.9	30.8	27.4	28.2	26.8	24	23.6	22.6	30.6	31.6	30.7	28.8	24.1	24.8	22.4	22.7
82	33.5	31	29.1	28.5	29.9	24.7	23.3	24.1	30.6	30.5	28.9	27.7	24.5	25.6	23.4	22.4
87	33.1	31.1	29.9	28.5	30.3	22.5	24.7	25.8	31	29.7	28	27	25.1	25.1	22.5	21.9
95	32.8	31.5	30.1	28.4	29.2	28	24.6	24	30.2	28.6	27.9	26.8	24.1	23.7	22.7	22.7
98	33.3	31.6	29.7	28	29.1	26	24.3	24.5	29.1	28.1	27.2	26.4	24.4	24.5	23.1	23.3

## Sheet: EDF 8b
	CD		SSD
Fatty acid	Replicate 1	Replicate 2	Replicate 1	Replicate 2
C10:0	0.0600455	0.0562013	0.0584957	0.0597152
C12:0	0.119513	0.12477	0.441353	0.455215
C14:0	0.264106	0.23524	0.933744	0.959143
C16:0	17.6241	13.5189	13.0396	13.7787
C16:1	0.194079	0.206997	0.0373832	0.152614
C17:1	0.0328334	0.0264264	0	0
C18:0	0.139123	0.0922336	7.47286	9.23733
C18:1	8.01364	5.93921	7.19546	6.93689
C18:2	33.2133	24.1915	10.9274	10.641
C18:3	1.72206	1.44729	0.635345	0.673504
C20:0	0.263601	0.167957	7.9759	10.3071
C20:1	0.140087	0.100993	0.0748039	0.059851
C20:2	0.03917	0.0193495	0.0129127	0.0121064
C20:3	0	0	0	0
C20:4	0.00370222	0.0043517	0.00693983	0.00798278
C22:0	0.155611	0.154736	0.150844	0.0876506
C22:1	0.138522	0.139259	0.0888545	0.100099
C22:5	0	0	0	0
C22:6	0	0	0	0
C24:0	0.372157	0.363378	0.315917	0.281675
C24:1	0	0	0	0

## Sheet: EDF 8c
Mouse ID	Condition	Lipocalin-2 (pg/g feces)
472	Stearate-supplemented diet	1166.67
473	Stearate-supplemented diet	74625
483	Control diet	375
484	Control diet	2916.67
485	Stearate-supplemented diet	2750
486	Stearate-supplemented diet	2458.33
461	Control diet	0
462	Control diet	0
477	Stearate-supplemented diet	666.667
478	Stearate-supplemented diet	291.667
467	Control diet	82375
468	Control diet	416.667
487	Stearate-supplemented diet	166.667
488	Stearate-supplemented diet	64041.7
475	Control diet	458.333
476	Control diet	83.3333

## Sheet: EDF 8d
Mouse ID	Condition
	Control diet	30.7
	Control diet	72.3
	Control diet	26
	Control diet	56.5
	Control diet	5.59
	Control diet	11.4
	Control diet	56.7
	Control diet	57.1
	Stearate-supplemented diet	8.05
	Stearate-supplemented diet	35.7
	Stearate-supplemented diet	16.2
	Stearate-supplemented diet	8.79
	Stearate-supplemented diet	37.4
	Stearate-supplemented diet	10.9
	Stearate-supplemented diet	15.1
	Stearate-supplemented diet	10

## Sheet: EDF 8e
	Control (BSA 50μM)	Oleate BSA (50μM)	Stearate BSA (50μM)	Dodecanoate BSA (50μM)
Mouse 1	12	7.93	7.11	11.9
Mouse 2	9.52	7.16	5.63	9.94
Mouse 3	11.8	9.61	7.03	10.2
Mouse 4	16.6	15.1	8.77	14.3

## Sheet: EDF 8f
	Control (BSA 10μM)	Oleate BSA (10μM)	Palmitate BSA (10μM)
Mouse 1	23	27.6	25.8
Mouse 2	11.8	16.8	14
Mouse 3	15.4	18.4	18.2
Mouse 4	28.5	17.1	30.3
Mouse 5	25.8	17.9	27.8
Mouse 6	23.9	19.3	26.8

## Sheet: EDF 8g
	Stearate (100μM)			Control (100μM)			Stearate (150μM)			Control (150μM)			Stearate (200μM)			Control (200μM)			Stearate (250μM)			Control (250μM)			Stearate (300μM)			Control (300μM)
Elapsed time (hours)	Experiment 1	Experiment 2	Experiment 3	Experiment 1	Experiment 2	Experiment 3	Experiment 1	Experiment 2	Experiment 3	Experiment 1	Experiment 2	Experiment 3	Experiment 1	Experiment 2	Experiment 3	Experiment 1	Experiment 2	Experiment 3	Experiment 1	Experiment 2	Experiment 3	Experiment 1	Experiment 2	Experiment 3	Experiment 1	Experiment 2	Experiment 3	Experiment 1	Experiment 2	Experiment 3
0	5.56374	10.5982	12.5235	12.8332	15.3985	9.2775	6.29985	9.6174	15.6459	20.2693	32.9605	9.57315	6.65262	11.0062	16.8692	24.7056	36.3704	8.56588	6.94008	10.0798	18.3262	27.3975	23.4773	10.3793	6.37687	8.67942	19.7837	11.6986	10.0164	7.50411
6	7.31236	12.8326	16.521	26.4719	18.3602	13.6434	8.42294	11.0524	19.3377	38.1356	31.7456	16.5578	8.38594	11.6723	19.5316	25.5551	28.4595	12.7372	8.64568	9.92075	16.589	12.0198	16.4264	11.5358	7.96222	8.62178	14.5561	13.8469	11.6359	9.33313
12	9.45821	16.4699	21.2521	21.9944	22.9775	17.1032	10.3936	14.2618	20.3731	21.7445	31.8651	17.5432	10.213	13.2027	18.9911	15.6059	26.604	13.4324	9.65406	10.6568	15.8991	14.0287	18.1624	13.7876	9.00503	8.93646	13.9741	20.6587	14.783	12.7364
18	11.6524	21.2142	25.2009	19.5142	28.3943	21.2029	13.0525	18.3231	22.3719	18.397	35.5744	20.9289	12.9609	15.6529	19.3495	18.0191	28.8891	16.772	11.2108	12.3461	16.2383	17.3374	23.4728	18.1929	10.3638	10.0045	14.3115	26.6796	19.3824	17.1574
24	15.1218	29.0332	29.2299	21.2447	37.0085	27.6636	16.7095	24.1282	24.9663	21.7492	41.9391	25.4352	15.8734	19.3616	20.4903	22.5101	36.1998	22.0536	13.6467	14.4474	17.0068	21.8587	30.9539	23.6621	12.3573	11.3063	15.329	32.4588	26.8651	21.7391
30	20.0094		36.9683	26.6053		36.7948	22.2584		29.5597	27.4662		33.6731	21.2721		22.7605	29.9783		30.7885	17.2174		18.6256	29.8498		32.9637	15.5703		16.7511	40.2665		30.5446
36	26.2981		45.3046	33.0271		48.1752	30.0824		35.8319	35.6444		45.1475	28.112		26.5025	38.9512		41.0304	21.6231		20.3574	37.7766		43.8608	19.4149		18.4641	47.3138		40.5688
42	34.5274		58.3698	43.6547		61.5494	39.6831		43.4022	46.3199		57.7428	36.9912		29.5418	50.8355		53.525	27.1375		21.721	49.4005		56.768	23.9175		19.4242	57.6827		52.8073
48	44.9944	82.7139	71.9312	54.3938	88.746	75.5211	51.0778	72.4725	53.9783	57.8282	88.5507	72.95	48.0604	46.7294	33.4534	63.5774	87.0947	67.9943	34.6029	29.7411	23.4592	61.9914	82.0575	70.8901	29.7969	17.9399	20.7477	67.4393	74.559	67.5994
54	58.8502	92.3939	85.0409	68.8369	96.3899	87.7851	67.0815	85.3537	65.4156	72.2043	95.6506	86.9393	62.3609	57.547	39.094	77.6231	95.1085	82.3888	43.5122	35.3112	25.2833	77.1487	92.309	84.6478	37.2762	20.4916	22.3144	79.7974	86.5305	81.2481
60	72.7245	97.6607	94.0971	81.4168	99.0647	95.775	81.0811	93.9636	77.7083	84.2817	98.6637	95.0121	76.7123	68.6065	44.1185	89.5889	98.9471	92.7558	55.1601	42.5697	26.226	89.3365	97.7748	93.5992	47.1628	22.7849	23.4393	89.6659	94.5768	91.6794
66	85.5799	99.313	98.0368	91.5193	99.77	99.1459	91.8838	97.6245	87.1091	93.3124	99.6032	98.927	89.1091	80.0396	51.6708	96.624	99.8093	97.7476	67.518	51.1068	28.4868	96.9029	99.6024	97.6363	58.1249	25.8482	24.777	95.5043	98.3904	97.3782
72	93.7826	99.7919	99.3729	97.1253	99.9764	99.9169	97.4359	99.2327	93.302	97.8712	99.8427	99.8547	96.4731	88.53	60.2892	99.3534	99.9988	99.5128	80.0784	60.4784	30.6816	99.1929	99.9648	99.3681	69.6532	30.0542	26.6558	98.2177	99.6796	99.5426
78	97.6022	99.9871	99.8702	99.4227	99.9988	99.9827	99.374	99.8564	97.0841	99.3737	99.9865	99.9829	99.2017	94.0308	69.3949	99.9164	99.999	99.8866	89.8278	70.5151	33.6577	99.8956	99.9943	99.8611	80.2475	34.4973	28.9205	99.3519	99.971	99.9307
84	98.9954	99.9954	99.9906	99.9144	100	100	99.842	99.9649	98.9741	99.7319	99.9943	99.9996	99.8693	97.3334	78.6699	99.9942	99.999	99.9554	96.1283	79.0947	37.3102	99.9838	99.9983	99.9902	88.487	40.1596	31.2217	99.7047	99.9919	99.9835
90	99.4934	99.9989	99.9995	99.9666	99.9998	99.999	99.9481	99.9923	99.8568	99.9315	99.9979	99.9996	99.986	98.8453	86.1844	100	99.9996	99.9918	99.0715	86.3055	41.9536	99.998	99.9961	99.9976	94.3795	46.8859	33.4629	99.9362	99.9897	99.9943

## Sheet: EDF 8h
cell_line	experiment	concentration	condition	size_unscaled	size_scaled
HCT116	1	100	Stearic	93.7826	0.952604
HCT116	1	100	Ctrl	97.1253	0.986558
HCT116	1	150	Stearic	97.4359	0.989713
HCT116	1	150	Ctrl	97.8712	0.994134
HCT116	1	200	Stearic	96.4731	0.979933
HCT116	1	200	Ctrl	99.3534	1.00919
HCT116	1	250	Stearic	80.0784	0.813403
HCT116	1	250	Ctrl	99.1929	1.00756
HCT116	1	300	Stearic	69.6532	0.707508
HCT116	1	300	Ctrl	98.2177	0.997654
HCT116	2	100	Stearic	99.7919	1.04485
HCT116	2	100	Ctrl	99.9764	1.04678
HCT116	2	150	Stearic	99.2327	1.03899
HCT116	2	150	Ctrl	99.8427	1.04538
HCT116	2	200	Stearic	88.53	0.926935
HCT116	2	200	Ctrl	99.9988	1.04702
HCT116	2	250	Stearic	60.4784	0.633226
HCT116	2	250	Ctrl	99.9648	1.04666
HCT116	2	300	Stearic	30.0542	0.314676
HCT116	2	300	Ctrl	99.6796	1.04367
HCT116	3	100	Stearic	99.3729	1.09958
HCT116	3	100	Ctrl	99.9169	1.1056
HCT116	3	150	Stearic	93.302	1.0324
HCT116	3	150	Ctrl	99.8547	1.10491
HCT116	3	200	Stearic	60.2892	0.667109
HCT116	3	200	Ctrl	99.5128	1.10112
HCT116	3	250	Stearic	30.6816	0.339496
HCT116	3	250	Ctrl	99.3681	1.09952
HCT116	3	300	Stearic	26.6558	0.294951
HCT116	3	300	Ctrl	99.5426	1.10145

## Sheet: EDF 8i
	Stearate (100μM)		Control (100μM)		Stearate (150μM)		Control (150μM)		Stearate (200μM)		Control (200μM)		Stearate (250μM)		Control (250μM)		Stearate (300μM)		Control (300μM)
Elapsed time (hours)	Experiment 1	Experiment 2	Experiment 1	Experiment 2	Experiment 1	Experiment 2	Experiment 1	Experiment 2	Experiment 1	Experiment 2	Experiment 1	Experiment 2	Experiment 1	Experiment 2	Experiment 1	Experiment 2	Experiment 1	Experiment 2	Experiment 1	Experiment 2
0	11.8335	11.7104	18.8647	11.0354	11.3525	16.477	17.6717	11.3435	9.95744	19.5251	21.7032	12.5711	10.6903	27.088	24.0426	13.5197	12.2709	22.6232	16.0763	12.6563
6	14.1882	16.2137	19.1842	14.4199	13.1714	21.7199	16.3352	15.0714	11.3894	22.667	18.3661	16.1042	11.4693	24.0839	17.3371	13.5731	12.9786	17.9778	16.3413	13.8403
12	16.9014	18.1445	20.6118	17.0828	15.4781	22.7772	17.4212	17.147	13.0959	24.4094	19.0981	16.3857	12.7553	24.4588	17.507	15.1294	13.8413	19.2411	18.0753	17.2505
18	20.1148	19.6875	23.9382	20.3594	18.4345	24.4725	20.2897	19.6993	14.9211	25.3674	21.3202	18.8788	14.1982	25.4978	19.7165	18.3504	15.2251	20.6784	21.1369	21.1724
24	24.0262	22.155	28.6772	24.8039	22.1121	26.4173	24.0325	23.5007	17.0539	26.6899	24.8785	22.3055	15.6906	26.246	23.0666	22.3928	16.8225	21.888	25.4345	25.5094
30	28.6941	25.8116	34.7086	30.6948	26.7866	29.3158	29.8468	29.4791	19.914	28.4376	29.9939	27.3762	17.5546	27.6378	27.4486	27.2142	18.1765	23.2248	30.2099	31.994
36	35.8788	29.6473	40.8946	37.4148	32.7775	33.8362	36.3942	36.8435	23.4566	30.4596	36.7686	33.6471	20.0557	28.6941	34.306	33.8756	20.4471	24.7596	37.1481	38.8898
42	43.8214	35.8923	49.5671	45.7185	39.316	38.3356	45.6451	43.8522	27.9347	33.9911	43.8194	41.7947	23.1736	30.4873	41.5571	42.4794	22.8059	26.1244	44.7216	47.2955
48	53.9751	43.2889	59.3264	55.6304	48.5163	45.1266	55.2752	54.6587	33.2432	37.9023	53.1518	51.4265	26.611	32.647	50.347	52.0089	25.8341	28.2053	53.3159	56.7657
54	63.4686	52.6631	68.9081	66.2557	57.5992	53.2655	64.2763	65.0577	40.0379	42.8281	63.2719	62.1959	31.5288	35.4539	60.7927	62.4616	29.8341	30.8241	61.7881	66.8602
60	71.3593	62.6139	74.6965	76.4557	66.7498	62.8025	72.8289	75.5453	46.9477	49.1586	70.8741	74.014	37.7743	38.8798	68.8725	72.9416	34.3284	33.8694	70.7647	76.572
66	77.8748	72.8534	83.6963	85.8956	73.7912	72.0244	79.5926	82.7773	55.4588	56.7817	78.2847	82.2926	45.3465	43.2589	77.7636	81.5834	40.4997	38.1603	78.4483	84.8076
72	83.1	80.0368	87.5609	90.7237	80.8859	80.5588	83.5152	88.3705	63.167	65.4647	82.9817	88.2071	52.5291	48.0884	83.6972	88.2831	47.8521	43.0705	84.2927	89.4495
78	86.1709	86.2054	91.3248	93.6704	87.3379	87.3127	88.7628	92.122	72.9023	73.9065	88.0229	91.8594	60.9573	53.5073	88.1547	91.7605	56.1482	48.9306	89.2523	91.6478
84	92.4139	90.954	94.5495	95.6863	90.1225	90.9441	92.0207	94.6363	79.9296	81.5014	91.0024	94.2561	69.2227	60.428	91.3701	93.1895	64.8078	55.3383	92.1557	93.966
90	94.3831	94.0483	96.3501	96.9298	93.9735	93.1184	95.0537	96.2443	85.8659	87.9946	94.9839	96.3848	76.659	68.5051	94.564	95.3966	73.6163	62.151	94.9189	95.1923

## Sheet: EDF 8j
cell_line	experiment	concentration	condition	size_unscaled	size_scaled
Caco-2	1	100	Stearic	83.1	1.03404
Caco-2	1	100	Ctrl	87.5609	1.08955
Caco-2	1	150	Stearic	80.8859	1.00649
Caco-2	1	150	Ctrl	83.5152	1.03921
Caco-2	1	200	Stearic	63.167	0.78601
Caco-2	1	200	Ctrl	82.9817	1.03257
Caco-2	1	250	Stearic	52.5291	0.653639
Caco-2	1	250	Ctrl	83.6972	1.04148
Caco-2	1	300	Stearic	47.8521	0.595442
Caco-2	1	300	Ctrl	84.2927	1.04888
Caco-2	2	100	Stearic	80.0368	0.972461
Caco-2	2	100	Ctrl	90.7237	1.10231
Caco-2	2	150	Stearic	80.5588	0.978803
Caco-2	2	150	Ctrl	88.3705	1.07372
Caco-2	2	200	Stearic	65.4647	0.795408
Caco-2	2	200	Ctrl	88.2071	1.07173
Caco-2	2	250	Stearic	48.0884	0.584283
Caco-2	2	250	Ctrl	88.2831	1.07266
Caco-2	2	300	Stearic	43.0705	0.523315
Caco-2	2	300	Ctrl	89.4495	1.08683

[truncated: 1 more sheets: EDF 8k]
